# Supplementary material for: A visual approach for analysis and inference of molecular activity spaces
Source: J Cheminform. 2019 Oct 22;11:63. doi: 10.1186/s13321-019-0386-z (PMC6805449; doi:10.1186/s13321-019-0386-z)
Supplement: Supplementary file 2 — Additional file 2. Contains all data sets (SIGMAR1, HRH1, HERG,and DRD5) retrieved from ChEMBL23, their computed NAMS similarities and R source code for analysis and inference of molecular activity spaces. [file 13321_2019_386_MOESM2_ESM.zip]

Archive with 10 entries (10 files):
- Additional File 2/DRD5_With_Class_labels.csv
- Additional File 2/HERG_With_Class_labels.csv
- Additional File 2/HRH1_With_Class_labels.csv
- Additional File 2/NAMS_D1B_sims.txt
- Additional File 2/NAMS_H1_sims.txt
- Additional File 2/NAMS_HERG_sims.txt
- Additional File 2/NAMS_Sigma1_sims.txt
- Additional File 2/PSMA.html
- Additional File 2/PSMA.Rmd
- Additional File 2/Sigma1_With_Class_labels.csv
