# Supplementary material for: A visual approach for analysis and inference of molecular activity spaces
Source: J Cheminform. 2019 Oct 22;11:63. doi: 10.1186/s13321-019-0386-z (PMC6805449; doi:10.1186/s13321-019-0386-z)
Supplement: Supplementary file 2 — Additional file 2. Contains all data sets (SIGMAR1, HRH1, HERG,and DRD5) retrieved from ChEMBL23, their computed NAMS similarities and R source code for analysis and inference of molecular activity spaces. [file 13321_2019_386_MOESM2_ESM.zip › Additional File 2/DRD5_With_Class_labels.csv]

chemblId	CANONICAL_SMILES	Vals	Class
CHEMBL1557	NCCc1ccc(O)c(O)c1	1023.29	N
CHEMBL1398	O=C1OCCC1c1ccccc1	10000	N
CHEMBL2030634	C1CCC(CN2CCCC2)CC1	10000	N
CHEMBL2436555	NC1=Nc2ccc(Cl)cc2CN1	10000	N
CHEMBL380124	O=C1CC(c2ccccc2)CO1	10000	N
CHEMBL201086	O=C1OCCCC1c1ccccc1	10000	N
CHEMBL30713	CC(N)Cc1c[nH]c2ccccc12	10000	N
CHEMBL381102	O=C1CCCC(c2ccccc2)O1	10000	N
CHEMBL1794855	CCN(C)C1CCCc2ccncc21	10000	N
CHEMBL201444	CCOC(=O)C(CBr)c1ccccc1	10000	N
CHEMBL432579	Cc1sc(C)c2c1CCCc1c[nH]nc1-2	10000	N
CHEMBL201575	CCOC(=O)C(CCCBr)c1ccccc1	10000	N
CHEMBL440390	CCOC(=O)CCCC(Br)c1ccccc1	10000	N
CHEMBL1672288	N#Cc1cc(F)cc(C#Cc2csc(F)n2)c1	10000	N
CHEMBL345349	c1ccc2c3c([nH]c2c1)C1CCCCN1CC3	10000	N
CHEMBL379673	CN1CCCCc2[nH]c3ccccc3c2CC1	10000	N
CHEMBL50498	Nc1nccc(-c2c[nH]c3cccc(O)c23)n1	10000	N
CHEMBL1829958	Nc1nc(Br)ncc1-c1c[nH]c2cccc(O)c12	10000	N
CHEMBL1829959	COc1cccc2[nH]cc(-c3ccnc(N)n3)c12	10000	N
CHEMBL1829961	Nc1nc(Cl)ncc1-c1c[nH]c2cccc(O)c12	10000	N
CHEMBL201093	CN1CCc2ccccc2Cc2ccsc2CC1	79.1	N
CHEMBL201561	CN1CCCCCc2[nH]c3ccccc3c2CC1	10000	N
CHEMBL229429	N#Cc1cc(F)cc(C#Cc2csc(CF)n2)c1	10000	N
CHEMBL2420769	c1ccc(N2CCN(Cc3cccs3)CC2)cc1	10000	N
CHEMBL554303	N[C@@H]1Cc2cc(O)c(F)cc2[C@H]1c1ccccc1	8300	N
CHEMBL557171	N[C@@H]1Cc2cc(F)c(O)cc2[C@H]1c1ccccc1	9600	N
CHEMBL186720	CN(C)CCOc1ccccc1Cc1ccccc1	414	N
CHEMBL201483	CN1CCc2ccccc2Cc2ccn(C)c2CC1	361	N
CHEMBL201525	CN1CCc2ccccc2Cc2ccccc2CC1	11.2	N
CHEMBL24077	Oc1cc2c(cc1O)[C@@H](c1ccccc1)CNCC2	247	N
CHEMBL2420770	Fc1ccccc1N1CCN(Cc2cccs2)CC1	10000	N
CHEMBL2420771	Clc1ccccc1N1CCN(Cc2cccs2)CC1	10000	N
CHEMBL2420774	Oc1ccccc1N1CCN(Cc2cccs2)CC1	10000	N
CHEMBL2420775	Fc1ccc(N2CCN(Cc3cccs3)CC2)cc1	2059	N
CHEMBL2420776	Clc1ccc(N2CCN(Cc3cccs3)CC2)cc1	3523	N
CHEMBL2420778	Oc1ccc(N2CCN(Cc3cccs3)CC2)cc1	10000	N
CHEMBL286080	Oc1cc2c(cc1O)C(c1ccccc1)CNCC2	124	N
CHEMBL3115585	CCCCCCNC[C@H]1CCc2ccc(O)cc2O1	2754.23	N
CHEMBL535374	CN[C@@H]1Cc2cc(F)c(O)cc2[C@H]1c1ccccc1	9600	N
CHEMBL556194	COc1cc2c(cc1F)[C@@H](c1ccccc1)[C@H](N)C2	16000	N
CHEMBL557582	CN[C@@H]1Cc2cc(O)c(F)cc2[C@H]1c1ccccc1	7200	N
CHEMBL557781	COc1cc2c(cc1F)C[C@@H](N)[C@@H]2c1ccccc1	19000	N
CHEMBL589	CCCN(CCC)CCc1cccc2c1CC(=O)N2	41211	N
CHEMBL593626	Oc1ccc2c(c1)CCN1CCc3ccccc3C21	10000	N
CHEMBL593897	Oc1ccc2c(c1)CCN1Cc3ccccc3CC21	41.1	N
CHEMBL1077189	c1ccc2c(c1)CCN1Cc3cccc4[nH]cc(c34)C21	10000	N
CHEMBL201170	CN1CCc2ccccc2Cc2ccc(O)cc2CC1	1.5	P
CHEMBL134807	Oc1ccc2c(c1)O[C@@H](CNCc1ccccc1)CC2	3715.35	N
CHEMBL1814790	CN1CCc2cc(Cl)c(O)cc2[C@@H](c2ccccc2)C1	0.17	P
CHEMBL201142	C=CCN1CCc2ccccc2Cc2ccsc2CC1	10000	N
CHEMBL201739	c1ccc2c(c1)CN1CCc3c([nH]c4ccccc34)C21	10000	N
CHEMBL203689	CN1CCc2ccccc2Cc2c(O)cccc2CC1	10.4	N
CHEMBL217299	Oc1cc2c(cc1O)C1c3ccccc3CNC1CO2	7	P
CHEMBL2391541	C=CCN(CC=C)CCc1c[nH]c2ccc(OC)cc12	10000	N
CHEMBL2420772	Clc1cccc(N2CCN(Cc3cccs3)CC2)c1Cl	1743	N
CHEMBL2420777	Clc1ccc(N2CCN(Cc3cccs3)CC2)cc1Cl	1534	N
CHEMBL382010	CN1CCc2ccccc2Cc2cc(O)ccc2CC1	37.5	N
CHEMBL396950	Oc1ccc2c(c1)CCCNCCc1ccccc1C2	314	N
CHEMBL534478	CN(C)[C@@H]1Cc2cc(F)c(O)cc2[C@H]1c1ccccc1	7700	N
CHEMBL553690	CN(C)[C@@H]1Cc2cc(O)c(F)cc2[C@H]1c1ccccc1	5900	N
CHEMBL557782	CN[C@@H]1Cc2cc(F)c(OC)cc2[C@H]1c1ccccc1	19000	N
CHEMBL558364	CN[C@@H]1Cc2cc(OC)c(F)cc2[C@H]1c1ccccc1	71000	N
CHEMBL593395	COc1ccc2c(c1)CCN1CCc3ccccc3C21	10000	N
CHEMBL594557	COc1ccc2c(c1)CCCN1Cc3ccccc3C21	10000	N
CHEMBL594798	Cc1ccccc1CC1c2ccc(O)cc2CCN1C	10000	N
CHEMBL595720	CN1CCc2cc(O)ccc2CCc2ccccc2C1	10000	N
CHEMBL596179	CN1CCCc2cc(O)ccc2Cc2ccccc2C1	1810	N
CHEMBL596448	COc1ccc2c(c1)CCN1Cc3ccccc3CC21	185	N
CHEMBL1086789	c1ccc2c(c1)CCN1CCc3[nH]c4ccccc4c3C21	10000	N
CHEMBL1086790	c1ccc2c(c1)CCN1CCc3cccc4[nH]cc(c34)C21	1525	N
CHEMBL1088073	CN1CCc2ccccc2Cc2c[nH]c3cccc(c23)C1	10000	N
CHEMBL1202298	CN1CCc2ccccc2Cc2cc(O)c(O)cc2CC1	1078	N
CHEMBL1643901	CN(Cc1cccc(F)c1)[C@H]1C2C3CC4C5C3CC2C5C41	10000	N
CHEMBL184050	CN1CCOc2cc(O)ccc2Cc2ccccc2CC1	0.57	P
CHEMBL203047	CN1CCc2ccccc2Cc2cc(O)c(Cl)cc2CC1	3.1	P
CHEMBL203637	CN1CCc2ccccc2Cc2ccc(O)c(Cl)c2CC1	0.053	P
CHEMBL204098	CN1CCc2ccccc2Cc2cc(N)c(O)cc2CC1	39.5	N
CHEMBL21731	CNCCCC12CCC(c3ccccc31)c1ccccc12	429	N
CHEMBL231070	CN1CCCc2ccccc2Cc2ccc(O)cc2CC1	9.8	P
CHEMBL2420773	CCOc1ccccc1N1CCN(Cc2cccs2)CC1	10000	N
CHEMBL2420780	Clc1cccc(N2CCN(Cc3cccnc3)CC2)c1Cl	10000	N
CHEMBL2420893	Clc1cccc(N2CCN(Cc3ccccc3)CC2)c1Cl	10000	N
CHEMBL2432043	CN(Cc1cccnc1)[C@H]1C2C3CC4C2C(=O)C2C4C3C21	10000	N
CHEMBL3115574	Oc1ccc2c(c1)O[C@@H](CNCc1ccc(I)cc1)CC2	3548.13	N
CHEMBL3115575	Oc1ccc2c(c1)O[C@@H](CNCc1cccc(I)c1)CC2	4570.88	N
CHEMBL379662	COc1cccc2c1Cc1ccccc1CCN(C)CC2	54.6	N
CHEMBL380330	COc1ccc2c(c1)CCN(C)CCc1ccccc1C2	54	N
CHEMBL380464	CN1CCc2ccccc2Cc2c(ccc(O)c2Cl)CC1	1.6	P
CHEMBL381936	CN1CCc2cc(O)ccc2Cc2ccc(O)cc2CC1	0.54	P
CHEMBL381946	COc1ccc2c(c1)Cc1ccccc1CCN(C)CC2	1050	N
CHEMBL389356	CN1CCCc2cc(O)ccc2Cc2ccccc2CC1	17	N
CHEMBL394779	CN1CCCc2ccccc2Cc2cc(O)ccc2CC1	69	N
CHEMBL435505	c1ccc(Cc2ccccc2OCCN2CCCC2)cc1	951	N
CHEMBL437888	c1ccc2c3c([nH]c2c1)CCCCCN(CC1CC1)CC3	10000	N
CHEMBL540867	COc1cc2c(cc1F)C[C@@H](N(C)C)[C@@H]2c1ccccc1	16000	N
CHEMBL558040	COc1cc2c(cc1F)[C@@H](c1ccccc1)[C@H](N(C)C)C2	7600	N
CHEMBL593394	COc1ccc2c(c1)CCN(C)Cc1ccccc1CC2	1508	N
CHEMBL594127	COc1ccc2c(c1)CCN(C)C2Cc1ccccc1C	10000	N
CHEMBL594789	COc1ccc2c(c1)CCCN(C)Cc1ccccc1C2	10000	N
CHEMBL594799	CCc1cc(OC)ccc1C1Cc2ccccc2CN1C	10000	N
CHEMBL629	CN(C)CCC=C1c2ccccc2CCc2ccccc21	170	N
CHEMBL71	CN(C)CCCN1c2ccccc2Sc2ccc(Cl)cc21	172	N
CHEMBL908	CN(C)CC/C=C1/c2ccccc2Sc2ccc(Cl)cc21	9	P
CHEMBL1087300	CN1CCc2ccccc2Cc2c[nH]c3cccc(c23)CC1	2.5	P
CHEMBL1087301	CN1CCc2ccccc2Cc2c([nH]c3ccccc23)CC1	10.3	N
CHEMBL1224527	Oc1ccc2c(c1O)C[C@@H](c1ccccc1)[C@@H]1CCNC[C@@H]21	2800	N
CHEMBL184049	COc1ccc2c(c1)OCCN(C)CCc1ccccc1C2	1.8	P
CHEMBL187367	c1ccc(Cc2ccccc2OCCCN2CCCC2)cc1	113	N
CHEMBL201288	CCN1CCc2c([nH]c3ccccc23)Cc2ccccc2C1	10000	N
CHEMBL201393	c1ccc(C2CCN3CCc4c([nH]c5ccccc45)C23)cc1	10000	N
CHEMBL201748	c1ccc(C2CC3c4[nH]c5ccccc5c4CCN3C2)cc1	10000	N
CHEMBL231374	COc1ccc2c(c1)Cc1ccccc1CCCN(C)CC2	75	N
CHEMBL2420779	CCOc1ccccc1N1CCN(Cc2cccnc2)CC1	10000	N
CHEMBL2420892	CCOc1ccccc1N1CCN(Cc2ccccc2)CC1	10000	N
CHEMBL2429890	c1cc2c(cc1CN[C@H]1C3C4CC5C6C4CC3C6C51)OCO2	10000	N
CHEMBL276778	COc1ccc2c(c1)CCN(C)CCCc1ccccc1C2	4.6	P
CHEMBL298406	CN1CCc2cc(Cl)c(O)cc2[C@H]2c3ccccc3CC[C@@H]21	2	P
CHEMBL3104091	CN1CCc2c(c3cccc4c3n2-c2ccccc2CC4)C1	575.44	N
CHEMBL3104092	CN1CCc2c(c3cccc4c3n2Cc2ccccc2C4)C1	10000	N
CHEMBL3104093	CN1CCc2c(c3cccc4c3n2CCc2ccccc2-4)C1	10000	N
CHEMBL3217984	CN1CCC2C(C1)c1cccc3c1N2c1ccccc1CS3	199.53	N
CHEMBL364565	c1ccc(Cc2ccccc2OCCN2CCCCC2)cc1	43	N
CHEMBL365697	c1ccc(Cc2ccccc2OCCN2CCOCC2)cc1	366	N
CHEMBL378358	CN1CCc2c([nH]c3ccccc23)Cc2ccn(C)c2CC1	10000	N
CHEMBL383102	c1ccc(C2CCC3c4[nH]c5ccccc5c4CCN23)cc1	10000	N
CHEMBL383451	CN1CCc2ccccc2Cc2cc(Cl)c(O)c(Cl)c2CC1	1.2	P
CHEMBL389357	COc1ccc2c(c1)CCCN(C)CCc1ccccc1C2	55	N
CHEMBL389559	CN1CCCc2ccccc2Cc2ccc(O)cc2CCC1	95	N
CHEMBL394777	COc1cc2c(cc1Cl)CCN1CCCc3ccccc3C21	10000	N
CHEMBL397180	COc1ccc(CCN2CCCc3ccccc3C2)cc1Cl	10000	N
CHEMBL441618	CN1CCc2ccccc2Cc2[nH]c3ccccc3c2CC1	12.7	N
CHEMBL443843	COc1ccc2c(c1)CCCN1CCCc3ccccc3C21	10000	N
CHEMBL534706	C=CCN(C)[C@@H]1Cc2cc(O)c(F)cc2[C@H]1c1ccccc1	9000	N
CHEMBL535823	CCCN(C)[C@@H]1Cc2cc(F)c(O)cc2[C@H]1c1ccccc1	16000	N
CHEMBL540613	C=CCN(C)[C@@H]1Cc2cc(F)c(O)cc2[C@H]1c1ccccc1	13000	N
CHEMBL540868	CCCN(C)[C@@H]1Cc2cc(O)c(F)cc2[C@H]1c1ccccc1	12000	N
CHEMBL610449	CN1CCCc2cc3c(cc2-c2ccccc2CC1)OCO3	10000	N
CHEMBL715	Cc1cc2c(s1)Nc1ccccc1N=C2N1CCN(C)CC1	100	N
CHEMBL1258452	CCCCN1CCC(COC(=O)c2ccc(N)c(OC)c2)CC1	10000	N
CHEMBL1940415	Fc1ccc(CCCCN2CCN(c3ncccn3)CC2)cc1	3812	N
CHEMBL1940416	Fc1ccc(SCCCN2CCN(c3ncccn3)CC2)cc1	1370	N
CHEMBL1940418	Fc1ccc(CCCCN2CCN(c3ccccn3)CC2)cc1	1451	N
CHEMBL1940419	Fc1ccc(SCCCN2CCN(c3ccccn3)CC2)cc1	3223	N
CHEMBL1940420	Fc1ccc(OCCCN2CCN(c3ccccn3)CC2)cc1	2392	N
CHEMBL1949725	C[C@H]1Cc2c([nH]c3ccccc23)Cc2ccccc2CCN1C	4.4	P
CHEMBL1949726	C[C@@H]1Cc2c([nH]c3ccccc23)Cc2ccccc2CCN1C	389	N
CHEMBL201177	CN1CCCC(c2ccccc2)c2[nH]c3ccccc3c2CC1	10000	N
CHEMBL201241	c1ccc(C2CCCN3CCc4c([nH]c5ccccc45)C23)cc1	10000	N
CHEMBL201334	CN1CCc2c([nH]c3ccccc23)CCCC1c1ccccc1	10000	N
CHEMBL201375	CN1CCc2c([nH]c3ccccc23)CCC(c2ccccc2)C1	10000	N
CHEMBL201584	CN1CCc2c([nH]c3ccccc23)CC(c2ccccc2)CC1	112	N
CHEMBL202924	COc1cc2c(cc1OC)Cc1ccccc1CCN(C)CC2	2610	N
CHEMBL203734	COc1c(Cl)cc2c(c1Cl)Cc1ccccc1CCN(C)CC2	59	N
CHEMBL204065	COc1ccc2c(c1)CCN(C)CCc1cc(OC)ccc1C2	11.5	N
CHEMBL216258	CN1CCCc2ccccc2Cc2[nH]c3ccccc3c2CC1	2.8	P
CHEMBL216439	CN1CCCc2c([nH]c3ccccc23)Cc2ccccc2CC1	71.6	N
CHEMBL2205836	COc1ccccc1CCN1C2C3C4CC5C6C4C2C6C1(O)C53	10000	N
CHEMBL231171	COc1ccc2c(c1)CCCN(C)CCCc1ccccc1C2	53	N
CHEMBL2432062	CN(Cc1ccc2c(c1)OCO2)[C@H]1C2C3CC4C5C3CC2C5C41	10000	N
CHEMBL245570	CN1CCc2ccccc2Cc2[nH]c3ccc(O)cc3c2CC1	0.39	P
CHEMBL245571	CN1CCc2cc(O)ccc2Cc2[nH]c3ccccc3c2CC1	5.4	P
CHEMBL381912	c1ccc(C2CCCC3c4[nH]c5ccccc5c4CCN23)cc1	10000	N
CHEMBL382642	c1ccc(C23CCCCN2CCc2c3[nH]c3ccccc23)cc1	10000	N
CHEMBL382850	CCN1CCc2ccccc2Cc2[nH]c3ccccc3c2CC1	14.7	N
CHEMBL42	CN1CCN(C2=Nc3cc(Cl)ccc3Nc3ccccc32)CC1	1000	N
CHEMBL535151	C=CCN(C)[C@@H]1Cc2cc(OC)c(F)cc2[C@H]1c1ccccc1	15000	N
CHEMBL535602	CCCN(C)[C@@H]1Cc2cc(F)c(OC)cc2[C@H]1c1ccccc1	20000	N
CHEMBL536271	CCCN(C)[C@@H]1Cc2cc(OC)c(F)cc2[C@H]1c1ccccc1	16000	N
CHEMBL559164	C=CCN(C)[C@@H]1Cc2cc(F)c(OC)cc2[C@H]1c1ccccc1	19000	N
CHEMBL591685	CN1CCc2cc(Cl)c(O)cc2[C@H]2c3cccc(N)c3CC[C@@H]21	7	P
CHEMBL598515	CN1CCc2cc(Cl)c(O)cc2[C@H]2c3ccc(N)cc3CC[C@@H]21	8.3	P
CHEMBL600083	CN1CCc2cc(Cl)c(O)cc2[C@H]2c3cccc(Br)c3CC[C@@H]21	7.5	P
CHEMBL604314	CN1CCc2cc(Cl)c(O)cc2[C@H]2c3cccc(O)c3CC[C@@H]21	1.4	P
CHEMBL1940406	Fc1ccc(OCCCN2CCC(c3ccc(Cl)cc3)CC2)cc1	867	N
CHEMBL1940408	Fc1ccc(CCCCN2CCN(c3ccc(Cl)cc3)CC2)cc1	1758	N
CHEMBL1940409	Fc1ccc(SCCCN2CCN(c3ccc(Cl)cc3)CC2)cc1	2808	N
CHEMBL1940411	Fc1ccc(OCCCN2CCN(c3ccc(Cl)cc3)CC2)cc1	2684	N
CHEMBL1949728	CN1CCc2ccccc2Cc2[nH]c3ccccc3c2C[C@@H]1CO	11.4	N
CHEMBL1949729	CN1CCc2ccccc2Cc2[nH]c3ccccc3c2C[C@H]1CO	91.4	N
CHEMBL201010	C[N+]12CCCC(c3ccccc3)C1c1[nH]c3ccccc3c1CC2	10000	N
CHEMBL201598	O=C1CCCC(c2ccccc2)N1CCC1=CCc2ccccc21	10000	N
CHEMBL2420891	Clc1cccc(N2CCN(Cc3csc4ccccc34)CC2)c1Cl	10000	N
CHEMBL2420895	Clc1cccc(N2CCN(Cc3c[nH]c4ccccc34)CC2)c1Cl	10000	N
CHEMBL2432056	COc1ccc(CN(C)[C@H]2C3C4CC5C6C4CC3C6C52)cc1OC	10000	N
CHEMBL263881	CCN(CC)C(=O)[C@@H]1C=C2c3cccc4[nH]cc(c34)C[C@H]2N(C)C1	340	N
CHEMBL3289646	Cc1ccc(N2CCN(CCCOc3ccc(F)cc3)CC2)nc1	2511.89	N
CHEMBL3289647	Cc1ccc(N2CCN(CCCSc3ccc(F)cc3)CC2)nc1	1995.26	N
CHEMBL3289648	Cc1ccc(N2CCN(CCCCc3ccc(F)cc3)CC2)nc1	3162.28	N
CHEMBL380484	CN1CCc2c([nH]c3ccccc23)CCCCC1c1ccccc1	10000	N
CHEMBL381472	O=C(CCC(=O)c1ccccc1)NCCc1c[nH]c2ccccc12	10000	N
CHEMBL381573	CN1CCCC(c2ccccc2)Cc2[nH]c3ccccc3c2CC1	10000	N
CHEMBL382780	O=C1C(c2ccccc2)CCCN1CCc1c[nH]c2ccccc12	10000	N
CHEMBL396560	COc1ccc2[nH]c3c(c2c1)CCN(C)CCc1ccccc1C3	3.6	P
CHEMBL396561	COc1ccc2c(c1)CCN(C)CCc1c([nH]c3ccccc13)C2	31.5	N
CHEMBL397207	COc1cc2c(cc1OC)Cc1ccccc1CCCN(C)CC2	510	N
CHEMBL426662	CN1CCCCC(c2ccccc2)c2[nH]c3ccccc3c2CC1	10000	N
CHEMBL487387	COc1cc2c(cc1O)[C@@H]1Cc3ccc(O)c(OC)c3CN1CC2	4.4	P
CHEMBL539334	CCCN(CCC)[C@@H]1Cc2cc(F)c(O)cc2[C@H]1c1ccccc1	26000	N
CHEMBL557840	CCCN(CCC)[C@@H]1Cc2cc(O)c(F)cc2[C@H]1c1ccccc1	54000	N
CHEMBL569270	CNc1cc(-c2csc(N(C)C(=O)c3ccc(F)cc3)n2)ncn1	10000	N
CHEMBL599116	CN1CCc2cc(Cl)c(O)cc2[C@H]2c3cccc(CO)c3CC[C@@H]21	7.4	P
CHEMBL604127	CN1CCc2cc(Cl)c(O)cc2[C@H]2c3cccc(C#N)c3CC[C@@H]21	89	N
CHEMBL604316	CN1CCc2cc(Cl)c(O)cc2[C@H]2c3cccc(C=O)c3CC[C@@H]21	3.3	P
CHEMBL137781	C[C@H]1C[C@@H](C)N1C(=O)[C@@H]1C=C2c3cccc4[nH]cc(c34)CC2N(C)C1	1000	N
CHEMBL138989	C[C@@H]1C[C@@H](C)N1C(=O)[C@@H]1C=C2c3cccc4[nH]cc(c34)CC2N(C)C1	590	N
CHEMBL1779058	O=C(CCCN1C2C3C4CC5C6C4C2C6C1(O)C53)c1ccc(F)cc1	10000	N
CHEMBL1940402	OC1(c2ccc(Cl)cc2)CCN(CCCCc2ccc(F)cc2)CC1	414	N
CHEMBL1940403	OC1(c2ccc(Cl)cc2)CCN(CCCSc2ccc(F)cc2)CC1	113	N
CHEMBL1940404	OC1(c2ccc(Cl)cc2)CCN(CCCOc2ccc(F)cc2)CC1	103	N
CHEMBL1949727	CN1CCc2ccccc2Cc2[nH]c3ccccc3c2CC1C(=O)O	657	N
CHEMBL201287	C=CCN1CCc2ccccc2Cc2cc(OC)c(OC)cc2CC1	10000	N
CHEMBL201432	c1ccc2c(c1)CCN(CC1CC1)CCc1c([nH]c3ccccc13)C2	893	N
CHEMBL201577	O=C(CCCC(=O)c1ccccc1)NCCc1c[nH]c2ccccc12	10000	N
CHEMBL2036989	C[C@]12CCC[C@@]3(C)[C@H]1[C@@H](C[C@@]1(CO1)[C@]3(O)CCc1ccoc1)OC2=O	10000	N
CHEMBL2037430	Clc1ccc(N2CCN(CCCc3nc4ccccc4s3)CC2)cc1	10000	N
CHEMBL2420782	Clc1cccc(N2CCN(Cc3cccc4ccccc34)CC2)c1Cl	10000	N
CHEMBL2420890	CCOc1ccccc1N1CCN(Cc2csc3ccccc23)CC1	10000	N
CHEMBL2420894	CCOc1ccccc1N1CCN(Cc2c[nH]c3ccccc23)CC1	10000	N
CHEMBL2432042	COc1ccc(CN(C)[C@H]2C3C4CC5C3C(=O)C3C5C4C32)cc1OC	10000	N
CHEMBL2432051	COc1cc(CN[C@H]2C3C4CC5C6C4CC3C6C52)cc(OC)c1OC	10000	N
CHEMBL245764	COc1ccc2c(c1)c1c(n2C)Cc2ccccc2CCN(C)CC1	0.23	P
CHEMBL3115577	Oc1ccc2c(c1)O[C@@H](CN1CCN(c3ccc(I)cc3)CC1)CC2	17378.01	N
CHEMBL3286429	Clc1ccc(N2CCN(CCCc3nc4ccccc4o3)CC2)cc1	10000	N
CHEMBL343755	C[C@H]1C[C@H](C)N1C(=O)[C@@H]1C=C2c3cccc4[nH]cc(c34)CC2N(C)C1	400	N
CHEMBL381325	O=C(CCCC(O)c1ccccc1)NCCC1=CCc2ccccc21	10000	N
CHEMBL467094	COc1cc2c3c(c1OC)-c1cc4c(cc1CC3N(C)CC2)OCO4	2397	N
CHEMBL536044	CCCN(CCC)[C@@H]1Cc2cc(OC)c(F)cc2[C@H]1c1ccccc1	83000	N
CHEMBL558766	CCCN(CCC)[C@@H]1Cc2cc(F)c(OC)cc2[C@H]1c1ccccc1	32000	N
CHEMBL604732	CN1CCc2cc(Cl)c(O)cc2[C@H]2c3cccc(/C=N/O)c3CC[C@@H]21	3.3	P
CHEMBL1258671	CCCCN1CCC(COC(=O)c2cc(F)c(N)c3c2OCCO3)CC1	10000	N
CHEMBL2204343	O=C(CCCN1CC[Si](O)(c2ccc(Cl)cc2)CC1)c1ccc(F)cc1	16.6	N
CHEMBL240774	O=C1c2ccccc2CN1CCCCN1CCN(c2ccccc2)CC1	10000	N
CHEMBL2420781	CCOc1ccccc1N1CCN(Cc2cccc3ccccc23)CC1	10000	N
CHEMBL3115579	Oc1ccc2c(c1)O[C@@H](CNCc1ccc(OCCCCF)cc1)CC2	2454.71	N
CHEMBL3289645	FC(F)(F)c1ccc(OCCCN2CCN(c3ccccn3)CC2)cc1	10000	N
CHEMBL3289655	Clc1ccc(N2CCCN(CCCc3cc4ccccc4o3)CC2)cc1	1522	N
CHEMBL395933	O=C1Cc2ccccc2N1CCCCN1CCN(c2ccccc2)CC1	10000	N
CHEMBL54	O=C(CCCN1CCC(O)(c2ccc(Cl)cc2)CC1)c1ccc(F)cc1	38	N
CHEMBL555146	C[C@@H]1CCCN1CCc1cc2cc(C(=O)c3ccc(F)cc3)ccc2o1	10000	N
CHEMBL596622	CN1CCc2cc(Cl)c(O)cc2[C@@H](c2ccc(CNC3CCC3)cc2)C1	3.9	P
CHEMBL598730	COC(=O)c1cccc2c1CC[C@H]1[C@H]2c2cc(O)c(Cl)cc2CCN1C	3.7	P
CHEMBL599134	CO/N=C/c1cccc2c1CC[C@H]1[C@H]2c2cc(O)c(Cl)cc2CCN1C	22	N
CHEMBL1258223	CCCCN1CCC(COC(=O)c2cc(Cl)c(NC)c3c2OCCO3)CC1	972	N
CHEMBL238717	O=c1c2ccccc2ncn1CCCCN1CCN(c2ccccc2)CC1	10000	N
CHEMBL239917	O=C1Cc2ccccc2N1CCCCN1CCN(c2ccc(Cl)cc2)CC1	202	N
CHEMBL240995	O=C1c2ccccc2CN1CCCCN1CCN(c2ccc(Cl)cc2)CC1	33.6	N
CHEMBL3289649	Clc1ccc(N2CCN(CCCCCc3nc4ccccc4o3)CC2)cc1	10000	N
CHEMBL3321788	OC1(c2ccc(Cl)cc2)CC2CCC(C1)N2CCCCc1ccc(F)cc1	10000	N
CHEMBL3321789	OC1(c2ccc(Cl)cc2)CC2CCC(C1)N2CCCOc1ccc(F)cc1	10000	N
CHEMBL3590084	CCCN(CCNC(=O)/C=C/c1ccc(F)cc1)C1Cc2ccccc2C1	11000	N
CHEMBL3622097	Brc1ccc(NCCN2CCN(CCc3c[nH]c4ccccc34)CC2)cc1	3600	N
CHEMBL426317	COc1cccc(N2CCN(CCCCn3ncc(=O)n(C)c3=O)CC2)c1	10000	N
CHEMBL597900	CN1CCc2cc(Cl)c(O)cc2[C@H]2c3cccc(-c4cccs4)c3CC[C@@H]21	1.9	P
CHEMBL597909	CN1CCc2cc(Cl)c(O)cc2[C@H]2c3ccc(NS(C)(=O)=O)cc3CC[C@@H]21	5.8	P
CHEMBL604525	CCO/N=C/c1cccc2c1CC[C@H]1[C@H]2c2cc(O)c(Cl)cc2CCN1C	10	P
CHEMBL716	OCCOCCN1CCN(C2=Nc3ccccc3Sc3ccccc32)CC1	1000	N
CHEMBL184073	c1ccc(Cc2ccccc2OCCN2CCN(c3ccccc3)CC2)cc1	620	N
CHEMBL2031737	C[C@@H]1CCCN1CCc1cc2cc(C(=O)c3ccc([N+](=O)[O-])cc3)ccc2o1	10000	N
CHEMBL238718	O=c1c2ccccc2ncn1CCCCN1CCN(c2ccc(Cl)cc2)CC1	507	N
CHEMBL3115578	Oc1ccc2c(c1)O[C@@H](CNCCN1CCN(c3ccc(I)cc3)CC1)CC2	3467.37	N
CHEMBL3115581	Oc1ccc2c(c1)O[C@@H](CN1CCN(c3ccc(OCCF)cc3)CC1)CC2	19498.45	N
CHEMBL393492	COc1ccccc1N1CCN(CCCCN2Cc3ccccc3C2=O)CC1	137	N
CHEMBL394080	COc1ccccc1N1CCN(CCCCN2C(=O)Cc3ccccc32)CC1	330	N
CHEMBL394110	O=C1c2ccccc2S(=O)(=O)N1CCCCN1CCN(c2ccccc2)CC1	386	N
CHEMBL418854	COc1ccccc1N1CCC(CNCC2COc3ccc(Cl)cc3O2)CC1	1000	N
CHEMBL598949	CN1CCc2cc(Cl)c(O)cc2[C@H]2c3cccc(N4CCCC4=O)c3CC[C@@H]21	26.9	N
CHEMBL600986	CCS(=O)(=O)Nc1ccc2c(c1)CC[C@H]1[C@H]2c2cc(O)c(Cl)cc2CCN1C	5.6	P
CHEMBL600987	CCNC(=O)Nc1ccc2c(c1)CC[C@H]1[C@H]2c2cc(O)c(Cl)cc2CCN1C	7.1	P
CHEMBL603485	CCOC(=O)Nc1ccc2c(c1)CC[C@H]1[C@H]2c2cc(O)c(Cl)cc2CCN1C	3.3	P
CHEMBL605127	CN1CCc2cc(Cl)c(O)cc2[C@H]2c3cccc(-c4ccncc4)c3CC[C@@H]21	10.5	N
CHEMBL238915	O=C1c2ccccc2S(=O)(=O)N1CCCCN1CCN(c2ccc(Cl)cc2)CC1	230	N
CHEMBL239700	COc1ccccc1N1CCN(CCCCn2cnc3ccccc3c2=O)CC1	10000	N
CHEMBL3589577	CCCN(CCNC(=O)N=Nc1cc(F)c(F)c(F)c1)C1Cc2ccccc2C1	3800	N
CHEMBL3590080	CCCN(CCCCNC(=O)/C=C/c1ccc(F)cc1)C1Cc2ccccc2C1	2900	N
CHEMBL3590081	CCCN(CCCCNC(=O)N=Nc1ccc(F)cc1)C1Cc2ccccc2C1	7000	N
CHEMBL379450	c1ccc(CCN2CCc3ccccc3Cc3[nH]c4ccccc4c3CC2)cc1	10000	N
CHEMBL482496	[3H]C([3H])([3H])Oc1cc(I)c(OC)cc1CCNCc1ccccc1OC([3H])([3H])[3H]	500	N
CHEMBL515472	COc1c(OCCF)cccc1[C@H](O)C1CCN(CCc2ccc(F)cc2)CC1	7419	N
CHEMBL516088	COc1c(OCCF)cccc1C(=O)C1CCN(CCc2ccc(F)cc2)CC1	7398	N
CHEMBL596824	CC(=O)N(Cc1ccc([C@H]2CN(C)CCc3cc(Cl)c(O)cc32)cc1)C1CCC1	13	N
CHEMBL1112	O=C1CCc2ccc(OCCCCN3CCN(c4cccc(Cl)c4Cl)CC3)cc2N1	1000	N
CHEMBL201788	COc1cc2c(cc1OC)Cc1ccccc1CCN(CCc1ccccc1)CC2	10000	N
CHEMBL238917	COc1ccccc1N1CCN(CCCCN2C(=O)c3ccccc3S2(=O)=O)CC1	1132	N
CHEMBL240996	O=C1c2ccccc2CN1CCCCN1CCN(c2cccc(C(F)(F)F)c2)CC1	80.8	N
CHEMBL268371	O=C1Cc2ccccc2N1CCCCN1CCN(c2cccc(C(F)(F)F)c2)CC1	190	N
CHEMBL328866	COc1cc(NC(=O)C2CC2)c(Cl)cc1C(=O)N[C@H]1CCN(Cc2ccccc2)C1	10000	N
CHEMBL3590077	COc1ccccc1N1CCN(CCCCNC(=O)N=Nc2ccc(F)cc2)CC1	2800	N
CHEMBL3622099	CCCN(CCN1CCN(CCc2c[nH]c3ccccc23)CC1)c1ccc(Br)cc1	1300	N
CHEMBL598105	CN1CCc2cc(Cl)c(O)cc2[C@H]2c3cccc(-c4cccc(C#N)c4)c3CC[C@@H]21	3.4	P
CHEMBL599282	CN1CCc2cc(Cl)c(O)cc2[C@@H](c2ccc(CN(C3CCC3)S(C)(=O)=O)cc2)C1	5.9	P
CHEMBL603872	COc1ccc(-c2cccc3c2CC[C@H]2[C@H]3c3cc(O)c(Cl)cc3CCN2C)cc1	6.2	P
CHEMBL726	OCCN1CCN(CCCN2c3ccccc3Sc3ccc(C(F)(F)F)cc32)CC1	21	N
CHEMBL85	Cc1nc2n(c(=O)c1CCN1CCC(c3noc4cc(F)ccc34)CC1)CCCC2	1000	N
CHEMBL1632174	O=C(O)CCCCCN1CCC(CNC(=O)c2c3n(c4ccccc24)CCCO3)CC1	10000	N
CHEMBL194206	COc1ccc(NC(=O)N2CCN(c3ccc(F)cc3)CC2)cc1N1CCN(C)CC1	10000	N
CHEMBL196169	COc1ccc(NC(=O)N2CCN(c3ccccc3F)CC2)cc1N1CCN(C)CC1	10000	N
CHEMBL199824	Cn1c(=O)cnn(CCCCN2CCN(c3cccc4ccc(O[11CH3])cc34)CC2)c1=O	10000	N
CHEMBL3115582	Oc1ccc2c(c1)O[C@@H](CNCCN1CCN(c3ccc(OCCF)cc3)CC1)CC2	9772.37	N
CHEMBL370128	COc1ccc(NC(=O)N2CCN(c3ccccc3Cl)CC2)cc1N1CCN(C)CC1	10000	N
CHEMBL372453	COc1ccc(NC(=O)N2CCN(c3ccc(Cl)cc3)CC2)cc1N1CCN(C)CC1	10000	N
CHEMBL398813	O=c1c2ccccc2ncn1CCCCN1CCN(c2cccc(C(F)(F)F)c2)CC1	1703	N
CHEMBL605339	CN1CCc2cc(Cl)c(O)cc2[C@H]2c3cccc(-c4cccc([N+](=O)[O-])c4)c3CC[C@@H]21	4.7	P
CHEMBL605354	CN1CCc2cc(Cl)c(O)cc2[C@H]2c3cccc(/C=N/Oc4ccccc4)c3CC[C@@H]21	2.1	P
CHEMBL1632158	COC(=O)CCCCCN1CCC(CNC(=O)c2c3n(c4ccccc24)CCCO3)CC1	10000	N
CHEMBL1765683	COc1ccc(-c2c(C)c(C(=O)NC3(C#N)CCOCC3)nn2-c2ccccc2Br)cc1	10000	N
CHEMBL1765684	COc1ccc(-c2c(C)c(C(=O)NC3(C#N)CCCCC3)nn2-c2ccccc2Br)cc1	10000	N
CHEMBL195927	COc1ccccc1N1CCC(C(=O)Nc2ccc(OC)c(N3CCN(C)CC3)c2)CC1	10000	N
CHEMBL196370	COc1ccc(NC(=O)N2CCN(c3ccccc3OC)CC2)cc1N1CCN(C)CC1	10000	N
CHEMBL197796	COc1ccc(NC(=O)N2CCN(c3ccc(SC)cc3)CC2)cc1N1CCN(C)CC1	10000	N
CHEMBL238916	O=C1c2ccccc2S(=O)(=O)N1CCCCN1CCN(c2cccc(C(F)(F)F)c2)CC1	1756	N
CHEMBL282116	COc1cccc(CN2CC[C@H](NC(=O)c3cc(Cl)c(NC(=O)C4CC4)cc3OC)C2)c1	5.62	P
CHEMBL599135	CN1CCc2cc(Cl)c(O)cc2[C@H]2c3cccc(/C=N/OCc4ccccc4)c3CC[C@@H]21	2.5	P
CHEMBL599487	CN1CCc2cc(Cl)c(O)cc2[C@@H](c2ccc(CN(C)S(=O)(=O)c3ccccc3)cc2)C1	1.2	P
CHEMBL212912	CN1CCN(C2=Nc3cc(Cl)ccc3N(NC(=O)c3ccccc3Cl)c3ccccc32)CC1	73	N
CHEMBL419505	O=C(NCCCCN1CCN(c2cccc(Cl)c2Cl)CC1)c1ccc2c(c1)-c1ccccc1-2	10000	N
CHEMBL196598	COc1ccc(NC(=O)N2CCN(c3ccc(C(F)(F)F)cc3)CC2)cc1N1CCN(C)CC1	10000	N
CHEMBL213336	Cc1cccc(C)c1C(=O)NN1c2ccc(Cl)cc2N=C(N2CCN(C)CC2)c2ccccc21	31	N
CHEMBL213424	Cc1cccc(N)c1C(=O)NN1c2ccc(Cl)cc2N=C(N2CCN(C)CC2)c2ccccc21	58	N
CHEMBL2323582	CC1=CC(C)=[N+]2C1=C(c1ccc(OCCCN3CCCCC3)cc1)c1c(C)cc(C)n1[B-]2(F)F	5210	N
CHEMBL300780	O=C(NCCCCN1CCN(c2cccc(Cl)c2Cl)CC1)c1ccc2c(c1)Cc1ccccc1-2	10000	N
CHEMBL378669	CN1CCN(C2=Nc3cc(Cl)ccc3N(NC(=O)c3c(N)cccc3Cl)c3ccccc32)CC1	53	N
CHEMBL209497	O=C1/C(=N/c2cccc(C(F)(F)F)c2)c2ccccc2N1c1cccc(OCCN2CCCC2)c1	939	N
CHEMBL197408	COc1ccc(NC(=O)N2CCN(c3ccc(-c4ccccc4)cc3)CC2)cc1N1CCN(C)CC1	10000	N
CHEMBL213834	CN1CCN(C2=Nc3cc(Cl)ccc3N(NC(=O)c3cccc4ccccc34)c3ccccc32)CC1	105	N
CHEMBL378825	CCN(CC)CCCOc1cccc(N2C(=O)/C(=N/c3cccc(C(F)(F)F)c3)c3ccccc32)c1	411	N
CHEMBL425069	COc1cccc(OC)c1C(=O)NN1c2ccc(Cl)cc2N=C(N2CCN(C)CC2)c2ccccc21	38	N
CHEMBL15928	COc1ccc(NC(=O)c2ccc(-c3ccc(-c4noc(C)n4)cc3C)cc2)cc1N1CCN(C)CC1	10000	N
CHEMBL213492	CN1CCN(C2=Nc3cc(Cl)ccc3N(NC(=O)c3c(F)cccc3C(F)(F)F)c3ccccc32)CC1	7	P
CHEMBL459350	CN(CCC=C1c2ccccc2CCc2ccccc21)Cc1ccc(OCCCN2CCCCC2)cc1	273	N
CHEMBL459373	CN(CCCN1c2ccccc2Sc2ccc(Cl)cc21)Cc1ccc(OCCCN2CCCCC2)cc1	153	N
CHEMBL517407	CN(CC/C=C1\c2ccccc2Sc2ccc(Cl)cc21)Cc1ccc(OCCCN2CCCCC2)cc1	297	N
CHEMBL460402	CN(CCC=C1c2ccccc2CCc2ccccc21)C(=O)c1ccc(OCCCN2CCCCC2)cc1	1000	N
CHEMBL517244	CN(CCCC12CCC(c3ccccc31)c1ccccc12)Cc1ccc(OCCCN2CCCCC2)cc1	265	N
CHEMBL457957	CN(CCC=C1c2ccccc2CCc2ccccc21)C(=O)Cc1ccc(OCCCN2CCCCC2)cc1	1000	N
CHEMBL464811	Clc1ccc2c(c1)N=C(N1CCN(Cc3ccc(OCCCN4CCCCC4)cc3)CC1)c1ccccc1N2	921	N
CHEMBL3577342	C#CC1=CC[C@@H](N(CCC)CCCCNC(=O)c2ccc(OCCCc3cn(CCCC)nn3)c(OC)c2)CO1	24000	N
CHEMBL3577343	C#CC1=CC[C@H](N(CCC)CCCCNC(=O)c2ccc(OCCCc3cn(CCCC)nn3)c(OC)c2)CO1	48000	N
CHEMBL3577345	CCCCn1cc(CCCOc2ccc(C(=O)NCCCCN(CCC)[C@@H]3CCc4c(O)cccc4C3)cc2OC)nn1	21000	N
CHEMBL3577346	CCCCn1cc(CCCOc2ccc(C(=O)NCCCCN(CCC)[C@H]3CCc4c(O)cccc4C3)cc2OC)nn1	700	N
CHEMBL3577344	CCCCn1cc(CCCOc2ccc(C(=O)NCCCCN(CCC)CCc3ccc(O)c4[nH]c(=O)ccc34)cc2OC)nn1	25000	N
CHEMBL455288	O=C(OCCN1CCN(CCCN2c3ccccc3Sc3ccc(C(F)(F)F)cc32)CC1)c1ccc(OCCCN2CCCCC2)cc1	265	N
