# Supplementary material for: A visual approach for analysis and inference of molecular activity spaces
Source: J Cheminform. 2019 Oct 22;11:63. doi: 10.1186/s13321-019-0386-z (PMC6805449; doi:10.1186/s13321-019-0386-z)
Supplement: Supplementary file 2 — Additional file 2. Contains all data sets (SIGMAR1, HRH1, HERG,and DRD5) retrieved from ChEMBL23, their computed NAMS similarities and R source code for analysis and inference of molecular activity spaces. [file 13321_2019_386_MOESM2_ESM.zip › Additional File 2/HERG_With_Class_labels.csv]

chemblId	CANONICAL_SMILES	Vals	Class
CHEMBL23223	N[C@H](C(=O)N1CCSC1)C1CCCCC1	28000	N
CHEMBL1425238	CCCCCCCSc1nc(N)cc(O)n1	15000	N
CHEMBL22511	N[C@H](C(=O)N1CC[C@H](F)C1)C1CCCCC1	90000	N
CHEMBL23981	N[C@H](C(=O)N1CC[C@@H](F)C1)C1CCCCC1	90000	N
CHEMBL250403	CCCN1CCO[C@H](c2cccc(O)c2)C1	4000	N
CHEMBL3590460	CCCN(CC)CC#Cc1ccc(C)cc1	1196	N
CHEMBL280658	N[C@H](C(=O)N1CCC(F)(F)C1)C1CCCCC1	90000	N
CHEMBL445794	c1ccc2cc(CO[C@H]3CCNC3)ccc2c1	15700	N
CHEMBL451460	c1ccc2cc(OCC3CCNC3)ccc2c1	5500	N
CHEMBL469809	c1ccc2cc(CO[C@@H]3CCNC3)ccc2c1	16400	N
CHEMBL1086032	C[C@@H]1CCCN1CCc1ccc2ncccc2c1	10000	N
CHEMBL1643368	Nc1nccc2cc(O[C@H]3CCCNC3)ccc12	19952.62	N
CHEMBL1667967	O=c1[nH]ccc2cc(O[C@H]3CCCNC3)ccc12	1e+05	N
CHEMBL407815	CNCc1ccccc1Oc1ccc(Cl)cc1F	5932	N
CHEMBL453996	c1ccc2cc(OCC3CCNCC3)ccc2c1	3800	N
CHEMBL469811	Fc1ccc2cc(CO[C@@H]3CCNC3)ccc2c1	10300	N
CHEMBL506789	CN(Cc1ccc2ccccc2c1)[C@H]1CCNC1	5000	N
CHEMBL559147	C[C@@H](N)[C@H]1CC[C@H](C(=O)Nc2ccncc2)CC1	79432.82	N
CHEMBL608151	CCOC[C@H]1[C@@H]2CNC[C@@]21c1ccc(Cl)c(Cl)c1	12589.25	N
CHEMBL1086033	Cc1ccc2cc(CCN3CCC[C@H]3C)ccc2n1	54000	N
CHEMBL1630579	CCN(CC)CCOCCC1=CCC2CC1C2(C)C	4835.7	N
CHEMBL1915540	CN[C@@H]1CCN(c2cc(NCC3CC3)nc(N)n2)C1	3467.37	N
CHEMBL2376795	CCc1ccc2c(N3CCNCC3)nc(N)nc2c1	1513.56	N
CHEMBL2376796	CCc1ccc2c(N3CC(NC)C3)nc(N)nc2c1	2454.71	N
CHEMBL2376800	CCc1cnc2c(N3CC(NC)C3)nc(N)nc2c1	34673.69	N
CHEMBL2376802	CNC1CN(c2nc(N)nc3cc(C#N)cnc23)C1	1e+05	N
CHEMBL256818	CNCc1ccccc1Oc1ccc(Cl)cc1OC	4380	N
CHEMBL3093979	CCCCN(CC)CC#CC#Cc1ccc(Cl)cc1	1921	N
CHEMBL402057	CN(C)Cc1ccccc1Oc1ccc(Cl)cc1Cl	7500	N
CHEMBL465515	Fc1ccc2cc(CCN3CCNCC3)ccc2c1	8500	N
CHEMBL469810	N#Cc1ccc2cc(CO[C@H]3CCNC3)ccc2c1	4500	N
CHEMBL657	CN(C)CCOC(c1ccccc1)c1ccccc1	26101.3	N
CHEMBL1083617	CN1C[C@@H]2C[C@H]1CN2c1cnc(-c2ccccc2)cn1	26	N
CHEMBL1085581	CN1C[C@@H]2C[C@H]1CN2c1ncc(-c2ccccc2)cn1	22	N
CHEMBL1085824	CN1C[C@@H]2C[C@H]1CN2c1ccc(-c2ccccc2)cn1	10	P
CHEMBL1313991	CC(C)(C)c1ccc(CSc2nc(N)cc(O)n2)cc1	15000	N
CHEMBL2376793	Nc1nc(N2CCNCC2)c2ccc(C3CC3)cc2n1	4677.35	N
CHEMBL2376794	CNC1CN(c2nc(N)nc3cc(C4CC4)ccc23)C1	3630.78	N
CHEMBL2376797	CCc1ccc2c(N3CC[C@@H](NC)C3)nc(N)nc2c1	2754.23	N
CHEMBL2376799	CCc1cnc2c(N3CCN(C)CC3)nc(N)nc2c1	26915.35	N
CHEMBL2376801	CCc1cnc2c(N3CC[C@@H](NC)C3)nc(N)nc2c1	43651.58	N
CHEMBL2376804	CNC1CN(c2nc(N)nc3cc(C4CC4)cnc23)C1	1e+05	N
CHEMBL2376805	CNC1CN(c2nc(N)nc3cc(C(C)C)cnc23)C1	12882.5	N
CHEMBL258063	CNCc1cc(C#N)ccc1Oc1ccc(Cl)cc1Cl	2213	N
CHEMBL3093953	CCCCCCCN(CC)C/C=C/Cc1ccccc1	119	N
CHEMBL3590459	CCCCCCCN(CC)CC#Cc1ccc(C)cc1	3282	N
CHEMBL38380	O=S(=O)(c1cccc2cnccc12)N1CCCNCC1	25118.86	N
CHEMBL404258	COc1cc(Cl)ccc1Oc1ccccc1CN(C)C	7500	N
CHEMBL443090	Cc1c(CCN2CCNCC2)ccc2cc(F)ccc12	10100	N
CHEMBL444985	N#Cc1ccc2ccc(OCC3CCNCC3)cc2c1	3500	N
CHEMBL492909	COc1cccc(C2(C)CN(c3cc(N)ccn3)C2)c1	1840	N
CHEMBL521805	O=S(=O)(c1ccccc1)c1ccc2c(c1)CCNCC2	7200	N
CHEMBL577497	CC(=O)N(Cc1ccc2ccccc2c1)[C@@H]1CCNC1	8000	N
CHEMBL72	CNCCCN1c2ccccc2CCc2ccccc21	22816.6	N
CHEMBL809	CN[C@H]1CC[C@@H](c2ccc(Cl)c(Cl)c2)c2ccccc21	6814.1	N
CHEMBL1086034	C[C@@H]1CCCN1CCc1ccc2nc(C3CC3)ccc2c1	11000	N
CHEMBL1090197	CN(C)CCC1=C(Cc2cccnn2)c2ccccc2C1	3000	N
CHEMBL1090198	CN(C)CCC1=C(Cc2ncccn2)c2ccccc2C1	3000	N
CHEMBL1091782	C[C@@H](c1cscn1)c1c(CCN(C)C)sc2ccccc12	5000	N
CHEMBL1092118	C[C@@H](c1cncs1)c1c(CCN(C)C)sc2ccccc12	5000	N
CHEMBL1092598	C[C@H](C1=C(CCN(C)C)Cc2ccccc21)c1nccs1	3000	N
CHEMBL1092767	CC(c1nccs1)c1c(CCN(C)C)sc2ccccc12	5000	N
CHEMBL1093044	CNCCc1sc2ccccc2c1[C@@H](C)c1ccccn1	6500	N
CHEMBL1093058	C[C@H](c1c(CCN(C)C)sc2ccccc12)n1cccn1	5000	N
CHEMBL1093607	CC(c1c(CCN(C)C)sc2ccccc12)n1ccnc1	5000	N
CHEMBL1095031	CCOCCn1c(C2CCCN(C)C2)nc2ccccc21	1262	N
CHEMBL1095198	CCOCCn1c([C@@H]2CCCN(C)C2)nc2ccccc21	10000	N
CHEMBL1095199	CCOCCn1c([C@H]2CCCN(C)C2)nc2ccccc21	10000	N
CHEMBL1209070	c1cncc(-c2ccccc2O[C@H]2C[C@@H]3CNC[C@H]2C3)c1	2160	N
CHEMBL1233300	O=S(=O)(c1cccc2c(O)nccc12)N1CCCNCC1	7943.28	N
CHEMBL1643361	Nc1nccc2cc(CNCCc3ccccc3)ccc12	3162.28	N
CHEMBL1644470	c1ccc(-c2cccc(O[C@H]3C[C@@H]4CC[C@H](C3)N4)n2)cc1	1.3	P
CHEMBL1822688	c1csc(-c2ccc(OCCCN3CCCCC3)cc2)c1	14	N
CHEMBL1822689	c1coc(-c2ccc(OCCCN3CCCCC3)cc2)c1	90	N
CHEMBL1822690	c1cc(C2CCCO2)ccc1OCCCN1CCCCC1	2747	N
CHEMBL1822849	c1c[nH]c(-c2ccc(OCCCN3CCCCC3)cc2)n1	10000	N
CHEMBL1822851	c1ncc(-c2ccc(OCCCN3CCCCC3)cc2)o1	1194	N
CHEMBL1822852	c1cc(C2=NCCO2)ccc1OCCCN1CCCCC1	10000	N
CHEMBL1822853	C1=C(c2ccc(OCCCN3CCCCC3)cc2)CCC1	230	N
CHEMBL1938867	Cn1c(SCc2ccc(C(C)(C)C)cc2)nc(N)cc1=O	15000	N
CHEMBL2376806	CN[C@@H]1CCN(c2nc(N)nc3cc(C4CC4)cnc23)C1	1e+05	N
CHEMBL247733	Cc1cccc(CN(C2CCOCC2)[C@H]2CCNC2)c1C	7500	N
CHEMBL258271	CNCc1cc(C(N)=O)ccc1Oc1ccc(Cl)cc1Cl	7500	N
CHEMBL295559	c1ccc(-c2[nH]c3ccccc3c2C2CCNCC2)cc1	5700	N
CHEMBL3093959	CCCCCCCN(CC)CCCCc1ccc(Cl)cc1	31	N
CHEMBL3093969	CCCCCCCN(CC)CC#CCc1ccc(Cl)cc1	167	N
CHEMBL3093986	CCCCCCCN(CC)C/C=C/Cc1ccc(Cl)cc1	9.5	P
CHEMBL3590455	COc1ccc(CCN(C)CCOc2ccccc2)cc1	944	N
CHEMBL401819	CNCc1cc(C(N)=O)ccc1Oc1ccc(Cl)cc1C	3866	N
CHEMBL42557	c1ccc(-c2[nH]c3ccccc3c2C2CCCNC2)cc1	4900	N
CHEMBL506548	Clc1cccc(COc2cnc(-c3nnco3)cc2Cl)c1	100	N
CHEMBL507727	COC(=O)c1[nH]c2cc(F)ccc2c1[C@@H]1CNCC[C@H]1F	8200	N
CHEMBL511	COc1ccc(CN(CCN(C)C)c2ccccn2)cc1	10337.8	N
CHEMBL559251	CN(C)CCC1=C(Cc2cnccn2)c2ccccc2C1	3000	N
CHEMBL566576	CS(=O)(=O)N(Cc1ccc2ccccc2c1)[C@@H]1CCNC1	4200	N
CHEMBL567943	CS(=O)(=O)N(Cc1ccc2ccccc2c1)[C@H]1CCNC1	11000	N
CHEMBL567944	CC(=O)N(Cc1ccc2ccccc2c1)C1CCNCC1	20000	N
CHEMBL597	Cc1ccc(N(CC2=NCCN2)c2cccc(O)c2)cc1	16448	N
CHEMBL629	CN(C)CCC=C1c2ccccc2CCc2ccccc21	14410.6	N
CHEMBL71	CN(C)CCCN1c2ccccc2Sc2ccc(Cl)cc21	4774.3	N
CHEMBL1085325	C[C@@H]1CCCN1CCc1ccc2nc(C(C)(C)C)ccc2c1	1700	N
CHEMBL1088882	Cc1cncc(CC2=C(CCN(C)C)Cc3ccccc32)n1	3000	N
CHEMBL1088898	Cc1nccnc1CC1=C(CCN(C)C)Cc2ccccc21	3000	N
CHEMBL1088899	Cc1cnc(CC2=C(CCN(C)C)Cc3ccccc32)cn1	3000	N
CHEMBL1090432	CC(c1ccccn1)c1c(CCN(C)C)sc2ccccc12	5000	N
CHEMBL1090433	C[C@H](c1ccccn1)c1c(CCN(C)C)sc2ccccc12	5000	N
CHEMBL1090527	C[C@H](C1=C(CCN(C)C)Cc2cc(F)ccc21)c1nccs1	1200	N
CHEMBL1090528	Cc1ccc2c(c1)CC(CCN(C)C)=C2[C@@H](C)c1nccs1	3000	N
CHEMBL1091776	CC(c1cccnc1)c1c(CCN(C)C)sc2ccccc12	5	P
CHEMBL1091777	C[C@H](c1cccnc1)c1c(CCN(C)C)sc2ccccc12	5000	N
CHEMBL1091790	CC(c1ccncc1)c1c(CCN(C)C)sc2ccccc12	1800	N
CHEMBL1092259	CN(C)CCC1=C(Cc2cnccn2)c2ccc(Cl)cc2C1	1400	N
CHEMBL1092599	Cc1csc([C@H](C)C2=C(CCN(C)C)Cc3ccccc32)n1	3000	N
CHEMBL1092600	Cc1ccc2c(c1)CC(CCN(C)C)=C2Cc1cnccn1	890	N
CHEMBL1092649	CN(C)CCC1=C(Cc2cnccn2)c2ccc(F)cc2C1	950	N
CHEMBL1092652	CN(C)CCC1=C(Cc2cccnn2)c2ccc(Cl)cc2C1	380	N
CHEMBL1092662	CN(C)CCC1=C(Cc2cccnn2)c2ccc(F)cc2C1	3000	N
CHEMBL1098125	CN1CCCC(c2nc3ccccc3n2CC2CCCO2)C1	638	N
CHEMBL1123	CCN(CC)CCOC(=O)C1(C2CCCCC2)CCCCC1	16869.7	N
CHEMBL1209124	Oc1cncc(-c2ccccc2O[C@H]2C[C@@H]3CNC[C@H]2C3)c1	1580	N
CHEMBL1209126	Fc1ccncc1-c1ccccc1O[C@H]1C[C@@H]2CNC[C@H]1C2	1780	N
CHEMBL1271273	N#Cc1nc(CCCO)cc(-c2cccc(C(F)(F)F)c2)n1	31000	N
CHEMBL1464333	O=C(c1ccccc1)N1CCN(CCc2ccccc2)CC1	5418	N
CHEMBL1822850	Cn1nccc1-c1ccc(OCCCN2CCCCC2)cc1	190	N
CHEMBL1822854	c1cc(C2CCCCC2)ccc1OCCCN1CCCCC1	13	N
CHEMBL1822855	c1cc(N2CCCCC2)ccc1OCCCN1CCCCC1	841	N
CHEMBL1822856	c1cc(C2CCCCO2)ccc1OCCCN1CCCCC1	1125	N
CHEMBL1822857	c1cc(C2CCOCC2)ccc1OCCCN1CCCCC1	2220	N
CHEMBL1935574	Nc1nc(N2CCNCC2)c2ccc(-c3ccco3)cc2n1	3235.94	N
CHEMBL2011946	Nc1cncc(Nc2ccc(Oc3ccc(Cl)cc3)cc2)c1	160	N
CHEMBL2011947	Nc1ncnc(Nc2ccc(Oc3ccc(Cl)cc3)cc2)n1	2300	N
CHEMBL2011950	Nc1ccnc(Nc2ccc(Oc3ccc(Cl)cc3)cc2)n1	430	N
CHEMBL2011952	Nc1nccc(Nc2ccc(Oc3ccc(Cl)cc3)cc2)n1	320	N
CHEMBL2012014	Nc1ccnc(Nc2ccc(Oc3ccc(Cl)cc3)cc2)c1	50	N
CHEMBL2012017	Nc1cncc(Nc2ccc(Oc3ccc(Cl)cc3)cc2)n1	2900	N
CHEMBL2012027	Nc1ccnc(Nc2ccc(Oc3ccccc3Cl)cc2)n1	1400	N
CHEMBL2012028	Nc1ccnc(Nc2ccc(Oc3ccc(F)cc3)cc2)n1	1900	N
CHEMBL2012029	Cc1ccc(Oc2ccc(Nc3nccc(N)n3)cc2)cc1	1100	N
CHEMBL2012040	Nc1cncc(Nc2ccc(Oc3ccc(F)cc3)cc2)n1	1100	N
CHEMBL2012041	Cc1ccc(Oc2ccc(Nc3cncc(N)n3)cc2)cc1	2000	N
CHEMBL2376789	Nc1nc(N2CCNCC2)c2ccc(C3CCCC3)cc2n1	3388.44	N
CHEMBL2376790	CNC1CN(c2nc(N)nc3cc(C4CCCC4)ccc23)C1	831.76	N
CHEMBL2376803	CNC1CN(c2nc(N)nc3cc(C4CCCC4)cnc23)C1	1e+05	N
CHEMBL3093976	CCCCCCCN(CC)CC#CCCc1ccc(Cl)cc1	148	N
CHEMBL3093982	CCCCCCCN(CC)CC#CCOc1ccc(Cl)cc1	478	N
CHEMBL3140084	CCCCCCC[N+](CC)(CC)CC#Cc1ccc(Cl)cc1	1.8	P
CHEMBL3590461	CCCCCCCCc1cccc(CCCCCCCC)n1	36870	N
CHEMBL401877	CNCc1cc(C(N)=O)ccc1Oc1ccc(Cl)cc1OC	7500	N
CHEMBL404317	CNCc1cc(C(=O)NC)ccc1Oc1ccc(Cl)cc1C	7500	N
CHEMBL404754	CNCc1cc(C(=O)NC)ccc1Oc1ccc(Cl)cc1Cl	1757	N
CHEMBL41	CNCCC(Oc1ccc(C(F)(F)F)cc1)c1ccccc1	10066	N
CHEMBL43697	CN1CCCCC1c1c(-c2ccccc2)[nH]c2ccccc12	7000	N
CHEMBL43819	CN1CCCC(c2c(-c3ccccc3)[nH]c3ccccc23)C1	9599.99	N
CHEMBL497054	Fc1ccc2c([C@@H]3CNCC[C@H]3F)c(-c3ccsc3)[nH]c2c1	1500	N
CHEMBL497877	F[C@@H]1CCNC[C@H]1c1c(-c2ccccc2)[nH]c2ccccc12	1100	N
CHEMBL516	CN1CCC(=C2c3ccccc3C=Cc3ccccc32)CC1	13967.9	N
CHEMBL556506	C[C@H](C1=C(CCN(C)C)Cc2ccccc21)c1cnccn1	3000	N
CHEMBL559246	CN1C(=O)C=C[C@]2(C)[C@H]3CC[C@]4(C)[C@@H](O)CC[C@H]4[C@@H]3CC[C@@H]12	130000	N
CHEMBL564144	C[C@@H](c1ccccn1)c1c(CCN(C)C)sc2ccccc12	1400	N
CHEMBL565547	Cc1nc2c3c(nc(Cc4ccccc4)n2n1)CCNCC3	22000	N
CHEMBL565638	CCCN(C(=O)c1ccc2ccccc2c1)C1CCNCC1	12700	N
CHEMBL567288	CCC(=O)N(Cc1ccc2ccccc2c1)C1CCNCC1	12000	N
CHEMBL568350	CS(=O)(=O)N(Cc1ccc2ccccc2c1)C1CCNCC1	3200	N
CHEMBL577283	CC(C)CN(C(=O)c1ccc2ccccc2c1)[C@@H]1CCNC1	7000	N
CHEMBL715	Cc1cc2c(s1)Nc1ccccc1N=C2N1CCN(C)CC1	36000	N
CHEMBL76	CCN(CC)CCCC(C)Nc1ccnc2cc(Cl)ccc12	7500	N
CHEMBL1082315	CN1C[C@@H]2C[C@H]1CN2c1ccc(-c2cccc3[nH]ccc23)nn1	57	N
CHEMBL1082466	CN1C[C@@H]2C[C@H]1CN2c1cnc(-c2ccc3[nH]ccc3c2)cn1	14	N
CHEMBL1083301	CN1C[C@@H]2C[C@H]1CN2c1ccc(-c2ccc3occc3c2)nn1	8.8	P
CHEMBL1083302	CN1C[C@@H]2C[C@H]1CN2c1ccc(-c2ccc3sccc3c2)nn1	1.8	P
CHEMBL1083303	CN1C[C@@H]2C[C@H]1CN2c1ccc(-c2ccc3[nH]ncc3c2)nn1	55	N
CHEMBL1083304	CN1C[C@@H]2C[C@H]1CN2c1ccc(-c2ccc3[nH]ccc3c2)nn1	21	N
CHEMBL1083587	CN1C[C@@H]2C[C@H]1CN2c1cnc(-c2ccc3[nH]ncc3c2)cn1	65	N
CHEMBL1083615	CN1C[C@@H]2C[C@H]1CN2c1ccc(-c2ccc3cc[nH]c3c2)nn1	12	N
CHEMBL1084021	CN1C[C@@H]2C[C@H]1CN2c1cnc(-c2ccc3occc3c2)cn1	5.3	P
CHEMBL1084022	CN1C[C@@H]2C[C@H]1CN2c1cnc(-c2ccc3sccc3c2)cn1	1.2	P
CHEMBL1084581	C[C@@H]1CCCN1CCc1ccc2nc(-c3ccn[nH]3)ccc2c1	10000	N
CHEMBL1084582	C[C@@H]1CCCN1CCc1ccc2nc(-c3cn[nH]c3)ccc2c1	10000	N
CHEMBL1085089	CN1C[C@@H]2C[C@H]1CN2c1ccc(-c2ccc3occc3c2)cn1	2.7	P
CHEMBL1085090	CN1C[C@@H]2C[C@H]1CN2c1ccc(-c2ccc3sccc3c2)cn1	0.55	P
CHEMBL1085091	CN1C[C@@H]2C[C@H]1CN2c1ccc(-c2ccc3[nH]ncc3c2)cn1	46	N
CHEMBL1085326	C[C@@H]1CCCN1CCc1ccc2nc(-c3ccoc3)ccc2c1	2100	N
CHEMBL1085572	C[C@@H]1CCCN1CCc1ccc2nc(-c3ccsc3)ccc2c1	1200	N
CHEMBL1085591	C[C@@H]1CCCN1CCc1ccc2nc(C3=NCCS3)ccc2c1	6300	N
CHEMBL1085599	CN1C[C@@H]2C[C@H]1CN2c1ncc(-c2cccc3[nH]ccc23)cn1	13	N
CHEMBL1085778	CN1C[C@@H]2C[C@H]1CN2c1ccc(-c2cccc3[nH]ccc23)cn1	32	N
CHEMBL1085779	CN1C[C@@H]2C[C@H]1CN2c1ccc(-c2ccc3cc[nH]c3c2)cn1	2.9	P
CHEMBL1085805	CN1C[C@@H]2C[C@H]1CN2c1ncc(-c2ccc3occc3c2)cn1	1.3	P
CHEMBL1085806	CN1C[C@@H]2C[C@H]1CN2c1ncc(-c2ccc3sccc3c2)cn1	0.56	P
CHEMBL1085829	C[C@@H]1CCCN1CCc1ccc2nc(-c3cccs3)ccc2c1	620	N
CHEMBL1086480	CN1C[C@@H]2C[C@H]1CN2c1ccc(-c2ccc3[nH]ccc3c2)cn1	11	N
CHEMBL1086505	CN1C[C@@H]2C[C@H]1CN2c1cnc(-c2cccc3[nH]ccc23)cn1	51	N
CHEMBL1086506	CN1C[C@@H]2C[C@H]1CN2c1cnc(-c2ccc3cc[nH]c3c2)cn1	9	P
CHEMBL1086521	C[C@@H]1CCCN1CCc1ccc2nc(-c3nccs3)ccc2c1	2900	N
CHEMBL1086523	CN1C[C@@H]2C[C@H]1CN2c1ncc(-c2ccc3[nH]ncc3c2)cn1	35	N
CHEMBL1086524	CN1C[C@@H]2C[C@H]1CN2c1ncc(-c2ccc3[nH]ccc3c2)cn1	4.3	P
CHEMBL1088900	COc1nccnc1CC1=C(CCN(C)C)Cc2ccccc21	3000	N
CHEMBL1091775	C[C@@H](c1ccccn1)c1c(CCN2CCC2)sc2ccccc12	0.73	P
CHEMBL1091791	Cc1ccnc(C(C)c2c(CCN(C)C)sc3ccccc23)c1	5000	N
CHEMBL1091793	CC(c1cccc(F)n1)c1c(CCN(C)C)sc2ccccc12	5000	N
CHEMBL1092126	Cc1cccnc1[C@H](C)c1c(CCN(C)C)sc2ccccc12	5000	N
CHEMBL1092258	COc1ccc2c(c1)CC(CCN(C)C)=C2Cc1cnccn1	3000	N
CHEMBL1092377	C[C@@H](c1ncccc1F)c1c(CCN(C)C)sc2ccccc12	5000	N
CHEMBL1092494	C[C@@H](c1ncccc1Cl)c1c(CCN(C)C)sc2ccccc12	5000	N
CHEMBL1092495	C[C@@H](c1ccc(F)cn1)c1c(CCN(C)C)sc2ccccc12	2500	N
CHEMBL1092496	Cc1ccc(C(C)c2c(CCN(C)C)sc3ccccc23)cn1	5000	N
CHEMBL1092663	Cc1ccc2c(c1)CC(CCN(C)C)=C2[C@@H](C)c1cnccn1	5100	N
CHEMBL1092765	C[C@H](c1cccnc1F)c1c(CCN(C)C)sc2ccccc12	5000	N
CHEMBL1092766	C[C@H](c1cccnc1Cl)c1c(CCN(C)C)sc2ccccc12	5000	N
CHEMBL1092813	Cc1ncccc1[C@@H](C)c1c(CCN(C)C)sc2ccccc12	5000	N
CHEMBL1093623	COc1ccc2c(c1)CC(CCN(C)C)=C2[C@@H](C)c1nccs1	3000	N
CHEMBL1094511	CN1CCCC(c2nc3ccccc3n2Cc2ccccn2)C1	10000	N
CHEMBL1094512	Cc1csc(Cn2c(C3CCCN(C)C3)nc3ccccc32)n1	10000	N
CHEMBL1095200	CN1CCC[C@@H](c2nc3ccccc3n2Cc2ccccn2)C1	10336	N
CHEMBL1095201	CN1CCC[C@H](c2nc3ccccc3n2Cc2ccccn2)C1	10000	N
CHEMBL1271274	N#Cc1nc(CCC(=O)O)cc(-c2cccc(C(F)(F)F)c2)n1	10000	N
CHEMBL1271380	CNCCCc1cc(-c2cccc(C(F)(F)F)c2)nc(C#N)n1	630	N
CHEMBL148280	O=S(=O)(c1ccccc1)C1CCN(CCc2ccccc2)CC1	1800	N
CHEMBL1644605	N#Cc1cc(O[C@H]2C[C@@H]3CC[C@H](C2)N3)nc(-c2ccccc2)c1	119	N
CHEMBL1644609	N#Cc1ccccc1-c1cccc(O[C@H]2C[C@@H]3CC[C@H](C2)N3)n1	7080	N
CHEMBL1644611	N#Cc1cc(O[C@H]2C[C@@H]3CC[C@H](C2)N3)cc(-c2ccccn2)c1	1621	N
CHEMBL1935437	Fc1ccc(Cn2c([C@@H]3CCCNC3)nc3ccccc32)cc1	10000	N
CHEMBL2012023	CN(c1ccc(Cl)cc1)c1ccc(Nc2nccc(N)n2)cc1	800	N
CHEMBL2012032	N#Cc1ccc(Oc2ccc(Nc3nccc(N)n3)cc2)cc1	1200	N
CHEMBL2036415	CN1C[C@@H]2CN(c3ccc(-c4ccc5[nH]ccc5c4)nc3)C[C@@H]21	1900	N
CHEMBL205912	COc1ccc(Br)cc1CCc1c(Cl)cccc1C1=NCCN1	840	N
CHEMBL2325210	C[n+]1c(C#Cc2ccccc2)cccc1C#Cc1ccccc1	498	N
CHEMBL2325211	C[n+]1c(C#CC2CCCCC2)cccc1C#CC1CCCCC1	1208	N
CHEMBL2375587	O[C@H]1CC[C@H](c2ccc(OCCCN3CCCCC3)cc2)CC1	5800	N
CHEMBL240886	[O-][S+](c1ccccc1)c1ccc(/C=C/c2ccc(F)cc2)nc1	3900	N
CHEMBL257481	CNCc1cc(C(=O)NC)ccc1Oc1ccc(Cl)cc1OC	7500	N
CHEMBL258060	CNCc1cc(NS(C)(=O)=O)ccc1Oc1ccc(Cl)cc1C	7250	N
CHEMBL260259	COc1cc(Cl)ccc1O[C@@H](c1ccccc1)[C@@H]1CNCCO1	3300	N
CHEMBL272493	CNCc1cc(C(=O)N(C)C)ccc1Oc1ccc(Cl)cc1C	3751	N
CHEMBL296512	Fc1ccc(-c2[nH]c3cc(F)ccc3c2C2CCCNC2)cc1	1300	N
CHEMBL3287926	Clc1ccc(Sc2c[nH]nc2-c2ccc3c(c2)OCCO3)cc1	1538	N
CHEMBL3590454	CN(CCOc1ccc(Cl)c(Cl)c1)CCc1ccc(Cl)c(Cl)c1	5571	N
CHEMBL42	CN1CCN(C2=Nc3cc(Cl)ccc3Nc3ccccc32)CC1	8660.6	N
CHEMBL476312	CS(=O)(=O)N(Cc1ccccc1-c1ccccc1)[C@H]1CCNC1	2700	N
CHEMBL496852	F[C@@H]1CCNC[C@H]1c1c(-c2ccccc2)[nH]c2ccc(Cl)cc12	7000	N
CHEMBL497878	Fc1ccc2[nH]c(-c3ccccc3)c([C@@H]3CNCC[C@H]3F)c2c1	7000	N
CHEMBL498048	F[C@@H]1CCNC[C@H]1c1c(-c2ccccc2)[nH]c2cc(Cl)ccc12	1400	N
CHEMBL498729	Fc1cccc2c([C@@H]3CNCC[C@H]3F)c(-c3ccccc3)[nH]c12	3000	N
CHEMBL501295	c1ccc(-c2[nH]c3ccccc3c2C2CC3CCC(C2)N3)cc1	18	N
CHEMBL504699	Fc1ccc2c([C@@H]3CNCC[C@H]3F)c(-c3ccccc3)[nH]c2c1	4000	N
CHEMBL507898	Fc1ccc2c([C@@H]3CNCC[C@H]3F)c(C3CCCCC3)[nH]c2c1	5400	N
CHEMBL513367	CCCCN([C@H]1CCNC1)S(=O)(=O)c1ccc2ccccc2c1	412	N
CHEMBL523585	F[C@@H]1CCNC[C@H]1c1c(-c2ccccc2)[nH]c2c(Cl)cccc12	2100	N
CHEMBL523760	Fc1ccc2c([C@@H]3CNCC[C@H]3F)c(-c3cccnc3)[nH]c2c1	2500	N
CHEMBL538137	C[C@@H]1C[C@H]2[C@@H]3CC[C@H]4N(C)C(=O)C=C[C@]4(C)[C@H]3CC[C@]2(C)[C@H]1O	20000	N
CHEMBL563998	CN1C[C@H]2CCN(c3ccc(-c4ccc(C#N)cc4)cc3)[C@H]2C1	282	N
CHEMBL576821	Cc1c(CN([C@@H]2CCNC2)S(C)(=O)=O)ccc2cc(F)ccc12	1600	N
CHEMBL578346	O=C(c1ccc2ccccc2c1)N(C1CCC1)C1CCNCC1	10000	N
CHEMBL598270	CCCCCCC[N+](CC)(CC)CCCCc1ccc(Cl)cc1	0.4	P
CHEMBL1082496	C[C@@H]1CCCN1CCc1ccc2nc(-c3ccccn3)ccc2c1	4500	N
CHEMBL1083406	C[C@@H]1CCCN1CCc1ccc2nc(-c3ccncc3)ccc2c1	6900	N
CHEMBL1083616	Cc1cc2cc(-c3ccc(N4C[C@@H]5C[C@H]4CN5C)nn3)ccc2[nH]1	12	N
CHEMBL1084314	Cc1n[nH]cc1-c1ccc2cc(CCN3CCC[C@H]3C)ccc2n1	4400	N
CHEMBL1084403	N#Cc1nc(CCCN2CCCCC2)cc(C2CCCCCC2)n1	700	N
CHEMBL1084560	C[C@@H]1CCCN1CCc1ccc2nc(-c3cccnc3)ccc2c1	3000	N
CHEMBL1085828	C[C@@H]1CCCN1CCc1ccc2nc(-c3cncnc3)ccc2c1	10000	N
CHEMBL1085964	C[C@@H]1CCCN1CCc1ccc2nc(-c3cnccn3)ccc2c1	6200	N
CHEMBL1086520	C[C@@H]1CCCN1CCc1ccc2nc(-c3cc(Br)no3)ccc2c1	220	N
CHEMBL1087089	CN1CCCC(c2nc3ccccc3n2Cc2ccc(F)cc2)C1	10000	N
CHEMBL1090175	COc1ccc2c(c1)CC(CCN(C)C)=C2[C@@H](C)c1cnccn1	3000	N
CHEMBL1091069	COc1cccnc1[C@H](C)c1c(CCN(C)C)sc2ccccc12	5000	N
CHEMBL1091774	C[C@@H](c1ccccn1)c1c(CCN2CCCC2)sc2ccccc12	1100	N
CHEMBL1091792	COc1cccc(C(C)c2c(CCN(C)C)sc3ccccc23)n1	5000	N
CHEMBL1092597	COc1nccnc1[C@H](C)C1=C(CCN(C)C)Cc2ccccc21	3000	N
CHEMBL1092650	COc1nccnc1CC1=C(CCN(C)C)Cc2cc(Cl)ccc21	1300	N
CHEMBL1092651	COc1nccnc1CC1=C(CCN(C)C)Cc2cc(F)ccc21	3000	N
CHEMBL1092812	COc1ccc(C(C)c2c(CCN(C)C)sc3ccccc23)cn1	5000	N
CHEMBL1093294	COc1ncccc1[C@@H](C)c1c(CCN(C)C)sc2ccccc12	5000	N
CHEMBL1094549	CN1CCC[C@H](c2nc3ccccc3n2Cc2ccc(F)cc2)C1	6515	N
CHEMBL1095819	CN1CCC[C@@H](c2nc3ccccc3n2Cc2ccc(F)cc2)C1	3900	N
CHEMBL146144	OC1c2ccccc2CCC12CCN(CCc1ccccc1)CC2	1200	N
CHEMBL148565	O=S(=O)(c1ccccc1)C1CCN(CCCc2ccccc2)CC1	2500	N
CHEMBL1626	CN1CCC[C@@H]1CCO[C@](C)(c1ccccc1)c1ccc(Cl)cc1	323.7	N
CHEMBL1774835	Cc1cc(-c2c(Cl)cc(Cl)cc2OCCCC(F)(F)F)nc(N)n1	11600	N
CHEMBL1822859	COc1ccccc1-c1ccc(OCCCN2CCCCC2)cc1	76	N
CHEMBL1935438	c1ccc(OCCn2c(C3CCCNC3)nc3ccccc32)cc1	3000	N
CHEMBL1950167	O=S1(=O)c2ccccc2-c2ccc(N3CCN4CCC3CC4)cc21	470	N
CHEMBL1950171	CN1CC2CN(c3ccc4oc5ccccc5c(=O)c4c3)CC2C1	1100	N
CHEMBL2012030	Nc1ccnc(Nc2ccc(Oc3ccc(C4CC4)cc3)cc2)n1	500	N
CHEMBL240864	O=S(=O)(c1ccc(/C=C/c2ccncc2)nc1)c1ccccc1F	4200	N
CHEMBL240887	[O-][S+](c1ccccc1)c1ccc(/C=C/c2ccc(F)cc2F)nc1	4200	N
CHEMBL273208	CNCc1cnc(C)cc1Oc1ccccc1Oc1ccccc1	5800	N
CHEMBL3217125	Cn1cnc(C(=O)N(Cc2cccc(Cl)c2)[C@H]2CC[C@@H](N)CC2)c1	3760	N
CHEMBL3590444	O=[N+]([O-])c1ccc(CCNCCOc2ccc([N+](=O)[O-])cc2)cc1	47	N
CHEMBL3590457	Cc1ccc(C(=O)C2CCN(CCCc3ccccc3)CC2)cc1	60	N
CHEMBL3590458	C[N+]1(CCc2ccccc2)CCC(C(=O)c2ccc(Cl)cc2)CC1	48	N
CHEMBL394729	O=S(=O)(c1ccccc1)c1ccc(/C=C/c2ccc(F)cc2)nc1	9000	N
CHEMBL395459	[O-][S+](c1ccc(/C=C/c2ccc(F)cc2)nc1)c1ccccc1F	2900	N
CHEMBL402345	CNCc1cc(C(=O)N(C)C)ccc1Oc1ccc(Cl)cc1OC	7500	N
CHEMBL413931	COc1ccc(Br)cc1CCc1c(Cl)cccc1C(=O)N=C(N)N	3150	N
CHEMBL476116	CC(C)C(=O)N(Cc1ccccc1-c1ccccc1)[C@H]1CCNC1	2840	N
CHEMBL478834	CCOC(=O)N(Cc1ccccc1-c1ccccc1)[C@H]1CCNC1	2830	N
CHEMBL490	Fc1ccc([C@@H]2CCNC[C@H]2COc2ccc3c(c2)OCO3)cc1	8544.5	N
CHEMBL512665	CCCCN(C1CCNCC1)S(=O)(=O)c1ccc2ccccc2c1	716	N
CHEMBL521097	O=C(NCCCCO)c1ccc(OCc2cccc(Cl)c2)c(Cl)c1	100	N
CHEMBL523245	Fc1ccc(-c2[nH]c3cc(F)ccc3c2[C@@H]2CNCC[C@H]2F)cc1	1600	N
CHEMBL549	CN(C)CCCC1(c2ccc(F)cc2)OCc2cc(C#N)ccc21	13661.8	N
CHEMBL557116	C/C=C1\C[C@H]2[C@@H]3CC[C@H]4N(C)C(=O)C=C[C@]4(C)[C@H]3CC[C@]2(C)[C@H]1O	8050	N
CHEMBL585530	N#Cc1cccc2c1C(=O)Nc1ncc(-c3ccccc3)cc1C2	431	N
CHEMBL8	O=C(O)c1cn(C2CC2)c2cc(N3CCNCC3)c(F)cc2c1=O	1e+05	N
CHEMBL1082773	O=S(=O)(c1ccccc1)c1ccc(/C=C/c2ccc(F)cc2F)cc1	4342	N
CHEMBL1082781	Cc1ccc(-c2ccc3cc(CCN4CCC[C@H]4C)ccc3n2)cn1	6600	N
CHEMBL1083274	Cc1nc(C)c(-c2ccc3cc(CCN4CCC[C@H]4C)ccc3n2)o1	10000	N
CHEMBL1083407	C[C@@H]1CCCN1CCc1ccc2nc(-c3ccc(Cl)nc3)ccc2c1	870	N
CHEMBL1083415	O=S(=O)(c1ccccc1)c1ccc(CCc2ccc(F)cc2F)cc1	9000	N
CHEMBL1084559	Cc1nc(C)c(-c2ccc3cc(CCN4CCC[C@H]4C)ccc3n2)s1	5100	N
CHEMBL1084826	Cc1n[nH]c(C)c1-c1ccc2cc(CCN3CCC[C@H]3C)ccc2n1	10000	N
CHEMBL1084827	Cc1c(-c2ccc3cc(CCN4CCC[C@H]4C)ccc3n2)cnn1C	10000	N
CHEMBL1085337	CC1CCN(c2ccc3cc(CCN4CCC[C@H]4C)ccc3n2)CC1	5600	N
CHEMBL1086315	C[C@@H]1CCCN1CCc1ccc2nc(-c3ccc(C#N)s3)ccc2c1	480	N
CHEMBL1090176	COc1nccnc1[C@H](C)C1=C(CCN(C)C)Cc2cc(C)ccc21	3000	N
CHEMBL1090526	COc1nccnc1[C@H](C)C1=C(CCN(C)C)Cc2cc(F)ccc21	3000	N
CHEMBL1094509	COc1ccc(Cn2c(C3CCCN(C)C3)nc3ccccc32)cc1	5000	N
CHEMBL1094510	CN1CCCC(c2nc3ccccc3n2CCOc2ccccc2)C1	5900	N
CHEMBL1162962	O=S(=O)(c1ccccc1)c1ccc(/C=C/c2ccc(F)cc2F)nc1	9000	N
CHEMBL145939	O=S(=O)(c1ccccc1)C1CCN(CCc2ccc(F)cc2F)CC1	1000	N
CHEMBL146620	O=C(CN1CCC(S(=O)(=O)c2ccccc2)CC1)c1ccc(F)cc1	6800	N
CHEMBL147431	Fc1ccc(CCN2CCC3(CCc4ccccc4O3)CC2)c(F)c1	110	N
CHEMBL150210	Fc1ccc(CCN2CCC3(CCc4ccccc4C3)CC2)c(F)c1	69	N
CHEMBL1643574	Nc1nccc2cc(O[C@H]3CCCN(Cc4ccccc4)C3)ccc12	794.33	N
CHEMBL1644612	N#Cc1cc(O[C@H]2C[C@@H]3CC[C@H](C2)N3)cc(-c2ncccc2C#N)c1	3802	N
CHEMBL1822858	c1cc(-c2ccc3c(c2)OCO3)ccc1OCCCN1CCCCC1	5	P
CHEMBL1822862	CN(C)C1CCC(c2ccc(OCCCN3CCCCC3)cc2)CC1	10000	N
CHEMBL189881	C[C@@H](c1ccc(-c2ccc(F)cc2)cc1)[C@H](N)C(=O)N1CC[C@H](F)C1	1100	N
CHEMBL2012037	Nc1ccnc(Nc2ccc(Oc3ccc(C(F)(F)F)cc3)cc2)n1	900	N
CHEMBL2012044	Nc1cncc(Nc2ccc(Oc3ccc(C(F)(F)F)cc3)cc2)n1	2800	N
CHEMBL202780	CC(C)(CCCN1CC[C@@H]2CCCC[C@H]2C1)S(=O)(=O)c1ccccc1	4000	N
CHEMBL210230	O=C(c1ccccc1F)N1CCC(CCc2ccc(F)cc2F)CC1	9000	N
CHEMBL238760	[O-][S+](c1ccc(/C=C/c2ccc(F)cc2F)nc1)c1ccccc1F	9000	N
CHEMBL240246	O=S(=O)(c1ccc(F)cc1)c1ccc(CCc2ccc(F)cc2)cn1	6900	N
CHEMBL240454	O=S(=O)(c1ccc(/C=C/c2ccc(F)cc2)nc1)c1ccccc1F	9000	N
CHEMBL240665	O=S(=O)(c1ccc(/C=C/c2ccccc2F)nc1)c1ccccc1F	9000	N
CHEMBL240839	O=S(=O)(c1ccc(F)cc1)c1ccc(CCc2ccc(F)cc2)nc1	8200	N
CHEMBL240840	O=S(=O)(c1ccc(F)cc1)c1ccc(/C=C/c2ccc(F)cc2)cn1	3300	N
CHEMBL240841	O=S(=O)(c1ccc(F)cc1)c1ccc(/C=C/c2ccc(F)cc2)nc1	9500	N
CHEMBL240863	O=S(=O)(c1ccc(/C=C/c2cccc(F)c2)nc1)c1ccccc1F	9000	N
CHEMBL240877	O=S(=O)(c1ccc(/C=C/c2ccccc2O)nc1)c1ccccc1F	1400	N
CHEMBL3221637	CC(C)N1CCC(Oc2ccc(C3(C(N)=O)CCOCC3)cc2)CC1	40000	N
CHEMBL351231	C[C@@H]1CCCN1CCc1cc2cc(-c3ccc(C#N)cc3)ccc2o1	400	N
CHEMBL3582307	Fc1ccc(-c2c[nH]c([C@H]3Cc4c([nH]c5ccccc45)CN3)n2)cc1	290	N
CHEMBL3582308	Fc1ccc(-c2c[nH]c([C@@H]3CCc4[nH]c5ccccc5c4C3)n2)cc1	50	N
CHEMBL3590445	CN(CCOc1ccc([N+](=O)[O-])cc1)CCc1ccc([N+](=O)[O-])cc1	24	N
CHEMBL3590456	O=C(c1ccc(Cl)cc1)C1CCN(CCc2ccc(Cl)c(Cl)c2)CC1	54	N
CHEMBL3683711	Oc1ccc(OC[C@@H](O)CN2CCN(c3ccc(Cl)cc3)CC2)cc1	39000	N
CHEMBL380511	CC(C)(CCCN1CCCC(C(F)(F)F)C1)S(=O)(=O)c1ccccc1	5000	N
CHEMBL394435	O=S(=O)(c1ccc(/C=C/c2ccc(F)cc2)nc1)c1cccc(F)c1	9000	N
CHEMBL403090	CNCc1cc(N2CCCS2(=O)=O)ccc1Oc1ccc(Cl)cc1C	1590	N
CHEMBL438889	CNCc1cc(N2CCCS2(=O)=O)ccc1Oc1ccc(Cl)cc1Cl	1556	N
CHEMBL442242	Cc1nn(C)cc1-c1ccc2cc(CCN3CCC[C@H]3C)ccc2n1	6200	N
CHEMBL479	CSc1ccc2c(c1)N(CCC1CCCCN1C)c1ccccc1S2	1301	N
CHEMBL493781	Nc1ccnc(N2CCC(N(C(=O)C3CC3)c3ccccn3)CC2)c1	10000	N
CHEMBL538877	COC[C@@H]1C[C@H]2[C@@H]3CC[C@H]4N(C)C(=O)C=C[C@]4(C)[C@H]3CC[C@]2(C)[C@H]1O	39000	N
CHEMBL55	N=C(N)c1ccc(OCCCCCOc2ccc(C(=N)N)cc2)cc1	12880.2	N
CHEMBL728	CN1CCN(CCCN2c3ccccc3Sc3ccc(Cl)cc32)CC1	1514.1	N
CHEMBL1082447	Cc1ccc(-c2ccc3cc(CCN4CCC[C@H]4C)ccc3n2)c(C)n1	5000	N
CHEMBL1082489	COc1ncc(-c2ccc3cc(CCN4CCC[C@H]4C)ccc3n2)cn1	5600	N
CHEMBL1084384	C[C@@H]1CCCN1CCc1ccc2nc(-c3cn4c(n3)SCC4)ccc2c1	10000	N
CHEMBL1085800	C[C@@H]1CCCN1CCc1ccc2nc(-c3ccc(C#N)cc3)ccc2c1	780	N
CHEMBL1090186	COc1ccc2c(c1)CC(CCN(C)C)=C2[C@@H](C)c1nccnc1OC	3000	N
CHEMBL1095202	CCOCCn1c([C@@H]2CCCN(C3CCOCC3)C2)nc2ccccc21	3000	N
CHEMBL1095510	CCOCCn1c(C2CCCN(C3CCOCC3)C2)nc2ccccc21	3000	N
CHEMBL1095678	CCOCCn1c(C2CCCN(C3CCCCC3)C2)nc2ccccc21	10000	N
CHEMBL1098766	CC(C)N1CCCC(c2nc3ccccc3n2Cc2ccc(F)cc2)C1	1373	N
CHEMBL1269956	COCCNCCCc1cc(-c2cccc(C(F)(F)F)c2)nc(C#N)n1	560	N
CHEMBL1270170	N#Cc1nc(CCCNCC(=O)O)cc(-c2cccc(C(F)(F)F)c2)n1	10000	N
CHEMBL1270268	N#Cc1nc(CCCNCC(N)=O)cc(-c2cccc(C(F)(F)F)c2)n1	3980	N
CHEMBL1271069	CCCc1cc(-c2cc(C(=O)N(C)C)cc(C(F)(F)F)c2)nc(C#N)n1	10000	N
CHEMBL149429	O=S(=O)(c1ccc(Cl)cc1)C1CCN(CCc2ccc(F)cc2F)CC1	150	N
CHEMBL172	O[C@@H](c1cc(C(F)(F)F)nc2c(C(F)(F)F)cccc12)[C@H]1CCCCN1	1900	N
CHEMBL175586	O=S(=O)(c1ccccc1)C1(F)CCN(CCc2ccc(F)cc2F)CC1	2446	N
CHEMBL1770752	Cc1cccc(Nc2ccc(-c3ccc(N4CCNCC4)nc3)cc2)n1	700	N
CHEMBL177807	O=C(CN1CCC(S(=O)(=O)c2ccccc2)CC1)c1ccc(F)cc1F	6800	N
CHEMBL1935436	OCCN1CCCC(c2nc3ccccc3n2Cc2ccc(F)cc2)C1	3000	N
CHEMBL2012038	Nc1ccnc(Nc2ccc(Oc3ccc(OC(F)(F)F)cc3)cc2)n1	100	N
CHEMBL203400	CCOC(=O)[C@@H]1CCCN(CCCC(C)(C)S(=O)(=O)c2ccccc2)C1	5000	N
CHEMBL207850	O=S(=O)(c1ccc(F)cc1)N1CCN(CCc2ccc(F)cc2F)CC1	4869	N
CHEMBL209415	O=S(=O)(c1ccccc1F)N1CCC(CCc2ccc(F)cc2F)CC1	9000	N
CHEMBL210413	O=S(=O)(c1ccccc1Cl)N1CCC(CCc2ccc(F)cc2F)CC1	9000	N
CHEMBL210849	O=S(=O)(c1ccc(F)cc1)N1CC=C(CCc2ccc(F)cc2F)CC1	9000	N
CHEMBL22359	N[C@H](C(=O)N1CCSC1)[C@H]1CC[C@H](NC(=O)c2ccc(F)c(F)c2)CC1	5900	N
CHEMBL22679	N[C@H](C(=O)N1CCCC1)[C@H]1CC[C@H](NC(=O)OCc2ccccc2)CC1	40000	N
CHEMBL230916	Cc1c(N2CC(C)(CN)C2)c(F)cc2c(=O)c(C(=O)O)cn(C3CC3)c12	112000	N
CHEMBL240680	Cc1cc(F)ccc1/C=C/c1ccc(S(=O)(=O)c2ccccc2F)cn1	5000	N
CHEMBL240865	O=S(=O)(c1ccc(/C=C/c2ccc(F)cc2F)nc1)c1ccccc1F	9000	N
CHEMBL240876	O=S(=O)(c1ccc(/C=C/c2ccc(F)cc2O)nc1)c1ccccc1F	2100	N
CHEMBL278558	N[C@H](C(=O)N1CCCC1)[C@H]1CC[C@H](NC(=O)c2ccc(F)c(F)c2)CC1	29000	N
CHEMBL3084953	N[C@H](C(=O)N1CCSC1)[C@H]1CC[C@H](NC(=O)Nc2ccc(I)cc2)CC1	1900	N
CHEMBL3092905	CCN1CCN(c2nc(C)nc3c2nc(-c2ccccc2Cl)n3C)CC1	10000	N
CHEMBL3093972	CCCCCCCN(CC)CC#CC(c1ccccc1)c1ccccc1	97	N
CHEMBL33	C[C@H]1COc2c(N3CCN(C)CC3)c(F)cc3c(=O)c(C(=O)O)cn1c23	150000	N
CHEMBL358075	O=S(=O)(c1ccc(F)cc1)C1CCN(CCc2ccc(F)cc2F)CC1	710	N
CHEMBL3590446	CCN(CCOc1ccc([N+](=O)[O-])cc1)CCc1ccc([N+](=O)[O-])cc1	4.2	P
CHEMBL3590453	CN(CCCCOc1ccc([N+](=O)[O-])cc1)Cc1ccc([N+](=O)[O-])cc1	66	N
CHEMBL379238	CC(C)(CCCN1CCCC(c2cnco2)C1)S(=O)(=O)c1ccccc1	8000	N
CHEMBL379850	O=S(=O)(c1ccc(F)cc1)N1CCC(CCc2ccc(F)cc2F)CC1	9000	N
CHEMBL383530	O=S(=O)(c1cccc(F)c1)N1CCC(CCc2ccc(F)cc2F)CC1	9000	N
CHEMBL387838	COc1c(N2CC[C@@H](CN)C2)ccc2c(=O)c(C(=O)O)cn(C3CC3)c12	64000	N
CHEMBL397112	O=S(=O)(c1ccc(/C=C/c2ccc(F)cc2Cl)nc1)c1ccccc1F	4800	N
CHEMBL450660	CN1CCC(Nc2nccc(-c3c[nH]nc3-c3ccc(Cl)cc3)n2)CC1	1020	N
CHEMBL480844	CN1CCN(C(=O)c2ccc(OCc3cccc(Cl)c3)c(Cl)c2)CC1=O	37.2	N
CHEMBL492556	CN(CC1COc2ccccc21)S(=O)(=O)c1ccc2c(c1)CCNCC2	2990	N
CHEMBL492908	CN(C)C(=O)[C@H]1CC2(CCN(c3cc(N)ccn3)CC2)c2ccccc21	4710	N
CHEMBL493757	O=S(=O)(c1ccc2c(c1)CCNCC2)N1CC(Oc2cccc(Cl)c2)C1	3690	N
CHEMBL497064	O=C(Nc1ccccc1)c1[nH]c2cc(F)ccc2c1[C@@H]1CNCC[C@H]1F	930	N
CHEMBL499776	Nc1ccccc1NC(=O)c1ccc(N2CCC3(CCNC3)CC2)nc1	21450	N
CHEMBL523521	O=S(=O)(c1ccc2c(c1)CCNCC2)N1CC(Oc2ccc(Cl)cc2)C1	2090	N
CHEMBL524171	O=S(=O)(c1ccc2c(c1)CCNCC2)N1CC(Oc2ccccc2Cl)C1	3410	N
CHEMBL54	O=C(CCCN1CCC(O)(c2ccc(Cl)cc2)CC1)c1ccc(F)cc1	120	N
CHEMBL558467	CN(C)C1CCN(c2nc3ccccc3n2Cc2ccc(F)cc2)CC1	57	N
CHEMBL563451	Cc1ccc(Cn2c(N3CCC(N(C)C)CC3)nc3ccccc32)cc1	73	N
CHEMBL594615	CS(=O)(=O)Nc1ccc(CCCNCCNc2ccc(Cl)c(Cl)c2)cc1	14	N
CHEMBL596046	CS(=O)(=O)Nc1ccc(OCCNCCNc2ccc(Cl)c(Cl)c2)cc1	300	N
CHEMBL1008	CC(C)COCC(CN(Cc1ccccc1)c1ccccc1)N1CCCC1	184	N
CHEMBL1082786	CN1C[C@@H]2C[C@H]1CN2c1cnc(-c2ccc3[nH]c(C(F)(F)F)cc3c2)cn1	1.9	P
CHEMBL1083562	C[C@@H]1CCCN1CCc1ccc2nc(-c3nc4ccccc4s3)ccc2c1	480	N
CHEMBL1083614	CN1C[C@@H]2C[C@H]1CN2c1ccc(-c2ccc3[nH]c(C(F)(F)F)cc3c2)nn1	2.2	P
CHEMBL1084383	Cc1c(-c2ccc3cc(CCN4CCC[C@H]4C)ccc3n2)sc2ncnn12	710	N
CHEMBL1084400	N#Cc1nc(CCCN2CCCCC2)cc(-c2cccc(C(F)(F)F)c2)n1	160	N
CHEMBL1084401	CCC(CC)NCCCc1cc(-c2cccc(C(F)(F)F)c2)nc(C#N)n1	320	N
CHEMBL1084616	C[C@@H]1CCCN1CCc1ccc2nc(-c3ccn4ncnc4n3)ccc2c1	5200	N
CHEMBL1084721	CC(O)c1ccccc1S(=O)(=O)c1ccc(/C=C/c2ccc(F)cc2)cc1	4000	N
CHEMBL1084976	C[C@H](O)c1ccccc1S(=O)(=O)c1ccc(/C=C/c2ccc(F)cc2)cc1	8252	N
CHEMBL1086074	C[C@@H]1CCCN1CCc1ccc2nc(-c3cnc4c(c3)OCO4)ccc2c1	10000	N
CHEMBL1086481	CN1C[C@@H]2C[C@H]1CN2c1ccc(-c2ccc3[nH]c(C(F)(F)F)cc3c2)cn1	2	P
CHEMBL1086525	CN1C[C@@H]2C[C@H]1CN2c1ncc(-c2ccc3[nH]c(C(F)(F)F)cc3c2)cn1	1.85	P
CHEMBL1095364	COc1ccc(Cn2c(C3CCCN(C(C)C)C3)nc3ccccc32)cc1	2649	N
CHEMBL1098524	O=c1ccn2c(-c3ccc(F)cc3F)cccc2c1-c1c(F)cccc1F	20000	N
CHEMBL1209158	COc1cccc(F)c1OC1CN(Cc2cnn(-c3ccccc3)c2C)C1	1000	N
CHEMBL1269847	N#Cc1nc(CCCNCC(F)(F)F)cc(-c2cccc(C(F)(F)F)c2)n1	500	N
CHEMBL1269955	N#Cc1nc(CCCN2CCOCC2)cc(-c2cccc(C(F)(F)F)c2)n1	320	N
CHEMBL1271476	CCc1cccc(NC(=O)Nc2cccn(Cc3ccccc3Cl)c2=O)c1	10000	N
CHEMBL146233	COc1ccc2c(c1)CCC1(CCN(CCc3ccc(F)cc3F)CC1)O2	20	N
CHEMBL146595	O=S1(=O)c2ccccc2CCC12CCN(CCc1ccc(F)cc1F)CC2	570	N
CHEMBL146998	N#Cc1ccccc1S(=O)(=O)C1CCN(CCc2ccc(F)cc2F)CC1	4000	N
CHEMBL147048	N#Cc1cccc(S(=O)(=O)C2CCN(CCc3ccc(F)cc3F)CC2)c1	1900	N
CHEMBL150220	N#Cc1ccc(S(=O)(=O)C2CCN(CCc3ccc(F)cc3F)CC2)cc1	560	N
CHEMBL1672351	CC(C)(C)Cc1c[nH]c(C(C)(O)Cc2ccc(-c3ccc(F)cn3)cc2)n1	5900	N
CHEMBL1672352	CC(C)(C)Cc1c[nH]c(CC(C)(O)c2ccc(-c3ccc(F)cn3)cc2)n1	4200	N
CHEMBL175544	O=S(=O)(c1ccc(Cl)cc1)C1(F)CCN(CCc2ccc(F)cc2F)CC1	397	N
CHEMBL175832	O=S(=O)(c1ccc(F)cc1)C1(F)CCN(CCc2ccc(F)cc2F)CC1	5561	N
CHEMBL177401	O=S(=O)(c1cccc(F)c1)C1(F)CCN(CCc2ccc(F)cc2F)CC1	1525	N
CHEMBL177416	O=S(=O)(c1ccccc1F)C1(F)CCN(CCc2ccc(F)cc2F)CC1	398	N
CHEMBL1822861	CCOC(=O)c1ccc(-c2ccc(OCCCN3CCCCC3)cc2)cc1	8	P
CHEMBL204269	CC(C)(CCCN1CCCC(c2ccccc2)C1)S(=O)(=O)c1ccccc1	5000	N
CHEMBL206307	N#Cc1ccccc1S(=O)(=O)N1CCC(CCc2ccc(F)cc2F)CC1	9000	N
CHEMBL207064	O=S(=O)(c1ccc(F)cc1)N1CCC(F)(CCc2ccc(F)cc2F)CC1	9000	N
CHEMBL230704	COc1c(N2CC[C@@H]([C@H](C)N)C2)ccc2c(=O)c(C(=O)O)cn(C3CC3)c12	62000	N
CHEMBL230812	Cc1c(N2CC[C@@H]([C@H](C)N)C2)c(F)cc2c(=O)c(C(=O)O)cn(C3CC3)c12	51000	N
CHEMBL231315	COc1c(N2CC[C@@H](CN)C2)c(F)cc2c(=O)c(C(=O)O)cn(C3CC3)c12	24000	N
CHEMBL23660	N[C@H](C(=O)N1CC[C@H](F)C1)[C@H]1CC[C@H](NC(=O)c2ccc(F)c(F)c2)CC1	19000	N
CHEMBL23891	N[C@H](C(=O)N1CC[C@H](F)C1)[C@H]1CC[C@H](NC(=O)OCc2ccccc2)CC1	37000	N
CHEMBL23924	N[C@H](C(=O)N1CC[C@@H](F)C1)[C@H]1CC[C@H](NC(=O)c2ccc(F)c(F)c2)CC1	73000	N
CHEMBL240878	COc1cc(F)ccc1/C=C/c1ccc(S(=O)(=O)c2ccccc2F)cn1	1400	N
CHEMBL25437	N[C@H](C(=O)N1CCCC1)[C@H]1CC[C@H](NS(=O)(=O)c2ccc(F)cc2F)CC1	35000	N
CHEMBL277693	N[C@H](C(=O)N1CC[C@@H](F)C1)[C@H]1CC[C@H](NC(=O)OCc2ccccc2)CC1	43000	N
CHEMBL319118	COc1ccc(OC(F)(F)F)cc1CN[C@H]1CCCN[C@H]1c1ccccc1	1800	N
CHEMBL3286739	Nc1ccccc1NC(=O)c1ccc(N2CCC3(CC2)CNC(=O)O3)nc1	10000	N
CHEMBL3590447	O=[N+]([O-])c1ccc(CCN(CCF)CCOc2ccc([N+](=O)[O-])cc2)cc1	65	N
CHEMBL3590448	N#CCN(CCOc1ccc([N+](=O)[O-])cc1)CCc1ccc([N+](=O)[O-])cc1	203	N
CHEMBL3590450	CC(=O)N(CCOc1ccc([N+](=O)[O-])cc1)CCc1ccc([N+](=O)[O-])cc1	251	N
CHEMBL3590452	CN(CCCCOc1ccc([N+](=O)[O-])cc1)CCc1ccc([N+](=O)[O-])cc1	1.6	P
CHEMBL3590462	CCCCCCc1cccc(CCCCCC)[n+]1C	12	N
CHEMBL3688391	O[C@H](COc1ccc2[nH]ncc2c1)CN1CCN(c2ccc(Cl)cc2)CC1	1000	N
CHEMBL382146	O=S(=O)(c1ccc(F)cc1)N1CCC(O)(CCc2ccc(F)cc2F)CC1	9000	N
CHEMBL388488	CCC1(CN)CN(c2c(F)cc3c(=O)c(C(=O)O)cn(C4CC4)c3c2C)C1	45000	N
CHEMBL390855	CC1COc2c(N3CC[C@@H]([C@H](C)N)C3)c(F)cc3c(=O)c(C(=O)O)cn1c23	1e+05	N
CHEMBL395458	N#Cc1cc(F)ccc1/C=C/c1ccc(S(=O)(=O)c2ccccc2F)cn1	1500	N
CHEMBL404000	NC1CCc2ccc(CCN3CCN(c4nsc5ccccc45)CC3)cc21	616	N
CHEMBL426317	COc1cccc(N2CCN(CCCCn3ncc(=O)n(C)c3=O)CC2)c1	10000	N
CHEMBL448971	O=S(=O)(c1ccc2c(c1)CCNCC2)N1CC[C@@H](Oc2ccccc2Cl)C1	3430	N
CHEMBL490153	CCC(=O)c1cc(-c2ccc(Cl)cc2)n(-c2ccc(S(N)(=O)=O)cc2)c1C	10000	N
CHEMBL492553	Nc1ccnc(N2CCC3(CC2)OC(c2ccccc2)c2ccccc23)c1	18	N
CHEMBL492557	O=S(=O)(c1ccc2c(c1)CCNCC2)N1CC[C@H](Oc2ccccc2Cl)C1	5240	N
CHEMBL493752	Nc1ccnc(N2CCC(NC(=O)[C@@H]3CCCO3)(c3ccccc3)CC2)c1	10000	N
CHEMBL496687	Fc1ccc2c([C@@H]3CNCC[C@H]3F)c(-c3cccc4ccccc34)[nH]c2c1	110	N
CHEMBL496860	Fc1ccc2c([C@@H]3CNCC[C@H]3F)c(-c3ccc4ccccc4c3)[nH]c2c1	500	N
CHEMBL523504	Nc1ccnc(N2CCC(n3c(=O)n(CC4CC4)c4cccnc43)CC2)c1	746	N
CHEMBL558468	COc1ccc(Cn2c(N3CCC(N(C)C)CC3)nc3ccccc32)cc1	158	N
CHEMBL567	OCCN1CCN(CCCN2c3ccccc3Sc3ccc(Cl)cc32)CC1	3454.1	N
CHEMBL568237	C[C@@H]1CNCCN1c1cc(=O)n(C)c(COc2ccccc2C(F)(F)F)n1	13000	N
CHEMBL595318	CS(=O)(=O)Nc1ccc(CCC(=O)NCCNc2ccc(Cl)c(Cl)c2)cc1	4620	N
CHEMBL609857	CS(=O)(=O)Nc1ccc(CCC(=O)NC/C=C/c2ccc(Cl)c(Cl)c2)cc1	3000	N
CHEMBL74355	COc1cccc([C@H](O)C2CCN(CCc3ccc(F)cc3)CC2)c1OC	1100	N
CHEMBL998	CCOC(=O)N1CCC(=C2c3ccc(Cl)cc3CCc3cccnc32)CC1	32022.8	N
CHEMBL1082467	NC(=O)c1ccc(S(=O)(=O)c2ccc(/C=C/c3ccc(F)cc3F)cc2)cc1	7919	N
CHEMBL1083416	NC(=O)c1ccccc1S(=O)(=O)c1ccc(/C=C/c2ccc(F)cc2F)cc1	9000	N
CHEMBL1083447	C[C@@H]1CCCN1CCc1ccc2nc(-c3ccc4nccnc4c3)ccc2c1	2100	N
CHEMBL1083448	C[C@@H]1CCCN1CCc1ccc2nc(-c3ccc4c(c3)COCO4)ccc2c1	910	N
CHEMBL1084385	Cc1nc2ccccn2c1-c1ccc2cc(CCN3CCC[C@H]3C)ccc2n1	2000	N
CHEMBL1084583	CCOC(=O)c1cc(-c2ccc3cc(CCN4CCC[C@H]4C)ccc3n2)on1	4200	N
CHEMBL1085560	Cc1nc(C)c(-c2ccc3cc(CCN4CCC[C@H]4C)ccc3n2)cc1C#N	2100	N
CHEMBL1086507	NC(=O)c1cccc(S(=O)(=O)c2ccc(/C=C/c3ccc(F)cc3F)cc2)c1	9000	N
CHEMBL1086534	CCOC(=N)c1ccc(-c2ccc3cc(CCN4CCC[C@H]4C)ccc3n2)s1	1200	N
CHEMBL1095511	Cc1csc(Cn2c(C3CCCN(C4CCCCC4)C3)nc3ccccc32)n1	1183	N
CHEMBL1095818	Cc1csc(Cn2c(C3CCCN(C4CCOCC4)C3)nc3ccccc32)n1	3000	N
CHEMBL1108	O=C(CCCN1CC=C(n2c(=O)[nH]c3ccccc32)CC1)c1ccc(F)cc1	759.6	N
CHEMBL1269848	CN1CCN(CCCc2cc(-c3cccc(C(F)(F)F)c3)nc(C#N)n2)CC1	1000	N
CHEMBL1270062	N#Cc1nc(CCCN2CCC(O)CC2)cc(-c2cccc(C(F)(F)F)c2)n1	1120	N
CHEMBL1270063	N#Cc1nc(CCCNc2ccccn2)cc(-c2cccc(C(F)(F)F)c2)n1	400	N
CHEMBL1270171	N#Cc1nc(CCCNCc2nnn[nH]2)cc(-c2cccc(C(F)(F)F)c2)n1	10000	N
CHEMBL1270269	CC(C)(NCCCc1cc(-c2cccc(C(F)(F)F)c2)nc(C#N)n1)C(N)=O	3000	N
CHEMBL1270366	N#Cc1nc(CCCNC2(C(N)=O)CC2)cc(-c2cccc(C(F)(F)F)c2)n1	1580	N
CHEMBL1271275	CCC(CC)NC(=O)CCc1cc(-c2cccc(C(F)(F)F)c2)nc(C#N)n1	3160	N
CHEMBL146485	NC(=O)c1cccc(S(=O)(=O)C2CCN(CCc3ccc(F)cc3F)CC2)c1	7143.01	N
CHEMBL148058	NC(=O)c1ccc(S(=O)(=O)C2CCN(CCc3ccc(F)cc3F)CC2)cc1	1300	N
CHEMBL1760028	CCN(CC)Cc1csc(-c2cn(CC3CCOCC3)c3c(Cl)cccc23)n1	630.96	N
CHEMBL1762801	Fc1cccc2c(-c3nc(CN4CCCC4)cs3)cn(CC3CCOCC3)c12	1584.89	N
CHEMBL1762802	CCN(CC)Cc1csc(-c2cn(CC3CCOCC3)c3c(F)cccc23)n1	794.33	N
CHEMBL1762803	Clc1cccc2c(-c3nc(CN4CCCC4)cs3)cn(CC3CCOCC3)c12	794.33	N
CHEMBL1762806	CN(CCO)Cc1csc(-c2cn(CC3CCOCC3)c3c(Cl)cccc23)n1	1995.26	N
CHEMBL2	COc1cc2nc(N3CCN(C(=O)c4ccco4)CC3)nc(N)c2cc1OC	19890.2	N
CHEMBL2016935	O[C@]1(c2ccc(F)c(F)c2)CCNC[C@@H]1c1cc(-c2ccc(F)cc2Br)no1	1700	N
CHEMBL2016936	O[C@]1(c2ccc(F)c(F)c2)CCNC[C@@H]1c1cc(-c2c(Cl)cccc2Cl)no1	2800	N
CHEMBL2016937	O[C@]1(c2ccc(F)c(F)c2)CCNC[C@@H]1c1cc(-c2ccc(F)cc2Cl)no1	3400	N
CHEMBL2016938	O[C@]1(c2ccc(F)c(F)c2)CCNC[C@@H]1c1onc(-c2ccccc2Cl)c1Br	6200	N
CHEMBL2017103	O[C@]1(c2ccc(F)c(F)c2)CCNC[C@@H]1c1cc(-c2c(Cl)cccc2Cl)on1	9800	N
CHEMBL202141	FC(F)(F)Oc1ccc(Cl)c(CNC2CCC3CCC2(c2ccccc2)N3)c1	1400	N
CHEMBL207386	O=C(c1cccc2cccnc12)N1CCC(CCc2ccc(F)cc2F)CC1	9000	N
CHEMBL219804	Nc1cc2c(ccc(=O)n2-c2c(F)cccc2F)c(-c2ccc(F)cc2F)n1	5100	N
CHEMBL22310	N[C@H](C(=O)N1CC[C@H](F)C1)[C@H]1CC[C@H](NS(=O)(=O)c2ccc(F)cc2F)CC1	49000	N
CHEMBL230598	COc1c(N2CC[C@@H]([C@H](C)N)C2)c(F)cc2c(=O)c(C(=O)O)cn(C3CC3)c12	85000	N
CHEMBL23110	N[C@H](C(=O)N1CCC(F)(F)C1)[C@H]1CC[C@H](NC(=O)c2ccc(F)c(F)c2)CC1	16000	N
CHEMBL2324257	Clc1ccc(OCCCc2cccc(CCCOc3ccc(Cl)cc3)n2)cc1	3654	N
CHEMBL279944	N[C@H](C(=O)N1CCC(F)(F)C1)[C@H]1CC[C@H](NC(=O)OCc2ccccc2)CC1	42000	N
CHEMBL283309	N[C@H](C(=O)N1CC[C@@H](F)C1)[C@H]1CC[C@H](NS(=O)(=O)c2ccc(F)cc2F)CC1	52000	N
CHEMBL283368	N[C@H](C(=O)N1CCSC1)[C@H]1CC[C@H](NC(=O)c2ccccc2C(F)(F)F)CC1	39000	N
CHEMBL3084944	N[C@H](C(=O)N1CCCC1)[C@H]1CC[C@H](NC(=O)c2cccc3ccccc23)CC1	17000	N
CHEMBL3084949	N[C@H](C(=O)N1CCSC1)[C@H]1CC[C@H](NC(=O)c2cccc3ccccc23)CC1	22000	N
CHEMBL3590449	O=C(O)CN(CCOc1ccc([N+](=O)[O-])cc1)CCc1ccc([N+](=O)[O-])cc1	588	N
CHEMBL368816	N#Cc1ccc(S(=O)(=O)C2(F)CCN(CCc3ccc(F)cc3F)CC2)cc1	2702	N
CHEMBL3688388	O=c1[nH]c2ccc(OC[C@@H](O)CN3CCN(c4ccc(Cl)cc4)CC3)cc2o1	1600	N
CHEMBL3688390	NC(=O)Nc1ccc(OC[C@@H](O)CN2CCN(c3ccc(Cl)cc3)CC2)cc1	13000	N
CHEMBL3688393	O=c1[nH]c2ccc(OC[C@@H](O)CN3CCN(c4ccc(Cl)cc4)CC3)cc2[nH]1	7500	N
CHEMBL3688394	O=C1Cc2cc(OC[C@@H](O)CN3CCN(c4ccc(Cl)cc4)CC3)ccc2N1	10000	N
CHEMBL3688395	O[C@H](COc1ccc2[nH]c(=S)[nH]c2c1)CN1CCN(c2ccc(Cl)cc2)CC1	7500	N
CHEMBL422	CN1CCN(CCCN2c3ccccc3Sc3ccc(C(F)(F)F)cc32)CC1	5100.8	N
CHEMBL425518	CNC1CCN(c2ccc(NC(=O)c3ccc(-c4ccccc4)cc3)cn2)C1	200	N
CHEMBL46523	c1ccc(CN2CCCC(c3c(-c4ccccc4)[nH]c4ccccc34)C2)cc1	290	N
CHEMBL492301	O=S(=O)(c1ccc2c(c1)CCNCC2)N1CCC(Oc2ccccc2Cl)CC1	2900	N
CHEMBL492552	CCN(CC)C(=O)[C@H]1OC2(CCN(c3cc(N)ccn3)CC2)c2ccccc21	10000	N
CHEMBL493516	Nc1ccnc(N2CCC(N(C(=O)C3CCCCC3)c3ccccn3)CC2)c1	10000	N
CHEMBL522317	Nc1ccnc(N2CCC(NC(=O)c3ccccn3)(c3ccccc3)CC2)c1	548	N
CHEMBL536480	Cc1cccc(CCN2CCC(C(=O)c3ccc(NS(C)(=O)=O)cc3)CC2)n1	18.7	N
CHEMBL551347	Fc1ccc(Cn2c(N3CCC(n4cccn4)CC3)nc3ccccc32)cc1	3536	N
CHEMBL556449	Fc1ccc(Cn2c(N3CCC(n4ccnc4)CC3)nc3ccccc32)cc1	137	N
CHEMBL557210	CN(CCO)C1CCN(c2nc3ccccc3n2Cc2ccc(F)cc2)CC1	116	N
CHEMBL558339	Fc1ccc(Cn2c(N3CCC(n4cccc4)CC3)nc3ccccc32)cc1	157	N
CHEMBL83	CC/C(=C(\c1ccccc1)c1ccc(OCCN(C)C)cc1)c1ccccc1	792.2	N
CHEMBL850	C[C@H]1CN(c2c(F)c(N)c3c(=O)c(C(=O)O)cn(C4CC4)c3c2F)C[C@@H](C)N1	38619.4	N
CHEMBL1082452	O=S(=O)(c1cccc2cccnc12)N1CCC(CCc2ccc(F)cc2F)CC1	9000	N
CHEMBL1084584	CCOC(=O)c1c(C)noc1-c1ccc2cc(CCN3CCC[C@H]3C)ccc2n1	1500	N
CHEMBL1084878	C[C@@H]1CCCN1CCc1ccc2nc(-c3csc(-c4ccccc4)n3)ccc2c1	400	N
CHEMBL1085124	Cc1ccc(-c2ccc(-c3ccc4cc(CCN5CCC[C@H]5C)ccc4n3)s2)s1	500	N
CHEMBL1085782	Cc1nc(C)c(-c2ccc3cc(CCN4CCC[C@H]4C)ccc3n2)cc1C(N)=O	10000	N
CHEMBL1085783	C[C@@H]1CCCN1CCc1ccc2nc(-c3c(O)ccnc3C(F)(F)F)ccc2c1	10000	N
CHEMBL1086072	Cc1nc(-c2nc(-c3ccc4cc(CCN5CCC[C@H]5C)ccc4n3)cs2)cs1	3100	N
CHEMBL1086073	Cc1cc(-c2nc(-c3ccc4cc(CCN5CCC[C@H]5C)ccc4n3)cs2)no1	710	N
CHEMBL1086292	Cc1nc(-c2cccs2)sc1-c1ccc2cc(CCN3CCC[C@H]3C)ccc2n1	930	N
CHEMBL1086513	C[C@@H]1CCCN1CCc1ccc2nc(-c3cnc(-c4ccccc4)s3)ccc2c1	340	N
CHEMBL1094525	Fc1ccc(Cn2c(C3CCCN(C4CCCCC4)C3)nc3ccccc32)cc1	926	N
CHEMBL1258312	c1ccc2c(N3CCN(CCCOc4ccc5c(c4)CNC5)CC3)cccc2c1	779	N
CHEMBL1270367	N#Cc1nc(CCCNC2(C(N)=O)CCC2)cc(-c2cccc(C(F)(F)F)c2)n1	2510	N
CHEMBL1493	Cc1c(-c2ccccc2)oc2c(C(=O)OCCN3CCCCC3)cccc2c1=O	19750.3	N
CHEMBL1632206	CC(=O)Nc1cccc(CCN2CCN(c3cccc4nc(C)ccc34)CC2)c1	3981.07	N
CHEMBL1682272	CN(CC(N)=O)Cc1nc(-c2cn(CC3CCOCC3)c3c(Cl)cccc23)no1	31622.78	N
CHEMBL1762799	CCc1cccc2c(-c3nc(CN4CCCC4)cs3)cn(CC3CCOCC3)c12	1000	N
CHEMBL1762800	CCc1cccc2c(-c3nc(CN(CC)CC)cs3)cn(CC3CCOCC3)c12	1258.93	N
CHEMBL1762804	COCCN(C)Cc1csc(-c2cn(CC3CCCCC3)c3c(Cl)cccc23)n1	251.19	N
CHEMBL1762805	COCCN(C)Cc1csc(-c2cn(CC3CCOCC3)c3c(Cl)cccc23)n1	1000	N
CHEMBL1762807	CCN(CCO)Cc1csc(-c2cn(CC3CCOCC3)c3c(Cl)cccc23)n1	794.33	N
CHEMBL1762811	Clc1cccc2c(-c3nc(CN4CCOCC4)cs3)cn(CC3CCOCC3)c12	3981.07	N
CHEMBL1795908	Cn1ccc([C@H]2CCNC[C@@H]2C(=O)N(Cc2cccc(Cl)c2Cl)C2CC2)cc1=O	13000	N
CHEMBL1935431	CN(C)C(=O)CN1CCCC(c2nc3ccccc3n2Cc2ccc(F)cc2)C1	3000	N
CHEMBL1935435	Fc1ccc(Cn2c(C3CCCN(Cc4ncco4)C3)nc3ccccc32)cc1	3000	N
CHEMBL201362	COc1ccc(OC(F)(F)F)cc1CNC1CCC2CCC1(c1ccccc1)N2	240	N
CHEMBL2017098	Cc1cccc(-c2noc([C@H]3CNCC[C@]3(O)c3ccc(F)c(F)c3)c2Br)c1C	6000	N
CHEMBL2017099	O[C@]1(c2ccc(F)c(F)c2)CCNC[C@@H]1c1onc(-c2c(Cl)cccc2Cl)c1Br	3900	N
CHEMBL207566	N#Cc1c[nH]c2c(C(=O)N3CCN(CCc4ccc(F)cc4F)CC3)cccc12	1268	N
CHEMBL208028	Oc1cc(NC2CCN(Cc3ccc4c(c3)OCO4)CC2)c2cc(Cl)ccc2n1	112	N
CHEMBL2178741	COc1ccc(S(=O)(=O)N2CCOc3ccccc32)cc1NC1CCN(C)CC1	10000	N
CHEMBL230599	CN[C@@H](C)[C@@H]1CCN(c2c(F)cc3c(=O)c(C(=O)O)cn(C4CC4)c3c2OC)C1	150000	N
CHEMBL230811	COc1c(N2CC[C@@H]([C@@H](N)CC#N)C2)ccc2c(=O)c(C(=O)O)cn(C3CC3)c12	150000	N
CHEMBL2324239	C[n+]1c(C#CCOc2ccc(Cl)cc2)cccc1C#CCOc1ccc(Cl)cc1	2460	N
CHEMBL2324244	C[n+]1c(CCCOc2ccc(Cl)cc2)cccc1CCCOc1ccc(Cl)cc1	6	P
CHEMBL263101	Cc1nc2ncccc2cc1-c1ccc2cc(CCN3CCC[C@H]3C)ccc2n1	10000	N
CHEMBL3287927	Clc1ccc(Sc2cn(-c3ccccc3)nc2-c2ccc3c(c2)OCCO3)cc1	30000	N
CHEMBL3287931	CS(=O)(=O)c1ccc(-c2nc(-c3ccccc3)oc2Sc2ccc(Cl)cc2)cc1	28540	N
CHEMBL3590463	CCCCCCCc1cccc(CCCCCCC)[n+]1C	0.28	P
CHEMBL3688389	CS(=O)(=O)Nc1ccc(OC[C@@H](O)CN2CCN(c3ccc(Cl)cc3)CC2)cc1	553	N
CHEMBL3688392	O=c1ccc2cc(OC[C@@H](O)CN3CCN(c4ccc(Cl)cc4)CC3)ccc2[nH]1	7500	N
CHEMBL3688396	O=C1CCc2cc(OC[C@@H](O)CN3CCN(c4ccc(Cl)cc4)CC3)ccc2N1	5000	N
CHEMBL377884	Cn1c(=O)cc(NC2CCN(C/C=C/c3ccccc3)CC2)c2cc(Cl)ccc21	30	N
CHEMBL386369	C#C[C@H]1CC[C@@H](C#N)N1C(=O)CNC1(C)CCN(c2cc(C(=O)O)ccn2)CC1	45100	N
CHEMBL388043	CC1COc2c(N3CC[C@@H]([C@@H](N)CC#N)C3)c(F)cc3c(=O)c(C(=O)O)cn1c23	150000	N
CHEMBL392573	Cc1cc2ncc(-c3ccc4cc(CCN5CCC[C@H]5C)ccc4n3)c(C)n2n1	2200	N
CHEMBL40584	c1ccc(CCN2CCC(c3c(-c4ccccc4)[nH]c4ccccc34)CC2)cc1	80	N
CHEMBL44310	c1ccc(CCN2CCCC(c3c(-c4ccccc4)[nH]c4ccccc34)C2)cc1	530	N
CHEMBL473	CN(CCOc1ccc(NS(C)(=O)=O)cc1)CCc1ccc(NS(C)(=O)=O)cc1	7.7	P
CHEMBL496739	Cc1cccc(N2CCN(CCCCNC(=O)c3cc4ccccc4o3)CC2)c1	930	N
CHEMBL522044	Clc1cccc(N2CCN(CCCCOc3cc4ccccc4cn3)CC2)c1Cl	160	N
CHEMBL522854	Nc1ccnc(N2CCC(n3c(=O)n(-c4ccccc4)c4cccnc43)CC2)c1	903	N
CHEMBL550337	COCCN(C)C1CCN(c2nc3ccccc3n2Cc2ccc(F)cc2)CC1	40	N
CHEMBL551269	CN1C(=O)C=C[C@]2(C)[C@H]3CC[C@@]4(C)[C@@H](C/C(=C\c5cncnc5)[C@@H]4O)[C@@H]3CC[C@@H]12	9400	N
CHEMBL556450	Cc1cnn(C2CCN(c3nc4ccccc4n3Cc3ccc(F)cc3)CC2)c1	3849	N
CHEMBL556848	CN1C(=O)C=C[C@]2(C)[C@H]3CC[C@@]4(C)[C@@H](C/C(=C\c5ccncc5)[C@@H]4O)[C@@H]3CC[C@@H]12	320	N
CHEMBL560935	CN1C(=O)C=C[C@]2(C)[C@H]3CC[C@@]4(C)[C@@H](C/C(=C\c5ccccc5)[C@@H]4O)[C@@H]3CC[C@@H]12	225	N
CHEMBL561132	CN([C@@H]1CCc2c(CC(=O)O)c3ccccc3n2C1)S(=O)(=O)c1ccc(F)cc1	39000	N
CHEMBL562780	CN1C(=O)C=C[C@]2(C)[C@H]3CC[C@@]4(C)[C@@H](C/C(=C\c5cccnc5)[C@@H]4O)[C@@H]3CC[C@@H]12	3600	N
CHEMBL566685	COc1cnc2c(NCc3nnc4ccc(-c5cc(C)ns5)nn34)ccnc2c1	1600	N
CHEMBL596699	Cn1cnc(C(=O)N(Cc2ccc(F)c(C(F)(F)F)c2)[C@@H]2C[C@@H]3CNC[C@@H]3C2)c1	3310	N
CHEMBL596700	Cn1cnc(C(=O)N(Cc2cccc(OC(F)(F)F)c2)[C@@H]2C[C@@H]3CNC[C@@H]3C2)c1	1650	N
CHEMBL607982	Cn1cnc(C(=O)N(Cc2ccc(F)c(C(F)(F)F)c2)[C@H]2C[C@@H]3CNC[C@@H]3C2)c1	4590	N
CHEMBL1080485	CNC(=O)Cn1c(=O)n(C2CCN([C@H]3CC[C@@H](C(C)C)CC3)CC2)c2ccccc21	4200	N
CHEMBL1082606	Cc1nc(-c2cccnc2)sc1-c1ccc2cc(CCN3CCC[C@H]3C)ccc2n1	1500	N
CHEMBL1085336	C[C@@H]1CCCN1CCc1ccc2nc(-c3ccc(N4CCCCC4)cc3)ccc2c1	690	N
CHEMBL1085398	Cc1onc(-c2ccccc2)c1-c1ccc2cc(CCN3CCC[C@H]3C)ccc2n1	1600	N
CHEMBL1085592	Cc1nc(-c2cnccn2)sc1-c1ccc2cc(CCN3CCC[C@H]3C)ccc2n1	7900	N
CHEMBL1085841	Cc1nc(-c2ccncc2)sc1-c1ccc2cc(CCN3CCC[C@H]3C)ccc2n1	1200	N
CHEMBL1085866	Cc1nc(-c2ccccn2)sc1-c1ccc2cc(CCN3CCC[C@H]3C)ccc2n1	2800	N
CHEMBL1086561	Cc1nc(N2CCOCC2)sc1-c1ccc2cc(CCN3CCC[C@H]3C)ccc2n1	5100	N
CHEMBL1092209	C[C@H]1CN(C(=O)[C@@H]2CNC[C@H]2c2ccc(F)cc2F)C[C@@H](C)[C@]1(O)c1ccccc1	6.65	P
CHEMBL1094851	COc1ccc(Cn2c(C3CCCN(C4CCCCC4)C3)nc3ccccc32)cc1	1840	N
CHEMBL1094852	COc1ccc(Cn2c(C3CCCN(C4CCOCC4)C3)nc3ccccc32)cc1	10000	N
CHEMBL1112	O=C1CCc2ccc(OCCCCN3CCN(c4cccc(Cl)c4Cl)CC3)cc2N1	1020	N
CHEMBL1171644	c1ccc(N2CCN(CCCCCCN3CCN(c4ccccn4)CC3)CC2)nc1	10000	N
CHEMBL1171646	c1ccc(N2CCN(CCCCCCN3CCN(c4ccccn4)CC3)CC2)cc1	13000	N
CHEMBL1172205	c1ccc(N2CCN(CCCCCCN3CCN(c4ccccc4)CC3)CC2)cc1	8000	N
CHEMBL1258425	c1ccc2c(N3CCN(CCCCOc4ccc5c(c4)CNC5)CC3)cccc2c1	1560	N
CHEMBL1258426	Fc1ccc2cccc(N3CCN(CCCOc4ccc5c(c4)CNC5)CC3)c2c1	931	N
CHEMBL1258533	O=C1NCc2ccc(OCCCN3CCN(c4cccc5ccccc45)CC3)cc21	2810	N
CHEMBL1270462	N#Cc1nc(CCCN2CCOC[C@H]2C(N)=O)cc(-c2cccc(C(F)(F)F)c2)n1	10000	N
CHEMBL1271070	CCCc1cc(-c2cc(C(=O)N(C)CCN(C)C)cc(C(F)(F)F)c2)nc(C#N)n1	710	N
CHEMBL1631535	Cc1ccc2c(N3CCN(CCc4cccc(NS(C)(=O)=O)c4)CC3)cccc2n1	501.19	N
CHEMBL1643773	CN([C@@H]1CCc2c(CC(=O)O)c3ccc(F)cc3n2C1)S(=O)(=O)c1ccc(F)cc1	35000	N
CHEMBL1643783	CN([C@@H]1CCc2c(CC(=O)O)c3cccc(F)c3n2C1)S(=O)(=O)c1ccc(F)cc1	60000	N
CHEMBL176109	O=S(=O)(c1ccc(N2CCC2)cc1)C1(F)CCN(CCc2ccc(F)cc2F)CC1	9971	N
CHEMBL1761688	CC(C)NCc1c(C(=O)N[C@@H]2CCC[C@H](O)C2)noc1-c1ccc(C(F)(F)F)cc1	6309.57	N
CHEMBL1762808	CC(C)N(CCO)Cc1csc(-c2cn(CC3CCOCC3)c3c(Cl)cccc23)n1	1000	N
CHEMBL1762809	OC1CCN(Cc2csc(-c3cn(CC4CCOCC4)c4c(Cl)cccc34)n2)CC1	2511.89	N
CHEMBL1762812	OCCN(CCO)Cc1csc(-c2cn(CC3CCOCC3)c3c(Cl)cccc23)n1	2511.89	N
CHEMBL1762813	CCc1sc(-c2cn(CC3CCOCC3)c3c(Cl)cccc23)nc1CN(C)CCO	630.96	N
CHEMBL1812717	CC(C)(O)c1ccc(-c2nc(-c3ccc(F)cc3)oc2Sc2ccc(Cl)cn2)cn1	1254	N
CHEMBL1822860	O=C(c1ccccc1-c1ccc(OCCCN2CCCCC2)cc1)N1CCCCC1	818	N
CHEMBL1910295	O=C([C@H]1CNCC[C@]1(O)c1ccc(F)c(F)c1)N(Cc1cccc(Cl)c1Cl)C1CC1	680	N
CHEMBL1923112	O=C([C@H]1CNCC[C@@]12OCc1cc(F)c(F)cc12)N(Cc1ccccc1Cl)C1CC1	20000	N
CHEMBL1935439	CN(C)C(=O)CN1CCCC(c2nc3ccccc3n2CCOc2ccccc2)C1	3000	N
CHEMBL1935440	c1ccc(OCCn2c(C3CCCN(Cc4ncco4)C3)nc3ccccc32)cc1	3000	N
CHEMBL2012179	Cc1cn(Cc2ccccc2)c2ncnc(OC3CCN(Cc4cscn4)CC3)c12	1400	N
CHEMBL2012180	Fc1cn(Cc2ccccc2)c2ncnc(OC3CCN(Cc4cscn4)CC3)c12	2500	N
CHEMBL2012181	Clc1cn(Cc2ccccc2)c2ncnc(OC3CCN(Cc4cscn4)CC3)c12	1500	N
CHEMBL2012259	Fc1ccccc1Cn1ccc2c(OC3CCN(Cc4cscn4)CC3)ncnc21	1500	N
CHEMBL2012260	Fc1cccc(Cn2ccc3c(OC4CCN(Cc5cscn5)CC4)ncnc32)c1	1100	N
CHEMBL2012263	Clc1cccc(Cn2ccc3c(OC4CCN(Cc5cscn5)CC4)ncnc32)c1	1200	N
CHEMBL2012265	Cc1ccccc1Cn1ccc2c(OC3CCN(Cc4cscn4)CC3)ncnc21	3200	N
CHEMBL2012266	Cc1cccc(Cn2ccc3c(OC4CCN(Cc5cscn5)CC4)ncnc32)c1	930	N
CHEMBL2012267	Cc1ccc(Cn2ccc3c(OC4CCN(Cc5cscn5)CC4)ncnc32)cc1	2750	N
CHEMBL2012277	c1ccc(CN2CCC(Oc3ncnc4c3ccn4Cc3ccccc3)CC2)cc1	1200	N
CHEMBL2069500	c1ccc(-c2c[nH]c([C@H]3Cc4c([nH]c5ccccc45)C(C4CCCCC4)N3)n2)cc1	80	N
CHEMBL2069502	c1ccc(-c2c[nH]c([C@H]3Cc4c([nH]c5ccccc45)[C@@H](C4CCOCC4)N3)n2)cc1	369	N
CHEMBL207668	Cn1c(=O)nc(NC2CCN(Cc3ccc4c(c3)OCO4)CC2)c2cc(Cl)ccc21	150	N
CHEMBL2177343	CC(C)COc1ccc2c(c1)[C@]1(COC(N)=N1)c1cc(-c3cncnc3)ccc1O2	1840	N
CHEMBL2179216	COc1ccc(S(=O)(=O)n2cc(C)c3cc(F)ccc32)cc1NC1CCN(C)CC1	950	N
CHEMBL2179217	COc1ccc(S(=O)(=O)n2cc(C)c3cc(Cl)ccc32)cc1NC1CCN(C)CC1	800	N
CHEMBL221753	CC(C)(C)CC(C)(C)c1ccc(OCCOCC[N+](C)(C)Cc2ccccc2)cc1	88.9	N
CHEMBL230703	COc1c(N2CC[C@@H](CNCCC#N)C2)ccc2c(=O)c(C(=O)O)cn(C3CC3)c12	1e+05	N
CHEMBL230915	CN[C@@H](CC#N)[C@@H]1CCN(c2c(F)cc3c(=O)c(C(=O)O)cn4c3c2OCC4C)C1	150000	N
CHEMBL231016	Cc1c(N2CC(C)(CNCCC#N)C2)c(F)cc2c(=O)c(C(=O)O)cn(C3CC3)c12	150000	N
CHEMBL237191	Cc1nc(N2CCCC2)ncc1-c1ccc2cc(CCN3CCC[C@H]3C)ccc2n1	2600	N
CHEMBL23979	N[C@H](C(=O)N1CCCC1)[C@H]1CC[C@H](NS(=O)(=O)c2ccc(OC(F)(F)F)cc2)CC1	5700	N
CHEMBL252030	CC(=O)NC1CCc2cc(CCN3CCN(c4nsc5ccccc45)CC3)ccc21	2202	N
CHEMBL25211	N[C@H](C(=O)N1CCSC1)[C@H]1CC[C@H](NS(=O)(=O)c2ccc(OC(F)(F)F)cc2)CC1	2800	N
CHEMBL252818	CC(=O)NC1CCc2ccc(CCN3CCN(c4nsc5ccccc45)CC3)cc21	885	N
CHEMBL30008	Fc1ccc(C(c2ccc(F)cc2)N2CCN(C/C=C/c3ccccc3)CC2)cc1	496.3	N
CHEMBL3287928	CS(=O)(=O)c1ccc(-c2nn(-c3ccc(F)cc3)cc2Sc2ccc(Cl)cc2)cc1	637	N
CHEMBL3287929	Clc1ccc(Sc2cn(-c3cccnc3)nc2-c2ccc(-c3ncon3)cc2)cc1	5214	N
CHEMBL3287930	CC(C)(O)c1cnc(-c2nn(-c3ccc(F)cc3)cc2Sc2ccc(Cl)cc2)cn1	740	N
CHEMBL3287932	CS(=O)(=O)c1ccc(-c2nc(-c3ccc(F)cc3)oc2Sc2ccc(Cl)cn2)cc1	2500	N
CHEMBL3582309	c1ccc(-c2c[nH]c([C@H]3Cc4c([nH]c5ccccc45)C(C4CCCCC4)O3)n2)cc1	440	N
CHEMBL3590451	O=C(N(CCOc1ccc([N+](=O)[O-])cc1)CCc1ccc([N+](=O)[O-])cc1)C(F)(F)F	355	N
CHEMBL380351	FC(F)(F)c1cc(COC2CCC3CCC2(c2ccccc2)N3)cc(C(F)(F)F)c1	300	N
CHEMBL387837	COc1c(N2CC[C@@H]([C@@H](N)CC#N)C2)c(F)cc2c(=O)c(C(=O)O)cn(C3CC3)c12	150000	N
CHEMBL393581	Cc1c(-c2ccc3cc(CCN4CCC[C@H]4C)ccc3n2)cnn1-c1ccccn1	5000	N
CHEMBL461236	O=C(NCCCCN1CCN(c2cccc(Cl)c2)CC1)c1cc2ccccc2cn1	300	N
CHEMBL490417	Cc1ccc2c(N3CCN(CCc4ccc5c(c4)NC(=O)CO5)CC3)cccc2n1	63.1	N
CHEMBL493517	COc1cccc(C(=O)N(c2ccccn2)C2CCN(c3cc(N)ccn3)CC2)c1	9690	N
CHEMBL493973	Nc1ccnc(N2CCC(n3c(=O)n(Cc4ccccc4)c4cccnc43)CC2)c1	518	N
CHEMBL495572	Clc1cccc(N2CCN(CCCCCOc3cc4ccccc4cn3)CC2)c1Cl	210	N
CHEMBL497604	N#Cc1cccc(N2CCN(CCCCNC(=O)c3cc4ccccc4o3)CC2)c1	390	N
CHEMBL512724	Cc1ccc2c(N3CCN(CCc4ccc5c(c4)OCC(=O)N5)CC3)cccc2n1	100	N
CHEMBL513715	Cc1ccc2c(N3CCN(CCc4cccc5c4OCC(=O)N5)CC3)cccc2n1	2511.89	N
CHEMBL520050	Nc1ccccc1NC(=O)c1ccc(N2CCC3(CC2)CNc2ccccc23)nc1	18540	N
CHEMBL549375	Cc1ncc(/C=C2\C[C@H]3[C@@H]4CC[C@H]5N(C)C(=O)C=C[C@]5(C)[C@H]4CC[C@]3(C)[C@H]2O)cn1	15000	N
CHEMBL552026	O=C1CCCCN1C1CCN(c2nc3ccccc3n2Cc2ccc(F)cc2)CC1	7500	N
CHEMBL556229	CN1C(=O)C=C[C@]2(C)[C@H]3CC[C@]4(C)[C@@H](O)[C@H](Cc5cccc(F)c5)C[C@H]4[C@@H]3CC[C@@H]12	240	N
CHEMBL559061	CN(C)CCN(C)C1CCN(c2nc3ccccc3n2Cc2ccc(F)cc2)CC1	776	N
CHEMBL562471	CN1C(=O)C=C[C@]2(C)[C@H]3CC[C@@]4(C)[C@@H](C/C(=C\c5cccc(F)c5)[C@@H]4O)[C@@H]3CC[C@@H]12	29	N
CHEMBL562894	COc1ccc(Cn2c(N3CCC(n4cc(C)cn4)CC3)nc3ccccc32)cc1	5000	N
CHEMBL598659	CN1C[C@H]2C[C@@H](N(Cc3cccc(OC(F)(F)F)c3)C(=O)c3cn(C)cn3)C[C@H]2C1	2560	N
CHEMBL603695	CN1C[C@H]2C[C@@H](N(Cc3ccc(F)c(C(F)(F)F)c3)C(=O)c3cn(C)cn3)C[C@H]2C1	2100	N
CHEMBL723	COc1ccccc1OCCNCC(O)COc1cccc2[nH]c3ccccc3c12	3374.9	N
CHEMBL726	OCCN1CCN(CCCN2c3ccccc3Sc3ccc(C(F)(F)F)cc32)CC1	4674.6	N
CHEMBL83894	O=S1(=O)c2cccc3cccc(c23)N1CCCN1CCN(c2ccc(F)cc2)CC1	200	N
CHEMBL85	Cc1nc2n(c(=O)c1CCN1CCC(c3noc4cc(F)ccc34)CC1)CCCC2	3432.8	N
CHEMBL1082488	Cc1cc(-c2ccc3cc(CCN4CCC[C@H]4C)ccc3n2)nc(-c2ccccc2)n1	30	N
CHEMBL1084294	C[C@@H]1CCCN1CCc1ccc2nc(-c3csc(-c4cc(Cl)nc(Cl)c4)n3)ccc2c1	5100	N
CHEMBL1085142	Cc1c(-c2ccc3cc(CCN4CCC[C@H]4C)ccc3n2)sc2nc3ccccc3n12	430	N
CHEMBL1085396	Cc1onc(-c2ccc(Cl)cc2)c1-c1ccc2cc(CCN3CCC[C@H]3C)ccc2n1	400	N
CHEMBL1085397	C[C@@H]1CCCN1CCc1ccc2nc(-c3c(-c4ccccc4)nn(C)c3Cl)ccc2c1	1500	N
CHEMBL1085641	Cc1c(-c2ccc(Cl)cc2)noc1-c1ccc2cc(CCN3CCC[C@H]3C)ccc2n1	440	N
CHEMBL1086514	C[C@@H]1CCCN1CCc1ccc2nc(-c3ccc(-n4ccc(=O)cc4)cc3)ccc2c1	5000	N
CHEMBL1098554	O=c1ccn2c(-c3ccc(F)cc3F)cccc2c1-c1cc(-c2nnco2)ccc1F	20000	N
CHEMBL1171824	Cc1cccc(N2CCN(CCCCCCN3CCN(c4ccccc4)CC3)CC2)n1	6400	N
CHEMBL1172734	Cc1cccc(N2CCN(CCCCCCN3CCN(c4ccccc4)CC3)CC2)c1	3800	N
CHEMBL1173018	Cc1cccc(N2CCN(CCCCCCN3CCN(c4ccccn4)CC3)CC2)c1	8700	N
CHEMBL1258532	Fc1ccc2cccc(N3CCN(CCCCOc4ccc5c(c4)CNC5)CC3)c2c1	1680	N
CHEMBL1258647	O=C1NCc2ccc(OCCCCN3CCN(c4cccc5ccccc45)CC3)cc21	1850	N
CHEMBL1258648	O=C1NCc2ccc(OCCCN3CCN(c4cccc5ccc(F)cc45)CC3)cc21	3610	N
CHEMBL1258761	O=C1NCc2ccc(OCCCN3CCN(c4cccc5cccc(F)c45)CC3)cc21	1290	N
CHEMBL1258880	O=C1NCc2ccc(OCCCN3CCN(c4cccc5cc(F)ccc45)CC3)cc21	439	N
CHEMBL1270461	N#Cc1nc(CCCNC2(C(N)=O)CCOCC2)cc(-c2cccc(C(F)(F)F)c2)n1	10000	N
CHEMBL1289093	CCC(O)(c1cn(Cc2ccc3c(-c4ccccc4)c(CO)sc3c2)nn1)C(F)(F)F	13000	N
CHEMBL1631540	Cc1ccc2c(N3CCN(CCc4cccc(N5CCNC5=O)c4)CC3)cccc2n1	12589.25	N
CHEMBL1631542	Cc1ccc2c(N3CCN(CCc4cccc(N5CCOC5=O)c4)CC3)cccc2n1	1995.26	N
CHEMBL1632220	CCNC(=O)Nc1cccc(CCN2CCN(c3cccc4nc(C)ccc34)CC2)c1	630.96	N
CHEMBL1672354	O[C@@](Cc1nc(CC2(C(F)(F)F)CC2)c[nH]1)(c1ccc(-n2cccn2)cc1)C(F)(F)F	8000	N
CHEMBL174049	O=S(=O)(c1ccc(-n2ccnn2)cc1)C1(F)CCN(CCc2ccc(F)cc2F)CC1	9000	N
CHEMBL1761694	O=C(N[C@@H]1CCC[C@H](O)C1)c1noc(-c2ccc(C(F)(F)F)cc2)c1CNCC1CC1	5011.87	N
CHEMBL1762810	COC1CCN(Cc2csc(-c3cn(CC4CCOCC4)c4c(Cl)cccc34)n2)CC1	1584.89	N
CHEMBL1762814	CCc1sc(-c2cn(CC3CCOCC3)c3c(Cl)cccc23)nc1CN(CC)CCO	316.23	N
CHEMBL1762816	CC(C)N(CCO)Cc1nc(-c2cn(CC3CCOCC3)c3c(Cl)cccc23)sc1Cl	630.96	N
CHEMBL1774023	O=C(Cc1ccc(Cl)cc1)N[C@H](Cc1ccc(Cl)cc1)C(=O)N[C@@H]1C[C@@H]2CC[C@H](C1)N2	4168.69	N
CHEMBL178055	O=S(=O)(c1ccc(-n2cccn2)cc1)C1(F)CCN(CCc2ccc(F)cc2F)CC1	9000	N
CHEMBL1796072	Cn1ccc([C@H]2CCNC[C@@H]2C(=O)N(Cc2c[nH]c3cccc(F)c23)C2CC2)cc1=O	29000	N
CHEMBL1835119	CC(C)CN1C(=O)CN(Cc2ccc(-c3cccc(CN4CCCCC4)n3)cc2)C1=O	3162.28	N
CHEMBL1923113	O=C([C@H]1CNCC[C@@]12OCc1cc(F)c(F)cc12)N(Cc1cccc(Cl)c1Cl)C1CC1	11000	N
CHEMBL1923114	O=C([C@H]1CNCC[C@@]12OCc1cc(F)c(F)cc12)N(Cc1ccc(Cl)cc1Cl)C1CC1	9300	N
CHEMBL1923115	O=C([C@H]1CNCC[C@@]12OCc1cc(F)c(F)cc12)N(Cc1cc(Cl)ccc1Cl)C1CC1	1800	N
CHEMBL1923116	Cc1cccc(CN(C(=O)[C@H]2CNCC[C@@]23OCc2cc(F)c(F)cc23)C2CC2)c1C	27000	N
CHEMBL1935432	CCN(CC)C(=O)CN1CCCC(c2nc3ccccc3n2Cc2ccc(F)cc2)C1	3000	N
CHEMBL199824	Cn1c(=O)cnn(CCCCN2CCN(c3cccc4ccc(O[11CH3])cc34)CC2)c1=O	10000	N
CHEMBL2012178	Cc1c(C)n(Cc2ccccc2)c2ncnc(OC3CCN(Cc4cscn4)CC3)c12	2500	N
CHEMBL2012271	Fc1cccc(Cn2ccc3c(OC4CCN(Cc5cscn5)CC4)ncnc32)c1F	2300	N
CHEMBL2012272	Fc1c(Cl)cccc1Cn1ccc2c(OC3CCN(Cc4cscn4)CC3)ncnc21	950	N
CHEMBL2012274	Fc1cccc(F)c1Cn1ccc2c(OC3CCN(Cc4cscn4)CC3)ncnc21	2300	N
CHEMBL2012290	Cc1cccc(CN2CCC(Oc3ncnc4c3ccn4Cc3ccccc3)CC2)n1	2400	N
CHEMBL2012291	Cc1ccc(CN2CCC(Oc3ncnc4c3ccn4Cc3ccccc3)CC2)nc1	980	N
CHEMBL2012292	Cc1ccnc(CN2CCC(Oc3ncnc4c3ccn4Cc3ccccc3)CC2)c1	2200	N
CHEMBL2012293	Cc1cccnc1CN1CCC(Oc2ncnc3c2ccn3Cc2ccccc2)CC1	730	N
CHEMBL2012294	Fc1cccc(CN2CCC(Oc3ncnc4c3ccn4Cc3ccccc3)CC2)n1	2900	N
CHEMBL2012295	Fc1ccc(CN2CCC(Oc3ncnc4c3ccn4Cc3ccccc3)CC2)nc1	1100	N
CHEMBL2012298	Fc1ccccc1Cn1ccc2c(OC3CCN(Cc4ccccn4)CC3)ncnc21	1800	N
CHEMBL2017100	O[C@]1(c2ccc(F)c(F)c2)CCNC[C@@H]1c1onc(-c2cccc3ccccc23)c1Br	4200	N
CHEMBL206953	Cn1c(=O)cc(NC2CCN(Cc3ccc4ccccc4c3)CC2)c2cc(Cl)ccc21	215	N
CHEMBL207296	Cn1c(=O)nc(NC2CCN(Cc3ccc4ccccc4c3)CC2)c2cc(Cl)ccc21	160	N
CHEMBL207300	COc1ccc2c(c1)c(NC1CCN(Cc3ccc4c(c3)OCO4)CC1)cc(=O)n2C	778	N
CHEMBL207308	Cn1c(=O)nc(NC2CCN(Cc3ccc4ncccc4c3)CC2)c2cc(Cl)ccc21	1750	N
CHEMBL209821	CC(=O)Nc1cccc(N2CCN(CCCCNS(=O)(=O)CC3CCCCC3)CC2)c1	2000	N
CHEMBL2113667	c1ccc(CCN2[C@H]3CC[C@@H]2CC(c2c(-c4ccccc4)[nH]c4ccccc24)C3)cc1	18	N
CHEMBL2204931	Cn1cc([C@@H]2N[C@@H](c3nc(-c4ccc(F)cc4)c[nH]3)Cc3c2[nH]c2ccccc32)cn1	2189	N
CHEMBL2204932	Cc1nc([C@H]2N[C@@H](c3nc(-c4ccc(F)cc4)c[nH]3)Cc3c2[nH]c2ccccc32)no1	385	N
CHEMBL2204933	Cc1nc([C@@H]2N[C@@H](c3nc(-c4ccc(F)cc4)c[nH]3)Cc3c2[nH]c2ccccc32)no1	2206	N
CHEMBL2204941	Fc1ccc(-c2c[nH]c([C@H]3Cc4c([nH]c5ccccc45)[C@@H](C4CCOCC4)N3)n2)cc1	377	N
CHEMBL2204942	Cn1cc([C@H]2N[C@@H](c3nc(-c4ccc(F)cc4)c[nH]3)Cc3c2[nH]c2ccccc32)cn1	300	N
CHEMBL221906	CN(C)C(=N)c1ccc(C(=O)Nc2ccc(Cl)cc2C(=O)Nc2ccc(Cl)cn2)cc1	110	N
CHEMBL230600	CN[C@@H](CC#N)[C@@H]1CCN(c2c(F)cc3c(=O)c(C(=O)O)cn(C4CC4)c3c2OC)C1	150000	N
CHEMBL230813	Cc1c(N2CC[C@@H]([C@H](C)NCCC#N)C2)c(F)cc2c(=O)c(C(=O)O)cn(C3CC3)c12	72000	N
CHEMBL230914	CC1COc2c(N3CC[C@@H]([C@H](C)NCCC#N)C3)c(F)cc3c(=O)c(C(=O)O)cn1c23	150000	N
CHEMBL252031	CCC(=O)NC1CCc2cc(CCN3CCN(c4nsc5ccccc45)CC3)ccc21	184	N
CHEMBL253022	CCC(=O)NC1CCc2ccc(CCN3CCN(c4nsc5ccccc45)CC3)cc21	164	N
CHEMBL281178	N[C@H](C(=O)N1CC[C@H](F)C1)[C@H]1CC[C@H](NS(=O)(=O)c2ccc(OC(F)(F)F)cc2)CC1	5500	N
CHEMBL281561	N[C@H](C(=O)N1CC[C@@H](F)C1)[C@H]1CC[C@H](NS(=O)(=O)c2ccc(OC(F)(F)F)cc2)CC1	6000	N
CHEMBL3084938	CN(C)C(=O)Nc1ccc(S(=O)(=O)N[C@H]2CC[C@H]([C@H](N)C(=O)N3CCCC3)CC2)cc1	1e+05	N
CHEMBL3354688	CC(C)(C)COc1ccc2c(c1)[C@]1(COC(N)=N1)c1cc(-c3cncnc3)ccc1O2	660	N
CHEMBL3354689	CC(C)(C)C#Cc1ccc2c(c1)[C@]1(COC(N)=N1)c1cc(-c3cncnc3)ccc1O2	150	N
CHEMBL3354690	CC(C)(C)CCc1ccc2c(c1)[C@]1(COC(N)=N1)c1cc(-c3cncnc3)ccc1O2	410	N
CHEMBL3354691	CC(C)(O)C#Cc1ccc2c(c1)[C@]1(COC(N)=N1)c1cc(-c3cncnc3)ccc1O2	14000	N
CHEMBL3354693	NC1=N[C@]2(CO1)c1cc(C3=CCOCC3)ccc1Oc1ccc(-c3cncnc3)cc12	10700	N
CHEMBL3354694	NC1=N[C@@]2(CO1)c1cc(-c3cncnc3)ccc1Oc1ccc(N3CCOCC3)cc12	15000	N
CHEMBL3354697	CC(C)(O)COc1ccc2c(c1)[C@]1(COC(N)=N1)c1cc(-c3cncnc3)ccc1O2	15000	N
CHEMBL3354699	CC(C)(F)COc1ccc2c(c1)[C@]1(COC(N)=N1)c1cc(-c3cncnc3)ccc1O2	4980	N
CHEMBL3354702	CC(C)(C)COc1ccc2c(c1)[C@]1(COC(N)=N1)c1cc(-c3ccccn3)ccc1O2	496	N
CHEMBL3354703	CC(C)(C)COc1ccc2c(c1)[C@]1(COC(N)=N1)c1cc(-c3ccncc3)ccc1O2	624	N
CHEMBL3354704	CC(C)(C)COc1ccc2c(c1)[C@]1(COC(N)=N1)c1cc(-c3cccnc3)ccc1O2	797	N
CHEMBL3359747	CC(C)(C)COc1cnc2c(c1)[C@]1(COC(N)=N1)c1cc(-c3cncnc3)ccc1O2	10000	N
CHEMBL3359748	CC(C)(C)COc1cnc2c(c1)[C@]1(COC(N)=N1)c1cc(-c3cccnc3)ccc1O2	10000	N
CHEMBL3359750	CC(C)(C)COc1ccc2c(c1)[C@]1(COC(N)=N1)c1cc(-c3cncnc3)cnc1O2	3810	N
CHEMBL3576881	C[C@H](c1ccc(F)cc1)N(Cc1cccc(C(=O)O)c1)C(=O)c1cn2ccccc2n1	9182	N
CHEMBL3577881	C[C@H](c1ccc(F)cc1)N(Cc1cccc(C(=O)O)c1)C(=O)c1cc2ccccn2n1	9182	N
CHEMBL3590464	CCCCCCCCc1cccc(CCCCCCCC)[n+]1C	3.5	P
CHEMBL3613444	CC(C)[C@@H](CN1CCC(c2ccccc2)CC1)NC(=O)[C@H]1Cc2ccc(O)cc2CN1	777	N
CHEMBL382803	FC(F)(F)Oc1ccc(OC2CC2)c(CNC2CCC3CCC2(c2ccccc2)N3)c1	360	N
CHEMBL388489	CCC1(CNCCC#N)CN(c2c(F)cc3c(=O)c(C(=O)O)cn(C4CC4)c3c2C)C1	150000	N
CHEMBL390854	COc1c(N2CC[C@@H]([C@H](C)NCCC#N)C2)ccc2c(=O)c(C(=O)O)cn(C3CC3)c12	1e+05	N
CHEMBL392586	CN1CCN(c2cccc3ccc(OCc4noc(-c5ccc(Cl)cc5)n4)cc23)CC1	1280	N
CHEMBL395556	COc1c(N2CC[C@@H](CNCCC#N)C2)c(F)cc2c(=O)c(C(=O)O)cn(C3CC3)c12	106000	N
CHEMBL424865	N#Cc1c(O)nc2ccc(Cl)cc2c1NC1CCN(Cc2ccc3c(c2)OCO3)CC1	420	N
CHEMBL437341	N[C@H]1CC(C(=O)N2CCn3c(nnc3C(F)(F)F)C2)=CC[C@@H]1c1cc(F)c(F)c(F)c1	50000	N
CHEMBL462508	O=C(NCCCCN1CCN(c2cccc(Cl)c2Cl)CC1)c1cc2ccccc2cn1	200	N
CHEMBL469345	Cc1ccc2c(N3CCN(CCc4cccc5c4OCC(=O)N5C)CC3)cccc2n1	3981.07	N
CHEMBL470791	Nc1ccc(-c2cccs2)cc1NC(=O)c1ccc(N2CCC3(CC2)CNC3=O)nc1	10980	N
CHEMBL470849	Cc1ccc2c(N3CCN(CCCc4cccc5c4OCC(=O)N5)CC3)cccc2n1	630.96	N
CHEMBL472251	Nc1ccc(-c2cc[nH]n2)cc1NC(=O)c1ccc(N2CCC3(CCNC3)CC2)nc1	10000	N
CHEMBL472289	Cc1ccc2c(N3CCN(CCc4ccc5c(c4)OCC(=O)N5C)CC3)cccc2n1	3162.28	N
CHEMBL480226	Cc1cc(C(=O)N2CCN(C(=O)C3CCCO3)CC2)ccc1OCc1cccc(Cl)c1	23.9	N
CHEMBL486738	Nc1ccccc1NC(=O)c1ccc(N2CCC3(CC2)CNCc2ccccc23)nc1	1760	N
CHEMBL492330	COc1ccc(C(=O)NC2(c3ccccc3)CCN(c3cc(N)ccn3)CC2)cc1Cl	343	N
CHEMBL493515	COc1ccc(C(=O)N(c2cc(C)ccn2)C2CCN(c3cc(N)ccn3)CC2)cc1	5030	N
CHEMBL493744	Nc1ccnc(N2CCC(C(=O)N3CCc4ccccc4C3)(c3ccccc3)CC2)c1	35	N
CHEMBL493972	COc1ccc(-n2c(=O)n(C3CCN(c4cc(N)ccn4)CC3)c3ncccc32)cc1	865	N
CHEMBL495345	COc1ccc(CNC(=O)C2(c3ccccc3)CCN(c3cc(N)ccn3)CC2)cc1	201	N
CHEMBL496523	Fc1ccc2c(c1)nc(-c1ccccn1)n2-c1ccc(OCCCN2CCSC2)cc1	42	N
CHEMBL511797	Nc1ccc(-c2ccsc2)cc1NC(=O)c1ccc(N2CCC3(CCNC3)CC2)nc1	1210	N
CHEMBL513568	Nc1ccc(-c2cccs2)cc1NC(=O)c1ccc(N2CCC3(CCNC3)CC2)nc1	790	N
CHEMBL522257	Cc1ccc2c(N3CCN(CCc4ccc5c(c4)N(C)C(=O)CO5)CC3)cccc2n1	794.33	N
CHEMBL556431	CN1C(=O)C=C[C@]2(C)[C@H]3CC[C@@]4(C)[C@@H](C/C(=C\c5cc(F)cc(F)c5)[C@@H]4O)[C@@H]3CC[C@@H]12	46	N
CHEMBL559060	Fc1ccc(Cn2c(N3CCC(NCC4CCOCC4)CC3)nc3ccccc32)cc1	426	N
CHEMBL559878	COc1ncc(/C=C2\C[C@H]3[C@@H]4CC[C@H]5N(C)C(=O)C=C[C@]5(C)[C@H]4CC[C@]3(C)[C@H]2O)cn1	7900	N
CHEMBL563597	CNc1ncc(/C=C2\C[C@H]3[C@@H]4CC[C@H]5N(C)C(=O)C=C[C@]5(C)[C@H]4CC[C@]3(C)[C@H]2O)cn1	22500	N
CHEMBL568138	COc1cnc2c(NCc3nnc4ccc(-c5cc(F)cc(F)c5)nn34)ccnc2c1	200	N
CHEMBL599060	Cn1cnc(C(=O)N(Cc2ccc(F)c(OC3CCCC3)c2)[C@@H]2C[C@@H]3CNC[C@@H]3C2)c1	4760	N
CHEMBL599480	CCN1C[C@H]2C[C@@H](N(Cc3ccc(F)c(C(F)(F)F)c3)C(=O)c3cn(C)cn3)C[C@H]2C1	4500	N
CHEMBL604805	CCN1C[C@H]2C[C@@H](N(Cc3cccc(OC(F)(F)F)c3)C(=O)c3cn(C)cn3)C[C@H]2C1	2110	N
CHEMBL1083463	Cc1c(-c2ccc3cc(CCN4CCC[C@H]4C)ccc3n2)cnn1-c1ccc(Cl)c(Cl)c1	150	N
CHEMBL1086098	Cc1c(-c2ccc3cc(CCN4CCC[C@H]4C)ccc3n2)nnn1-c1ccc(F)cc1F	720	N
CHEMBL1096192	Cc1nnc(-c2ccc(F)c(-c3c(=O)ccn4c(-c5ccc(F)cc5F)cccc34)c2)o1	20000	N
CHEMBL1171823	Clc1cccc(N2CCN(CCCCCCN3CCN(c4cccc(Cl)c4)CC3)CC2)c1	300	N
CHEMBL1172204	Cc1cccc(N2CCN(CCCCCCN3CCN(c4cccc(C)c4)CC3)CC2)c1	2200	N
CHEMBL1173077	Cc1cccc(N2CCN(CCCCCCN3CCN(c4cccc(C)n4)CC3)CC2)c1	4100	N
CHEMBL1241639	Cc1ccc2c(N3CCN(CCc4cccc5c4OCc4nnnn4-5)CC3)cccc2n1	501.19	N
CHEMBL1241642	Cc1ccc2c(N3CCN(CCc4cccc5c4OCc4cncn4-5)CC3)cccc2n1	1000	N
CHEMBL1242904	Cc1ccc2c(N3CCN(CCc4cccc5c4OCc4nccn4-5)CC3)cccc2n1	1584.89	N
CHEMBL1257144	O=C1NCc2ccc(OCCCCN3CCN(c4cccc5cc(F)ccc45)CC3)cc21	969	N
CHEMBL1257145	O=C1NCc2ccc(OCCCN3CCN(c4cccc5cc(F)c(F)cc45)CC3)cc21	907	N
CHEMBL1258879	O=C1NCc2ccc(OCCCCN3CCN(c4cccc5cccc(F)c45)CC3)cc21	2060	N
CHEMBL1271174	CCCc1cc(-c2cc(C(=O)N(C)Cc3ccccc3)cc(C(F)(F)F)c2)nc(C#N)n1	370	N
CHEMBL1289214	CCC(O)(c1cn(Cc2ccc3c(-c4ccccc4)c(C(C)O)sc3c2)nn1)C(F)(F)F	3800	N
CHEMBL1289215	CCC(O)(c1cn(Cc2ccc3c(-c4ccccc4)c(C(C)=O)sc3c2)nn1)C(F)(F)F	4400	N
CHEMBL1289446	CCC(O)(c1cn(Cc2ccc3c(-c4ccccc4)c(C(N)=O)sc3c2)nn1)C(F)(F)F	17000	N
CHEMBL1289447	CC[C@](O)(c1cn(Cc2ccc3c(-c4ccccc4)c(C(N)=O)sc3c2)nn1)C(F)(F)F	16000	N
CHEMBL1290765	CCC(O)(c1cn(Cc2ccc3c(-c4ccccc4)c(C(=O)O)sc3c2)nn1)C(F)(F)F	20000	N
CHEMBL1729	COc1cc(N)c(Cl)cc1C(=O)NC1CCN(CCCOc2ccc(F)cc2)CC1OC	139.4	N
CHEMBL1761695	O=C(N[C@@H]1CCC[C@H](O)C1)c1noc(-c2ccc(C(F)(F)F)cc2)c1CNCC1CCC1	1258.93	N
CHEMBL1762815	CCc1sc(-c2cn(CC3CCOCC3)c3c(Cl)cccc23)nc1CN(CCO)C(C)C	251.19	N
CHEMBL1910297	O=C([C@H]1CNCC[C@]1(O)c1ccc(F)c(F)c1)N(Cc1c[nH]c2cccc(F)c12)C1CC1	1400	N
CHEMBL1910298	O=C([C@H]1CNCC[C@]1(O)c1ccc(F)c(F)c1)N(Cc1c[nH]c2cccc(Cl)c12)C1CC1	910	N
CHEMBL1910299	O=C([C@H]1CNCC[C@]1(O)c1ccc(F)c(F)c1)N(Cc1c[nH]c2cccc(Br)c12)C1CC1	460	N
CHEMBL1935433	O=C(CN1CCCC(c2nc3ccccc3n2Cc2ccc(F)cc2)C1)N1CCCCC1	3000	N
CHEMBL1935434	O=C(CN1CCCC(c2nc3ccccc3n2Cc2ccc(F)cc2)C1)N1CCOCC1	3000	N
CHEMBL2012299	Fc1cccc(Cn2ccc3c(OC4CCN(Cc5ccccn5)CC4)ncnc32)c1F	1000	N
CHEMBL2012300	Fc1c(Cl)cccc1Cn1ccc2c(OC3CCN(Cc4ccccn4)CC3)ncnc21	680	N
CHEMBL2017105	CC(=O)NCCc1ccccc1-c1cc([C@H]2CNCC[C@]2(O)c2ccc(F)c(F)c2)no1	3300	N
CHEMBL2017109	CC(=O)NCCc1ccccc1-c1onc([C@H]2CNCC[C@@H]2c2ccc(F)c(F)c2)c1Br	19500	N
CHEMBL208340	Cn1c(=O)c(C#N)c(NC2CCN(Cc3ccc4c(c3)OCO4)CC2)c2cc(Cl)ccc21	2000	N
CHEMBL219162	COC(=O)N(NC(=O)c1c(OC)c(-c2ccccc2)nc2ccccc12)c1ccccc1	8000	N
CHEMBL239596	CC(C)N1CCN(C2CCc3ccc(OCc4noc(-c5ccc(Cl)cc5)n4)cc32)CC1	98.1	N
CHEMBL252228	CCCC(=O)NC1CCc2cc(CCN3CCN(c4nsc5ccccc45)CC3)ccc21	269	N
CHEMBL252230	O=C(NC1CCc2cc(CCN3CCN(c4nsc5ccccc45)CC3)ccc21)C1CC1	137	N
CHEMBL253024	O=C(NC1CCc2ccc(CCN3CCN(c4nsc5ccccc45)CC3)cc21)C1CC1	35	N
CHEMBL286915	C/C(=C(\F)C(=O)Nc1ccc(-c2ccccc2S(N)(=O)=O)cc1)c1cccc(C(=N)N)c1	530	N
CHEMBL3286732	Nc1ccc(-c2cccs2)cc1NC(=O)c1ccc(N2CCC3(CC2)CNC(=O)O3)nc1	30000	N
CHEMBL3286733	Nc1ccc(-c2ccsc2)cc1NC(=O)c1ccc(N2CCC3(CC2)CNC(=O)O3)nc1	30000	N
CHEMBL3342770	O=C(O)[C@H]1CC[C@@H](OC2CCN(c3ccc(-c4nc5cc(F)ccc5[nH]4)cn3)CC2)CC1	11000	N
CHEMBL3342771	O=C(O)[C@H]1CC[C@H](OC2CCN(c3ccc(-c4nc5cc(F)ccc5[nH]4)cn3)CC2)CC1	60000	N
CHEMBL3342772	O=C(O)[C@H]1CC[C@@H](OC2CCN(c3ccc(-c4nc5cc(Cl)ccc5[nH]4)cn3)CC2)CC1	15000	N
CHEMBL3342773	O=C(O)[C@H]1CC[C@H](OC2CCN(c3ccc(-c4nc5cc(Cl)ccc5[nH]4)cn3)CC2)CC1	4000	N
CHEMBL3354692	COC(C)(C)C#Cc1ccc2c(c1)[C@]1(COC(N)=N1)c1cc(-c3cncnc3)ccc1O2	1420	N
CHEMBL3354698	COC(C)(C)COc1ccc2c(c1)[C@]1(COC(N)=N1)c1cc(-c3cncnc3)ccc1O2	15000	N
CHEMBL3354700	CC(C)(C#N)COc1ccc2c(c1)[C@]1(COC(N)=N1)c1cc(-c3cncnc3)ccc1O2	11700	N
CHEMBL3354701	CC1(COc2ccc3c(c2)[C@]2(COC(N)=N2)c2cc(-c4cncnc4)ccc2O3)COC1	15000	N
CHEMBL3354705	CC(C)(C)COc1ccc2c(c1)[C@]1(COC(N)=N1)c1cc(-c3ccc(F)nc3)ccc1O2	259	N
CHEMBL3354707	CC(C)(C)COc1ccc2c(c1)[C@]1(COC(N)=N1)c1cc(-c3cncc(F)c3)ccc1O2	377	N
CHEMBL3354709	CC(C)(C)COc1ccc2c(c1)[C@]1(COC(N)=N1)c1cc(-c3cccnc3F)ccc1O2	15000	N
CHEMBL3359749	CC(C)(C)COc1cnc2c(c1)[C@]1(COC(N)=N1)c1cc(-c3cccnc3F)ccc1O2	2950	N
CHEMBL3359752	NC1=N[C@@]2(CO1)c1cc(-c3cccnc3F)ccc1Oc1ncc(C3=CCOCC3)cc12	10000	N
CHEMBL3359753	NC1=N[C@@]2(CO1)c1cc(-c3cccnc3F)ccc1Oc1ncc(C3=CCCOC3)cc12	10000	N
CHEMBL3359754	NC1=N[C@@]2(CO1)c1cc(-c3cccnc3F)ccc1Oc1ncc(C3CCOCC3)cc12	10000	N
CHEMBL3359756	NC1=N[C@@]2(CO1)c1cc(-c3cccnc3F)ccc1Oc1ncc(N3CCOCC3)cc12	10000	N
CHEMBL3359760	CC(C)(C)C#Cc1cnc2c(c1)[C@]1(COC(N)=N1)c1cc(-c3cccnc3F)ccc1O2	1160	N
CHEMBL3359762	CC(C)(O)C#Cc1cnc2c(c1)[C@]1(COC(N)=N1)c1cc(-c3cccnc3F)ccc1O2	10000	N
CHEMBL3394039	NC1=N[C@@]2(CO1)c1cc(-c3cccnc3F)ccc1Oc1cnc(C3=CCOCC3)cc12	10000	N
CHEMBL3394041	NC1=N[C@@]2(CO1)c1cc(-c3cccnc3F)ccc1Oc1cnc(C3=CCCOC3)cc12	10000	N
CHEMBL3394042	NC1=N[C@@]2(CO1)c1cc(-c3cccnc3F)ccc1Oc1cnc(C3CCOCC3)cc12	10000	N
CHEMBL3394045	NC1=N[C@@]2(CO1)c1cc(-c3cccnc3F)ccc1Oc1cnc([C@H]3CCCCO3)cc12	10000	N
CHEMBL3394050	NC1=N[C@@]2(CO1)c1cc(-c3cccnc3F)ccc1Oc1cnc(N3CC[C@H](F)C3)cc12	10000	N
CHEMBL3394051	NC1=N[C@@]2(CO1)c1cc(-c3cccnc3F)ccc1Oc1cnc(N3CC[C@@H](F)C3)cc12	7800	N
CHEMBL3394052	NC1=N[C@@]2(CO1)c1cc(-c3cccnc3F)ccc1Oc1cnc(-c3ccccc3)cc12	10000	N
CHEMBL3394053	NC1=N[C@@]2(CO1)c1cc(-c3cccnc3F)ccc1Oc1cnc(-c3ccccn3)cc12	10000	N
CHEMBL3394054	NC1=N[C@@]2(CO1)c1cc(-c3cccnc3F)ccc1Oc1cnc(-c3cccnc3)cc12	10000	N
CHEMBL3394055	NC1=N[C@@]2(CO1)c1cc(-c3cccnc3F)ccc1Oc1cnc(-c3ccncc3)cc12	10000	N
CHEMBL3394058	NC1=N[C@]2(CO1)c1cc(C3=CCOCC3)ccc1Oc1ccc(-c3cccnc3F)cc12	10000	N
CHEMBL3577885	C[C@H](c1ccc(F)cc1)N(Cc1cccc(C(=O)O)c1)C(=O)c1cnc2ccccc2c1	15857	N
CHEMBL3577889	C[C@H](c1ccc(F)cc1)N(Cc1cccc(C(=O)O)c1)C(=O)c1cc2ccccc2cn1	9182	N
CHEMBL3582310	CC1(c2ccccc2)N[C@@H](c2nc(-c3ccc(F)cc3)c[nH]2)Cc2c1[nH]c1ccccc21	2870	N
CHEMBL3613442	CC(C)[C@@H](CN1CCC(c2cccc(O)c2)CC1)NC(=O)[C@H]1Cc2ccc(O)cc2CN1	1732	N
CHEMBL3613443	CC(C)[C@@H](CN1CCC(c2cccc(F)c2)CC1)NC(=O)[C@H]1Cc2ccc(O)cc2CN1	436	N
CHEMBL379816	C[C@@H](O[C@H]1CCNC(=O)C[C@@H]1c1ccc(F)cc1)c1cc(C(F)(F)F)cc(C(F)(F)F)c1	9000	N
CHEMBL380680	C[C@@H](O[C@H]1CCC(=O)NC[C@@H]1c1ccc(F)cc1)c1cc(C(F)(F)F)cc(C(F)(F)F)c1	9000	N
CHEMBL390003	COc1c(N2CC[C@@H]([C@H](C)NCCC#N)C2)c(F)cc2c(=O)c(C(=O)O)cn(C3CC3)c12	150000	N
CHEMBL398525	CC(C)C(=O)NC1CCc2cc(CCN3CCN(c4nsc5ccccc45)CC3)ccc21	219	N
CHEMBL400235	CCCC(=O)NC1CCc2ccc(CCN3CCN(c4nsc5ccccc45)CC3)cc21	196	N
CHEMBL400236	CC(C)C(=O)NC1CCc2ccc(CCN3CCN(c4nsc5ccccc45)CC3)cc21	278	N
CHEMBL423108	N[C@H](C(=O)N1CCC(F)(F)C1)[C@H]1CC[C@H](NS(=O)(=O)c2ccc(OC(F)(F)F)cc2)CC1	5300	N
CHEMBL448110	Cn1c(=O)nc(NC2CC3CCC(C2)N3Cc2ccc3c(c2)OCO3)c2cc(Cl)ccc21	310	N
CHEMBL461023	COc1cccc2cc3n(c12)CCN(CCCCNC(=O)C1=Cc2ccccc2CN1)C3	1840	N
CHEMBL469374	Cc1ccc2c(N3CCN(CCc4cccc5c4OCC(=O)N5C)CC3)cc(F)cc2n1	3981.07	N
CHEMBL469375	Cc1ccc2c(N3CCN(CCCc4cccc5c4OCC(=O)N5C)CC3)cccc2n1	5011.87	N
CHEMBL469514	Nc1ccc(-c2cccs2)cc1NC(=O)c1ccc(N2CCC3(CCNC3=O)CC2)nc1	8620	N
CHEMBL469950	Nc1ccc(-c2cccs2)cc1NC(=O)c1ccc(N2CCC3(CC2)NCNC3=O)nc1	7540	N
CHEMBL470147	Nc1ccc(-c2cccs2)cc1NC(=O)c1ccc(N2CCC3(CCCC3=O)CC2)nc1	10000	N
CHEMBL470148	Nc1ccc(-c2cccs2)cc1NC(=O)c1ccc(N2CCC3(CCCC3O)CC2)nc1	9420	N
CHEMBL470156	Cn1cc(-c2ccc(N)c(NC(=O)c3ccc(N4CCC5(CCNC5)CC4)nc3)c2)cn1	19250	N
CHEMBL471047	Cc1ccc2c(N3CCN(CCc4cccc5c4OCC(=O)N5C)[C@@H](C)C3)cccc2n1	12589.25	N
CHEMBL471824	Nc1ccc(-c2ccccc2)cc1NC(=O)c1ccc(N2CCC3(CCNC3)CC2)nc1	590	N
CHEMBL472252	Cn1cnc(-c2ccc(N)c(NC(=O)c3ccc(N4CCC5(CCNC5)CC4)nc3)c2)c1	9800	N
CHEMBL472290	CCN1C(=O)COc2c(CCN3CCN(c4cccc5nc(C)ccc45)CC3)cccc21	7943.28	N
CHEMBL472967	CN(C)C(=N)c1ccc(C(=O)Nc2ccc(Cl)cc2C(=O)Nc2ccc(Cl)cn2)c(F)c1	420	N
CHEMBL486152	Nc1ccc(-c2cccs2)cc1NC(=O)c1ccc(N2CCC3(CC2)CNC(=O)N3)nc1	14560	N
CHEMBL486770	Nc1ccc(-c2cccs2)cc1NC(=O)c1ccc(N2CCC3(CC2)COC(=O)N3)nc1	10000	N
CHEMBL493743	CCOC(=O)N1CCN(C(=O)C2(c3ccccc3)CCN(c3cc(N)ccn3)CC2)CC1	169	N
CHEMBL495346	COc1ccc(C(=O)NC2(c3ccccc3)CCN(c3cc(N)ccn3)CC2)c(OC)c1	82	N
CHEMBL495698	Fc1ccc2c(c1)nc(-c1ccccn1)n2-c1ccc(OCCCN2CCCCC2)cc1	70	N
CHEMBL496531	O=C1c2cc3ccccc3n2CCN1CCCCN1CCN(c2cccc(Cl)c2Cl)CC1	200	N
CHEMBL511815	Cc1ccc2c(N3CCN(CCc4cccc5c4OCC(=O)N5C)[C@H](C)C3)cccc2n1	10000	N
CHEMBL511984	Nc1ccc(-c2cccs2)cc1NC(=O)c1ccc(N2CCC3(CC2)CNC(=O)C3)nc1	8699	N
CHEMBL512351	COc1ccc(NC(=O)c2ccc(C(=N)N(C)C)cc2)c(C(=O)Nc2ccc(Cl)cn2)c1	1800	N
CHEMBL521830	Nc1ccnc(N2CCC(C(=O)Nc3ccc4ccccc4n3)(c3ccccc3)CC2)c1	17	N
CHEMBL522894	Fc1ccc2c(c1)nc(-c1ccccn1)n2-c1ccc(OCCCN2CCOCC2)cc1	62	N
CHEMBL550818	CN(CC1CCOCC1)C1CCN(c2nc3ccccc3n2Cc2ccc(F)cc2)CC1	18	N
CHEMBL551270	CN1C(=O)C=C[C@]2(C)[C@H]3CC[C@@]4(C)[C@@H](C/C(=C\c5cnc(C6CC6)nc5)[C@@H]4O)[C@@H]3CC[C@@H]12	4650	N
CHEMBL563055	COc1ccc(Cn2c(N3CCC(NCC4CCOCC4)CC3)nc3ccccc32)cc1	1461	N
CHEMBL58	O=C1c2c(O)ccc(O)c2C(=O)c2c(NCCNCCO)ccc(NCCNCCO)c21	2937	N
CHEMBL599482	CN1C[C@H]2C[C@@H](N(Cc3ccc(F)c(OC4CCCC4)c3)C(=O)c3cn(C)cn3)C[C@H]2C1	4910	N
CHEMBL94454	CN(c1nccc(=O)[nH]1)C1CCN(c2nc3ccccc3n2Cc2ccc(F)cc2)CC1	7258	N
CHEMBL1083462	Cc1c(-c2ccc3cc(CCN4CCC[C@H]4C)ccc3n2)cnn1-c1ccc(N(C)C)nn1	4500	N
CHEMBL1084215	COc1ccc(S(=O)(=O)N2C[C@H](C(=O)N3CCCNCC3)c3ccccc32)c2ccccc12	1258.93	N
CHEMBL1089797	C[C@H]1CN(C(=O)[C@H]2CN(C3CC3)C[C@@H]2c2ccc(F)cc2F)C[C@@H](C)[C@]1(O)c1ccccc1	9.17	P
CHEMBL1091631	CC(C)N1C[C@@H](C(=O)N2C[C@H](C)[C@@](O)(c3ccccc3)[C@H](C)C2)[C@H](c2ccc(F)cc2F)C1	7.88	P
CHEMBL1107	CCCCN(CCCC)CCC(O)c1cc2c(Cl)cc(Cl)cc2c2cc(C(F)(F)F)ccc12	7500	N
CHEMBL1173143	COc1cccc(N2CCN(CCCCCCN3CCN(c4cccc(Cl)c4)CC3)CC2)c1	1200	N
CHEMBL1204054	CCC[C@]1(O)[C@@H](C)CN(C(=O)[C@H]2CN(c3cccnn3)C[C@@H]2c2ccc(F)cc2F)C[C@H]1C	10	P
CHEMBL1204056	C[C@H]1CN(C(=O)[C@H]2CN(c3cccnn3)C[C@@H]2c2ccc(F)cc2F)C[C@@H](C)[C@]1(O)C1CC1	10	P
CHEMBL1241546	Cc1ccc2c(N3CCN(CCc4cccc5c4OCc4c(C)nnn4-5)CC3)cccc2n1	2511.89	N
CHEMBL1241547	Cc1cn2c(n1)COc1c(CCN3CCN(c4cccc5nc(C)ccc45)CC3)cccc1-2	398.11	N
CHEMBL1241738	Cc1ccc2c(N3CCN(CCc4cccc5c4OCc4nnc(C)n4-5)CC3)cccc2n1	12589.25	N
CHEMBL1257261	O=C1NCc2ccc(OCCCCN3CCN(c4cccc5cc(F)c(F)cc45)CC3)cc21	1860	N
CHEMBL1289094	CCC(O)(c1cn(Cc2ccc3c(-c4ccccc4)c(C(C)(C)O)sc3c2)nn1)C(F)(F)F	2600	N
CHEMBL1289329	CCC(O)(c1cn(Cc2ccc3c(-c4ccccc4)c(C(=O)NC)sc3c2)nn1)C(F)(F)F	20000	N
CHEMBL1289557	CC[C@](O)(c1cn(Cc2ccc3c(-c4cccc(F)c4)c(C(N)=O)sc3c2)nn1)C(F)(F)F	14000	N
CHEMBL1289558	CC[C@](O)(c1cn(Cc2ccc3c(-c4ccc(F)cc4)c(C(N)=O)sc3c2)nn1)C(F)(F)F	13000	N
CHEMBL1289664	CC[C@@](O)(c1cn(Cc2ccc3c(-c4ccc(F)cc4)c(C(N)=O)sc3c2)nn1)C(F)(F)F	11000	N
CHEMBL1289665	CC[C@](O)(c1cn(Cc2ccc3c(-c4ccc(F)cc4)c(C(=O)O)sc3c2)nn1)C(F)(F)F	20000	N
CHEMBL1290649	CCC(O)(c1cn(Cc2ccc3c(-c4ccccc4)c(C(=O)OC)sc3c2)nn1)C(F)(F)F	6300	N
CHEMBL1650844	OCC1(N2CCC(n3c(N4CC5CNCC5C4)nc4ccccc43)CC2)CCCCCCC1	3700	N
CHEMBL1774024	O=C(N[C@@H]1C[C@@H]2CC[C@H](C1)N2)[C@@H](Cc1ccc(Cl)cc1)NC(=O)C1(c2ccc(Cl)cc2)CC1	1584.89	N
CHEMBL1795910	COCCCc1ccc(Cl)c(CN(C(=O)[C@H]2CNCC[C@@H]2c2ccn(C)c(=O)c2)C2CC2)c1	28000	N
CHEMBL1795911	COCCCc1cc(Cl)cc(CN(C(=O)[C@H]2CNCC[C@@H]2c2ccn(C)c(=O)c2)C2CC2)c1	7600	N
CHEMBL1795912	COCCc1cc(Cl)c(Cl)c(CN(C(=O)[C@H]2CNCC[C@@H]2c2ccn(C)c(=O)c2)C2CC2)c1	11000	N
CHEMBL1795914	Cn1ccc([C@H]2CCNC[C@@H]2C(=O)N(Cc2cc(CCC#N)cc(Cl)c2Cl)C2CC2)cc1=O	17000	N
CHEMBL1796062	COCCCc1cc(Br)cc(CN(C(=O)[C@H]2CNCC[C@@H]2c2ccn(C)c(=O)c2)C2CC2)c1	5000	N
CHEMBL1824499	COCCc1ccc(Cl)c(CN(C(=O)[C@H]2CNCC[C@]2(O)c2ccc(F)c(F)c2)C2CC2)c1	2200	N
CHEMBL1923120	O=C([C@H]1CNCC[C@@]12OCc1cc(F)c(F)cc12)N(Cc1cccc2ccccc12)C1CC1	5700	N
CHEMBL1923123	O=C([C@H]1CNCC[C@@]12OCc1cc(F)c(F)cc12)N(Cc1nccc2ccccc12)C1CC1	60000	N
CHEMBL1923124	O=C([C@H]1CNCC[C@@]12OCc1cc(F)c(F)cc12)N(Cc1ccnc2ccccc12)C1CC1	55000	N
CHEMBL1923125	O=C([C@H]1CNCC[C@@]12OCc1cc(F)c(F)cc12)N(Cc1cccc2cccnc12)C1CC1	29000	N
CHEMBL1957676	CC(=O)NCCc1ccccc1-c1ccc([C@H]2CNCC[C@@H]2c2ccc(F)c(F)c2)c(Cl)c1	1100	N
CHEMBL2012246	FC(F)(F)c1nc(OC2CCN(Cc3cscn3)CC2)c2ccn(Cc3ccccc3)c2n1	990	N
CHEMBL2012268	FC(F)(F)c1ccccc1Cn1ccc2c(OC3CCN(Cc4cscn4)CC3)ncnc21	2460	N
CHEMBL2012269	FC(F)(F)c1cccc(Cn2ccc3c(OC4CCN(Cc5cscn5)CC4)ncnc32)c1	600	N
CHEMBL2017101	CC(=O)NCCc1ccccc1-c1noc([C@H]2CNCC[C@]2(O)c2ccc(F)c(F)c2)c1Br	10500	N
CHEMBL2017102	CC(=O)NCCc1ccccc1-c1onc([C@H]2CNCC[C@]2(O)c2ccc(F)c(F)c2)c1Br	10700	N
CHEMBL2017106	CC(=O)NCCc1ccccc1-c1onc([C@H]2CNCC[C@]2(O)c2ccc(F)c(F)c2)c1Cl	15300	N
CHEMBL2017684	NC(=O)CN1CCN(Cc2nc(-c3cn(CC4CCOCC4)c4c(Cl)cccc34)no2)CC1	19952.62	N
CHEMBL202417	OCC1CC2(c3ccccc3)NC1CCC2NCc1cc(OC(F)(F)F)ccc1OC1CC1	270	N
CHEMBL206030	Cn1c(=O)cc(NC2CCN(Cc3ccc4c(c3)OCO4)CC2)c2cc(OC(F)F)ccc21	2000	N
CHEMBL207257	Cn1c(=O)c(C#N)c(NC2CCN(Cc3ccc4ccccc4c3)CC2)c2cc(Cl)ccc21	2000	N
CHEMBL209407	C[C@@H]1C[C@H](O[C@H](C)c2cc(C(F)(F)F)cc(C(F)(F)F)c2)[C@@H](c2ccc(F)cc2)CC(=O)N1	8500	N
CHEMBL209456	C[C@@H]1C[C@H](O[C@H](C)c2cc(C(F)(F)F)cc(C(F)(F)F)c2)[C@@H](c2ccc(F)cc2)CNC1=O	2400	N
CHEMBL236902	C[C@H]1CN(c2ccc(C(=O)Nc3ccccc3N)cn2)CCN1C(=O)OCc1ccccc1	30000	N
CHEMBL237394	CCOc1ccc(-n2ncc(-c3ccc4cc(CCN5CCC[C@H]5C)ccc4n3)c2C)nn1	2600	N
CHEMBL252816	O=C(NC1CCc2ccc(CCN3CCN(c4nsc5ccccc45)CC3)cc21)C(F)(F)F	101	N
CHEMBL276559	CC(C)(O)c1ccc(C(Cc2cc[n+]([O-])cc2)c2ccc(OC(F)F)c(OC3CC3)c2)cn1	26400	N
CHEMBL310303	CC(C)(O)c1ncc(C(Cc2cc[n+]([O-])cc2)c2ccc(OC(F)F)c(OC3CCC3)c2)s1	58400	N
CHEMBL3286734	Cc1csc(-c2ccc(N)c(NC(=O)c3ccc(N4CCC5(CC4)CNC(=O)O5)nc3)c2)c1	2000	N
CHEMBL3286735	Nc1ccc(-c2ccccc2)cc1NC(=O)c1ccc(N2CCC3(CC2)CNC(=O)O3)nc1	3400	N
CHEMBL3286737	Cn1cc(-c2ccc(N)c(NC(=O)c3ccc(N4CCC5(CC4)CNC(=O)O5)nc3)c2)cn1	10000	N
CHEMBL3286738	Cn1cnc(-c2ccc(N)c(NC(=O)c3ccc(N4CCC5(CC4)CNC(=O)O5)nc3)c2)c1	10000	N
CHEMBL3326631	CC(C)[C@H](CC(=O)[C@H]1Cc2ccc(O)cc2CN1)CN1CC[C@@](C)(c2ccccc2)[C@@H](C)C1	7050	N
CHEMBL3354695	CC1(C)CN(c2ccc3c(c2)[C@]2(COC(N)=N2)c2cc(-c4cncnc4)ccc2O3)CCO1	15000	N
CHEMBL3354696	NC1=N[C@]2(CO1)c1cc(OCC3CCCCC3)ccc1Oc1ccc(-c3cncnc3)cc12	90	N
CHEMBL3354706	CC(C)(C)COc1ccc2c(c1)[C@]1(COC(N)=N1)c1cc(-c3cncc(C#N)c3)ccc1O2	145	N
CHEMBL3354708	COc1cncc(-c2ccc3c(c2)[C@@]2(COC(N)=N2)c2cc(OCC(C)(C)C)ccc2O3)c1	15000	N
CHEMBL3354710	CC(C)(C)COc1ccc2c(c1)[C@]1(COC(N)=N1)c1cc(-c3c(F)ccnc3F)ccc1O2	15000	N
CHEMBL3354716	CC(C)(F)COc1cc(F)c2c(c1)[C@]1(COC(N)=N1)c1cc(-c3cccnc3F)ccc1O2	15000	N
CHEMBL3354717	NC1=N[C@@]2(CO1)c1cc(-c3cccnc3F)ccc1Oc1c(F)cc(C3=CCCOC3)cc12	15000	N
CHEMBL3354718	NC1=N[C@@]2(CO1)c1cc(-c3cccnc3F)ccc1Oc1c(F)cc(C3=CCOCC3)cc12	3280	N
CHEMBL3354719	NC1=N[C@@]2(CO1)c1cc(-c3cccnc3F)ccc1Oc1c(F)cc(N3CCOCC3)cc12	15000	N
CHEMBL3354720	NC1=N[C@@]2(CO1)c1cc(-c3cccnc3F)ccc1Oc1c(F)cc(N3CC[C@H](F)C3)cc12	15000	N
CHEMBL3354721	Cn1cc(-c2cc(F)c3c(c2)[C@]2(COC(N)=N2)c2cc(-c4cccnc4F)ccc2O3)cn1	15000	N
CHEMBL3355143	NC1=N[C@@]2(CO1)c1cc(-c3cccnc3F)ccc1Oc1c(F)cc(-c3ccccn3)cc12	2770	N
CHEMBL3359751	COC(C)(C)COc1cnc2c(c1)[C@]1(COC(N)=N1)c1cc(-c3cccnc3F)ccc1O2	2950	N
CHEMBL3359757	Cc1ccc(-c2cnc3c(c2)[C@]2(COC(N)=N2)c2cc(-c4cccnc4F)ccc2O3)cc1	1240	N
CHEMBL3359759	NC1=N[C@@]2(CO1)c1cc(-c3cccnc3F)ccc1Oc1ncc(-c3ccnc(F)c3)cc12	10000	N
CHEMBL3359761	COC(C)(C)C#Cc1cnc2c(c1)[C@]1(COC(N)=N1)c1cc(-c3cccnc3F)ccc1O2	10000	N
CHEMBL3359763	CC1(C#Cc2cnc3c(c2)[C@]2(COC(N)=N2)c2cc(-c4cccnc4F)ccc2O3)COC1	10000	N
CHEMBL3394049	NC1=N[C@@]2(CO1)c1cc(-c3cccnc3F)ccc1Oc1cnc(N3CCC(F)(F)C3)cc12	10000	N
CHEMBL3394056	Cc1cc(-c2cc3c(cn2)Oc2ccc(-c4cccnc4F)cc2[C@@]32COC(N)=N2)ccn1	10000	N
CHEMBL3394057	NC1=N[C@@]2(CO1)c1cc(-c3cccnc3F)ccc1Oc1cnc(-c3ccnc(F)c3)cc12	10000	N
CHEMBL3394210	NC1=N[C@@]2(CO1)c1cc(-c3cccnc3F)ccc1Oc1c2cc(-c2ccccc2)nc1F	15000	N
CHEMBL3394211	NC1=N[C@@]2(CO1)c1cc(-c3cccnc3F)ccc1Oc1c2cc(-c2cccnc2)nc1F	15000	N
CHEMBL3394212	NC1=N[C@@]2(CO1)c1cc(-c3cccnc3F)ccc1Oc1c2cc(-c2ccncc2)nc1F	15000	N
CHEMBL3394218	NC1=N[C@@]2(CO1)c1cc(-c3cccnc3F)ccc1Oc1c2cc(C2=COCCC2)nc1F	15000	N
CHEMBL3394219	NC1=N[C@@]2(CO1)c1cc(-c3cccnc3F)ccc1Oc1c2cc(C2=CCCCO2)nc1F	15000	N
CHEMBL3394220	NC1=N[C@@]2(CO1)c1cc(-c3ncccc3F)ccc1Oc1c2cc(C2=CCCOC2)nc1F	15000	N
CHEMBL3394221	NC1=N[C@@]2(CO1)c1cc(-c3cccnc3F)ccc1Oc1c2cc(C2=CCOCC2)nc1F	15000	N
CHEMBL3394222	NC1=N[C@@]2(CO1)c1cc(-c3cccnc3F)ccc1Oc1c2cc(C2CCCOC2)nc1F	15000	N
CHEMBL3394223	NC1=N[C@@]2(CO1)c1cc(-c3cccnc3F)ccc1Oc1c2cc(C2CCOCC2)nc1F	15000	N
CHEMBL3394224	NC1=N[C@@]2(CO1)c1cc(-c3cccnc3F)ccc1Oc1c2cc(N2CCOCC2)nc1F	15000	N
CHEMBL3394227	NC1=N[C@@]2(CO1)c1cc(-c3cccnc3F)ccc1Oc1c2cc(N2CC[C@@H](F)C2)nc1F	15000	N
CHEMBL3394228	Cc1cc(-c2cc3c(c(F)n2)Oc2ccc(-c4cccnc4F)cc2[C@@]32COC(N)=N2)on1	15000	N
CHEMBL3577900	CC[C@H](c1ccc(F)cc1)N(Cc1cccc(C(=O)O)c1)C(=O)c1cnc2ccccc2c1	15219	N
CHEMBL3590465	CCCCCCCCCc1cccc(CCCCCCCCC)[n+]1C	3.4	P
CHEMBL3613445	CC(C)[C@@H](CN1CC[C@@](C)(c2ccccc2)[C@@H](C)C1)NC(=O)[C@H]1Cc2ccc(O)cc2CN1	7048	N
CHEMBL3613447	CC(C)[C@@H](CN1CCC(C)(c2cccc(O)c2)CC1)NC(=O)[C@H]1Cc2ccc(O)cc2CN1	10000	N
CHEMBL3613448	CC(C)[C@@H](CN1CCC(C)(c2cccc(F)c2)CC1)NC(=O)[C@H]1Cc2ccc(O)cc2CN1	4237	N
CHEMBL382255	C[C@@H](O[C@H]1CCN(C)C(=O)C[C@@H]1c1ccc(F)cc1)c1cc(C(F)(F)F)cc(C(F)(F)F)c1	9000	N
CHEMBL398711	O=C(NC1CCc2cc(CCN3CCN(c4nsc5ccccc45)CC3)ccc21)C(F)(F)F	143	N
CHEMBL417776	CC(C)(O)c1ccc(C(Cc2cc[n+]([O-])cc2)c2ccc(OC(F)F)c(OC(F)F)c2)cn1	22700	N
CHEMBL425956	C[C@@H]1NC(=O)CC[C@H](O[C@H](C)c2cc(C(F)(F)F)cc(C(F)(F)F)c2)[C@H]1c1ccc(F)cc1	9000	N
CHEMBL437878	C[C@@H](O[C@H]1CCC(=O)N(C)C[C@@H]1c1ccc(F)cc1)c1cc(C(F)(F)F)cc(C(F)(F)F)c1	9000	N
CHEMBL469376	Cc1ccc2c(N3CCN(CCCc4cccc5c4OCC(=O)N5C)[C@H](C)C3)cccc2n1	6309.57	N
CHEMBL469567	Cc1ccc2c(N3CCN(CCc4cccc5c4OCC(=O)N5C(C)C)CC3)cccc2n1	5011.87	N
CHEMBL469568	Cc1ccc2c(N3CCN(CCc4cccc5c4OCC(=O)N5C4CC4)CC3)cccc2n1	1584.89	N
CHEMBL469589	Cc1ccc2c(N3CCN(CCCc4cccc5c4OCC(=O)N5C)CC3)cc(F)cc2n1	6309.57	N
CHEMBL472442	CC(=O)N1CCC2(CCN(c3ccc(C(=O)Nc4cc(-c5cccs5)ccc4N)cn3)C2)C1	2790	N
CHEMBL472443	CC(=O)N1CC2(CCN(c3ccc(C(=O)Nc4cc(-c5cccs5)ccc4N)cn3)CC2)C1	6300	N
CHEMBL487346	Nc1ccccc1NC(=O)c1ccc(N2CCC3(CC2)C(=O)NCN3c2ccccc2)nc1	30000	N
CHEMBL495573	COc1cccc2cc3n(c12)CCN(CCCCN1CCn2c(cc4ccccc42)C1=O)C3	260	N
CHEMBL513027	Nc1ccc(-c2cccs2)cc1NC(=O)c1ccc(N2CCC3(CC2)NC(=O)NC3=O)nc1	9070	N
CHEMBL513875	Cc1ccc2c(N3CCN(CCc4cccc5c4OCC(=O)N5C)[C@H](C)C3)cc(F)cc2n1	3162.28	N
CHEMBL515919	COc1ccc(NC(=O)c2ccc(C(=N)N(C)C)cc2F)c(C(=O)Nc2ccc(Cl)cn2)c1	2100	N
CHEMBL526450	OC1CCN(CCCOc2ccc(-n3c(-c4ccccn4)nc4cc(F)ccc43)cc2)CC1	16	N
CHEMBL558663	COc1ccc(Cn2c(N3CCC(N(C)CC4CCOCC4)CC3)nc3ccccc32)cc1	102	N
CHEMBL605540	CC(F)CN1C[C@H]2C[C@@H](N(Cc3cccc(OC(F)(F)F)c3)C(=O)c3cn(C)cn3)C[C@H]2C1	5190	N
CHEMBL707	COc1cc2nc(N3CCN(C(=O)C4COc5ccccc5O4)CC3)nc(N)c2cc1OC	1815.1	N
CHEMBL78439	CC(C)(O)c1ccc(C(Cc2ccc[n+]([O-])c2)c2ccc(OC(F)F)c(OC3CC3)c2)cn1	42200	N
CHEMBL81491	CC(C)(O)c1ccc(C(CC2=CCC(=O)N=C2)c2ccc(OC(F)F)c(OC3CC3)c2)cn1	55900	N
CHEMBL94417	O=C1NCc2c(-c3ccc(F)cc3F)cc(N3CCNCC3)cc2N1c1c(Cl)cccc1Cl	870	N
CHEMBL1089830	C[C@H]1CN(C(=O)[C@@H]2CN(C(C)(C)C)C[C@H]2c2ccc(F)cc2F)C[C@@H](C)[C@]1(O)c1ccccn1	5.84	P
CHEMBL1092571	C[C@H]1CN(C(=O)[C@H]2CN(C3CCC3)C[C@@H]2c2ccc(F)cc2F)C[C@@H](C)[C@]1(O)c1ccccc1	5.87	P
CHEMBL1172206	COc1cccc(N2CCN(CCCCCCN3CCN(c4cccc(OC)c4)CC3)CC2)c1	2400	N
CHEMBL1173017	c1ccc(N2CCN(CCCCCCN3CCN(c4ccnc5ccccc45)CC3)CC2)cc1	3800	N
CHEMBL1204059	C[C@H]1CN(C(=O)[C@@H]2CN(C(C)(C)C)C[C@H]2c2ccc(F)cc2F)C[C@@H](C)[C@]1(O)c1ccccc1	10	P
CHEMBL1241548	Cc1ccc2c(N3CCN(CCc4cccc5c4OCc4nc(C)c(C)n4-5)CC3)cccc2n1	398.11	N
CHEMBL1241825	Cc1ccc2c(N3CCN(CCc4cccc5c4OCc4c(C#N)ncn4-5)CC3)cccc2n1	1000	N
CHEMBL1289328	CCC(O)(c1cn(Cc2ccc3c(-c4ccccc4)c(C(=O)N(C)C)sc3c2)nn1)C(F)(F)F	20000	N
CHEMBL1423	O=c1[nH]c2ccccc2n1C1CCN(CCCC(c2ccc(F)cc2)c2ccc(F)cc2)CC1	42	N
CHEMBL1632210	Cc1ccc2c(N3CCN(CCc4cccc(NC(=O)c5ccccc5)c4)CC3)cccc2n1	50.12	N
CHEMBL1632218	Cc1ccc2c(N3CCN(CCc4cccc(NC(=O)c5csc(C)n5)c4)CC3)cccc2n1	316.23	N
CHEMBL1795909	COCCCc1cc(Cl)c(Cl)c(CN(C(=O)[C@H]2CNCC[C@@H]2c2ccn(C)c(=O)c2)C2CC2)c1	4800	N
CHEMBL1795913	Cn1ccc([C@H]2CCNC[C@@H]2C(=O)N(Cc2cc(CCCC#N)cc(Cl)c2Cl)C2CC2)cc1=O	8400	N
CHEMBL1796060	COCCNc1cc(Cl)c(Cl)c(CN(C(=O)[C@H]2CNCC[C@@H]2c2ccn(C)c(=O)c2)C2CC2)c1	18000	N
CHEMBL1796061	COCCCc1cc(C)c(C)c(CN(C(=O)[C@H]2CNCC[C@@H]2c2ccn(C)c(=O)c2)C2CC2)c1	29000	N
CHEMBL1796063	COCCCc1cc(CN(C(=O)[C@H]2CNCC[C@@H]2c2ccn(C)c(=O)c2)C2CC2)cc(Br)c1C	18000	N
CHEMBL1910296	COCCCc1ccc(Cl)c(CN(C(=O)[C@H]2CNCC[C@]2(O)c2ccc(F)c(F)c2)C2CC2)c1	1000	N
CHEMBL1923117	Cc1c(CN(C(=O)[C@H]2CNCC[C@@]23OCc2cc(F)c(F)cc23)C2CC2)cccc1C(F)(F)F	6400	N
CHEMBL1923118	O=C([C@H]1CNCC[C@@]12OCc1cc(F)c(F)cc12)N(Cc1cccc(C(F)(F)F)c1Cl)C1CC1	12000	N
CHEMBL2012273	Fc1c(Cn2ccc3c(OC4CCN(Cc5cscn5)CC4)ncnc32)cccc1C(F)(F)F	300	N
CHEMBL2017104	CC(=O)NCCc1cc(F)ccc1-c1onc([C@H]2CNCC[C@]2(O)c2ccc(F)c(F)c2)c1Br	23000	N
CHEMBL2017110	CO[C@]1(c2ccc(F)c(F)c2)CCNC[C@@H]1c1noc(-c2ccccc2CCNC(C)=O)c1Br	21200	N
CHEMBL205492	O=c1nc(NC2CCN(Cc3ccc4c(c3)OCO4)CC2)c2cc(Cl)ccc2n1CC(F)(F)F	445	N
CHEMBL205741	COC(=O)c1c(NC2CCN(Cc3ccc4c(c3)OCO4)CC2)c2cc(Cl)ccc2n(C)c1=O	1440	N
CHEMBL205760	CCCCCn1c(=O)nc(NC2CCN(Cc3ccc4c(c3)OCO4)CC2)c2cc(Cl)ccc21	135	N
CHEMBL209240	C[C@H]1[C@H](c2ccc(F)cc2)[C@@H](O[C@H](C)c2cc(C(F)(F)F)cc(C(F)(F)F)c2)CCC(=O)N1C	6700	N
CHEMBL210273	Cn1c(=O)cc(NC2CCN(Cc3ccc4c(c3)OCO4)CC2)c2cc(OC(F)(F)F)ccc21	1800	N
CHEMBL210630	C[C@@H](O[C@H]1CCc2nccn2C[C@@H]1c1ccc(F)cc1)c1cc(C(F)(F)F)cc(C(F)(F)F)c1	1800	N
CHEMBL2112294	CC(C)(O)c1ccc(C(Cc2cc[n+]([O-])cc2)c2ccc(OC(F)F)c(OC3CCC3)c2)cc1	22400	N
CHEMBL220704	Cc1cc(C(=O)Nc2ccc(C(=N)N3CCCC3)cc2)n(-c2cc3ccccc3cc2C#N)n1	880	N
CHEMBL220755	CN(CC(=O)O)C(=N)c1ccc(C(=O)Nc2ccc(Cl)cc2C(=O)Nc2ccc(Cl)cn2)cc1	1400	N
CHEMBL251834	O=C(NC1CCc2ccc(CCN3CCN(c4nsc5ccccc45)CC3)cc21)c1ccno1	150	N
CHEMBL296419	COc1ccc(CCN2CCC(Nc3nc4ccccc4n3Cc3ccc(F)cc3)CC2)cc1	20	N
CHEMBL3085125	CC(C(=O)N[C@]1(c2ccccc2)CC[C@H](N(C)C)CC1)c1cc(C(F)(F)F)cc(C(F)(F)F)c1	1900	N
CHEMBL3286736	Nc1ccc(-c2ccc(F)cc2)cc1NC(=O)c1ccc(N2CCC3(CC2)CNC(=O)O3)nc1	620	N
CHEMBL3326630	CC(C)[C@H](CC(=O)[C@H]1Cc2ccc(O)cc2CN1)CN1CC[C@@](C)(c2cccc(O)c2)[C@@H](C)C1	8820	N
CHEMBL3326784	CC(C)[C@H](CC(=O)[C@H]1Cc2ccc(O)cc2CN1)CN1CC[C@@](C)(c2cccc(F)c2)[C@@H](C)C1	6250	N
CHEMBL3359755	CC1(C)C=C(c2cnc3c(c2)[C@]2(COC(N)=N2)c2cc(-c4cccnc4F)ccc2O3)CCO1	10000	N
CHEMBL3359758	N#Cc1ccc(-c2cnc3c(c2)[C@]2(COC(N)=N2)c2cc(-c4cccnc4F)ccc2O3)cc1	210	N
CHEMBL3394040	CC1(C)C=C(c2cc3c(cn2)Oc2ccc(-c4cccnc4F)cc2[C@@]32COC(N)=N2)CCO1	10000	N
CHEMBL3394047	CC1(C)CN(c2cc3c(cn2)Oc2ccc(-c4cccnc4F)cc2[C@@]32COC(N)=N2)CCO1	10000	N
CHEMBL3394048	NC1=N[C@@]2(CO1)c1cc(-c3cccnc3F)ccc1Oc1cnc(N3CCC(F)(F)CC3)cc12	10000	N
CHEMBL3394213	Cc1ccc(-c2cc3c(c(F)n2)Oc2ccc(-c4cccnc4F)cc2[C@@]32COC(N)=N2)cn1	15000	N
CHEMBL3394214	Cc1cc(-c2cc3c(c(F)n2)Oc2ccc(-c4cccnc4F)cc2[C@@]32COC(N)=N2)ccn1	15000	N
CHEMBL3394215	NC1=N[C@@]2(CO1)c1cc(-c3cccnc3F)ccc1Oc1c2cc(-c2cccnc2F)nc1F	15000	N
CHEMBL3394216	NC1=N[C@@]2(CO1)c1cc(-c3cccnc3F)ccc1Oc1c2cc(-c2ccc(F)nc2)nc1F	15000	N
CHEMBL3394217	NC1=N[C@@]2(CO1)c1cc(-c3cccnc3F)ccc1Oc1c2cc(-c2ccnc(F)c2)nc1F	15000	N
CHEMBL3394226	NC1=N[C@@]2(CO1)c1cc(-c3cccnc3F)ccc1Oc1c2cc(N2CCC(F)(F)C2)nc1F	5600	N
CHEMBL3590469	C(#Cc1cccc(C#Cc2ccc(-c3ccccc3)cc2)n1)c1ccc(-c2ccccc2)cc1	1e+05	N
CHEMBL3613446	CC(C)[C@@H](CN1CC[C@@](C)(c2cccc(F)c2)[C@@H](C)C1)NC(=O)[C@H]1Cc2ccc(O)cc2CN1	6251	N
CHEMBL3613449	CCC(C)[C@@H](CN1CCC(C)(c2cccc(F)c2)CC1)NC(=O)[C@H]1Cc2ccc(O)cc2CN1	1666	N
CHEMBL378663	C[C@@H]1C[C@H](O[C@H](C)c2cc(C(F)(F)F)cc(C(F)(F)F)c2)[C@@H](c2ccc(F)cc2)CN(C)C1=O	5400	N
CHEMBL380388	C[C@@H](O[C@H]1CCn2ccnc2C[C@@H]1c1ccc(F)cc1)c1cc(C(F)(F)F)cc(C(F)(F)F)c1	1400	N
CHEMBL393168	Fc1ccccc1-c1nc(COc2ccc3c(c2)C(N2CCN(C4CCCC4)CC2)CC3)no1	693	N
CHEMBL393169	OCC1(NCCCC2CCc3ccc(OCc4noc(-c5ccc(Cl)cc5)n4)cc32)CCCC1	525	N
CHEMBL398744	O=C(NC1CCc2ccc(CCN3CCN(c4nsc5ccccc45)CC3)cc21)c1ccco1	35	N
CHEMBL413279	C[C@@H](O[C@H]1C[C@@H](C)N(C)C(=O)C[C@@H]1c1ccc(F)cc1)c1cc(C(F)(F)F)cc(C(F)(F)F)c1	9000	N
CHEMBL415247	CC(C)[C@@H](CN1CC[C@@](C)(c2cccc(O)c2)[C@@H](C)C1)NC(=O)[C@H]1Cc2ccc(O)cc2CN1	8820	N
CHEMBL469995	Cc1ccc2c(N3CCN(CCc4cccc5c4OCC(=O)N5CC4CC4)CC3)cccc2n1	1584.89	N
CHEMBL470217	Cc1ccc2c(N3CCN(CCCc4cccc5c4OCC(=O)N5C)[C@H](C)C3)cc(F)cc2n1	3162.28	N
CHEMBL471399	CC(=O)N1CCC2(CCCN(c3ccc(C(=O)Nc4cc(-c5cccs5)ccc4N)cn3)C2)C1	3810	N
CHEMBL471400	CC(=O)N1CCCC12CCN(c1ccc(C(=O)Nc3cc(-c4cccs4)ccc3N)cn1)CC2	16740	N
CHEMBL471414	CC(=O)N1CCC2(CCN(c3ccc(C(=O)Nc4cc(-c5cccs5)ccc4N)cn3)CC2)C1	9790	N
CHEMBL473772	N=C(c1ccc(C(=O)Nc2ccc(Cl)cc2C(=O)Nc2ccc(Cl)cn2)cc1)N1CCCCC1	200	N
CHEMBL486737	Nc1ccccc1NC(=O)c1ccc(N2CCC3(CCN(S(=O)(=O)c4ccccc4)C3)C2)nc1	28500	N
CHEMBL497992	N[C@H](C(=O)N1CCCC1)[C@H]1CC[C@H](NS(=O)(=O)c2ccc(NS(=O)(=O)CC(F)(F)F)cc2)CC1	1e+05	N
CHEMBL511279	Cc1ccc2c(N3CCN(CCc4cccc5c4OCC(=O)N5CC(F)F)CC3)cccc2n1	398.11	N
CHEMBL513250	Nc1ccc(-c2cccs2)cc1NC(=O)c1ccc(N2CCC3(CCN(CCO)C3)CC2)nc1	170	N
CHEMBL521566	CC(C)[C@@H]1CCN(CCCOc2ccc(-n3c(-c4ccccn4)nc4cc(F)ccc43)cc2)C1	26	N
CHEMBL605744	Cn1cnc(C(=O)N(Cc2cccc(OC(F)(F)F)c2)[C@@H]2C[C@@H]3CN(CC(C)(C)O)C[C@@H]3C2)c1	3810	N
CHEMBL78806	CC(C)(O)c1ccc(C(Cc2cc[n+]([O-])cc2)c2ccc(OC(F)F)c(OC3CCC3)c2)cn1	25000	N
CHEMBL1084877	Cc1cc(C(F)(F)F)cc(-n2ncc(-c3ccc4cc(CCN5CCC[C@H]5C)ccc4n3)c2C)n1	4200	N
CHEMBL1084879	C[C@@H]1CCCN1CCc1ccc2nc(-c3csc(-c4ccc(OCC(F)(F)F)nc4)n3)ccc2c1	380	N
CHEMBL1091150	C[C@H]1CN(C(=O)[C@@H]2CN(C(C)(C)C)C[C@H]2c2ccc(F)cc2F)C[C@@H](C)[C@]1(O)c1ccc(Cl)cc1	10	P
CHEMBL1173142	Cc1cccc(N2CCN(CCCCCCN3CCN(c4ccnc5ccccc45)CC3)CC2)c1	900	N
CHEMBL1204061	C[C@H]1CN(C(=O)[C@@H]2CN(C(C)(C)C)C[C@H]2c2ccc(F)cc2F)C[C@@H](C)[C@]1(O)c1ccc(F)cc1	7.91	P
CHEMBL1241736	CC(=O)c1ncn2c1COc1c(CCN3CCN(c4cccc5nc(C)ccc45)CC3)cccc1-2	6309.57	N
CHEMBL1241913	Cc1ccc2c(N3CCN(CCc4cccc5c4OCc4c(C(N)=O)ncn4-5)CC3)cccc2n1	31622.78	N
CHEMBL152069	CC(=N)N1CCC(Oc2ccc(N(Cc3ccc4ccc(C(=N)N)cc4c3)S(C)(=O)=O)cc2)CC1	3900	N
CHEMBL1632223	Cc1ccc2c(N3CCN(CCc4cccc(NC(=O)Nc5ccccc5)c4)CC3)cccc2n1	316.23	N
CHEMBL17157	CC(C)(C)c1ccc(C(O)CCCN2CCC(C(O)(c3ccccc3)c3ccccc3)CC2)cc1	56	N
CHEMBL1795901	COCCCc1cc(CN(C(=O)[C@H]2CNCC[C@@H]2c2ccccc2)C2CC2)cc(OCCOC)c1	7200	N
CHEMBL1795902	COCCCc1cc(CN(C(=O)[C@H]2CNCC[C@@H]2c2cccnc2)C2CC2)cc(OCCOC)c1	29000	N
CHEMBL1795915	CC(=O)NCCc1cc(Cl)c(Cl)c(CN(C(=O)[C@H]2CNCC[C@@H]2c2ccn(C)c(=O)c2)C2CC2)c1	29000	N
CHEMBL1796068	COCCCn1cc(CN(C(=O)[C@H]2CNCC[C@@H]2c2ccn(C)c(=O)c2)C2CC2)c2ccccc21	29000	N
CHEMBL1923126	O=C1O[C@@]2(CCNC[C@@H]2C(=O)N(Cc2cccc(C(F)(F)F)c2Cl)C2CC2)c2cc(F)c(F)cc21	13000	N
CHEMBL2012301	Fc1c(Cn2ccc3c(OC4CCN(Cc5ccccn5)CC4)ncnc32)cccc1C(F)(F)F	320	N
CHEMBL2017107	CC(=O)NCCc1ccccc1-c1onc([C@H]2CNCC[C@]2(O)c2ccc(F)c(F)c2)c1C(C)=O	13700	N
CHEMBL2017108	CC(=O)NCCc1ccccc1-c1onc([C@H]2CNCC[C@]2(O)c2ccc(F)c(F)c2)c1C(C)O	33600	N
CHEMBL2017111	CC(=O)NCCc1ccccc1-c1onc([C@H]2CNCC[C@]2(C(N)=O)c2ccc(F)c(F)c2)c1Br	30000	N
CHEMBL202568	O=C(O)C1CC2(c3ccc(F)cc3)NC1CCC2NCc1cc(OC(F)(F)F)ccc1OC1CC1	4800	N
CHEMBL203700	CN(C)[C@H]1CC[C@](c2ccccc2)(N2CCC(c3cc(C(F)(F)F)cc(C(F)(F)F)c3)C2=O)CC1	984	N
CHEMBL204508	O=c1nc(NC2CCN(Cc3ccc4ccccc4c3)CC2)c2cc(Cl)ccc2n1CC(F)(F)F	150	N
CHEMBL2047726	O=C(N[C@H]1CC[C@H]2CN(Cc3cccc(C(F)(F)F)c3)C[C@@H]12)C(C1CCCCC1)C1CCCCC1	690	N
CHEMBL206308	O=S(=O)(c1ccccc1-c1cccc2ccccc12)N1CCC(CCc2ccc(F)cc2F)CC1	9000	N
CHEMBL209657	C[C@@H](O[C@H]1CCn2c(O)nnc2C[C@@H]1c1ccc(F)cc1)c1cc(C(F)(F)F)cc(C(F)(F)F)c1	9000	N
CHEMBL210365	C[C@@H](O[C@H]1CCc2nnc(O)n2C[C@@H]1c1ccc(F)cc1)c1cc(C(F)(F)F)cc(C(F)(F)F)c1	9000	N
CHEMBL218375	CCOC(=O)N1CCC(NS(=O)(=O)c2ccc(NC(=O)c3ccccc3C)c3ccccc23)CC1	10000	N
CHEMBL2203612	Cc1nc2ccccc2n1[C@@H]1C[C@H]2COC[C@@H](C1)N2CC[C@H](NC(=O)C1CCC1)c1ccccc1	42	N
CHEMBL220705	Cc1cc(C(=O)Nc2ccc(C(=N)N3CCCC3)cc2)n(-c2cc3ccccc3cc2C(=O)O)n1	10000	N
CHEMBL221231	CN(C)C(=N)c1ccc(C(=O)Nc2ccc(OCC(=O)O)cc2C(=O)Nc2ccc(Cl)cn2)cc1	10000	N
CHEMBL222013	CN(C)C(=N)c1ccc(CN2C(=O)CN(S(=O)(=O)c3cc4cc(Cl)ccc4[nH]3)C[C@@H]2C(=O)O)cc1	10000	N
CHEMBL2325212	C[n+]1c(C#Cc2ccc(-c3ccccc3)cc2)cccc1C#Cc1ccc(-c2ccccc2)cc1	86	N
CHEMBL239603	OCC1CCCN(CCCC2CCCc3ccc(OCc4noc(-c5ccc(Cl)cc5)n4)cc32)C1	214	N
CHEMBL2414773	O=C(N[C@@H]1CC[C@H]2CN(Cc3cccc(C(F)(F)F)c3)C[C@H]21)C(C1CCCCC1)C1CCCCC1	9520	N
CHEMBL252430	O=C(NC1CCc2cc(CCN3CCN(c4nsc5ccccc45)CC3)ccc21)c1cccnc1	202	N
CHEMBL253233	O=C(NC1CCc2ccc(CCN3CCN(c4nsc5ccccc45)CC3)cc21)c1ccccc1	272	N
CHEMBL305660	CC(C)(C)c1ccc(C(=O)CCCN2CCC(OC(c3ccccc3)c3ccccc3)CC2)cc1	85.8	N
CHEMBL3342774	O=C(O)[C@H]1CC[C@@H](OC2CCN(c3ccc(-c4nc5cc(C(F)(F)F)ccc5[nH]4)cn3)CC2)CC1	7000	N
CHEMBL3342775	O=C(O)[C@H]1CC[C@H](OC2CCN(c3ccc(-c4nc5cc(C(F)(F)F)ccc5[nH]4)cn3)CC2)CC1	10000	N
CHEMBL3394225	NC1=N[C@@]2(CO1)c1cc(-c3cccnc3F)ccc1Oc1c2cc(N2CCC(F)(F)CC2)nc1F	6900	N
CHEMBL3582311	Fc1ccc(-c2c[nH]c([C@H]3Cc4c([nH]c5ccccc45)C(c4ccccc4)(C(F)(F)F)N3)n2)cc1	720	N
CHEMBL3590466	CCCCCCCCCCc1cccc(CCCCCCCCCC)[n+]1C	17	N
CHEMBL3590470	C[n+]1c(CCc2ccc(-c3ccccc3)cc2)cccc1CCc1ccc(-c2ccccc2)cc1	63	N
CHEMBL3608384	Cc1cn(-c2ccc(-c3cn([C@H]4CCc5c(F)cccc5N(CC(F)(F)F)C4=O)nn3)cc2)cn1	3600	N
CHEMBL380682	O=S(=O)(c1ccccc1-c1cccc2cccnc12)N1CCC(CCc2ccc(F)cc2F)CC1	9000	N
CHEMBL384658	CN(C)C(=N)c1ccc(C(=O)Nc2ccc(CCC(=O)O)cc2C(=O)Nc2ccc(Cl)cn2)cc1	10000	N
CHEMBL394236	OCC1CCCN(CCCC2CCCc3ccc(OCc4noc(-c5ccccc5F)n4)cc32)C1	1300	N
CHEMBL398619	O=C(NC1CCc2ccc(CCN3CCN(c4nsc5ccccc45)CC3)cc21)c1cccnc1	358	N
CHEMBL470582	CS(=O)(=O)N1CCC2(CCN(c3ccc(C(=O)Nc4cc(-c5cccs5)ccc4N)cn3)CC2)C1	5210	N
CHEMBL471219	Nc1ccc(-c2cccs2)cc1NC(=O)c1ccc(N2CCC3(CCN(CC(=O)O)C3)CC2)nc1	3200	N
CHEMBL471220	NC(=O)CN1CCC2(CCN(c3ccc(C(=O)Nc4cc(-c5cccs5)ccc4N)cn3)CC2)C1	97	N
CHEMBL511625	Nc1ccc(-c2cccs2)cc1NC(=O)c1ccc(N2CCC3(CC2)CNc2ccccc23)nc1	10250	N
CHEMBL597032	Cn1cnc(C(=O)N(Cc2cccc(OC(F)(F)F)c2)[C@@H]2C[C@@H]3CN(CCC(F)(F)F)C[C@@H]3C2)c1	4530	N
CHEMBL1089103	C[C@H]1CN(C(=O)[C@H]2CN(c3ccccn3)C[C@@H]2c2ccc(F)cc2F)C[C@@H](C)[C@]1(O)c1ccccc1	4.65	P
CHEMBL1089104	C[C@H]1CN(C(=O)[C@H]2CN(c3cccnc3)C[C@@H]2c2ccc(F)cc2F)C[C@@H](C)[C@]1(O)c1ccccc1	5.07	P
CHEMBL1089483	C[C@H]1CN(C(=O)[C@H]2CN(c3ccncn3)C[C@@H]2c2ccc(F)cc2F)C[C@@H](C)[C@]1(O)c1ccccc1	10	P
CHEMBL1092550	C[C@H]1CN(C(=O)[C@@H]2CN(C(C)(C)C)C[C@H]2c2ccc(F)cc2F)C[C@@H](C)[C@]1(O)c1c(F)cccc1F	5	P
CHEMBL1092573	C[C@H]1CN(C(=O)[C@H]2CN(C3CCOCC3)C[C@@H]2c2ccc(F)cc2F)C[C@@H](C)[C@]1(O)c1ccccc1	5.27	P
CHEMBL1092860	C[C@H]1CN(C(=O)[C@H]2CN(c3cccnn3)C[C@@H]2c2ccc(F)cc2F)C[C@@H](C)[C@]1(O)c1ccccc1	10	P
CHEMBL1234898	CCCc1cc(-c2cc(C(=O)N(CCN(C)C)Cc3ccccc3)cc(C(F)(F)F)c2)nc(C#N)n1	120	N
CHEMBL1241641	Cc1ccc2c(N3CCN(CCc4cccc5c4OCc4nc(C(F)(F)F)cn4-5)CC3)cccc2n1	25.12	N
CHEMBL1241912	CNC(=O)c1ncn2c1COc1c(CCN3CCN(c4cccc5nc(C)ccc45)CC3)cccc1-2	7943.28	N
CHEMBL1643789	O=C(O)Cc1c2n(c3ccccc13)C[C@H](N(Cc1ccc(F)cc1)S(=O)(=O)c1ccc(F)cc1)CC2	60000	N
CHEMBL1795916	COC(=O)NCCc1cc(Cl)c(Cl)c(CN(C(=O)[C@H]2CNCC[C@@H]2c2ccn(C)c(=O)c2)C2CC2)c1	15000	N
CHEMBL1796065	COCCCc1cc(CN(C(=O)[C@H]2CNCC[C@@H]2c2ccn(C)c(=O)c2)C2CC2)c2ccccc2c1	17000	N
CHEMBL1796066	COCCCc1cc(CN(C(=O)[C@H]2CNCC[C@@H]2c2ccn(C)c(=O)c2)C2CC2)c2ccccc2n1	29000	N
CHEMBL1796067	COCCCc1cc(CN(C(=O)[C@H]2CNCC[C@@H]2c2ccn(C)c(=O)c2)C2CC2)c2ncccc2c1	27000	N
CHEMBL1796069	COCCCn1cc(CN(C(=O)[C@H]2CNCC[C@@H]2c2ccn(C)c(=O)c2)C2CC2)c2c(F)cccc21	29000	N
CHEMBL1796070	COCCCn1cc(CN(C(=O)[C@H]2CNCC[C@@H]2c2ccn(C)c(=O)c2)C2CC2)c2c(Cl)cccc21	23000	N
CHEMBL1796071	COCCCn1cc(CN(C(=O)[C@H]2CNCC[C@@H]2c2ccn(C)c(=O)c2)C2CC2)c2c(Br)cccc21	11000	N
CHEMBL1910286	COCCCc1cc(CN(C(=O)[C@H]2CNCC[C@]2(O)c2ccccc2)C2CC2)cc(OCCOC)c1	5000	N
CHEMBL1923119	COCCCc1cc(C)c(C)c(CN(C(=O)[C@H]2CNCC[C@@]23OCc2cc(F)c(F)cc23)C2CC2)c1	10000	N
CHEMBL201192	FC(F)(F)Oc1ccc(OC2CC2)c(CNC2CCC3NC2(c2ccccc2)CC3c2nnn[nH]2)c1	6000	N
CHEMBL205493	O=c1nc(NC2CC3CCC(C2)N3Cc2ccc3c(c2)OCO3)c2cc(Cl)ccc2n1CC(F)(F)F	120	N
CHEMBL206314	O=c1cc(NC2CCN(Cc3ccc4c(c3)OCO4)CC2)c2cc(Cl)ccc2n1Cc1ccccn1	550	N
CHEMBL206983	Cn1nnnc1C1CC2(c3ccccc3)NC1CCC2OCc1cc(C(F)(F)F)cc(C(F)(F)F)c1	1250	N
CHEMBL208473	O=c1cc(NC2CCN(Cc3ccc4c(c3)OCO4)CC2)c2cc(Cl)ccc2n1Cc1ccncc1	355	N
CHEMBL220757	COC(=O)CCc1ccc(NC(=O)c2ccc(C(=N)N(C)C)cc2)c(C(=O)Nc2ccc(Cl)cn2)c1	790	N
CHEMBL220807	CN(CCCC(=O)O)C(=N)c1ccc(C(=O)Nc2ccc(Cl)cc2C(=O)Nc2ccc(Cl)cn2)cc1	1400	N
CHEMBL221979	C/C(=C(\F)C(=O)N(CC(=O)O)c1ccc(-c2ccccc2S(N)(=O)=O)cc1)c1cccc(C(=N)N)c1	10000	N
CHEMBL239598	CC1CC(N2CCN(C3CCc4ccc(OCc5noc(-c6ccc(Cl)cc6)n5)cc43)CC2)CC1C	261	N
CHEMBL239601	OCC1(N2CCN(C3CCc4ccc(OCc5noc(-c6ccccc6F)n5)cc43)CC2)CCCC1	709	N
CHEMBL239605	OCC1CCCN(CCCC2CCCc3ccc(OCc4ccc(-c5ccccc5F)cn4)cc32)C1	410	N
CHEMBL252429	O=C(NC1CCc2cc(CCN3CCN(c4nsc5ccccc45)CC3)ccc21)c1ccc(F)cc1	135	N
CHEMBL253439	O=C(NC1CCc2ccc(CCN3CCN(c4nsc5ccccc45)CC3)cc21)c1ccc(Cl)cc1	166	N
CHEMBL253878	O=C(Cc1ccccc1)NC1CCc2ccc(CCN3CCN(c4nsc5ccccc45)CC3)cc21	201	N
CHEMBL3326792	CC(C)[C@H](CC(=O)[C@H]1Cc2ccc(C(N)=O)cc2CN1)CN1CC[C@@](C)(c2cccc(O)c2)[C@@H](C)C1	10000	N
CHEMBL3326795	CC(C)[C@H](CC(=O)[C@H]1Cc2ccc(O)cc2CN1)CN1CC[C@@](C)(c2cccc(C(N)=O)c2)[C@@H](C)C1	10000	N
CHEMBL3609754	Cc1cn(-c2ccc(-c3cn([C@H]4CCc5c(F)cccc5N(CC(F)(F)F)C4=O)nn3)c(F)c2)cn1	8300	N
CHEMBL380684	Cn1nnc(C2CC3(c4ccccc4)NC2CCC3OCc2cc(C(F)(F)F)cc(C(F)(F)F)c2)n1	100	N
CHEMBL385738	COC(=O)N(NC(=O)c1c(OCCN(C)C)c(-c2ccccc2)nc2ccccc12)c1ccccc1	89	N
CHEMBL392350	CCN(Cc1cccc(OCc2noc(-c3ccccc3F)n2)c1)C1CCN(C2CC(C)C(C)C2)C1	222	N
CHEMBL392770	OCC1(N2CCN(C3CCc4ccc(OCc5noc(-c6ccc(Cl)cc6)n5)cc43)CC2)CCCC1	205	N
CHEMBL398618	Cc1ccc(C(=O)NC2CCc3ccc(CCN4CCN(c5nsc6ccccc56)CC4)cc32)cc1	194	N
CHEMBL436953	O=c1cc(NC2CCN(Cc3ccc4c(c3)OCO4)CC2)c2cc(Cl)ccc2n1Cc1ccccc1	280	N
CHEMBL442290	O=C(NC1CCc2ccc(CCN3CCN(c4nsc5ccccc45)CC3)cc21)c1ccc(F)cc1	78	N
CHEMBL45816	COCC(=O)O[C@]1(CCN(C)CCCc2nc3ccccc3[nH]2)CCc2cc(F)ccc2[C@@H]1C(C)C	190	N
CHEMBL470581	CCNC(=O)N1CCC2(CCN(c3ccc(C(=O)Nc4cc(-c5cccs5)ccc4N)cn3)CC2)C1	460	N
CHEMBL472261	Nc1ccc(-c2cccs2)cc1NC(=O)c1ccc(N2CCC3(CCN(CC(F)(F)F)C3)CC2)nc1	1900	N
CHEMBL497575	COC(=O)C1CCN(CCCOc2ccc(-n3c(-c4ccccn4)nc4cc(F)ccc43)cc2)CC1	49	N
CHEMBL524467	Fc1ccc2c(c1)nc(-c1ccccn1)n2-c1ccc(OCCCN2CCc3ccccc3C2)cc1	94	N
CHEMBL1241640	CCOC(=O)c1ncn2c1COc1c(CCN3CCN(c4cccc5nc(C)ccc45)CC3)cccc1-2	7943.28	N
CHEMBL1241737	CO/N=C(\C)c1ncn2c1COc1c(CCN3CCN(c4cccc5nc(C)ccc45)CC3)cccc1-2	2511.89	N
CHEMBL1241824	Cc1ccc2c(N3CCN(CCc4cccc5c4OCc4c(C(=O)N(C)C)ncn4-5)CC3)cccc2n1	3981.07	N
CHEMBL1795903	COCCCc1cc(CN(C(=O)[C@H]2CNCC[C@@H]2c2ccn(C)c(=O)c2)C2CC2)cc(OCCOC)c1	29000	N
CHEMBL1910300	COCCCn1cc(CN(C(=O)[C@H]2CNCC[C@]2(O)c2ccc(F)c(F)c2)C2CC2)c2c(F)cccc21	1300	N
CHEMBL1910301	COCCCc1ccc(F)c2c(CN(C(=O)[C@H]3CNCC[C@]3(O)c3ccc(F)c(F)c3)C3CC3)c[nH]c12	1100	N
CHEMBL1923106	COCCCc1cc(CN(C(=O)[C@H]2CNCC[C@@]23OCc2ccccc23)C2CC2)cc(OCCOC)c1	20000	N
CHEMBL204573	C[C@@H](OC1CCC2NC1(c1ccccc1)CC2c1nnnn1C)c1cc(C(F)(F)F)cc(C(F)(F)F)c1	2800	N
CHEMBL205447	COc1ccccc1Oc1cccc(CN2CCC(NC(=O)C3(c4ccccc4)CCNCC3)CC2)c1	800	N
CHEMBL218087	N=C(c1ccc(C(=O)Nc2ccc(Cl)cc2C(=O)Nc2ccc(Cl)cn2)cc1)N1CCCC(C(=O)O)C1	10000	N
CHEMBL218609	CN(C)C(=N)c1ccc(C(=O)Nc2ccc(Cl)cc2C(=O)Nc2ccc(Cl)cn2)c(N2CCCCC2)c1	140	N
CHEMBL2204934	Fc1ccc(-c2c[nH]c([C@H]3Cc4c([nH]c5ccccc45)C(c4ccccc4)(c4ccccc4)N3)n2)cc1	44	N
CHEMBL2204935	Cc1nc([C@]2(c3cnn(C)c3)N[C@@H](c3nc(-c4ccc(F)cc4)c[nH]3)Cc3c2[nH]c2ccccc32)no1	1701	N
CHEMBL2204936	Cc1nc([C@@]2(c3cnn(C)c3)N[C@@H](c3nc(-c4ccc(F)cc4)c[nH]3)Cc3c2[nH]c2ccccc32)no1	1638	N
CHEMBL2204937	Cc1nc([C@@]2(c3cnn(C)c3)N[C@H](c3nc(-c4ccc(F)cc4)c[nH]3)Cc3c2[nH]c2ccccc32)no1	462	N
CHEMBL2204938	Cc1nc([C@]2(c3cnn(C)c3)N[C@H](c3nc(-c4ccc(F)cc4)c[nH]3)Cc3c2[nH]c2ccccc32)no1	543	N
CHEMBL2204939	Cn1cc(C2(c3cnn(C)c3)N[C@@H](c3nc(-c4ccc(F)cc4)c[nH]3)Cc3c2[nH]c2ccccc32)cn1	2616	N
CHEMBL2204940	Cc1nc(C2(c3noc(C)n3)N[C@@H](c3nc(-c4ccc(F)cc4)c[nH]3)Cc3c2[nH]c2ccccc32)no1	1403	N
CHEMBL221077	COC(=O)N(NC(=O)c1c(CN2CCCCC2)c(-c2ccccc2)nc2ccccc12)c1ccccc1	4900	N
CHEMBL221178	CCOC(=O)COc1ccc(NC(=O)c2ccc(C(=N)N(C)C)cc2)c(C(=O)Nc2ccc(Cl)cn2)c1	970	N
CHEMBL221299	COC(=O)N(NC(=O)c1c(CN2CCNCC2)c(-c2ccccc2)nc2ccccc12)c1ccccc1	840	N
CHEMBL221703	CN(C)C(=N)c1ccc(C(=O)Nc2ccc(Sc3ccccc3)cc2C(=O)Nc2ccc(Cl)cn2)cc1	89	N
CHEMBL222012	N=C(c1ccc(C(=O)Nc2ccc(Cl)cc2C(=O)Nc2ccc(Cl)cn2)cc1)N1CCC(C(=O)O)CC1	10000	N
CHEMBL222072	COC(=O)N(NC(=O)c1c(CC2CCNCC2)c(-c2ccccc2)nc2ccccc12)c1ccccc1	520	N
CHEMBL244347	CN(C(=O)CC[C@@H](C1CCCCC1)N1Cc2cc(Oc3ccccc3)ccc2N=C1N)C1CCCCC1	84	N
CHEMBL252201	O=C(CCc1ccccc1)NC1CCc2ccc(CCN3CCN(c4nsc5ccccc45)CC3)cc21	511	N
CHEMBL3085124	CC(C(=O)N[C@]1(c2ccccc2)CC[C@H](N2CCCCC2)CC1)c1cc(C(F)(F)F)cc(C(F)(F)F)c1	1200	N
CHEMBL3609749	COc1cc(-c2cn([C@H]3CCc4c(F)cccc4N(CC(F)(F)F)C3=O)nn2)ccc1-n1cnc(C)c1	2900	N
CHEMBL3609752	COc1cc(-n2cnc(C)c2)ccc1-c1cn([C@H]2CCc3c(F)cccc3N(CC(F)(F)F)C2=O)nn1	1900	N
CHEMBL3609759	COc1cc(-c2cn([C@H]3CCc4c(F)cccc4N(CC(F)(F)F)C3=O)nn2)ccc1-n1cnc(C)n1	19000	N
CHEMBL368416	CN(C)CCCn1nc(C2=C(c3cn(-c4cccnc4)c4ccccc34)C(=O)NC2=O)c2ccccc21	610	N
CHEMBL377084	O=c1cc(NC2CCN(Cc3ccc4ccccc4c3)CC2)c2cc(Cl)ccc2n1Cc1ccccn1	88	N
CHEMBL377091	Cn1nnc(C2(F)CC3(c4ccccc4)NC2CCC3OCc2cc(C(F)(F)F)cc(C(F)(F)F)c2)n1	10000	N
CHEMBL379010	O=c1nc(C2CC3(c4ccccc4)NC2CCC3NCc2cc(OC(F)(F)F)ccc2OC2CC2)[nH][nH]1	5800	N
CHEMBL381335	Cn1c(=O)c(C(=O)N2CCCC2)c(NC2CCN(Cc3ccc4c(c3)OCO4)CC2)c2cc(Cl)ccc21	2000	N
CHEMBL381965	C[C@@H](OC1CCC2NC1(c1ccccc1)CC2c1nnn(C)n1)c1cc(C(F)(F)F)cc(C(F)(F)F)c1	1800	N
CHEMBL386839	CCOC(=O)[C@H]1CN(S(=O)(=O)c2cc3cc(Cl)ccc3[nH]2)CC(=O)N1Cc1ccc(C(=N)N(C)C)cc1	71	N
CHEMBL391487	CNC(=O)Cn1c(=O)n(C2CCN(CCC(Oc3cc(OC)ccc3C)C(C)C)CC2)c2ccccc21	56	N
CHEMBL470798	Nc1ccc(-c2cccs2)cc1NC(=O)c1ccc(N2CCC3(CC2)CCN(c2ncccn2)C3)nc1	760	N
CHEMBL914	CC(C)(C(=O)O)c1ccc(C(O)CCCN2CCC(C(O)(c3ccccc3)c3ccccc3)CC2)cc1	23000	N
CHEMBL1241998	Cc1ccc2c(N3CCN(CCc4cccc5c4OCc4c(C(=O)NC(C)C)ncn4-5)CC3)cccc2n1	2511.89	N
CHEMBL1242081	Cc1ccc2c(N3CCN(CCc4cccc5c4OCc4c(C(=O)NC6CC6)ncn4-5)CC3)cccc2n1	630.96	N
CHEMBL1242436	Cc1ccc2c(N3CCN(CCc4cccc5c4OCc4c(C(=O)N6CCC6)ncn4-5)CC3)cccc2n1	501.19	N
CHEMBL1795904	CCn1ccc([C@H]2CCNC[C@@H]2C(=O)N(Cc2cc(CCCOC)cc(OCCOC)c2)C2CC2)cc1=O	29000	N
CHEMBL1796064	COCCCc1cc(CN(C(=O)[C@H]2CNCC[C@@H]2c2ccn(C)c(=O)c2)C2CC2)cc(-c2ccccc2)c1	1700	N
CHEMBL1796073	Cn1ccc([C@H]2CCNC[C@@H]2C(=O)N(Cc2cn(Cc3ccccc3)c3cccc(F)c23)C2CC2)cc1=O	950	N
CHEMBL1796077	Cn1ccc([C@H]2CCNC[C@@H]2C(=O)N(Cc2cn(Cc3cccnc3)c3cccc(F)c23)C2CC2)cc1=O	12000	N
CHEMBL1796078	Cn1ccc([C@H]2CCNC[C@@H]2C(=O)N(Cc2cn(Cc3ccncc3)c3cccc(F)c23)C2CC2)cc1=O	15000	N
CHEMBL1910294	COCCCc1cc(CN(C(=O)C2CNCCC2(O)c2ccc(F)c(F)c2)C2CC2)cc(OCCOC)c1	4500	N
CHEMBL1910307	CONC(=O)Cn1cc(CN(C(=O)[C@H]2CNCC[C@]2(O)c2ccc(F)c(F)c2)C2CC2)c2c(F)cccc21	8400	N
CHEMBL1910308	O=C([C@H]1CNCC[C@]1(O)c1ccc(F)c(F)c1)N(Cc1cn(Cc2ncco2)c2cccc(F)c12)C1CC1	1100	N
CHEMBL1910309	O=C([C@H]1CNCC[C@]1(O)c1ccc(F)c(F)c1)N(Cc1cn(Cc2ccon2)c2cccc(F)c12)C1CC1	900	N
CHEMBL1910312	O=C([C@H]1CNCC[C@]1(O)c1ccc(F)c(F)c1)N(Cc1cn(Cc2cnoc2)c2cccc(F)c12)C1CC1	620	N
CHEMBL1923107	COCCCc1cc(CN(C(=O)[C@H]2CNCC[C@@]23OC(=O)c2ccccc23)C2CC2)cc(OCCOC)c1	19000	N
CHEMBL1923108	COCCCc1cc(CN(C(=O)[C@H]2CNCC[C@@]23OCCc2ccccc23)C2CC2)cc(OCCOC)c1	24000	N
CHEMBL1923109	COCCCc1cc(CN(C(=O)[C@H]2CNCC[C@@]23OC=Cc2ccccc23)C2CC2)cc(OCCOC)c1	7000	N
CHEMBL1923121	COCCCc1cc(CN(C(=O)[C@H]2CNCC[C@@]23OCc2cc(F)c(F)cc23)C2CC2)c2ccccc2c1	12000	N
CHEMBL1923122	COCCCc1cccc2cccc(CN(C(=O)[C@H]3CNCC[C@@]34OCc3cc(F)c(F)cc34)C3CC3)c12	7600	N
CHEMBL199015	[O-][n+]1cccc(C[C@@H](c2ccc(OC(F)F)c(OC3CC3)c2)c2cnc(C(O)(C(F)(F)F)C(F)(F)F)s2)c1	61400	N
CHEMBL2017112	CC(=O)NCCc1ccccc1-c1onc([C@H]2CNCC[C@]2(OCC(O)CO)c2ccc(F)c(F)c2)c1Br	60000	N
CHEMBL20240	CC(=N)N1CCC(Oc2ccc(N(Cc3ccc4ccc(C(=N)N)cc4c3)S(=O)(=O)CC(=O)O)cc2)CC1	10000	N
CHEMBL207794	C[C@@H](OC1CCC2NC1(c1ccccc1)CC2(F)c1nnn(C)n1)c1cc(C(F)(F)F)cc(C(F)(F)F)c1	5000	N
CHEMBL2112296	[O-][n+]1ccc(CC(c2ccc(OC(F)F)c(OC3CC3)c2)c2cnc(C(O)(C(F)(F)F)C(F)(F)F)s2)cc1	21000	N
CHEMBL219106	COc1ccc(NC(=O)c2ccc(C(=N)N(C)C)cc2N2CCCCC2)c(C(=O)Nc2ccc(Cl)cn2)c1	200	N
CHEMBL256755	Cc1cc(C)n(-c2cc(NC(=O)COc3ccccc3CCN3CCOCC3)nc(-c3ccc(C)o3)n2)n1	180	N
CHEMBL298858	CC(C(=O)N[C@]1(c2ccccc2)CC[C@@H](N2CCC(O)CC2)CC1)c1cc(C(F)(F)F)cc(C(F)(F)F)c1	1400	N
CHEMBL3085128	CC1CCN([C@H]2CC[C@](NC(=O)C(C)c3cc(C(F)(F)F)cc(C(F)(F)F)c3)(c3ccccc3)CC2)CC1	460	N
CHEMBL3326793	CC(C)[C@H](CC(=O)[C@H]1Cc2ccc(C(N)=O)cc2CN1)CN1CC[C@@](C)(c2cccc(C(N)=O)c2)[C@@H](C)C1	10000	N
CHEMBL3608387	COc1c(-n2cnc(C)c2)ccc(-c2cn([C@H]3CCc4c(F)cccc4N(CC(F)(F)F)C3=O)nn2)c1F	3300	N
CHEMBL3609755	COc1c(-c2cn([C@H]3CCc4c(F)cccc4N(CC(F)(F)F)C3=O)nn2)ccc(-n2cnc(C)c2)c1F	6500	N
CHEMBL374438	COC(=O)N(NC(=O)c1c(CN2CCN(C)CC2)c(-c2ccccc2)nc2ccccc12)c1ccccc1	320	N
CHEMBL375222	COC(=O)N(NC(=O)c1c(CN2CCNCC2)c(-c2ccccc2)nc2c(F)cccc12)c1ccccc1	8200	N
CHEMBL382848	CS(=O)(=O)NCC1CC2(c3ccc(F)cc3)NC1CCC2NCc1cc(OC(F)(F)F)ccc1OC1CC1	420	N
CHEMBL383762	[O-][n+]1cccc(C[C@H](c2ccc(OC(F)F)c(OC3CC3)c2)c2cnc(C(O)(C(F)(F)F)C(F)(F)F)s2)c1	39000	N
CHEMBL431732	CC(C(=O)N[C@]1(c2ccccc2)CC[C@@H](N2CCC(=O)CC2)CC1)c1cc(C(F)(F)F)cc(C(F)(F)F)c1	4000	N
CHEMBL521193	Nc1ccc(-c2cccs2)cc1NC(=O)c1ccc(N2CCC3(CC2)C(=O)NCN3c2ccccc2)nc1	6330	N
CHEMBL597033	Cn1cnc(C(=O)N(Cc2cccc(OC(F)(F)F)c2)[C@@H]2C[C@@H]3CN(CC(O)c4ccccc4)C[C@@H]3C2)c1	177	N
CHEMBL61191	CC(O)(c1ccccc1)c1ccc(C(Cc2cc[n+]([O-])cc2)c2ccc(OC(F)F)c(OC(F)F)c2)cn1	1180	N
CHEMBL1242167	Cc1ccc2c(N3CCN(CCc4cccc5c4OCc4c(C(=O)NC6CCC6)ncn4-5)CC3)cccc2n1	501.19	N
CHEMBL1242345	Cc1ccc2c(N3CCN(CCc4cccc5c4OCc4c(C(=O)NCC6CC6)ncn4-5)CC3)cccc2n1	199.53	N
CHEMBL1242533	Cc1ccc2c(N3CCN(CCc4cccc5c4OCc4c(C(=O)N6CCCC6)ncn4-5)CC3)cccc2n1	1258.93	N
CHEMBL1795905	COCCCc1cc(CN(C(=O)[C@H]2CNCC[C@@H]2c2cc(=O)n(C)c(C)c2C)C2CC2)cc(OCCOC)c1	29000	N
CHEMBL1796074	Cn1ccc([C@H]2CCNC[C@@H]2C(=O)N(Cc2cn(Cc3cccc(F)c3)c3cccc(F)c23)C2CC2)cc1=O	1200	N
CHEMBL1796075	Cn1ccc([C@H]2CCNC[C@@H]2C(=O)N(Cc2cn(Cc3ccc(F)cc3)c3cccc(F)c23)C2CC2)cc1=O	750	N
CHEMBL1909649	CON(C)C(=O)Cn1cc(CN(C(=O)[C@H]2CNCC[C@]2(O)c2ccc(F)c(F)c2)C2CC2)c2c(F)cccc21	2100	N
CHEMBL1910310	Cc1cc(Cn2cc(CN(C(=O)[C@H]3CNCC[C@]3(O)c3ccc(F)c(F)c3)C3CC3)c3c(F)cccc32)no1	880	N
CHEMBL1910311	Cc1noc(Cn2cc(CN(C(=O)[C@H]3CNCC[C@]3(O)c3ccc(F)c(F)c3)C3CC3)c3c(F)cccc32)n1	1900	N
CHEMBL1910314	Cn1ncnc1Cn1cc(CN(C(=O)[C@H]2CNCC[C@]2(O)c2ccc(F)c(F)c2)C2CC2)c2c(F)cccc21	4400	N
CHEMBL1910315	O=C([C@H]1CNCC[C@]1(O)c1ccc(F)c(F)c1)N(Cc1cn(Cc2ccccc2)c2cccc(F)c12)C1CC1	250	N
CHEMBL1910321	O=C([C@H]1CNCC[C@]1(O)c1ccc(F)c(F)c1)N(Cc1cn(Cc2cccnc2)c2cccc(F)c12)C1CC1	340	N
CHEMBL1910322	O=C([C@H]1CNCC[C@]1(O)c1ccc(F)c(F)c1)N(Cc1cn(Cc2ccncc2)c2cccc(F)c12)C1CC1	1100	N
CHEMBL1923110	COCCCc1cc(CN(C(=O)[C@H]2CNCC[C@@]23OC(=O)Cc2ccccc23)C2CC2)cc(OCCOC)c1	43000	N
CHEMBL1923111	COCCCc1cc(CN(C(=O)[C@H]2CNCC[C@@]23OCc2cc(F)c(F)cc23)C2CC2)cc(OCCOC)c1	24000	N
CHEMBL2017113	COC[C@H](C)COCc1ccc([C@@]2(O)CCNC[C@@H]2c2noc(-c3ccccc3CCNC(C)=O)c2Br)cc1	31200	N
CHEMBL2112295	[O-][n+]1ccc(CC(c2ccc(OC(F)F)c(OC3CCC3)c2)c2cnc(C(O)(C(F)(F)F)C(F)(F)F)s2)cc1	38100	N
CHEMBL218074	CCOC(=O)C1CCN(C(=N)c2ccc(C(=O)Nc3ccc(Cl)cc3C(=O)Nc3ccc(Cl)cn3)cc2)CC1	17	N
CHEMBL218735	CCOC(=O)C1CCCN(C(=N)c2ccc(C(=O)Nc3ccc(Cl)cc3C(=O)Nc3ccc(Cl)cn3)cc2)C1	16	N
CHEMBL3590467	CCCCCCCCCCCCc1cccc(CCCCCCCCCCCC)[n+]1C	108	N
CHEMBL3590468	CCCCCCCCCCC#Cc1cccc(C#CCCCCCCCCCC)[n+]1C	1179	N
CHEMBL374637	CN(C)C(=N)c1ccc(C(=O)Nc2ccc(Cl)cc2C(=O)Nc2ccc(Cl)cn2)c(N(C)CCCC(=O)O)c1	6600	N
CHEMBL379152	O=S(=O)(c1ccccc1)C1CC2(c3ccccc3)NC1CCC2OCc1cc(C(F)(F)F)cc(C(F)(F)F)c1	1300	N
CHEMBL383743	CS(=O)(=O)NC(=O)C1CC2(c3ccc(F)cc3)NC1CCC2NCc1cc(OC(F)(F)F)ccc1OC1CC1	5000	N
CHEMBL1242257	Cc1ccc2c(N3CCN(CCc4cccc5c4OCc4c(C(=O)NC6CCCC6)ncn4-5)CC3)cccc2n1	199.53	N
CHEMBL1242623	Cc1ccc2c(N3CCN(CCc4cccc5c4OCc4c(C(=O)N6CCCCC6)ncn4-5)CC3)cccc2n1	1000	N
CHEMBL1242717	Cc1ccc2c(N3CCN(CCc4cccc5c4OCc4c(C(=O)N6CCOCC6)ncn4-5)CC3)cccc2n1	31622.78	N
CHEMBL174304	CCn1nc(Cc2ccccc2)cc1C1CCN(C[C@H]2CN([C@@H](C(=O)O)C(C)C)C[C@@H]2c2cccc(F)c2)CC1	10000	N
CHEMBL1910313	Cc1noc(C)c1Cn1cc(CN(C(=O)[C@H]2CNCC[C@]2(O)c2ccc(F)c(F)c2)C2CC2)c2c(F)cccc21	710	N
CHEMBL1910319	O=C([C@H]1CNCC[C@]1(O)c1ccc(F)c(F)c1)N(Cc1cn(Cc2cccc(F)c2)c2cccc(F)c12)C1CC1	250	N
CHEMBL1910545	Cc1ccc(Cn2cc(CN(C(=O)[C@H]3CNCC[C@]3(O)c3ccc(F)c(F)c3)C3CC3)c3c(F)cccc32)cn1	360	N
CHEMBL1910546	Cc1cc(Cn2cc(CN(C(=O)[C@H]3CNCC[C@]3(O)c3ccc(F)c(F)c3)C3CC3)c3c(F)cccc32)ccn1	970	N
CHEMBL218038	CN(C)C(=N)c1ccc(C(=O)Nc2ccc(Cl)cc2C(=O)Nc2ccc(Cl)cn2)c(N2CCCC(C(=O)O)C2)c1	1600	N
CHEMBL218528	CN(C)C(=N)c1ccc(C(=O)Nc2ccc(Sc3ccc(C(=O)O)cc3)cc2C(=O)Nc2ccc(Cl)cn2)cc1	4600	N
CHEMBL218639	COC(=O)N(NC(=O)c1c(CN2CCN(C(C)C)CC2)c(-c2ccccc2)nc2ccccc12)c1ccccc1	880	N
CHEMBL218682	CN(C)C(=N)c1ccc(C(=O)Nc2ccc(Cl)cc2C(=O)Nc2ccc(Cl)cn2)c(N2CCCCC2C(=O)O)c1	2000	N
CHEMBL219330	COC(=O)N(NC(=O)c1c(CN2CCN(C(C)=O)CC2)c(-c2ccccc2)nc2ccccc12)c1ccccc1	9000	N
CHEMBL220654	CN(C)C(=N)c1ccc(C(=O)Nc2ccc(Oc3ccc(C(=O)O)cc3)cc2C(=O)Nc2ccc(Cl)cn2)cc1	10000	N
CHEMBL221905	COc1cc(Cl)cc(C(=O)Nc2ccc(Cl)cn2)c1NC(=O)c1ccc(C(=N)N2CCC(C(=O)O)CC2)cc1F	10000	N
CHEMBL221956	CN(C)C(=N)c1ccc(C(=O)Nc2ccc(Cl)cc2C(=O)Nc2ccc(Cl)cn2)c(N2CCC(C(=O)O)CC2)c1	10000	N
CHEMBL227134	CS(=O)(=O)Nc1ccc(CCN(CCOc2ccc(NS(C)(=O)=O)cc2)c2ccc([N+](=O)[O-])c3nonc23)cc1	0.39	P
CHEMBL296979	CC(C(=O)N[C@]1(c2ccccc2)CC[C@@H](N2CCN(C(C)C)CC2)CC1)c1cc(C(F)(F)F)cc(C(F)(F)F)c1	1200	N
CHEMBL379834	COc1ccccc1Oc1cccc(CN2CCC(NC(=O)C3(c4ccccc4)CCNCC3)(C(=O)O)CC2)c1	10000	N
CHEMBL381555	C[C@@H](OC1CCC2NC1(c1ccccc1)CC2S(=O)(=O)c1ccccc1)c1cc(C(F)(F)F)cc(C(F)(F)F)c1	1930	N
CHEMBL384880	Cc1cc(C(=O)Nc2ccc(-c3ccccc3CN3CCCCC3)cc2F)n(-c2cc3ccccc3cc2F)n1	1000	N
CHEMBL172854	CCn1nc(Cc2ccccc2)cc1C1CCN(C[C@H]2CN([C@@H](C(=O)O)C(C)(C)C)C[C@@H]2c2cccc(F)c2)CC1	14000	N
CHEMBL174457	CC[C@H](C)[C@H](C(=O)O)N1C[C@H](CN2CCC(c3cc(Cc4ccccc4)nn3CC)CC2)[C@@H](c2cccc(F)c2)C1	30000	N
CHEMBL1795906	COCCCc1cc(CN(C(=O)[C@H]2CNCC[C@@H]2c2cc(=O)n(C)c3ccccc23)C2CC2)cc(OCCOC)c1	28000	N
CHEMBL1910303	COCCCn1cc(CN(C(=O)[C@H]2CNCC[C@]2(O)c2ccc(F)c(F)c2)C2CC2)c2c(F)ccc(CCC#N)c21	600	N
CHEMBL1910320	O=C([C@H]1CNCC[C@]1(O)c1ccc(F)c(F)c1)N(Cc1cn(Cc2ccc(F)c(F)c2)c2cccc(F)c12)C1CC1	300	N
CHEMBL205993	CC(C)(C(=O)O)N1CCC(C(=O)NC2CCN(Cc3cccc(Oc4ccccc4Cl)c3)CC2)(c2ccccc2)C1	10000	N
CHEMBL218127	COC(=O)c1ccc(Oc2ccc(NC(=O)c3ccc(C(=N)N(C)C)cc3)c(C(=O)Nc3ccc(Cl)cn3)c2)cc1	570	N
CHEMBL218315	COc1ccc(NC(=O)c2ccc(C(=N)N(C)C)cc2N2CCC(C(=O)O)CC2)c(C(=O)Nc2ccc(Cl)cn2)c1	10000	N
CHEMBL220803	COC(=O)N(NC(=O)c1c(CN2CCN(C(C)C)CC2)c(-c2ccccc2)nc2c(F)cccc12)c1ccccc1	9000	N
CHEMBL221921	COC(=O)c1ccc(Sc2ccc(NC(=O)c3ccc(C(=N)N(C)C)cc3)c(C(=O)Nc3ccc(Cl)cn3)c2)cc1	71	N
CHEMBL297344	CC(C(=O)N[C@]1(c2ccccc2)CC[C@@H](N2CCC3(CC2)OCCO3)CC1)c1cc(C(F)(F)F)cc(C(F)(F)F)c1	1000	N
CHEMBL3085127	CC(C(=O)NC1(c2ccccc2)CCC(N2CCC3(CCOC3)CC2)CC1)c1cc(C(F)(F)F)cc(C(F)(F)F)c1	710	N
CHEMBL3085129	CC(C(=O)NC1(c2ccccc2)CCC(N2CCC3(CCCO3)CC2)CC1)c1cc(C(F)(F)F)cc(C(F)(F)F)c1	730	N
CHEMBL3325957	CN(C)C1(c2ccccc2)CCC2(CC1)OCCc1c2[nH]c2ccc(F)cc12	1e+05	N
CHEMBL359486	CN(C)CCCn1nc(C2=C(c3cn(-c4cnc5ccccc5c4)c4ccccc34)C(=O)NC2=O)c2ccccc21	34	N
CHEMBL359808	CN(C)CCCn1nc(C2=C(c3cn(-c4cncc5ccccc45)c4ccccc34)C(=O)NC2=O)c2ccccc21	490	N
CHEMBL3608385	Cc1cn(-c2ccc(-c3cn([C@H]4CCc5c(F)cccc5N(CC(F)(F)F)C4=O)nn3)cc2OCC(F)(F)F)cn1	2000	N
CHEMBL368895	CN(C)CCCn1nc(C2=C(c3cn(-c4ccc5ccccc5c4)c4ccccc34)C(=O)NC2=O)c2ccccc21	25	N
CHEMBL381390	CC(C(=O)N[C@]1(c2ccccc2)CC[C@@H](N2CCC3(CCOC3)CC2)CC1)c1cc(C(F)(F)F)cc(C(F)(F)F)c1	787	N
CHEMBL426714	COC(=O)N(NC(=O)c1c(OC2CCN(C(C)(C)C)CC2)c(-c2ccccc2)nc2ccccc12)c1ccccc1	3000	N
CHEMBL436753	CCN1CCC(C(=O)NC2(C(=O)O)CCN(Cc3cccc(Oc4ccccc4Cl)c3)CC2)(c2ccccc2)CC1	10000	N
CHEMBL1795907	COCCCc1cc(CN(C(=O)[C@H]2CNCC[C@@H]2c2cc(=O)n(C)c3cc(Cl)ccc23)C2CC2)cc(OCCOC)c1	6800	N
CHEMBL1910302	COCCCc1ccc(F)c2c(CN(C(=O)[C@H]3CNCC[C@]3(O)c3ccc(F)c(F)c3)C3CC3)cn(CCCOC)c12	850	N
CHEMBL1910304	COCCCn1cc(CN(C(=O)[C@H]2CNCC[C@]2(O)c2ccc(F)c(F)c2)C2CC2)c2c(F)ccc(CS(C)(=O)=O)c21	1800	N
CHEMBL202439	O=C1C(c2cc(C(F)(F)F)cc(C(F)(F)F)c2)CCN1[C@]1(c2ccccc2)CC[C@@H](N2CCC3(CCOC3)CC2)CC1	327	N
CHEMBL221445	COC(=O)N(NC(=O)c1c(CN2CCN(C(C)(C)C)CC2)c(-c2ccccc2)nc2c(F)cccc12)c1ccccc1	9000	N
CHEMBL221746	CCOC(=O)C1CCN(C(=N)c2ccc(C(=O)Nc3c(OC)cc(Cl)cc3C(=O)Nc3ccc(Cl)cn3)c(F)c2)CC1	51	N
CHEMBL221756	CN(C)C(=N)c1ccc(C(=O)Nc2ccc(Sc3ccc(C(=O)N(C)C)cc3)cc2C(=O)Nc2ccc(Cl)cn2)cc1	370	N
CHEMBL374836	CCNC(=O)Cc1ccc2c(c1)C(C)(C)C1C3C=C4C5=[N+](CCC4OC3CCN21)c1ccc(S(=O)(=O)[O-])cc1C5(C)C	1000	N
CHEMBL65219	CN1CCN=C1c1ccc(C(=O)N2CCN(S(=O)(=O)c3cc4ccc(Cl)cc4s3)CC2CC(=O)N2CCOCC2)cc1	600	N
CHEMBL1910306	COCCCn1cc(CN(C(=O)[C@H]2CNCC[C@]2(O)c2ccc(F)c(F)c2)C2CC2)c2c(F)ccc(Cn3ccnc3)c21	1400	N
CHEMBL1910316	O=C([C@H]1CNCC[C@]1(O)c1ccc(F)c(F)c1)N(Cc1cn(Cc2ccccc2OC(F)F)c2cccc(F)c12)C1CC1	240	N
CHEMBL1910317	O=C([C@H]1CNCC[C@]1(O)c1ccc(F)c(F)c1)N(Cc1cn(Cc2cccc(OC(F)F)c2)c2cccc(F)c12)C1CC1	300	N
CHEMBL1910318	O=C([C@H]1CNCC[C@]1(O)c1ccc(F)c(F)c1)N(Cc1cn(Cc2ccc(OC(F)F)cc2)c2cccc(F)c12)C1CC1	160	N
CHEMBL1923128	CCN(CC)CCCc1cc(CCCOC)cc(CN(C(=O)[C@H]2CNCC[C@@]23OCc2cc(F)c(F)cc23)C2CC2)c1Cl	12000	N
CHEMBL1923130	COCCCc1cc(CCCNS(C)(=O)=O)c(Cl)c(CN(C(=O)[C@H]2CNCC[C@@]23OCc2cc(F)c(F)cc23)C2CC2)c1	22000	N
CHEMBL202775	O=S(=O)(NCC1CC2(c3ccc(F)cc3)NC1CCC2NCc1cc(OC(F)(F)F)ccc1OC1CC1)c1ccccc1	190	N
CHEMBL202884	O=C1N([C@]2(c3ccccc3)CC[C@@H](N3CCC4(CCOC4)CC3)CC2)CCC1(O)c1cc(C(F)(F)F)cc(C(F)(F)F)c1	862	N
CHEMBL218321	COC(=O)N(NC(=O)c1c(OC2CCN(C3CCOCC3)CC2)c(-c2ccccc2)nc2ccccc12)c1ccccc1	8900	N
CHEMBL220963	COC(=O)N(NC(=O)c1c(CN2CCN(C3CCOCC3)CC2)c(-c2ccccc2)nc2ccccc12)c1ccccc1	6500	N
CHEMBL221237	COC(=O)N(NC(=O)c1c(CN2CCN(C3CCCCC3)CC2)c(-c2ccccc2)nc2ccccc12)c1ccccc1	1800	N
CHEMBL221238	COC(=O)N(NC(=O)c1c(CN2CCN(C3CCSCC3)CC2)c(-c2ccccc2)nc2ccccc12)c1ccccc1	510	N
CHEMBL221444	COC(=O)N(NC(=O)c1c(CC2CCN(C3CCOCC3)CC2)c(-c2ccccc2)nc2ccccc12)c1ccccc1	8000	N
CHEMBL221684	Cc1cc(C(=O)Nc2ccc(-c3ccccc3CN3CCC(C(=O)O)CC3)cc2F)n(-c2cc3ccccc3cc2F)n1	10000	N
CHEMBL3085126	CC(C(=O)NC1(c2ccccc2)CCC(N2CCC(C3CCC(=O)O3)CC2)CC1)c1cc(C(F)(F)F)cc(C(F)(F)F)c1	400	N
CHEMBL3085132	CC(C(=O)NC1(c2ccccc2)CCC(N2CCC3(CC2)CCC(C)(C)O3)CC1)c1cc(C(F)(F)F)cc(C(F)(F)F)c1	950	N
CHEMBL3085133	CC(C(=O)NC1(c2ccccc2)CCC(N2CCC(C3CCOC3=O)CC2)CC1)c1cc(C(F)(F)F)cc(C(F)(F)F)c1	490	N
CHEMBL367107	O=C1NC(=O)C(c2nn(CCCN3CCCC3)c3ccccc23)=C1c1cn(-c2ccc3ccccc3c2)c2ccccc12	11	N
CHEMBL367169	CCn1nc(Cc2ccc(C#N)cc2)cc1C1CCN(C[C@H]2CN([C@@H](C(=O)O)C(C)(C)C)C[C@@H]2c2cccc(F)c2)CC1	1000	N
CHEMBL367246	CC[C@@H](C)[C@H](C(=O)O)N1C[C@H](CN2CCC(c3cc(Cc4ccc(C#N)cc4)nn3CC)CC2)[C@@H](c2cccc(F)c2)C1	10000	N
CHEMBL376911	CCOC(=O)C1CCN(c2cc(C(=N)N(C)C)ccc2C(=O)Nc2ccc(OC)cc2C(=O)Nc2ccc(Cl)cn2)CC1	600	N
CHEMBL379224	CC1(c2cc(C(F)(F)F)cc(C(F)(F)F)c2)CCN([C@]2(c3ccccc3)CC[C@@H](N3CCC4(CCOC4)CC3)CC2)C1=O	364	N
CHEMBL381362	O=C1C(c2cc(C(F)(F)F)cc(C(F)(F)F)c2)CCCN1[C@]1(c2ccccc2)CC[C@@H](N2CCC3(CCOC3)CC2)CC1	798	N
CHEMBL1910305	COCCCn1cc(CN(C(=O)[C@H]2CNCC[C@]2(O)c2ccc(F)c(F)c2)C2CC2)c2c(F)ccc(CN3CCOCC3)c21	900	N
CHEMBL1923127	COCCCc1cc(CCCN2CCOCC2)c(Cl)c(CN(C(=O)[C@H]2CNCC[C@@]23OCc2cc(F)c(F)cc23)C2CC2)c1	23000	N
CHEMBL1923129	COCCCc1cc(CCCCNS(C)(=O)=O)c(Cl)c(CN(C(=O)[C@H]2CNCC[C@@]23OCc2cc(F)c(F)cc23)C2CC2)c1	8200	N
CHEMBL296397	CC(C(=O)N[C@]1(c2ccccc2)CC[C@@H](N2CCC(c3ccc(F)cc3)CC2)CC1)c1cc(C(F)(F)F)cc(C(F)(F)F)c1	43	N
CHEMBL3085131	CC(C(=O)N[C@]1(c2ccccc2)CC[C@H](N2CCC(C3CCOC3(C)C)CC2)CC1)c1cc(C(F)(F)F)cc(C(F)(F)F)c1	2200	N
CHEMBL366868	CC[C@H](C)[C@H](C(=O)O)N1C[C@H](CN2CCC(c3cc(Cc4ccc(C(C)C)cc4)nn3CC)CC2)[C@@H](c2cccc(F)c2)C1	8100	N
CHEMBL367106	O=C1NC(=O)C(c2nn(CCCN3CCOCC3)c3ccccc23)=C1c1cn(-c2ccc3ccccc3c2)c2ccccc12	850	N
CHEMBL367700	CCOc1ccc(Cc2cc(C3CCN(C[C@H]4CN([C@@H](C(=O)O)[C@@H](C)CC)C[C@@H]4c4cccc(F)c4)CC3)n(CC)n2)cc1	16000	N
CHEMBL374307	COC(=O)N(NC(=O)c1c(CN2CCN(Cc3ccccc3)CC2)c(-c2ccccc2)nc2ccccc12)c1ccccc1	530	N
CHEMBL375638	COC(=O)N(NC(=O)c1c(CN2CCN(C3CCOCC3)CC2)c(-c2ccccc2)nc2c(F)cccc12)c1ccccc1	9000	N
CHEMBL380408	CC(C(=O)N[C@]1(c2ccccc2)CC[C@@H](N2CCN(c3ccccc3)C(=O)C2)CC1)c1cc(C(F)(F)F)cc(C(F)(F)F)c1	3706	N
CHEMBL382331	COC1(c2cc(C(F)(F)F)cc(C(F)(F)F)c2)CCN([C@]2(c3ccccc3)CC[C@@H](N3CCC4(CCOC4)CC3)CC2)C1=O	947	N
CHEMBL382720	O=C(NS(=O)(=O)c1ccccc1)C1CC2(c3ccc(F)cc3)NC1CCC2NCc1cc(OC(F)(F)F)ccc1OC1CC1	6000	N
CHEMBL172090	CC[C@H](C)[C@H](C(=O)O)N1C[C@H](CN2CCC(c3cc(Cc4ccc(OC)c(OC)c4)nn3CC)CC2)[C@@H](c2cccc(F)c2)C1	22000	N
CHEMBL172806	CCn1nc(Cc2ccc(OC)c(OC)c2)cc1C1CCN(C[C@H]2CN([C@@H](C(=O)O)C(C)(C)C)C[C@@H]2c2cccc(F)c2)CC1	11000	N
CHEMBL174214	CCn1nc(Cc2ccc(C(C)(C)C)cc2)cc1C1CCN(C[C@H]2CN([C@@H](C(=O)O)C(C)(C)C)C[C@@H]2c2cccc(F)c2)CC1	2100	N
CHEMBL175845	CN1CCN(CCCn2nc(C3=C(c4cn(-c5ccc6ccccc6c5)c5ccccc45)C(=O)NC3=O)c3ccccc32)CC1	290	N
CHEMBL1910547	O=C([C@H]1CNCC[C@]1(OCC(O)CO)c1ccc(F)c(F)c1)N(Cc1cn(Cc2cccc(F)c2)c2cccc(F)c12)C1CC1	800	N
CHEMBL1923132	COCCCc1cc(CCC(=O)N2CCOCC2)c(Cl)c(CN(C(=O)[C@H]2CNCC[C@@]23OCc2cc(F)c(F)cc23)C2CC2)c1	47000	N
CHEMBL203961	O=C1CN([C@H]2CC[C@](c3ccccc3)(N3CCC(c4cc(C(F)(F)F)cc(C(F)(F)F)c4)C3=O)CC2)CCN1c1ccccc1	1996	N
CHEMBL303345	CN1CCN=C1c1ccc(C(=O)N2CCN(S(=O)(=O)c3cc4ccc(Cl)cc4s3)CC2CC(=O)N2CCC(C(=O)O)CC2)cc1	10000	N
CHEMBL3085130	CC(C(=O)NC1(c2ccccc2)CCC(N2CCC(O)(Cc3ccccc3)CC2)CC1)c1cc(C(F)(F)F)cc(C(F)(F)F)c1	260	N
CHEMBL3590494	Cc1ccccc1-c1ccc(C#Cc2cccc(C#Cc3ccc(-c4ccccc4C)cc3)[n+]2C)cc1	577	N
CHEMBL3590495	Cc1cccc(-c2ccc(C#Cc3cccc(C#Cc4ccc(-c5cccc(C)c5)cc4)[n+]3C)cc2)c1	122	N
CHEMBL3590497	C[n+]1c(C#Cc2ccc(-c3cccc(Cl)c3)cc2)cccc1C#Cc1ccc(-c2cccc(Cl)c2)cc1	139	N
CHEMBL3590498	Cc1ccc(-c2ccc(C#Cc3cccc(C#Cc4ccc(-c5ccc(C)cc5)cc4)[n+]3C)cc2)cc1	303	N
CHEMBL3590500	C[n+]1c(C#Cc2ccc(-c3ccc(O)cc3)cc2)cccc1C#Cc1ccc(-c2ccc(O)cc2)cc1	153	N
CHEMBL3590501	C[n+]1c(C#Cc2ccc(-c3ccc(Cl)cc3)cc2)cccc1C#Cc1ccc(-c2ccc(Cl)cc2)cc1	71	N
CHEMBL366871	CC[C@@H](C)[C@H](C(=O)O)N1C[C@H](CN2CCC(c3cc(Cc4ccc(OC)c(OC)c4)nn3CC)CC2)[C@@H](c2cccc(F)c2)C1	37000	N
CHEMBL368204	CCn1nc(Cc2ccc(OC(C)C)cc2)cc1C1CCN(C[C@H]2CN([C@@H](C(=O)O)C(C)(C)C)C[C@@H]2c2cccc(F)c2)CC1	9600	N
CHEMBL375419	COC(=O)N(NC(=O)c1c(CN2CCN(C3(C)CCCCC3)CC2)c(-c2ccccc2)nc2c(F)cccc12)c1ccccc1	2000	N
CHEMBL375639	COC(=O)N(NC(=O)c1c(CN2CCN(C3(C)CCOCC3)CC2)c(-c2ccccc2)nc2c(F)cccc12)c1ccccc1	9000	N
CHEMBL434381	CN1CCN=C1c1ccc(C(=O)N2CCN(S(=O)(=O)c3cc4ccc(Cl)cc4s3)CC2CC(=O)N2CCCC(C(=O)O)C2)cc1	10000	N
CHEMBL176426	CCn1nc(Cc2ccc(OC(F)(F)F)cc2)cc1C1CCN(C[C@H]2CN([C@@H](C(=O)O)C(C)(C)C)C[C@@H]2c2cccc(F)c2)CC1	6000	N
CHEMBL176459	CC[C@@H](C)[C@H](C(=O)O)N1C[C@H](CN2CCC(c3cc(Cc4ccc(OC5CCC5)cc4)nn3CC)CC2)[C@@H](c2cccc(F)c2)C1	3400	N
CHEMBL176571	CC[C@H](C)[C@H](C(=O)O)N1C[C@H](CN2CCC(c3cc(Cc4ccc(OC5CCC5)cc4)nn3CC)CC2)[C@@H](c2cccc(F)c2)C1	5700	N
CHEMBL177033	CCn1nc(Cc2ccc(OC3CCC3)cc2)cc1C1CCN(C[C@H]2CN([C@@H](C(=O)O)C(C)(C)C)C[C@@H]2c2cccc(F)c2)CC1	3500	N
CHEMBL1923131	COCCCc1cc(CCCN2CCS(=O)(=O)CC2)c(Cl)c(CN(C(=O)[C@H]2CNCC[C@@]23OCc2cc(F)c(F)cc23)C2CC2)c1	7700	N
CHEMBL222078	COC(=O)N(NC(=O)c1c(CN2CCN(S(=O)(=O)c3ccccc3)CC2)c(-c2ccccc2)nc2ccccc12)c1ccccc1	2500	N
CHEMBL366328	CC[C@@H](C)[C@H](C(=O)O)N1C[C@H](CN2CCC(c3cc(Cc4ccc(OC(C)(C)C)cc4)nn3CC)CC2)[C@@H](c2cccc(F)c2)C1	5600	N
CHEMBL380651	O=C1CN([C@H]2CC[C@](c3ccccc3)(N3CCCC(c4cc(C(F)(F)F)cc(C(F)(F)F)c4)C3=O)CC2)CCN1c1ccccc1	6529	N
CHEMBL383048	CC1(c2cc(C(F)(F)F)cc(C(F)(F)F)c2)CCN([C@]2(c3ccccc3)CC[C@@H](N3CCN(c4ccccc4)C(=O)C3)CC2)C1=O	1946	N
CHEMBL172296	CCn1nc(Cc2ccc(-c3ccccc3)cc2)cc1C1CCN(C[C@H]2CN([C@@H](C(=O)O)C(C)(C)C)C[C@@H]2c2cccc(F)c2)CC1	2300	N
CHEMBL174004	CC[C@H](C)[C@H](C(=O)O)N1C[C@H](CN2CCC(c3cc(Cc4ccc(-c5ccccc5)cc4)nn3CC)CC2)[C@@H](c2cccc(F)c2)C1	3000	N
CHEMBL176933	CC[C@H](C)[C@H](C(=O)O)N1C[C@H](CN2CCC(c3cc(Cc4ccc(OCC(F)(F)F)cc4)nn3CC)CC2)[C@@H](c2cccc(F)c2)C1	3800	N
CHEMBL3590496	COc1cccc(-c2ccc(C#Cc3cccc(C#Cc4ccc(-c5cccc(OC)c5)cc4)[n+]3C)cc2)c1	176	N
CHEMBL3590499	COc1ccc(-c2ccc(C#Cc3cccc(C#Cc4ccc(-c5ccc(OC)cc5)cc4)[n+]3C)cc2)cc1	247	N
CHEMBL381984	CC1(c2cc(C(F)(F)F)cc(C(F)(F)F)c2)CCN([C@]2(c3ccccc3)CC[C@@H](N3CCN(c4ccccc4Cl)C(=O)C3)CC2)C1=O	2987	N
CHEMBL1761519	COCCCc1cc(CN(C(=O)[C@H]2CNCC[C@@H]2c2ccc(OCCOc3c(Cl)cc(C)cc3Cl)cc2)C2CC2)cc(OCCOC)c1	80	N
CHEMBL1761520	COCCCc1cc(CN(C(=O)[C@H]2CNCC[C@@H]2c2ccc(OCCOc3c(Cl)cc(C)cc3Cl)cc2)C2CC2)cc(OCCN(C)C)c1	180	N
CHEMBL1761523	COCCCc1cc(CN(C(=O)[C@H]2CNCC[C@@H]2c2ccc(OCCOc3c(Cl)cc(C)cc3Cl)cc2)C2CC2)cc(OCC(C)(C)O)c1	130	N
CHEMBL368329	CCn1nc(Cc2ccc(-c3ccccc3)cc2)cc1C1CCN(C[C@H]2CN([C@@H](C(=O)O)C3CCCCC3)C[C@@H]2c2cccc(F)c2)CC1	400	N
CHEMBL1761518	COCCCc1cc(CN(C(=O)[C@H]2CNCC[C@@H]2c2ccc(OCCOc3c(Cl)cc(C)cc3Cl)cc2)C2CC2)cc(OCC2(CC#N)CC2)c1	60	N
CHEMBL1761525	COCCCc1cc(CN(C(=O)[C@H]2CNCC[C@@H]2c2ccc(OCCOc3c(Cl)cc(C)cc3Cl)cc2)C2CC2)cc(OC[C@H]2C[C@@H]2C(=O)O)c1	1070	N
CHEMBL1761531	COCCCc1cc(CN(C(=O)[C@H]2CNCC[C@@H]2c2ccc(OCCOc3c(Cl)cc(C)cc3Cl)cc2)C2CC2)cc(OCC(C)(C)C(=O)O)c1	600	N
CHEMBL1761521	COCCCc1cc(CN(C(=O)[C@H]2CNCC[C@@H]2c2ccc(OCCOc3c(Cl)cc(C)cc3Cl)cc2)C2CC2)cc(OCCCNS(C)(=O)=O)c1	80	N
CHEMBL1761530	COCCCc1cc(CN(C(=O)[C@H]2CNCC[C@@H]2c2ccc(OCCOc3c(Cl)cc(C)cc3Cl)cc2)C2CC2)cc(OCC2(CC(=O)O)CC2)c1	1000	N
CHEMBL1761532	COCCCc1cc(CN(C(=O)[C@H]2CNCC[C@@H]2c2ccc(OCCOc3c(Cl)cc(C)cc3Cl)cc2)C2CC2)cc(OCCC(C)(C)C(=O)O)c1	400	N
CHEMBL1761522	CCNC(=O)NCCCOc1cc(CCCOC)cc(CN(C(=O)[C@H]2CNCC[C@@H]2c2ccc(OCCOc3c(Cl)cc(C)cc3Cl)cc2)C2CC2)c1	150	N
CHEMBL1761524	CCOC(=O)[C@H]1C[C@@H]1COc1cc(CCCOC)cc(CN(C(=O)[C@H]2CNCC[C@@H]2c2ccc(OCCOc3c(Cl)cc(C)cc3Cl)cc2)C2CC2)c1	80	N
CHEMBL1761533	COCCCc1cc(CN(C(=O)[C@H]2CNCC[C@@H]2c2ccc(OCCOc3c(Cl)cc(C)cc3Cl)cc2)C2CC2)cc(OCCCC(C)(C)C(=O)O)c1	200	N
CHEMBL1761536	COCCCc1cc(CN(C(=O)[C@H]2CNCC[C@@H]2c2ccc(OCCOc3c(Cl)cc(C)cc3Cl)cc2)C2CC2)cc(OCC[C@](C)(OC)C(=O)O)c1	2300	N
CHEMBL1761534	CCC(CC)(CCOc1cc(CCCOC)cc(CN(C(=O)[C@H]2CNCC[C@@H]2c2ccc(OCCOc3c(Cl)cc(C)cc3Cl)cc2)C2CC2)c1)C(=O)O	400	N
CHEMBL1761535	COCCCc1cc(CN(C(=O)[C@H]2CNCC[C@@H]2c2ccc(OCCOc3c(Cl)cc(C)cc3Cl)cc2)C2CC2)cc(OCCC2(C(=O)O)CCCC2)c1	500	N
CHEMBL1761674	COCCCc1cc(CN(C(=O)[C@H]2CNCC[C@@H]2c2ccc(OCCOc3c(Cl)cc(C)cc3Cl)cc2)C2CC2)cc(OCC2(Cc3nn[nH]n3)CC2)c1	500	N
CHEMBL1761673	COCCCc1cc(CN(C(=O)[C@H]2CNCC[C@@H]2c2ccc(OCCOc3c(Cl)cc(C)cc3Cl)cc2)C2CC2)cc(OC[C@H]2C[C@@H]2C(=O)NS(C)(=O)=O)c1	500	N
CHEMBL390300	CS(=O)(=O)Nc1ccc(CCN(CCOc2ccc(NS(C)(=O)=O)cc2)C(=O)c2ccc3c(c2)C(=O)OC32c3ccc(O)cc3Oc3cc(O)ccc32)cc1	980	N
CHEMBL1761526	COCCCc1cc(CN(C(=O)[C@H]2CNCC[C@@H]2c2ccc(OCCOc3c(Cl)cc(C)cc3Cl)cc2)C2CC2)cc(OC[C@H]2C[C@@H]2C(=O)OCC(=O)N(C)C)c1	200	N
CHEMBL390301	CCN1CCCc2cc3c(cc21)OC1=CC2=[N+](CCCC(=O)N(CCOc4ccc(NS(C)(=O)=O)cc4)CCc4ccc(NS(C)(=O)=O)cc4)CCCC2=CC1N3	3.6	P
CHEMBL1761528	COCCCc1cc(CN(C(=O)[C@H]2CNCC[C@@H]2c2ccc(OCCOc3c(Cl)cc(C)cc3Cl)cc2)C2CC2)cc(OC[C@H]2C[C@@H]2C(=O)OCOC(=O)C(C)(C)C)c1	40	N
CHEMBL375513	CN(C)c1ccc2c(c1)Oc1cc(N(C)C)ccc1C21OC(=O)c2cc(C(=O)N(CCOc3ccc(NS(C)(=O)=O)cc3)CCc3ccc(NS(C)(=O)=O)cc3)ccc21	1000	N
CHEMBL1761529	COCCCc1cc(CN(C(=O)[C@H]2CN(C(=O)OCc3oc(=O)oc3C)CC[C@@H]2c2ccc(OCCOc3c(Cl)cc(C)cc3Cl)cc2)C2CC2)cc(OC[C@H]2C[C@@H]2C(=O)O)c1	3700	N
CHEMBL375516	CS(=O)(=O)Nc1ccc(CCN(CCCCCCNC(=O)c2ccc3c(c2)C(=O)OC32c3ccc(O)cc3Cc3cc(O)ccc32)CCOc2ccc(NS(C)(=O)=O)cc2)cc1	15	N
CHEMBL375021	CN(C)c1ccc2c(c1)Cc1cc(N(C)C)ccc1C21OC(=O)c2cc(C(=O)NCCCCCCN(CCOc3ccc(NS(C)(=O)=O)cc3)CCc3ccc(NS(C)(=O)=O)cc3)ccc21	89	N
CHEMBL375019	CC1(C)C2=C3C=C4C5=[N+](CCC4OC3CCN2c2ccc(CC(=O)NCCN(CCOc3ccc(NS(C)(=O)=O)cc3)CCc3ccc(NS(C)(=O)=O)cc3)cc21)c1ccc(S(=O)(=O)[O-])cc1C5(C)C	7300	N
CHEMBL227169	CC1(C)C2=C3C=C4C5=[N+](CCC4OC3CCN2c2ccc(CC(=O)NCCCN(CCOc3ccc(NS(C)(=O)=O)cc3)CCc3ccc(NS(C)(=O)=O)cc3)cc21)c1ccc(S(=O)(=O)[O-])cc1C5(C)C	160	N
CHEMBL390302	CC1(C)C2=C3C=C4C5=[N+](CCC4OC3CCN2c2ccc(CC(=O)NCCCCN(CCOc3ccc(NS(C)(=O)=O)cc3)CCc3ccc(NS(C)(=O)=O)cc3)cc21)c1ccc(S(=O)(=O)[O-])cc1C5(C)C	18	N
CHEMBL226743	CC1(C)C2=C3C=C4C5=[N+](CCC4OC3CCN2c2ccc(CC(=O)NCCCCCN(CCOc3ccc(NS(C)(=O)=O)cc3)CCc3ccc(NS(C)(=O)=O)cc3)cc21)c1ccc(S(=O)(=O)[O-])cc1C5(C)C	13	N
CHEMBL227000	CC1(C)C2=C3CC4C5=[N+](CCC4OC3CCN2c2ccc(CC(=O)NCCCCCCN(CCOc3ccc(NS(C)(=O)=O)cc3)CCc3ccc(NS(C)(=O)=O)cc3)cc21)c1ccc(S(=O)(=O)[O-])cc1C5(C)C	7	P
CHEMBL415005	CC1(C)C2=C3C=C4C5=[N+](CCC4OC3CCN2c2ccc(CCC(=O)NCCCCCCN(CCOc3ccc(NS(C)(=O)=O)cc3)CCc3ccc(NS(C)(=O)=O)cc3)cc21)c1ccc(S(=O)(=O)[O-])cc1C5(C)C	19	N
CHEMBL226704	CC1(C)C2=C3C=C4C5=[N+](CCC4OC3CCN2c2ccc(CCCCCC(=O)NCCCCCCN(CCOc3ccc(NS(C)(=O)=O)cc3)CCc3ccc(NS(C)(=O)=O)cc3)cc21)c1ccc(S(=O)(=O)[O-])cc1C5(C)C	10	P
