# Supplementary material for: A visual approach for analysis and inference of molecular activity spaces
Source: J Cheminform. 2019 Oct 22;11:63. doi: 10.1186/s13321-019-0386-z (PMC6805449; doi:10.1186/s13321-019-0386-z)
Supplement: Supplementary file 2 — Additional file 2. Contains all data sets (SIGMAR1, HRH1, HERG,and DRD5) retrieved from ChEMBL23, their computed NAMS similarities and R source code for analysis and inference of molecular activity spaces. [file 13321_2019_386_MOESM2_ESM.zip › Additional File 2/HRH1_With_Class_labels.csv]

chemblId	CANONICAL_SMILES	Vals	Class
CHEMBL155328	NCCc1cscn1	1e+13	N
CHEMBL90	NCCc1c[nH]cn1	79432.82	N
CHEMBL32813	NCCc1ccccn1	6.31e+12	N
CHEMBL2436555	NC1=Nc2ccc(Cl)cc2CN1	10000	N
CHEMBL554031	NCCCCCCc1c[nH]cn1	2e+12	N
CHEMBL175782	CN1CCC(Cc2c[nH]cn2)CC1	10000	N
CHEMBL270177	CC1NC(N)=Nc2cccc(Cl)c21	1100	N
CHEMBL30713	CC(N)Cc1c[nH]c2ccccc12	10000	N
CHEMBL156131	NCCc1csc(-c2ccccc2)n1	3.16e+13	N
CHEMBL1794855	CCN(C)C1CCCc2ccncc21	10000	N
CHEMBL273170	CC1NC(N)=Nc2ccc(Cl)c(Cl)c21	8	P
CHEMBL434785	N[C@@H](C(=O)O)C1Cc2ccccc2C1	10715.19	N
CHEMBL90063	NCCCCCCCCc1c[nH]cn1	2.51e+13	N
CHEMBL10780	NCC(c1ccccc1)c1ccccc1	10000	N
CHEMBL154695	NCCc1csc(Cc2ccccc2)n1	1.58e+13	N
CHEMBL287052	NCCc1c[nH]c(-c2cccc(Cl)c2)n1	1.58e+14	N
CHEMBL345185	NCCCCCCCCCc1c[nH]cn1	5.01e+13	N
CHEMBL10961	CNCC(c1ccccc1)c1ccccc1	10000	N
CHEMBL153919	NCCc1csc(Cc2cccc(Cl)c2)n1	3.16e+13	N
CHEMBL154068	NCCc1c[nH]c(-c2ccc(Cl)c(Cl)c2)n1	5.01e+13	N
CHEMBL154566	NCCCCCCCCCc1ccccn1	3.16e+13	N
CHEMBL1923532	CC(C)NCc1ccc(-c2ccccc2)o1	4570.88	N
CHEMBL1923535	NCCc1ccccc1Oc1ccccc1	10964.78	N
CHEMBL250403	CCCN1CCO[C@H](c2cccc(O)c2)C1	2000	N
CHEMBL343324	CNCCCOc1cccc2ccccc12	794.33	N
CHEMBL47482	NCC1c2ccccc2Cc2ccccc21	197	N
CHEMBL609579	NCCC(c1ccccc1)c1ccccc1	2758	N
CHEMBL90997	Fc1ccc2c(c1)CC(CC1CN=CN1)C2	1000	N
CHEMBL94249	NCCCCCCCCCCc1c[nH]cn1	2e+14	N
CHEMBL10602	CN(C)CC(c1ccccc1)c1ccccc1	5172	N
CHEMBL154047	NCCCCCCCCCCc1ccccn1	7.94e+13	N
CHEMBL157842	NCCCCCCCCCCc1cccnc1	1.26e+14	N
CHEMBL158352	NCCCCCCCCCCCc1c[nH]cn1	3.98e+14	N
CHEMBL160893	NCCC1c2ccccc2Cc2ccccc21	137	N
CHEMBL1672288	N#Cc1cc(F)cc(C#Cc2csc(F)n2)c1	10000	N
CHEMBL1824784	c1ccc(CN2C3CC4CC(C3)CC2C4)cc1	10000	N
CHEMBL359122	NCCCCCCCCCCc1ccncc1	2e+14	N
CHEMBL571073	Cc1ccc(CCCCN2CCCCC2)cc1	3200	N
CHEMBL593494	CNCCC(c1ccccc1)c1ccccc1	64	N
CHEMBL593734	NCCCC(c1ccccc1)c1ccccc1	1670	N
CHEMBL73307	CNCC1c2ccccc2Cc2ccccc21	189	N
CHEMBL1084132	c1ccc(N2CCN(CC3CCCCN3)C2)cc1	2511.89	N
CHEMBL1098230	CC(C)(C)c1ccc(SCCc2c[nH]cn2)cc1	1000	N
CHEMBL1411979	CN(C)CCN(Cc1cccs1)c1ccccn1	1.8	P
CHEMBL152126	c1nc(CCCCCCCCN2CCCC2)c[nH]1	2.51e+14	N
CHEMBL155188	NCCCCCCCCCCCCc1c[nH]cn1	1e+15	N
CHEMBL157328	NCCc1csc(-c2cccc(C(F)(F)F)c2)n1	7.94e+13	N
CHEMBL158780	NCCCC1c2ccccc2Cc2ccccc21	175	N
CHEMBL160933	CN(C)CC1c2ccccc2Cc2ccccc21	25	N
CHEMBL1824777	OC12CC3CC(CC(C3)N1Cc1ccccc1)C2	10000	N
CHEMBL1824785	Fc1cccc(CN2C3CC4CC(C3)CC2C4)c1	10000	N
CHEMBL1923526	OCCN1CCN(c2ncnc3sccc23)CC1	707.95	N
CHEMBL229429	N#Cc1cc(F)cc(C#Cc2csc(CF)n2)c1	10000	N
CHEMBL24665	NCCc1c[nH]c(-c2cccc(C(F)(F)F)c2)n1	2.51e+14	N
CHEMBL256694	C[C@@H]1NC(NCC(F)F)=Nc2ccc(Cl)c(Cl)c21	2.6	P
CHEMBL350878	NCCc1c[nH]c(CCCCc2ccccc2)n1	1e+13	N
CHEMBL402377	C[C@H]1CCCN1CCc1ccc2ccccc2c1	1000	N
CHEMBL429136	CC1NC(NCC(F)F)=Nc2ccc(Cl)c(Cl)c21	18.3	N
CHEMBL594138	CNCCCC(c1ccccc1)c1ccccc1	386	N
CHEMBL595158	CNCCC1c2ccccc2Cc2ccccc21	48	N
CHEMBL608151	CCOC[C@H]1[C@@H]2CNC[C@@]21c1ccc(Cl)c(Cl)c1	1000	N
CHEMBL610739	CN(C)CCC(c1ccccc1)c1ccccc1	75	N
CHEMBL1201353	CN(C)CC[C@@H](c1ccc(Cl)cc1)c1ccccn1	0.73	P
CHEMBL1241	CN(C)CCN(Cc1ccccc1)c1ccccn1	1e+17	N
CHEMBL129198	CN1CCN(C(=O)c2cc3cc(Cl)ccc3[nH]2)CC1	977.24	N
CHEMBL152122	NCCCCCCCCCCCCc1cccnc1	2.51e+14	N
CHEMBL156071	NCCCCCCCCCCCCCc1c[nH]cn1	2.51e+15	N
CHEMBL157273	NCCCCCCCCCCCCc1ccncc1	2.51e+14	N
CHEMBL157843	NCCCCCCCCCCCCc1ccccn1	1e+15	N
CHEMBL1632411	CN1CCC(/C(=N/O)c2cc3ccccc3[nH]2)CC1	10000	N
CHEMBL1824778	OC12CC3CC(CC(C3)N1Cc1cccc(F)c1)C2	10000	N
CHEMBL1915534	CC(C)(C)CCNc1cc(N[C@H]2CCNC2)ncn1	40000	N
CHEMBL1923525	CN(C)CCSc1nc2ccccc2c2nnnn12	707.95	N
CHEMBL1923528	CNCC(O)CN1c2ccccc2C2CCCCC21	2290.87	N
CHEMBL2376800	CCc1cnc2c(N3CC(NC)C3)nc(N)nc2c1	33884.42	N
CHEMBL2432045	c1ccc(CN[C@H]2C3C4CC5C6C4CC3C6C52)cc1	10000	N
CHEMBL319231	CC(=O)c1ccc(OCCCN2CC[C@H](N)C2)cc1	1e+05	N
CHEMBL346574	NCCc1c[nH]c(CCCCCc2ccccc2)n1	1e+13	N
CHEMBL348302	CNCCCC1c2ccccc2Cc2ccccc21	3	P
CHEMBL505	CN(C)CCC(c1ccc(Cl)cc1)c1ccccn1	7	P
CHEMBL593988	CN(C)CCC1c2ccccc2Cc2ccccc21	6	P
CHEMBL608689	CN(C)CCCC(c1ccccc1)c1ccccc1	70	N
CHEMBL657	CN(C)CCOC(c1ccccc1)c1ccccc1	20	N
CHEMBL1085672	O=C1N(CC2CCCCN2)CCN1c1cccc(Cl)c1	1995.26	N
CHEMBL1172775	COc1ccc(N2CCC(Cc3c[nH]cn3)CC2)cc1	1000	N
CHEMBL1189234	OC12C3C4CC5C6C4C1C6C(C53)N2Cc1ccccc1	10000	N
CHEMBL1222552	C1=C(N2CCNCC2)c2nccn2Cc2ccccc21	0.631	P
CHEMBL127508	OC(c1ccccc1)(c1ccccc1)C1CCNCC1	659	N
CHEMBL14638	O=C(c1ccc(OCCCc2c[nH]cn2)cc1)C1CC1	10000	N
CHEMBL155314	NCCCCCCCCCCCCCCc1c[nH]cn1	3.98e+15	N
CHEMBL157217	c1nc(CCCCCCCCCCN2CCCC2)c[nH]1	2.51e+14	N
CHEMBL1632412	Cc1ccc2[nH]c(/C(=N\O)C3CCN(C)CC3)cc2c1	10000	N
CHEMBL1632413	CN1CCN(/C(=N\O)c2cc3cc(Cl)ccc3[nH]2)CC1	10000	N
CHEMBL1632414	CN1CCC(/C(=N/O)c2nc3cc(Cl)ccc3[nH]2)CC1	1000	N
CHEMBL1915535	CN1CCN(c2cc(NCCC(C)(C)C)ncn2)CC1	10000	N
CHEMBL1923521	c1ccc(Cc2ccccc2OC2CCNCC2)cc1	6	P
CHEMBL1923523	NC1=NC(c2ccccc2)n2c(nc3ccccc32)N1	426.58	N
CHEMBL1923524	Cc1cccc2c(CCN)cn(Cc3ccccc3)c12	537.03	N
CHEMBL1923529	c1ccc2c(c1)nc1n(CCN3CCCCC3)cnn21	2630.27	N
CHEMBL1923531	c1ccc2c(c1)n(CCN1CCCCC1)c1ncnn21	4168.69	N
CHEMBL2203551	c1ccc(OCc2cc(OC[C@@H]3CCCN3)no2)cc1	10000	N
CHEMBL2376801	CCc1cnc2c(N3CC[C@@H](NC)C3)nc(N)nc2c1	11220.18	N
CHEMBL2376804	CNC1CN(c2nc(N)nc3cc(C4CC4)cnc23)C1	20892.96	N
CHEMBL2391541	C=CCN(CC=C)CCc1c[nH]c2ccc(OC)cc12	1258.93	N
CHEMBL260374	S=C(NC1CCCCC1)N1CCC(c2cnc[nH]2)CC1	10000	N
CHEMBL346230	CN(C)CCCC1c2ccccc2Cc2ccccc21	0.5	P
CHEMBL360953	Cn1ccc2c1CCn1ccnc1C2=C1CCNCC1	22	N
CHEMBL445	CNCCC=C1c2ccccc2CCc2ccccc21	5.86	P
CHEMBL462605	Clc1ccc(CCCOCCCN2CCCCC2)cc1	1148.15	N
CHEMBL564	CN(C)CCCN1c2ccccc2Sc2ccccc21	0.399	P
CHEMBL643	CC(CN1c2ccccc2Sc2ccccc21)N(C)C	0.334	P
CHEMBL6437	CN1CCN2c3ccccc3Cc3ccccc3C2C1	0.175	P
CHEMBL648	CN1CCN(C(c2ccccc2)c2ccccc2)CC1	4.44	P
CHEMBL654	CN1CCN2c3ncccc3Cc3ccccc3C2C1	1.6	P
CHEMBL900	Cc1ccccc1C(OCCN(C)C)c1ccccc1	144	N
CHEMBL1090197	CN(C)CCC1=C(Cc2cccnn2)c2ccccc2C1	7.7	P
CHEMBL1090198	CN(C)CCC1=C(Cc2ncccn2)c2ccccc2C1	15	N
CHEMBL1091782	C[C@@H](c1cscn1)c1c(CCN(C)C)sc2ccccc12	4.6	P
CHEMBL1092118	C[C@@H](c1cncs1)c1c(CCN(C)C)sc2ccccc12	5.2	P
CHEMBL1092598	C[C@H](C1=C(CCN(C)C)Cc2ccccc21)c1nccs1	0.8	P
CHEMBL1092767	CC(c1nccs1)c1c(CCN(C)C)sc2ccccc12	35	N
CHEMBL1093044	CNCCc1sc2ccccc2c1[C@@H](C)c1ccccn1	32000	N
CHEMBL1093058	C[C@H](c1c(CCN(C)C)sc2ccccc12)n1cccn1	4.4	P
CHEMBL1093607	CC(c1c(CCN(C)C)sc2ccccc12)n1ccnc1	122	N
CHEMBL1125	Cc1cc2c(s1)Nc1ccccc1N=C2N1CCNCC1	22	N
CHEMBL11603	NCCc1c[nH]c(C(c2ccccc2)c2ccccc2)n1	1e+13	N
CHEMBL1628227	CN(C)CCC=C1c2ccccc2COc2ccccc21	0.066	P
CHEMBL1643900	Fc1cccc(CCN[C@H]2C3C4CC5C6C4CC3C6C52)c1	2376	N
CHEMBL1643901	CN(Cc1cccc(F)c1)[C@H]1C2C3CC4C5C3CC2C5C41	10000	N
CHEMBL1923530	c1ccc2c(N3CCN(C4CCCC4)CC3)ncnc2c1	3235.94	N
CHEMBL1923533	OC(CNC1CC1)Cn1c2ccccc2c2ccccc21	6309.57	N
CHEMBL1923534	NCCSc1nc(C2CCCCC2)n(-c2ccccc2)n1	8128.31	N
CHEMBL2112371	CNC[C@@H]1C[C@H]2c3ccccc3Cc3ccccc3[C@@H]2O1	3.5	P
CHEMBL21731	CNCCCC12CCC(c3ccccc31)c1ccccc12	1.02	P
CHEMBL2204360	Cc1ccc(Sc2ccccc2N2CCNCC2)c(C)c1	180	N
CHEMBL2432039	C1C2C3CC4C2C2C1C3[C@H](NCC13C5C6C7C5C1C7C63)C42	4736	N
CHEMBL2441619	Cc1ccc2nc(C(F)(F)F)cc(N3CCNCC3)c2c1	399	N
CHEMBL3094130	c1cc2c(cc1OCCCN1CCCCC1)CCNCC2	1258.93	N
CHEMBL3094213	CC(C)N1CCC(Oc2ccc3c(c2)CCNCC3)CC1	2511.89	N
CHEMBL329685	CNCC1C[C@@H]2c3ccccc3Cc3ccccc3[C@H]2O1	9.3	P
CHEMBL434684	CC(C1=C(CN(C)C)Cc2ccccc21)c1ccccn1	28.84	N
CHEMBL444353	Cn1ccc2c1C(=O)Cn1ccnc1C2=C1CCNCC1	12	N
CHEMBL451	CNC1=Nc2ccc(Cl)cc2C(c2ccccc2)=[N+]([O-])C1	208	N
CHEMBL511	COc1ccc(CN(CCN(C)C)c2ccccn2)cc1	1.7	P
CHEMBL551340	CN(C)CCc1sc2ccccc2c1Cc1cnccn1	75	N
CHEMBL559251	CN(C)CCC1=C(Cc2cnccn2)c2ccccc2C1	4	P
CHEMBL629	CN(C)CCC=C1c2ccccc2CCc2ccccc21	0.555	P
CHEMBL71	CN(C)CCCN1c2ccccc2Sc2ccc(Cl)cc21	1.96	P
CHEMBL855	Cc1ccc(/C(=C\CN2CCCC2)c2ccccn2)cc1	1.6	P
CHEMBL908	CN(C)CC/C=C1/c2ccccc2Sc2ccc(Cl)cc21	3.75	P
CHEMBL1087493	CCOCCn1c(N2CC[C@H](N(C)C)C2)nc2ccccc21	4.8	P
CHEMBL1088882	Cc1cncc(CC2=C(CCN(C)C)Cc3ccccc32)n1	12	N
CHEMBL1088898	Cc1nccnc1CC1=C(CCN(C)C)Cc2ccccc21	63	N
CHEMBL1088899	Cc1cnc(CC2=C(CCN(C)C)Cc3ccccc32)cn1	35	N
CHEMBL1090432	CC(c1ccccn1)c1c(CCN(C)C)sc2ccccc12	12	N
CHEMBL1090527	C[C@H](C1=C(CCN(C)C)Cc2cc(F)ccc21)c1nccs1	0.3	P
CHEMBL1090528	Cc1ccc2c(c1)CC(CCN(C)C)=C2[C@@H](C)c1nccs1	2.2	P
CHEMBL1091776	CC(c1cccnc1)c1c(CCN(C)C)sc2ccccc12	10000	N
CHEMBL1091778	C[C@@H](c1cccnc1)c1c(CCN(C)C)sc2ccccc12	79000	N
CHEMBL1092259	CN(C)CCC1=C(Cc2cnccn2)c2ccc(Cl)cc2C1	1.4	P
CHEMBL1092599	Cc1csc([C@H](C)C2=C(CCN(C)C)Cc3ccccc32)n1	3.1	P
CHEMBL1092600	Cc1ccc2c(c1)CC(CCN(C)C)=C2Cc1cnccn1	11.9	N
CHEMBL1092649	CN(C)CCC1=C(Cc2cnccn2)c2ccc(F)cc2C1	1.4	P
CHEMBL1092652	CN(C)CCC1=C(Cc2cccnn2)c2ccc(Cl)cc2C1	2.1	P
CHEMBL1092662	CN(C)CCC1=C(Cc2cccnn2)c2ccc(F)cc2C1	1.7	P
CHEMBL1113	Clc1ccc2c(c1)C(N1CCNCC1)=Nc1ccccc1O2	11	N
CHEMBL11584	NCCc1c[nH]c(CC(c2ccccc2)c2ccccc2)n1	1.26e+14	N
CHEMBL1172	Clc1ccc2c(c1)CCc1cccnc1C2=C1CCNCC1	1.16	P
CHEMBL1172754	FC(F)(F)c1ccc(N2CCC(Cc3c[nH]cn3)CC2)cc1	1000	N
CHEMBL1242950	CCCCC1CCN(CCCC(=O)c2ccccc2C)CC1	610	N
CHEMBL1278116	CN(C)C1CC[C@]2(Cc3ccccc3Cc3ccccc32)C1	3.98	P
CHEMBL1403257	C1CCN(c2nc(N3CCCC3)nc(N3CCNCC3)n2)C1	1905.46	N
CHEMBL1493369	C[C@@H](C1=C(CCN(C)C)Cc2ccccc21)c1ccccn1	69.18	N
CHEMBL152221	c1nc(CCCCCCCCCCCCN2CCCC2)c[nH]1	5.01e+14	N
CHEMBL1617548	C=CCn1c(=N)n(CC(=O)c2ccccc2)c2ccccc21	10715.19	N
CHEMBL1643902	CN(CCc1cccc(F)c1)[C@H]1C2C3CC4C5C3CC2C5C41	10000	N
CHEMBL1669405	CCN(C)CCC1=C(Cc2cnccn2)c2ccccc2C1	7.2	P
CHEMBL1669412	c1ccc2c(c1)CC(CCN1CCC1)=C2Cc1cnccn1	4.3	P
CHEMBL1923522	CN1CCN(c2nc(N3CCCC3)c3cnn(C)c3n2)CC1	62	N
CHEMBL1923527	c1cnc2c(c1)cc([C@@H]1CCCO1)n2CCN1CCCCC1	1778.28	N
CHEMBL1935574	Nc1nc(N2CCNCC2)c2ccc(-c3ccco3)cc2n1	10500	N
CHEMBL1940414	c1ccc(OCCCN2CCN(c3ccccc3)CC2)cc1	67.9	N
CHEMBL22108	CC(C1=C(CCN(C)C)Cc2ccccc21)c1ccccn1	0.692	P
CHEMBL2376803	CNC1CN(c2nc(N)nc3cc(C4CCCC4)cnc23)C1	16595.87	N
CHEMBL2429890	c1cc2c(cc1CN[C@H]1C3C4CC5C6C4CC3C6C51)OCO2	4178	N
CHEMBL260823	Fc1ccc(O[C@H](c2ccccc2)[C@H]2CNCCO2)c(Cl)c1	10	P
CHEMBL264418	Fc1cccc(O[C@H](c2ccccc2)[C@H]2CNCCO2)c1F	10	P
CHEMBL272899	CCCc1ccc2c(c1)sc(=O)n2CCN1CCCCCC1	311	N
CHEMBL285802	CN(C)CCOC1=Cc2ccccc2Sc2ccc(Cl)cc21	3.4	P
CHEMBL3104091	CN1CCc2c(c3cccc4c3n2-c2ccccc2CC4)C1	50.12	N
CHEMBL3104092	CN1CCc2c(c3cccc4c3n2Cc2ccccc2C4)C1	47.86	N
CHEMBL3104093	CN1CCc2c(c3cccc4c3n2CCc2ccccc2-4)C1	10000	N
CHEMBL3217984	CN1CCC2C(C1)c1cccc3c1N2c1ccccc1CS3	3.16	P
CHEMBL327306	CN(C)CC1C[C@@H]2c3ccccc3Sc3ccccc3[C@H]2O1	4.3	P
CHEMBL327651	CN(C)C[C@@H]1C[C@H]2c3ccccc3Cc3ccccc3[C@@H]2O1	3.74	P
CHEMBL328573	CN(C)C[C@@H]1C[C@@H]2c3ccccc3Cc3ccccc3N2O1	0.64	P
CHEMBL329268	CN(C)C[C@@H]1C[C@@H]2c3ccccc3Cc3ccccc3[C@H]2O1	0.63	P
CHEMBL329566	CN(C)C[C@H]1C[C@@H]2c3ccccc3Cc3ccccc3[C@H]2O1	0.43	P
CHEMBL330713	CN(C)CC1C[C@H]2c3ccccc3Oc3ccccc3[C@H]2O1	32.6	N
CHEMBL395110	CN1CCCC(CN2c3ccccc3Sc3ccccc32)C1	3.13	P
CHEMBL404956	Cc1cc(F)ccc1O[C@H](c1ccccc1)[C@H]1CNCCO1	10	P
CHEMBL415	CN(C)CCCN1c2ccccc2CCc2ccc(Cl)cc21	9.83	P
CHEMBL429914	C[C@@H]1CCCN1CCc1ccc(OCc2ccccc2)cc1	1000	N
CHEMBL434001	OCCN1CCN(c2ncnc3c2oc2ccccc23)CC1	5370.32	N
CHEMBL516	CN1CCC(=C2c3ccccc3C=Cc3ccccc32)CC1	0.43	P
CHEMBL534	CN1CCC(=C2c3ccccc3CC(=O)c3sccc32)CC1	0.138	P
CHEMBL539843	NC(=O)c1cnc2n1CCc1ccccc1C21CCNCC1	19	N
CHEMBL540982	CN(C)CCc1sc2ccccc2c1Cc1ccc(F)cc1	11	N
CHEMBL556506	C[C@H](C1=C(CCN(C)C)Cc2ccccc21)c1cnccn1	1.3	P
CHEMBL560741	CN(C)CCC1=C(Cc2ccc(F)cc2)c2ccccc2C1	0.6	P
CHEMBL563920	C[C@@H](c1ccccn1)c1c(CCN(C)C)oc2ccccc12	0.9	P
CHEMBL564144	C[C@@H](c1ccccn1)c1c(CCN(C)C)sc2ccccc12	4	P
CHEMBL564226	C[C@H](C1=C(CCN(C)C)Cc2ccccc21)c1ccccn1	0.4	P
CHEMBL598753	COc1ccc2c3c(ccc2c1)Cc1ccccc1C3CN	2640	N
CHEMBL65849	CN(C)CCCNc1c2c(nc3ccccc13)CCCCC2	7696	N
CHEMBL715	Cc1cc2c(s1)Nc1ccccc1N=C2N1CCN(C)CC1	1.47	P
CHEMBL92667	CN(C)CC1C[C@@H]2c3ccccc3Cc3ccccc3[C@H]2O1	0.7	P
CHEMBL96158	CN(C)CC1C[C@@H]2c3ccccc3Oc3ccccc3[C@H]2O1	14	N
CHEMBL96732	CN(C)CC1C[C@H]2c3ccccc3Cc3ccccc3[C@H]2O1	27	N
CHEMBL100454	CN1CCN(C2=Nc3ccccc3Nc3sc(CO)cc32)CC1	6	P
CHEMBL1088900	COc1nccnc1CC1=C(CCN(C)C)Cc2ccccc21	2.2	P
CHEMBL1091775	C[C@@H](c1ccccn1)c1c(CCN2CCC2)sc2ccccc12	3.9	P
CHEMBL1091791	Cc1ccnc(C(C)c2c(CCN(C)C)sc3ccccc23)c1	390	N
CHEMBL1091793	CC(c1cccc(F)n1)c1c(CCN(C)C)sc2ccccc12	38	N
CHEMBL1092126	Cc1cccnc1[C@H](C)c1c(CCN(C)C)sc2ccccc12	9.3	P
CHEMBL1092258	COc1ccc2c(c1)CC(CCN(C)C)=C2Cc1cnccn1	8.9	P
CHEMBL1092377	C[C@@H](c1ncccc1F)c1c(CCN(C)C)sc2ccccc12	2.7	P
CHEMBL1092494	C[C@@H](c1ncccc1Cl)c1c(CCN(C)C)sc2ccccc12	8	P
CHEMBL1092495	C[C@@H](c1ccc(F)cn1)c1c(CCN(C)C)sc2ccccc12	13	N
CHEMBL1092496	Cc1ccc(C(C)c2c(CCN(C)C)sc3ccccc23)cn1	69	N
CHEMBL1092663	Cc1ccc2c(c1)CC(CCN(C)C)=C2[C@@H](C)c1cnccn1	4.2	P
CHEMBL1092765	C[C@H](c1cccnc1F)c1c(CCN(C)C)sc2ccccc12	1.7	P
CHEMBL1092766	C[C@H](c1cccnc1Cl)c1c(CCN(C)C)sc2ccccc12	2.9	P
CHEMBL1092813	Cc1ncccc1[C@@H](C)c1c(CCN(C)C)sc2ccccc12	17	N
CHEMBL1093623	COc1ccc2c(c1)CC(CCN(C)C)=C2[C@@H](C)c1nccs1	2.5	P
CHEMBL1201203	CN1[C@H]2CC[C@@H]1C[C@H](OC(c1ccccc1)c1ccccc1)C2	0.37	P
CHEMBL157264	NCCc1c[nH]c(CCC(c2ccccc2)C2CCCCC2)n1	1e+14	N
CHEMBL1669406	CCCN(C)CCC1=C(Cc2cnccn2)c2ccccc2C1	41	N
CHEMBL1669407	CN(CCF)CCC1=C(Cc2cnccn2)c2ccccc2C1	24	N
CHEMBL1669413	c1ccc2c(c1)CC(CCN1CCCC1)=C2Cc1cnccn1	2.8	P
CHEMBL1669414	FC1CN(CCC2=C(Cc3cnccn3)c3ccccc3C2)C1	49	N
CHEMBL167223	CC(C1=C(CCN(C)C)Cc2cc(Cl)ccc21)c1ccccn1	0.813	P
CHEMBL1767153	CCCCCc1nn(C[C@H]2CCCN2C)c(=O)c2ccccc12	1.58	P
CHEMBL193435	CN(C)C[C@H]1CC2c3ccccc3Oc3ccc(Br)cc3[C@H]2O1	42	N
CHEMBL1935437	Fc1ccc(Cn2c([C@@H]3CCCNC3)nc3ccccc32)cc1	1.2	P
CHEMBL1935441	Cc1ccc(Cn2c([C@H]3CNCCO3)nc3ccccc32)cc1	1	P
CHEMBL1935442	Fc1ccc(Cn2c([C@H]3CNCCO3)nc3ccccc32)cc1	0.8	P
CHEMBL1935444	Cc1ccc(Cn2c(C3CNCCS3)nc3ccccc32)cc1	63	N
CHEMBL1935445	Fc1ccc(Cn2c(C3CNCCS3)nc3ccccc32)cc1	95	N
CHEMBL1935446	Fc1ccc(Cn2c([C@H]3CNCCS3)nc3ccccc32)cc1	1.3	P
CHEMBL1935571	CN1CCN(c2nc(N)nc3cc(-c4ccoc4)ccc23)CC1	7373	N
CHEMBL1935572	CN1CCN(c2nc(N)nc3cc(-c4ccsc4)ccc23)CC1	2800	N
CHEMBL1935573	CN1CCN(c2nc(N)nc3cc(-c4ccco4)ccc23)CC1	6422	N
CHEMBL193639	CN(C)C[C@H]1CC2c3ccccc3Sc3ccc(F)cc3[C@H]2O1	0.52	P
CHEMBL1940412	Fc1ccc(OCCCN2CCN(c3ccccc3)CC2)cc1	62.9	N
CHEMBL1940418	Fc1ccc(CCCCN2CCN(c3ccccn3)CC2)cc1	167	N
CHEMBL1940419	Fc1ccc(SCCCN2CCN(c3ccccn3)CC2)cc1	212	N
CHEMBL1940420	Fc1ccc(OCCCN2CCN(c3ccccn3)CC2)cc1	262	N
CHEMBL194659	CN(C)C[C@H]1CC2c3ccccc3Oc3ccc(F)cc3[C@H]2O1	7.5	P
CHEMBL195706	CN(C)C[C@@H]1CC2c3ccccc3Oc3ccc(F)cc3[C@H]2O1	33	N
CHEMBL213912	CN1CCN(C2=Nc3ccc(Cl)cc3Oc3ccccc32)CC1	7.76	P
CHEMBL2205811	COc1cccc(CCN2C3C4C5CC6C7C5C3C7C2(O)C64)c1	8858	N
CHEMBL2205812	COc1ccc(CCN2C3C4C5CC6C7C5C3C7C2(O)C64)cc1	3839	N
CHEMBL2205836	COc1ccccc1CCN1C2C3C4CC5C6C4C2C6C1(O)C53	3727	N
CHEMBL237087	C(#Cc1cccc(CN2CCOCC2)c1)CCN1CCCCC1	10000	N
CHEMBL2432046	COc1ccc(CN[C@H]2C3C4CC5C6C4CC3C6C52)cc1OC	1359	N
CHEMBL2432052	CN(CCc1cccc(F)c1)[C@H]1C2C3CC4C2C(=O)C2C4C3C21	10000	N
CHEMBL25688	N#Cc1ccc(-c2ccc(OCCCN3CCCC3)cc2)cc1	5011.87	N
CHEMBL258930	c1ccc([C@@H](Oc2cccc3c2OCC3)[C@H]2CNCCO2)cc1	10	P
CHEMBL259765	COc1cc(F)ccc1O[C@H](c1ccccc1)[C@H]1CNCCO1	10	P
CHEMBL267014	Clc1ccc(N2CCN(Cc3c[nH]c4ncccc34)CC2)cc1	10000	N
CHEMBL275507	NCCc1c[nH]c(CCC(c2ccccc2)c2ccccc2)n1	5.01e+14	N
CHEMBL282424	Fc1ccccc1N1CCN(Cc2c[nH]c3ncccc23)CC1	10000	N
CHEMBL28997	Fc1ccc(N2CCN(Cc3c[nH]c4ncccc34)CC2)cc1	10000	N
CHEMBL302445	CCCCCC(=O)c1ccc(OCCCN2CCNCC2)cc1	6025.6	N
CHEMBL303313	CN1CCN([C@H]2Cc3ccccc3Sc3ccc(Cl)cc32)CC1	15	N
CHEMBL3094114	c1ccc(COc2ccc3c(c2)CCN(CC2CC2)CC3)cc1	1000	N
CHEMBL3238444	Cc1nnc(C)n1-c1ccc(OCCCN2CCCCC2)cc1	29512.09	N
CHEMBL3238446	C[C@H](NCc1ccc(OCCCN2CCCCC2)cc1)C(N)=O	31622.78	N
CHEMBL328209	CN(C)CC1C[C@@H]2c3ccccc3COc3ccccc3[C@H]2O1	20.6	N
CHEMBL328356	CN(C)CC1C[C@@H]2c3ccccc3N(C)c3ccccc3[C@H]2O1	6	P
CHEMBL363581	CN(C)C[C@@H]1CC2c3ccccc3Sc3ccc(F)cc3[C@H]2O1	1.2	P
CHEMBL364270	CN(C)C[C@@H]1CC2c3ccccc3Oc3ccc(Cl)cc3[C@H]2O1	14	N
CHEMBL366164	CN(C)C[C@H]1C[C@@H]2c3ccccc3Sc3ccc(F)cc3[C@H]2O1	1.4	P
CHEMBL408868	COc1cc(Cl)ccc1O[C@H](c1ccccc1)[C@H]1CNCCO1	26	N
CHEMBL42	CN1CCN(C2=Nc3cc(Cl)ccc3Nc3ccccc32)CC1	0.571	P
CHEMBL435301	CN(C)C[C@H]1CC2c3ccccc3Oc3ccc(Cl)cc3[C@H]2O1	4.3	P
CHEMBL440512	Cc1cc2c(s1)Nc1ccccc1N=C2N1CC[N+](C)([O-])CC1	87	N
CHEMBL588119	CCCCCCCCN[C@H](C)[C@@H](O)c1ccc(SC(C)C)cc1	2475.9	N
CHEMBL593103	CN1CCN(c2cc(NCc3ccc(F)cc3)nc(N)n2)CC1	1000	N
CHEMBL594721	CN1CCN(c2cc(NCc3ccccc3Cl)nc(N)n2)CC1	1000	N
CHEMBL594731	Cc1ccccc1CNc1cc(N2CCN(C)CC2)nc(N)n1	1000	N
CHEMBL64249	CN1CCN(C2Cc3ccccc3Sc3ccc(Cl)cc32)CC1	0.19	P
CHEMBL64875	CN1CCN([C@@H]2Cc3ccccc3Sc3ccc(Cl)cc32)CC1	12	N
CHEMBL93321	CN(C)CC1C[C@@H]2c3ccccc3OCc3ccccc3[C@H]2O1	9.6	P
CHEMBL104669	N#Cc1ccc(-c2ccc(OCCCN3CC[C@@H](O)C3)cc2)cc1	4466.84	N
CHEMBL105267	N#Cc1ccc(-c2ccc(OCCCN3CC[C@@H](N)C3)cc2)cc1	13803.84	N
CHEMBL105594	N#Cc1ccc(-c2ccc(OCCCN3CCNCC3)cc2)cc1	8912.51	N
CHEMBL106483	N#Cc1ccc(-c2ccc(OCCCN3CCOCC3)cc2)cc1	3235.94	N
CHEMBL1078642	N#C/N=C(/NCCCCc1c[nH]cn1)NCCSc1ccccc1	25703.96	N
CHEMBL1087089	CN1CCCC(c2nc3ccccc3n2Cc2ccc(F)cc2)C1	0.5	P
CHEMBL1090175	COc1ccc2c(c1)CC(CCN(C)C)=C2[C@@H](C)c1cnccn1	3.1	P
CHEMBL1091069	COc1cccnc1[C@H](C)c1c(CCN(C)C)sc2ccccc12	5	P
CHEMBL1091792	COc1cccc(C(C)c2c(CCN(C)C)sc3ccccc23)n1	59	N
CHEMBL1092597	COc1nccnc1[C@H](C)C1=C(CCN(C)C)Cc2ccccc21	1	P
CHEMBL1092650	COc1nccnc1CC1=C(CCN(C)C)Cc2cc(Cl)ccc21	1.5	P
CHEMBL1092651	COc1nccnc1CC1=C(CCN(C)C)Cc2cc(F)ccc21	0.8	P
CHEMBL1092812	COc1ccc(C(C)c2c(CCN(C)C)sc3ccccc23)cn1	120	N
CHEMBL1093294	COc1ncccc1[C@@H](C)c1c(CCN(C)C)sc2ccccc12	2.9	P
CHEMBL1095819	CN1CCC[C@@H](c2nc3ccccc3n2Cc2ccc(F)cc2)C1	0.9	P
CHEMBL1243335	CC(C)(C)c1ccc(SCC(c2ccccn2)c2c[nH]cn2)cc1	10000	N
CHEMBL1243366	CC(C)(C)c1ccc(SCC(c2cccnc2)c2c[nH]cn2)cc1	10000	N
CHEMBL1243367	FC(F)(F)c1ccc(SCC(c2ccncc2)c2c[nH]cn2)cc1	540	N
CHEMBL1243394	FC(F)(F)c1ccc(SC[C@H](c2c[nH]cn2)C2CCNCC2)cc1	280	N
CHEMBL1243395	FC(F)(F)c1ccc(SC[C@@H](c2c[nH]cn2)C2CCNCC2)cc1	48	N
CHEMBL140872	O=C(CCCN1CCN(c2ncccn2)CC1)c1ccc(F)cc1	912	N
CHEMBL153994	Cc1ccc(C(CCc2nc(CCN)c[nH]2)c2ccccc2)cc1	3.16e+14	N
CHEMBL1626	CN1CCC[C@@H]1CCO[C@](C)(c1ccccc1)c1ccc(Cl)cc1	0.049	P
CHEMBL1669408	C[C@H](C1=C(CCN(C)CCF)Cc2ccccc21)c1cnccn1	13	N
CHEMBL1669409	C[C@H](C1=C(CCN(C)CC#N)Cc2ccccc21)c1cnccn1	32	N
CHEMBL1669415	FC1(F)CN(CCC2=C(Cc3cnccn3)c3ccccc3C2)C1	4605	N
CHEMBL1669417	FC1CCN(CCC2=C(Cc3cnccn3)c3ccccc3C2)C1	10.5	N
CHEMBL172233	CC(C1=C(CCN(C)CCF)Cc2ccccc21)c1ccccn1	7.24	P
CHEMBL1767134	CN(C)CCn1nc(Cc2ccc(Cl)cc2)c2ccccc2c1=O	0.251	P
CHEMBL1923729	C[C@@H]1CCCN1CCCOc1ccc(-c2ccc(=O)n(C)c2)cc1	10000	N
CHEMBL1935438	c1ccc(OCCn2c(C3CCCNC3)nc3ccccc32)cc1	1	P
CHEMBL1935443	Cc1ccc(Cn2c(C3CNCCO3)nc3ccccc32)cc1C	365	N
CHEMBL1935447	COc1ccc(Cn2c([C@H]3CNCCS3)nc3ccccc32)cc1	1.4	P
CHEMBL1935448	COc1ccc(Cn2c(C3CNCCS3)nc3ccccc32)cc1	92	N
CHEMBL2037604	C[C@H](COc1ccc(-c2cn[nH]c(=O)c2)cc1)CN1CCC[C@H]1C	10000	N
CHEMBL261551	CN1CCN(c2nc3ccccc3nc2Cc2ccccc2)CC1	741.31	N
CHEMBL263881	CCN(CC)C(=O)[C@@H]1C=C2c3cccc4[nH]cc(c34)C[C@H]2N(C)C1	1540	N
CHEMBL274768	NCCc1c[nH]c(CCCC(c2ccccc2)c2ccccc2)n1	6.31e+14	N
CHEMBL282829	CCc1ccc(N2CCN(Cc3c[nH]c4ncccc34)CC2)cc1	10000	N
CHEMBL28607	COc1ccc(N2CCN(Cc3c[nH]c4ncccc34)CC2)cc1	10000	N
CHEMBL28651	CSc1ccc(N2CCN(Cc3c[nH]c4ncccc34)CC2)cc1	10000	N
CHEMBL29808	C=Cc1ccc(N2CCN(Cc3c[nH]c4ncccc34)CC2)cc1	10000	N
CHEMBL302005	CN(C)C/C=C1\c2ccccc2COc2ccc(CC(=O)O)cc21	11	N
CHEMBL303824	CN1CCCC1CCNc1c2c(nc3ccccc13)CCCCC2	1000	N
CHEMBL3094217	c1cc2c(cc1OCCN1CCCCC1)CCN(CC1CC1)CC2	1995.26	N
CHEMBL318801	N#Cc1ccc(-c2ccc(OCCCN3CC[C@H](O)C3)cc2)cc1	5623.41	N
CHEMBL3289656	c1cnc(N2CCN(CCCc3nc4ccccc4s3)CC2)nc1	724.44	N
CHEMBL3417585	C[C@@H]1CCCN1CCCOc1ccc(C2=NNC(=O)[C@@H]3C[C@H]23)cc1	10000	N
CHEMBL3417586	C[C@@H]1CCCN1CCCOc1ccc(C2=NNC(=O)[C@H]3C[C@@H]23)cc1	10000	N
CHEMBL346993	NCCc1c[nH]c(CCC(c2ccccc2)c2ccc(Br)cc2)n1	3.98e+14	N
CHEMBL435949	COc1ccccc1N1CCN(Cc2c[nH]c3ncccc23)CC1	10000	N
CHEMBL481153	O=C(OCCN1CCCC1)N1c2ccccc2Sc2ccccc21	29	N
CHEMBL519240	Nc1nc2c(c(N3CCNCC3)n1)CCC1=C2[C@@H]2CCCC[C@@H]2O1	3548.13	N
CHEMBL549	CN(C)CCCC1(c2ccc(F)cc2)OCc2cc(C#N)ccc21	371	N
CHEMBL569270	CNc1cc(-c2csc(N(C)C(=O)c3ccc(F)cc3)n2)ncn1	10000	N
CHEMBL590241	c1ccc(CCNCC2c3ccccc3Cc3ccccc32)cc1	242	N
CHEMBL595180	CN1CCN(c2cc(NCc3c(Cl)cccc3Cl)nc(N)n2)CC1	1000	N
CHEMBL62840	CCOC(=O)N1CCN(CCCOc2ccc(C(C)=O)cc2)CC1	2238.72	N
CHEMBL66388	c1ccc2c(NCCCN3CCCC3)c3c(nc2c1)CCCCC3	4085	N
CHEMBL102416	N#Cc1ccc(-c2ccc(OCCCN3CCC(O)CC3)cc2)cc1	575.44	N
CHEMBL102452	N#Cc1ccc(-c2ccc(OCCCN3CCC(N)CC3)cc2)cc1	3548.13	N
CHEMBL102984	CC1CCCCN1CCCOc1ccc(-c2ccc(C#N)cc2)cc1	3467.37	N
CHEMBL104	Clc1ccccc1C(c1ccccc1)(c1ccccc1)n1ccnc1	3416	N
CHEMBL104994	CC(=O)c1ccc(OCCCN2CC[C@H](NC(=O)[C@@H](N)CO)C2)cc1	43000	N
CHEMBL105762	C[C@@H]1CC[C@@H](C)N1CCCOc1ccc(-c2ccc(C#N)cc2)cc1	562.34	N
CHEMBL105967	N#Cc1ccc(-c2ccc(OCCCN3CCCNCC3)cc2)cc1	3890.45	N
CHEMBL106545	CN[C@@H]1CCN(CCCOc2ccc(-c3ccc(C#N)cc3)cc2)C1	3715.35	N
CHEMBL106596	N#Cc1ccc(-c2ccc(OCCCN3CCCC(O)C3)cc2)cc1	7762.47	N
CHEMBL1090176	COc1nccnc1[C@H](C)C1=C(CCN(C)C)Cc2cc(C)ccc21	2.7	P
CHEMBL1090526	COc1nccnc1[C@H](C)C1=C(CCN(C)C)Cc2cc(F)ccc21	0.7	P
CHEMBL1094510	CN1CCCC(c2nc3ccccc3n2CCOc2ccccc2)C1	0.8	P
CHEMBL1222553	O=C(O)CCN1CCN(C2=Cc3ccccc3Cn3ccnc32)CC1	50.12	N
CHEMBL1278114	O=C(O)CCNC1CC[C@]2(Cc3ccccc3Cc3ccccc32)C1	10	P
CHEMBL1278115	O=C(O)CCNC1CC[C@@]2(Cc3ccccc3Cc3ccccc32)C1	25.12	N
CHEMBL137781	C[C@H]1C[C@@H](C)N1C(=O)[C@@H]1C=C2c3cccc4[nH]cc(c34)CC2N(C)C1	500	N
CHEMBL138989	C[C@@H]1C[C@@H](C)N1C(=O)[C@@H]1C=C2c3cccc4[nH]cc(c34)CC2N(C)C1	1400	N
CHEMBL150161	O=C(CCCN1CCC(O)(c2ccc(Cl)cc2)C1)c1ccc(F)cc1	1467	N
CHEMBL157138	CCN(CC)C(=O)N[C@H]1C=C2c3cccc4[nH]cc(c34)C[C@H]2N(C)C1	19	N
CHEMBL1669410	C[C@H](C1=C(CCN(C)CCC#N)Cc2ccccc21)c1cnccn1	109	N
CHEMBL1669416	FC1(F)CCN(CCC2=C(Cc3cnccn3)c3ccccc3C2)C1	249	N
CHEMBL1767135	CN(C)CCCn1nc(Cc2ccc(Cl)cc2)c2ccccc2c1=O	10	P
CHEMBL1767151	CN1CCC[C@@H]1Cn1nc(CC2CCCCC2)c2ccccc2c1=O	79.43	N
CHEMBL1779058	O=C(CCCN1C2C3C4CC5C6C4C2C6C1(O)C53)c1ccc(F)cc1	2372	N
CHEMBL1940402	OC1(c2ccc(Cl)cc2)CCN(CCCCc2ccc(F)cc2)CC1	128.5	N
CHEMBL1940403	OC1(c2ccc(Cl)cc2)CCN(CCCSc2ccc(F)cc2)CC1	115	N
CHEMBL1940404	OC1(c2ccc(Cl)cc2)CCN(CCCOc2ccc(F)cc2)CC1	698.6	N
CHEMBL1946125	Fc1ccc(SCCCN2CCCN(c3ccc(Cl)cc3)CC2)cc1	800.2	N
CHEMBL1946126	Fc1ccc(OCCCN2CCCN(c3ccc(Cl)cc3)CC2)cc1	509	N
CHEMBL1946253	Fc1ccc(CCCCN2CCCN(c3ccc(Cl)cc3)CC2)cc1	1247	N
CHEMBL2112461	C[C@@]1(O)CCN(CCCOc2ccc(-c3ccc(C#N)cc3)cc2)C1	3890.45	N
CHEMBL2432051	COc1cc(CN[C@H]2C3C4CC5C6C4CC3C6C52)cc(OC)c1OC	5569	N
CHEMBL274767	NCCc1c[nH]c(CCCCC(c2ccccc2)c2ccccc2)n1	7.94e+14	N
CHEMBL28833	CCCc1ccc(N2CCN(Cc3c[nH]c4ncccc34)CC2)cc1	10000	N
CHEMBL3094215	c1cc2c(cc1OCCCN1CCCCC1)CCN(CC1CC1)CC2	1995.26	N
CHEMBL3221637	CC(C)N1CCC(Oc2ccc(C3(C(N)=O)CCOCC3)cc2)CC1	4000	N
CHEMBL322873	CC1CCCN(CCCOc2ccc(-c3ccc(C#N)cc3)cc2)C1	275.42	N
CHEMBL323562	CC1CCN(CCCOc2ccc(-c3ccc(C#N)cc3)cc2)CC1	426.58	N
CHEMBL343755	C[C@H]1C[C@H](C)N1C(=O)[C@@H]1C=C2c3cccc4[nH]cc(c34)CC2N(C)C1	2500	N
CHEMBL452847	CN1CCN(c2nc(NCc3cccs3)c3cc(Cl)ccc3n2)CC1	19.95	N
CHEMBL454890	CN1CCN(c2nc(NCc3ccoc3)c3cc(Cl)ccc3n2)CC1	97.72	N
CHEMBL467094	COc1cc2c3c(c1OC)-c1cc4c(cc1CC3N(C)CC2)OCO4	10000	N
CHEMBL476935	O=C(CCCN1CCN(c2ccc(Cl)cc2)CC1)c1ccc(F)cc1	157.6	N
CHEMBL479	CSc1ccc2c(c1)N(CCC1CCCCN1C)c1ccccc1S2	8.41	P
CHEMBL519609	CCN(CC)CCCOC(=O)N1c2ccccc2Sc2ccccc21	430	N
CHEMBL549599	CNC1CCN(c2nc3ccccc3n2Cc2ccc(F)cc2)CC1	2.4	P
CHEMBL572034	Cc1ccc(CCCCN2CCC(C(O)c3ccccc3)CC2)cc1	121	N
CHEMBL609328	c1ccc(CCCNCC2c3ccccc3Cc3ccccc32)cc1	725	N
CHEMBL62066	CCOC(=O)N1CCN(CCCOc2ccc(C(=O)CC)cc2)CC1	1659.59	N
CHEMBL66660	C(#Cc1c2c(nc3ccccc13)CCCCC2)CCN1CCCCC1	15733	N
CHEMBL728	CN1CCN(CCCN2c3ccccc3Sc3ccc(Cl)cc32)CC1	2.79	P
CHEMBL96429	c1ccc2c(c1)Cc1ccccc1[C@H]1CC(CN3CCOCC3)O[C@H]21	2.36	P
CHEMBL101692	CCOC(=O)N1CCN(CCCOc2ccc(-c3cc[nH]c3)cc2)CC1	501.19	N
CHEMBL104947	CCOC(=O)N1CCN(CCCOc2ccc(-c3c[nH]cn3)cc2)CC1	1479.11	N
CHEMBL105515	CC1CCCC(C)N1CCCOc1ccc(-c2ccc(C#N)cc2)cc1	3981.07	N
CHEMBL105567	CCOC(=O)N1CCN(CCCOc2ccc(-c3ccsc3)cc2)CC1	758.58	N
CHEMBL106602	CCOC(=O)N1CCN(CCCOc2ccc(-c3cccs3)cc2)CC1	446.68	N
CHEMBL1087367	COc1ccc(Cn2c(N3CC[C@@H](N(C)C)C3)nc3ccccc32)cc1	8.4	P
CHEMBL1090186	COc1ccc2c(c1)CC(CCN(C)C)=C2[C@@H](C)c1nccnc1OC	1.3	P
CHEMBL1222625	C=C(CN1CCN(C2=Cc3ccccc3Cn3ccnc32)CC1)C(=O)O	31.62	N
CHEMBL1276948	O=C(O)C1CN(C2CC[C@]3(Cc4ccccc4Cc4ccccc43)C2)C1	6.31	P
CHEMBL1277312	O=C(O)C1CN(C2CCC3(Cc4ccccc4Oc4ccccc43)C2)C1	50.12	N
CHEMBL1767136	CN1CCC[C@@H]1Cn1nc(Cc2ccc(Cl)cc2)c2ccccc2c1=O	0.158	P
CHEMBL1767138	CN1CCC[C@@H]1Cn1nc(Cc2ccc(O)cc2)c2ccccc2c1=O	0.158	P
CHEMBL1767140	CN1CCC[C@@H]1Cn1nc(Cc2ccc(F)cc2)c2ccccc2c1=O	0.316	P
CHEMBL1767141	Cc1ccc(Cc2nn(C[C@H]3CCCN3C)c(=O)c3ccccc23)cc1	0.2	P
CHEMBL1767145	CN1CCC[C@@H]1Cn1nc(Cc2cccc(F)c2)c2ccccc2c1=O	0.501	P
CHEMBL1767146	CN1CCC[C@@H]1Cn1nc(Cc2cccc(Cl)c2)c2ccccc2c1=O	1.58	P
CHEMBL1767148	Cc1cccc(Cc2nn(C[C@H]3CCCN3C)c(=O)c3ccccc23)c1	0.794	P
CHEMBL1767152	CN1CCC[C@@H]1Cn1nc(CCc2ccccc2)c2ccccc2c1=O	31.62	N
CHEMBL1767154	CN1CCC[C@H]1Cn1nc(Cc2ccc(Cl)cc2)c2ccccc2c1=O	0.316	P
CHEMBL1767155	CN1CCC(Cn2nc(Cc3ccc(Cl)cc3)c3ccccc3c2=O)C1	6.31	P
CHEMBL1767156	CN1CCC(n2nc(Cc3ccc(Cl)cc3)c3ccccc3c2=O)CC1	1	P
CHEMBL1783890	CNC(=O)c1cnc(Oc2ccc3c(c2)CCN(C2CCC2)CC3)cn1	1584.89	N
CHEMBL191703	C[C@H]1[C@H]2CC[C@H]3[C@@H]4CC=C5C[C@@H](N(C)C)CC[C@]5(C)[C@H]4CC[C@]23CN1C	10000	N
CHEMBL1935436	OCCN1CCCC(c2nc3ccccc3n2Cc2ccc(F)cc2)C1	1	P
CHEMBL1946255	Clc1ccc(N2CCCN(CCCc3nc4ccccc4s3)CC2)cc1	665	N
CHEMBL2037608	COCn1ncc(-c2ccc(OCCCN3CCC[C@H]3C)cc2)cc1=O	10000	N
CHEMBL2146484	CN1CCC[C@@H]1Cn1nc(Cc2ccc(Cl)cc2)c2cccnc2c1=O	0.355	P
CHEMBL2146804	CN1CCC[C@@H]1Cn1nc(Cc2ccc(Cl)cc2)c2ccncc2c1=O	0.692	P
CHEMBL2146805	CN1CCC[C@@H]1Cn1nc(Cc2ccc(Cl)cc2)c2cnccc2c1=O	0.347	P
CHEMBL2146809	CN1CCC[C@@H]1Cn1nc(Cc2ccc(Cl)cc2)c2ncccc2c1=O	0.316	P
CHEMBL2146812	CN1CCC[C@@H]1Cn1nc(Cc2ccc(Cl)cc2)c2nccnc2c1=O	1.29	P
CHEMBL264761	C=C(C)C(=O)c1ccc(OCCCN2CCN(C(=O)OCC)CC2)cc1	977.24	N
CHEMBL268258	COc1cccc2c1CCC[C@H]2CN(C)CCc1ccc2ccoc2c1	1000	N
CHEMBL283036	FC(F)(F)c1ccc(N2CCN(Cc3c[nH]c4ncccc34)CC2)cc1	10000	N
CHEMBL302196	C[C@@H](N)C(=O)N1CCN(CCCOc2ccc(C(=O)C3CC3)cc2)CC1	69183.1	N
CHEMBL304714	CCCC(=O)c1ccc(OCCCN2CCN(C(=O)OCC)CC2)cc1	741.31	N
CHEMBL316068	CN1CCN(CC2C[C@@H]3c4ccccc4Sc4ccccc4[C@H]3O2)CC1	1.2	P
CHEMBL318659	CN1CCN(CC2C[C@@H]3c4ccccc4Cc4ccccc4[C@H]3O2)CC1	3	P
CHEMBL319000	CN(C)[C@@H]1CCN(CCCOc2ccc(-c3ccc(C#N)cc3)cc2)C1	1905.46	N
CHEMBL340816	O=C(CCCN1C2CCC1CC(c1ccccc1)C2)c1ccc(F)cc1	973.5	N
CHEMBL352375	CC(C1=C(CCN(C(C)C)C(C)C)Cc2ccccc21)c1ccccn1	218.78	N
CHEMBL421026	N#Cc1ccc(-c2ccc(OCCCN3CC4CNCC4C3)cc2)cc1	2884.03	N
CHEMBL423666	O=C1C[C@H](N2CCN(CCCOc3ccc(C(=O)C4CC4)cc3)CC2)N1	21877.62	N
CHEMBL432144	CCCCCC(=O)c1ccc(OCCCN2CCN(CCC)CC2)cc1	3388.44	N
CHEMBL476108	O=C(CCCN1CCCN(c2ccc(Cl)cc2)CC1)c1ccc(F)cc1	188.6	N
CHEMBL517140	CNC(=O)c1ccc(Oc2ccc3c(c2)CCN(C2CCC2)CC3)nc1	2511.89	N
CHEMBL54	O=C(CCCN1CCC(O)(c2ccc(Cl)cc2)CC1)c1ccc(F)cc1	323	N
CHEMBL555146	C[C@@H]1CCCN1CCc1cc2cc(C(=O)c3ccc(F)cc3)ccc2o1	5440	N
CHEMBL558467	CN(C)C1CCN(c2nc3ccccc3n2Cc2ccc(F)cc2)CC1	1.8	P
CHEMBL563451	Cc1ccc(Cn2c(N3CCC(N(C)C)CC3)nc3ccccc32)cc1	1.5	P
CHEMBL597528	c1ccc(CCCCNCC2c3ccccc3Cc3ccccc32)cc1	964	N
CHEMBL60401	CNCC(=O)N1CCN(CCCOc2ccc(C(=O)C3CC3)cc2)CC1	1e+05	N
CHEMBL61120	NCCC(=O)N1CCN(CCCOc2ccc(C(=O)C3CC3)cc2)CC1	28183.83	N
CHEMBL621	O=c1n(CCCN2CCN(c3cccc(Cl)c3)CC2)nc2ccccn12	42	N
CHEMBL62596	O=C1C[C@@H](N2CCN(CCCOc3ccc(C(=O)C4CC4)cc3)CC2)N1	10000	N
CHEMBL62804	C[C@H](N)C(=O)N1CCN(CCCOc2ccc(C(=O)C3CC3)cc2)CC1	53703.18	N
CHEMBL62948	CCOC(=O)N1CCN(CCCOc2ccc(C(=O)C3CC3)cc2)CC1	1412.54	N
CHEMBL1000	O=C(O)COCCN1CCN(C(c2ccccc2)c2ccc(Cl)cc2)CC1	50.12	N
CHEMBL102331	CC(=O)c1ccc(OCCCN2CC[C@H](NC(=O)c3cccnc3)C2)cc1	7400	N
CHEMBL11879	c1ccc(C(CCc2nc(CCN3CCCC3)c[nH]2)c2ccccc2)cc1	3.98e+14	N
CHEMBL1201190	O=C(O)COCCN1CCN([C@H](c2ccccc2)c2ccc(Cl)cc2)CC1	50	N
CHEMBL1222554	CC(C)(CN1CCN(C2=Cc3ccccc3Cn3ccnc32)CC1)C(=O)O	25.12	N
CHEMBL1222624	CC1CN(C2=Cc3ccccc3Cn3ccnc32)CC(C)N1CCC(=O)O	19.95	N
CHEMBL1222626	O=C(O)C1CC(N2CCN(C3=Cc4ccccc4Cn4ccnc43)CC2)C1	12.59	N
CHEMBL1259173	CC(=O)NCc1ccc2c(c1)[C@H](N1CCN(C)CC1)Cc1ccccc1S2	3.6	P
CHEMBL1259174	CC(=O)NCc1ccc2c(c1)[C@@H](N1CCN(C)CC1)Cc1ccccc1S2	2.5	P
CHEMBL1277034	O=C(O)CC1CN(C2CCC3(Cc4ccccc4Cc4ccccc43)C2)C1	316.23	N
CHEMBL1277035	O=C(O)C=C1CN(C2CCC3(Cc4ccccc4Cc4ccccc43)C2)C1	199.53	N
CHEMBL1278201	O=C(O)C1CCN(C2CC[C@]3(Cc4ccccc4Cc4ccccc43)C2)C1	15.85	N
CHEMBL1669411	C[C@H](C1=C(CCN(C)CCC(F)(F)F)Cc2ccccc21)c1cnccn1	91	N
CHEMBL1669418	C[C@H](C1=C(CCN(C)Cc2ccco2)Cc2ccccc21)c1cnccn1	8.1	P
CHEMBL1669419	C[C@H](C1=C(CCN(C)Cc2cccs2)Cc2ccccc21)c1cnccn1	6.7	P
CHEMBL1669420	C[C@H](C1=C(CCN(C)Cc2nccs2)Cc2ccccc21)c1cnccn1	48	N
CHEMBL1669421	C[C@H](C1=C(CCN(C)Cc2ncco2)Cc2ccccc21)c1cnccn1	162	N
CHEMBL1669422	C[C@H](C1=C(CCN(C)Cc2ncc[nH]2)Cc2ccccc21)c1cnccn1	8.8	P
CHEMBL1767137	COc1ccc(Cc2nn(C[C@H]3CCCN3C)c(=O)c3ccccc23)cc1	0.1	P
CHEMBL1767147	COc1cccc(Cc2nn(C[C@H]3CCCN3C)c(=O)c3ccccc23)c1	2	P
CHEMBL1767149	CN1CCC[C@@H]1Cn1nc(Cc2ccc(F)c(F)c2)c2ccccc2c1=O	0.251	P
CHEMBL1767157	CN1CCCC1CCn1nc(Cc2ccc(Cl)cc2)c2ccccc2c1=O	63.1	N
CHEMBL1767158	CN1CCCCC(n2nc(Cc3ccc(Cl)cc3)c3ccccc3c2=O)C1	2.51	P
CHEMBL1909072	NC(=O)C1CCN(CCCN2c3ccccc3Sc3ccc(Cl)cc32)CC1	1.15	P
CHEMBL1935416	CS(=O)(=O)CCCOc1ccc2c(c1)CCC1(CCN(C3CCC3)CC1)O2	10000	N
CHEMBL1946122	OC1(c2ccc(Cl)cc2)C[C@@H]2CC[C@H](C1)N2CCCOc1ccc(F)cc1	4149	N
CHEMBL1946123	OC1(c2ccc(Cl)cc2)C[C@@H]2CC[C@H](C1)N2CCCCc1ccc(F)cc1	1719	N
CHEMBL1946254	Clc1ccc(N2CCCN(CCCCc3nc4ccccc4s3)CC2)cc1	61	N
CHEMBL2037531	O=C(CCCCN1CCC(c2ccccc2)CC1)c1nc2ccccc2s1	52	N
CHEMBL2207635	COc1ccccc1N1CCN(Cc2cc(CO)c3cccccc2-3)CC1	1400	N
CHEMBL2208420	N#Cc1cccc(OCCCN2CCC(Oc3ccc(Cl)c(Cl)c3)CC2)c1	12.59	N
CHEMBL236610	CCOc1cc(CN2CCC(Nc3nc4ccccc4o3)CC2)ccc1Cl	266	N
CHEMBL2413154	COc1ccccc1N1CCN(CCCCn2ncc(=O)n(C)c2=O)CC1	1030	N
CHEMBL241329	CCOc1cc(CN2CCC(NC(=O)c3cncc(C)c3)CC2)ccc1Cl	270	N
CHEMBL292195	CN(CCCCc1c[nH]cn1)CCC(c1ccc(Cl)cc1)c1ccccn1	7	P
CHEMBL294502	CCCCCC(=O)c1ccc(OCCCN2CCN(C(=O)CC)CC2)cc1	1905.46	N
CHEMBL302829	CC[C@@H](N)C(=O)N1CCN(CCCOc2ccc(C(=O)C3CC3)cc2)CC1	70794.58	N
CHEMBL305144	O=C(c1ccc(OCCCN2CCN(C(=O)[C@H]3CCN3)CC2)cc1)C1CC1	12589.25	N
CHEMBL305313	CCOC(=O)N1CCN(CCCOc2ccc(C(=O)C=C(C)C)cc2)CC1	354.81	N
CHEMBL3094214	c1ccc(N2CCc3ccc(OCCCN4CCCCC4)cc3CC2)cc1	1000	N
CHEMBL3094216	c1cc2c(cc1OCCCN1CCCCC1)CCN(CC1CCCO1)CC2	1995.26	N
CHEMBL322695	CC(=O)c1ccc(OCCCN2CC[C@H](NC(=O)c3cnccn3)C2)cc1	10000	N
CHEMBL331603	CCCC(=O)N1CCC(=C2c3ccc(Cl)cc3CCc3cccnc32)CC1	171	N
CHEMBL3321788	OC1(c2ccc(Cl)cc2)CC2CCC(C1)N2CCCCc1ccc(F)cc1	1719	N
CHEMBL3321789	OC1(c2ccc(Cl)cc2)CC2CCC(C1)N2CCCOc1ccc(F)cc1	4149	N
CHEMBL3321790	OC1(c2ccc(Cl)cc2)CC2CCC(C1)N2CCCSc1ccc(F)cc1	977	N
CHEMBL3321791	OC1(c2ccc(Cl)cc2)CC2CCC(C1)N2CCCSc1cccc(F)c1	1207	N
CHEMBL3321792	OC1(c2ccc(Cl)cc2)CC2CCC(C1)N2CCCSc1ccccc1F	1009	N
CHEMBL3357041	C/C=C/C(=O)N1CCC(=C2c3ccc(Cl)cc3CCc3cccnc32)CC1	153	N
CHEMBL393436	CCOc1cc(CN2CCC(Nc3nc4ccccc4o3)CC2)ccc1F	826	N
CHEMBL418666	CC[C@H](N)C(=O)N1CCN(CCCOc2ccc(C(=O)C3CC3)cc2)CC1	4677.35	N
CHEMBL419912	CCOC(=O)N1CCN(CCCOc2ccc(-c3ccncc3)cc2)CC1	3715.35	N
CHEMBL426317	COc1cccc(N2CCN(CCCCn3ncc(=O)n(C)c3=O)CC2)c1	839	N
CHEMBL431172	CCCCCC(=O)c1ccc(OCCCN2CCN(S(C)(=O)=O)CC2)cc1	26302.68	N
CHEMBL478617	O=C(CCCN1C2CCC1CC(O)(c1ccccc1)C2)c1ccc(F)cc1	635.4	N
CHEMBL558468	COc1ccc(Cn2c(N3CCC(N(C)C)CC3)nc3ccccc32)cc1	2.4	P
CHEMBL59798	CCCCCC(=O)c1ccc(OCCCN2CCN(CC(C)C)CC2)cc1	457.09	N
CHEMBL61231	CCOC(=O)N1CCN(CCCOc2ccc(C(=O)CC(C)C)cc2)CC1	933.25	N
CHEMBL61288	C[C@H](CN)C(=O)N1CCN(CCCOc2ccc(C(=O)C3CC3)cc2)CC1	1737.8	N
CHEMBL639	CN1CCCC(n2nc(Cc3ccc(Cl)cc3)c3ccccc3c2=O)CC1	1.26	P
CHEMBL64253	CCCCCC(=O)c1ccc(OCCCN2CCN(CC3CC3)CC2)cc1	2238.72	N
CHEMBL64334	CCCCCC(=O)c1ccc(OCCCN2CCN(CCCC)CC2)cc1	660.69	N
CHEMBL64408	CCCCCC(=O)c1ccc(OCCCN2CCN(C(=O)OC)CC2)cc1	1071.52	N
CHEMBL64608	C[C@@H](CN)C(=O)N1CCN(CCCOc2ccc(C(=O)C3CC3)cc2)CC1	1513.56	N
CHEMBL64896	O=C(c1ccc(OCCCN2CCN(C(=O)[C@@H]3CCN3)CC2)cc1)C1CC1	10000	N
CHEMBL716	OCCOCCN1CCN(C2=Nc3ccccc3Sc3ccccc32)CC1	4.6	P
CHEMBL74355	COc1cccc([C@H](O)C2CCN(CCc3ccc(F)cc3)CC2)c1OC	1000	N
CHEMBL998	CCOC(=O)N1CCC(=C2c3ccc(Cl)cc3CCc3cccnc32)CC1	20	N
CHEMBL105385	CCOC(=O)N1CCN(CCCOc2ccc(-c3ccc(Cl)cc3)cc2)CC1	354.81	N
CHEMBL1108	O=C(CCCN1CC=C(n2c(=O)[nH]c3ccccc32)CC1)c1ccc(F)cc1	525	N
CHEMBL1222623	CC(C)(CN1CCCN(C2=Cc3ccccc3Cn3ccnc32)CC1)C(=O)O	50.12	N
CHEMBL1222694	Cc1cn2c(n1)C(N1CCN(CC(C)(C)C(=O)O)CC1)=Cc1ccccc1C2	50.12	N
CHEMBL1222695	CC(C)(CN1CCN(C2=Cc3ccccc3Cn3cc(Cl)nc32)CC1)C(=O)O	79.43	N
CHEMBL1222762	CC(C)(CN1CCN(C2=Cc3ccccc3Cn3c(Cl)cnc32)CC1)C(=O)O	39.81	N
CHEMBL1222763	CC(C)(CN1CCN(C2=Cc3ccccc3Cn3cc(F)nc32)CC1)C(=O)O	39.81	N
CHEMBL1276859	O=C(O)CC1CCN(C2CC[C@]3(Cc4ccccc4Cc4ccccc43)C2)C1	31.62	N
CHEMBL1276860	O=C(O)[C@@H]1[C@H]2CN(C3CCC4(Cc5ccccc5Cc5ccccc54)C3)C[C@H]21	39.81	N
CHEMBL1276947	O=C(O)[C@]12C[C@H]1CN(C1CC[C@]3(Cc4ccccc4Cc4ccccc43)C1)C2	31.62	N
CHEMBL1277125	O=C(O)C1=CCCN(C2CCC3(Cc4ccccc4Oc4ccccc43)C2)C1	100	N
CHEMBL1277126	O=C(O)C1=CCN(C2CCC3(Cc4ccccc4Oc4ccccc43)C2)CC1	50.12	N
CHEMBL1277216	O=C(O)C1CCN(C2CCC3(Cc4ccccc4Oc4ccccc43)C2)CC1	79.43	N
CHEMBL1277311	O=C(O)[C@@H]1CCCN(C2CCC3(Cc4ccccc4Oc4ccccc43)C2)C1	125.89	N
CHEMBL1277584	O=C(O)[C@@H]1CCCN(C2CC[C@]3(Cc4ccccc4Cc4ccccc43)C2)C1	19.95	N
CHEMBL1277770	O=C(O)C1CCN(C2CC[C@]3(Cc4ccccc4Cc4ccccc43)C2)CC1	50.12	N
CHEMBL1277854	O=C(O)C1=CCN(C2CCC3(Cc4ccccc4Cc4ccccc43)C2)CC1	39.81	N
CHEMBL1277935	O=C(O)C1=CCCN(C2CC[C@]3(Cc4ccccc4Cc4ccccc43)C2)C1	19.95	N
CHEMBL1278021	O=C(O)C1=CCCN(C2CC[C@@]3(Cc4ccccc4Cc4ccccc43)C2)C1	158.49	N
CHEMBL1278112	O=C(O)C1CN(C2CC[C@]3(Cc4ccccc4Cc4ccccc43)C2)CCO1	63.1	N
CHEMBL1278113	O=C(O)C1CN(C2CC[C@]3(Cc4ccccc4Cc4ccccc43)C2)CCN1	100	N
CHEMBL1278202	CC1(C(=O)O)CCN(C2CC[C@]3(Cc4ccccc4Cc4ccccc43)C2)C1	12.59	N
CHEMBL1669423	C[C@H](C1=C(CCN(C)Cc2nccn2C)Cc2ccccc21)c1cnccn1	28	N
CHEMBL1669424	C[C@H](C1=C(CCN(C)Cc2ccccn2)Cc2ccccc21)c1cnccn1	13.9	N
CHEMBL1669425	C[C@H](C1=C(CCN(C)Cc2ccncc2)Cc2ccccc21)c1cnccn1	4.9	P
CHEMBL1669426	C[C@H](C1=C(CCN(C)Cc2cnccn2)Cc2ccccc21)c1cnccn1	24.7	N
CHEMBL1669427	C[C@H](C1=C(CCN(C)CC2CCOCC2)Cc2ccccc21)c1cnccn1	15.2	N
CHEMBL1767139	CCOc1ccc(Cc2nn(C[C@H]3CCCN3C)c(=O)c3ccccc23)cc1	5.01	P
CHEMBL1767144	CN1CCC[C@@H]1Cn1nc(Cc2ccc(C(=O)O)cc2)c2ccccc2c1=O	1584.89	N
CHEMBL1935425	O=S1(=O)CCC(Oc2ccc3c(c2)CCC2(CCN(C4CCC4)CC2)O3)CC1	10000	N
CHEMBL2031737	C[C@@H]1CCCN1CCc1cc2cc(C(=O)c3ccc([N+](=O)[O-])cc3)ccc2o1	7055	N
CHEMBL2037528	O=C(CCCCN1CCN(c2ccc(Cl)cc2)CC1)c1nc2ccccc2s1	46	N
CHEMBL210578	O=C(CCCN1C2CCC1CC(O)(c1ccc(Cl)cc1)C2)c1ccc(F)cc1	8780	N
CHEMBL2208419	N#Cc1cccc(OC[C@@H](O)CN2CCC(Oc3ccc(Cl)c(Cl)c3)CC2)c1	3.16	P
CHEMBL2208421	COc1cccc(SC[C@@H](O)CN2CCC(Oc3ccc(Cl)c(Cl)c3)CC2)c1	19.95	N
CHEMBL236587	CCOc1cc(CN2CCC(Nc3nc4ccccc4o3)CC2)ccc1OC	624	N
CHEMBL2391166	Cc1cc(N2CCC(N3CCCC3C)C2)ccc1NC(=O)c1ccccc1F	9300	N
CHEMBL26880	O=C(c1ccc(-c2ccc(OCCCN3CCCC3)cc2)cc1)N1CCCC1	1905.46	N
CHEMBL287671	c1ccc(-c2ccc(N3CCN(Cc4c[nH]c5ncccc45)CC3)cc2)cc1	10000	N
CHEMBL291821	CCC[C@@H](N)C(=O)N1CCN(CCCOc2ccc(C(=O)C3CC3)cc2)CC1	46773.51	N
CHEMBL302886	CCCCCC(=O)c1ccc(OCCCN2CCN(C(=O)C3CC3)CC2)cc1	1778.28	N
CHEMBL3092650	O=C1CCCN1c1ccc(Oc2ccc3c(c2)CCN(C2CCC2)CC3)nc1	2511.89	N
CHEMBL317900	CCOC(=O)N1CCN(CCCOc2ccc(-c3ccc(Br)cc3)cc2)CC1	181.97	N
CHEMBL3233067	O=C1NC(c2ccccc2)(c2ccccc2)C(=O)N1CCCN1CCCCC1	6165.95	N
CHEMBL3238445	Cc1nnc(-c2cccnc2)n1-c1ccc(OCCCN2CCCCC2)cc1	10471.29	N
CHEMBL3357042	CC(C)CC(=O)N1CCC(=C2c3ccc(Cl)cc3CCc3cccnc32)CC1	289	N
CHEMBL3357043	CCCCC(=O)N1CCC(=C2c3ccc(Cl)cc3CCc3cccnc32)CC1	147	N
CHEMBL43064	C(=C/c1ccccc1)\CN1CCN(C(c2ccccc2)c2ccccc2)CC1	8.62	P
CHEMBL476109	O=C(CCCN1C2CCC1CN(c1ccc(Cl)cc1)CC2)c1ccc(F)cc1	1014	N
CHEMBL534737	O=C(C1CC1)N1CCN(c2ccc(OCCCN3CCCCC3)cc2)C(=O)C1	2511.89	N
CHEMBL551347	Fc1ccc(Cn2c(N3CCC(n4cccn4)CC3)nc3ccccc32)cc1	18.3	N
CHEMBL556449	Fc1ccc(Cn2c(N3CCC(n4ccnc4)CC3)nc3ccccc32)cc1	1.3	P
CHEMBL557210	CN(CCO)C1CCN(c2nc3ccccc3n2Cc2ccc(F)cc2)CC1	3.2	P
CHEMBL558339	Fc1ccc(Cn2c(N3CCC(n4cccc4)CC3)nc3ccccc32)cc1	59.3	N
CHEMBL571390	Cc1ccc(CN2CCC(C(O)(c3ccccc3)c3ccccc3)CC2)cc1	16	N
CHEMBL60620	CCCCCC(=O)c1ccc(OCCCN2CCN(C(=O)NCC)CC2)cc1	1584.89	N
CHEMBL62421	CCCCCC(=O)c1ccc(OCCCN2CCN(C(=O)[C@@H](C)N)CC2)cc1	35481.34	N
CHEMBL62527	CCCCCC(=O)c1ccc(OCCCN2CCN(C(=O)C(C)C)CC2)cc1	3981.07	N
CHEMBL62803	CCCCCC(=O)c1ccc(OCCCN2CCN(C(=O)OCC)CC2)cc1	275.42	N
CHEMBL64124	N#CC[C@@H](N)C(=O)N1CCN(CCCOc2ccc(C(=O)C3CC3)cc2)CC1	45708.82	N
CHEMBL64461	O=C(c1ccc(OCCCN2CCN(C(=O)[C@H]3CCCN3)CC2)cc1)C1CC1	37153.52	N
CHEMBL64479	CCCCCC(=O)c1ccc(OCCCN2CCN(C(=O)CCC)CC2)cc1	870.96	N
CHEMBL708	O=C1Cc2cc(CCN3CCN(c4nsc5ccccc45)CC3)c(Cl)cc2N1	5.3	P
CHEMBL92337	OCCN1CCN(CC2C[C@@H]3c4ccccc4Cc4ccccc4[C@H]3O2)CC1	3.7	P
CHEMBL105268	CCOC(=O)N1CCN(CCCOc2ccc(-c3cccc(C#N)c3)cc2)CC1	380.19	N
CHEMBL105483	CCOC(=O)N1CCN(CCCOc2ccc(-c3ccc(OC)cc3)cc2)CC1	354.81	N
CHEMBL1222692	O=C(O)C1CCC(N2CCN(C3=Cc4ccccc4Cn4ccnc43)CC2)CC1	125.89	N
CHEMBL1222693	Cc1nc2n(c1C)Cc1ccccc1C=C2N1CCN(CC(C)(C)C(=O)O)CC1	39.81	N
CHEMBL1222764	COc1cnc2n1Cc1ccccc1C=C2N1CCN(CC(C)(C)C(=O)O)CC1	125.89	N
CHEMBL1259189	CC(C)C(=O)NCc1ccc2c(c1)[C@H](N1CCN(C)CC1)Cc1ccccc1S2	4.5	P
CHEMBL1259190	CC(C)C(=O)NCc1ccc2c(c1)[C@@H](N1CCN(C)CC1)Cc1ccccc1S2	5	P
CHEMBL1277217	O=C(O)C1(F)CCN(C2CCC3(Cc4ccccc4Oc4ccccc43)C2)CC1	158.49	N
CHEMBL1277400	O=C(O)C1=CCCN(C2CCC3(C2)C(=O)c2ccccc2Cc2ccccc23)C1	79.43	N
CHEMBL1277585	O=C(O)CC1CCN(C2CCC3(Cc4ccccc4Cc4ccccc43)C2)CC1	25.12	N
CHEMBL1277678	O=C(O)C1(F)CCN(C2CC[C@]3(Cc4ccccc4Cc4ccccc43)C2)CC1	39.81	N
CHEMBL1277679	O=C(O)C1(O)CCN(C2CCC3(Cc4ccccc4Cc4ccccc43)C2)CC1	50.12	N
CHEMBL1277769	CC1(C(=O)O)CCN(C2CCC3(Cc4ccccc4Cc4ccccc43)C2)CC1	50.12	N
CHEMBL1277855	O=C(O)C1=CCCN(C2CCC3(Cc4cc(F)ccc4Cc4ccccc43)C2)C1	39.81	N
CHEMBL1278019	O=C(O)C1(F)CCCN(C2CC[C@]3(Cc4ccccc4Cc4ccccc43)C2)C1	794.33	N
CHEMBL1278020	COC(=O)C1=CCCN(C2CC[C@]3(Cc4ccccc4Cc4ccccc43)C2)C1	15.85	N
CHEMBL1767142	CN1CCC[C@@H]1Cn1nc(Cc2ccc(C(C)(C)C)cc2)c2ccccc2c1=O	398.11	N
CHEMBL1767143	COC(=O)c1ccc(Cc2nn(C[C@H]3CCCN3C)c(=O)c3ccccc23)cc1	630.96	N
CHEMBL1767150	COc1ccc(Cc2nn(C[C@H]3CCCN3C)c(=O)c3ccccc23)cc1OC	1584.89	N
CHEMBL1935426	O=S1(=O)CCC(COc2ccc3c(c2)CCC2(CCN(C4CCC4)CC2)O3)CC1	10000	N
CHEMBL1935431	CN(C)C(=O)CN1CCCC(c2nc3ccccc3n2Cc2ccc(F)cc2)C1	5.7	P
CHEMBL1935435	Fc1ccc(Cn2c(C3CCCN(Cc4ncco4)C3)nc3ccccc32)cc1	13.1	N
CHEMBL1946257	O=C(CCCCN1CCCN(c2ccc(Cl)cc2)CC1)c1nc2ccccc2s1	129	N
CHEMBL1946745	OC1(c2ccc(Cl)cc2)C[C@@H]2CC[C@H](C1)N2CCCCc1nc2ccccc2s1	187	N
CHEMBL2031874	CN(C)C(=O)c1ccc(-c2ccc3c(c2)CCN(CCN2CCCC2)C3=O)cc1	10000	N
CHEMBL2146801	COCCN1CCC[C@@H]1Cn1nc(Cc2ccc(Cl)cc2)c2cnccc2c1=O	0.251	P
CHEMBL2146802	CCCCN1CCC[C@@H]1Cn1nc(Cc2ccc(Cl)cc2)c2ccccc2c1=O	0.912	P
CHEMBL2146803	COCCN1CCC[C@@H]1Cn1nc(Cc2ccc(Cl)cc2)c2ccccc2c1=O	0.513	P
CHEMBL2146806	CCCCN1CCC[C@@H]1Cn1nc(Cc2ccc(Cl)cc2)c2cnccc2c1=O	0.398	P
CHEMBL2146807	CCCCN1CCC[C@@H]1Cn1nc(Cc2ccc(Cl)cc2)c2cccnc2c1=O	0.631	P
CHEMBL2146808	COCCN1CCC[C@@H]1Cn1nc(Cc2ccc(Cl)cc2)c2cccnc2c1=O	1	P
CHEMBL2146810	CCCCN1CCC[C@@H]1Cn1nc(Cc2ccc(Cl)cc2)c2ncccc2c1=O	0.631	P
CHEMBL2146811	COCCN1CCC[C@@H]1Cn1nc(Cc2ccc(Cl)cc2)c2ncccc2c1=O	0.537	P
CHEMBL2207637	COc1ccccc1N1CCN(Cc2cc(CN(C)C)c3cccccc2-3)CC1	2600	N
CHEMBL2208417	N#Cc1ccc(OC[C@@H](O)CNC2CCN(Cc3ccc(Cl)c(Cl)c3)CC2)cc1	501.19	N
CHEMBL2208424	N#Cc1cccc(OC[C@@H](O)CCN2CCC(Oc3ccc(Cl)c(Cl)c3)CC2)c1	0.316	P
CHEMBL2208436	N#Cc1cccc(OC[C@@H](O)CNC2CCN(Cc3ccc(Cl)c(Cl)c3)CC2)c1	501.19	N
CHEMBL2391167	Cc1cc(N2CCC(N3CCCC3C)C2)ccc1NC(=O)c1cc(F)ccc1C	9300	N
CHEMBL2413153	Cn1c(=O)cnn(CCCCN2CCN(c3ccccc3OCCF)CC2)c1=O	512	N
CHEMBL294087	CN[C@@H](C(=O)N1CCN(CCCOc2ccc(C(=O)C3CC3)cc2)CC1)C(C)C	34673.69	N
CHEMBL294349	CCCCCC(=O)c1ccc(OCCCN2CCN(C(=O)C(C)(C)O)CC2)cc1	21379.62	N
CHEMBL304888	CC(C)N[C@H](C)C(=O)N1CCN(CCCOc2ccc(C(=O)C3CC3)cc2)CC1	46773.51	N
CHEMBL320178	CCOC(=O)N1CCN(CCCOc2ccc(-c3ccc(C#N)cc3)cc2)CC1	158.49	N
CHEMBL3233142	CN1CCN2c3c(cccc31)[C@@H]1C[NH+](CCCC(=O)c3ccc(F)cc3)CC[C@@H]12	1000	N
CHEMBL3357024	CCOC(=O)N1CCC(=C2c3ccc(Cl)cc3CCc3cc(OC)cnc32)CC1	1955	N
CHEMBL3357035	CC(C)COC(=O)N1CCC(=C2c3ccc(Cl)cc3CCc3cccnc32)CC1	1274	N
CHEMBL3358509	O=C(NCCCCN1CCN(c2ccccc2)CC1)c1ccc2ncccc2c1	110	N
CHEMBL402143	COc1c(OCCF)cccc1C(O)C1CCN(CCc2ccc(F)cc2)CC1	374	N
CHEMBL430502	CC(=O)c1ccc(OCCCN2CC[C@H](NC(=O)c3ccc(C#N)cc3)C2)cc1	13000	N
CHEMBL476839	COc1c(OCCF)cccc1C(O)C1CCN(CCc2ccc(C)cc2)CC1	439	N
CHEMBL482496	[3H]C([3H])([3H])Oc1cc(I)c(OC)cc1CCNCc1ccccc1OC([3H])([3H])[3H]	189	N
CHEMBL490632	COc1c(OCCF)cccc1C(=O)C1CCN(CCc2ccc(C)cc2)CC1	665	N
CHEMBL51	O=C(c1ccc(F)cc1)C1CCN(CCn2c(=O)[nH]c3ccccc3c2=O)CC1	2	P
CHEMBL515472	COc1c(OCCF)cccc1[C@H](O)C1CCN(CCc2ccc(F)cc2)CC1	509	N
CHEMBL516088	COc1c(OCCF)cccc1C(=O)C1CCN(CCc2ccc(F)cc2)CC1	944	N
CHEMBL537218	CC(C)(C)C(=O)N1CCN(c2ccc(OCCCN3CCCCC3)cc2)C(=O)C1	1995.26	N
CHEMBL550337	COCCN(C)C1CCN(c2nc3ccccc3n2Cc2ccc(F)cc2)CC1	2.2	P
CHEMBL556450	Cc1cnn(C2CCN(c3nc4ccccc4n3Cc3ccc(F)cc3)CC2)c1	6.9	P
CHEMBL571391	Cc1ccc(CCN2CCC(C(O)(c3ccccc3)c3ccccc3)CC2)cc1	64	N
CHEMBL60360	CCCCCC(=O)c1ccc(OCCCN2CCN(Cc3nccs3)CC2)cc1	60.26	N
CHEMBL60435	O=C(c1ccc(OCCCN2CCN(C(=O)C[C@H]3CCCN3)CC2)cc1)C1CC1	95499.26	N
CHEMBL61070	CCOC(=O)N1CCN(CCCOc2ccc(C(=O)C3CCCCC3)cc2)CC1	602.56	N
CHEMBL62660	CCCCCC(=O)c1ccc(OCCCN2CCN(C(=O)[C@H](N)CO)CC2)cc1	46773.51	N
CHEMBL62716	CC(C)(C)[C@@H](N)C(=O)N1CCN(CCCOc2ccc(C(=O)C3CC3)cc2)CC1	21877.62	N
CHEMBL63631	CCCCCC(=O)c1ccc(OCCCN2CCN(S(=O)(=O)C(C)C)CC2)cc1	11220.18	N
CHEMBL64100	CCCCCC(=O)c1ccc(OCCCN2CCN(C(=O)C3CCC3)CC2)cc1	354.81	N
CHEMBL64235	CCCCCC(=O)c1ccc(OCCCN2CCN(C(=O)CSCC)CC2)cc1	1096.48	N
CHEMBL64259	CCCCCC(=O)c1ccc(OCCCN2CCN(C(=O)OC(C)C)CC2)cc1	309.03	N
CHEMBL64773	CCCCCC(=O)c1ccc(OCCCN2CCN(C(=O)NC(C)C)CC2)cc1	1202.26	N
CHEMBL101691	O=C(c1ccc(OCCCN2CC[C@H](NS(=O)(=O)c3ccccc3)C2)cc1)C1CC1	9100	N
CHEMBL102840	CC(=O)c1ccc(OCCCN2CC[C@H](NS(=O)(=O)c3ccc(C#N)cc3)C2)cc1	14000	N
CHEMBL105669	CCOC(=O)N1CCN(CCCOc2ccc(-c3ccc(C#N)cc3C)cc2)CC1	27.54	N
CHEMBL105952	CCOC(=O)N1CCN(CCCOc2ccc(-c3ccccc3[N+](=O)[O-])cc2)CC1	162.18	N
CHEMBL1112	O=C1CCc2ccc(OCCCCN3CCN(c4cccc(Cl)c4Cl)CC3)cc2N1	100	N
CHEMBL1242923	O=C(Cc1ccccc1)NC1CCN(CCCN2C(=O)COc3ccccc32)CC1	780	N
CHEMBL1277401	O=C(O)C1CCN(C2CCC3(C2)C(=O)c2cc(Cl)ccc2Oc2ccccc23)CC1	1000	N
CHEMBL1277491	O=C(O)C1CCN(C2CCC3(C2)C(=O)c2cc(F)ccc2Sc2ccccc23)CC1	199.53	N
CHEMBL1277492	O=C(O)[C@@H]1CCCN(C2CCC3(C2)C(=O)c2cc(Cl)ccc2Oc2ccccc23)C1	199.53	N
CHEMBL19215	CN1C[C@H](CNC(=O)OCc2ccccc2)C[C@@H]2c3cccc4c3c(cn4C)C[C@H]21	480	N
CHEMBL1935439	CN(C)C(=O)CN1CCCC(c2nc3ccccc3n2CCOc2ccccc2)C1	4.9	P
CHEMBL1935440	c1ccc(OCCn2c(C3CCCN(Cc4ncco4)C3)nc3ccccc32)cc1	24.6	N
CHEMBL2031884	CCNC(=O)c1ccc(-c2ccc3c(c2)CCN(CCN2CCC[C@H]2C)C3=O)cc1	7230	N
CHEMBL2179217	COc1ccc(S(=O)(=O)n2cc(C)c3cc(Cl)ccc32)cc1NC1CCN(C)CC1	681.8	N
CHEMBL2179222	COc1ccc(S(=O)(=O)n2cc(C)c3cc(Cl)cnc32)cc1NC1CCN(C)CC1	586	N
CHEMBL219916	O=c1[nH]c2ccccc2n1CCCN1CCC(n2c(=O)[nH]c3cc(Cl)ccc32)CC1	156	N
CHEMBL2207661	O=C(NC[C@@H](O)CN1CCC(Oc2ccc(Cl)c(Cl)c2)CC1)c1c[nH]nc1C1CC1	12.59	N
CHEMBL2208418	O[C@@H](CNC1CCN(Cc2ccc(Cl)c(Cl)c2)CC1)COc1ccc2ncsc2c1	316.23	N
CHEMBL2208423	N#Cc1cccc(C(=O)NC[C@@H](O)CN2CCC(Oc3ccc(Cl)c(Cl)c3)CC2)c1	19.95	N
CHEMBL241330	CCOc1cc(CN2CCC(NC(=O)c3cccc(S(C)(=O)=O)c3)CC2)ccc1Cl	5000	N
CHEMBL255621	Cc1ncoc1-c1nnc(SCCCN2CCc3cc4ncoc4cc3CC2)n1C	5011.87	N
CHEMBL30008	Fc1ccc(C(c2ccc(F)cc2)N2CCN(C/C=C/c3ccccc3)CC2)cc1	18	N
CHEMBL303369	CCCCCC(=O)c1ccc(OCCCN2CCN(C(=O)[C@H](N)C(C)C)CC2)cc1	16595.87	N
CHEMBL318320	CCOC(=O)N1CCN(CCCOc2ccc(-c3ccc([N+](=O)[O-])cc3)cc2)CC1	81.28	N
CHEMBL322678	Cn1cnc(S(=O)(=O)N[C@H]2CCN(CCCOc3ccc(C(=O)C4CC4)cc3)C2)c1	91000	N
CHEMBL3357049	CC(C)C[C@@H](N)C(=O)N1CCC(=C2c3ccc(Cl)cc3CCc3cccnc32)CC1	4647	N
CHEMBL440864	CCOC(=O)N1CCN(CCCOc2ccc(C(=O)c3ccc(F)cc3)cc2)CC1	208.93	N
CHEMBL449040	CCCCCCCC(=O)c1ccc(OCCCN2CCN(C(=O)OCC)CC2)cc1	562.34	N
CHEMBL552026	O=C1CCCCN1C1CCN(c2nc3ccccc3n2Cc2ccc(F)cc2)CC1	6.6	P
CHEMBL559061	CN(C)CCN(C)C1CCN(c2nc3ccccc3n2Cc2ccc(F)cc2)CC1	2.9	P
CHEMBL562894	COc1ccc(Cn2c(N3CCC(n4cc(C)cn4)CC3)nc3ccccc32)cc1	7.1	P
CHEMBL570695	Cc1ccc(CCCN2CCC(C(O)(c3ccccc3)c3ccccc3)CC2)cc1	155	N
CHEMBL59715	CCCCCC(=O)c1ccc(OCCCN2CCN(C(=O)c3c[nH]cn3)CC2)cc1	524.81	N
CHEMBL59931	CC(C)(C)C[C@@H](N)C(=O)N1CCN(CCCOc2ccc(C(=O)C3CC3)cc2)CC1	10232.93	N
CHEMBL60509	CCCCCC(=O)c1ccc(OCCCN2CCN(C(=O)c3cnco3)CC2)cc1	4265.8	N
CHEMBL62312	CCCCCC(=O)c1ccc(OCCCN2CCN(C(=O)c3ccco3)CC2)cc1	398.11	N
CHEMBL62592	CCCCCC(=O)c1ccc(OCCCN2CCN(C(=O)[C@@H](N)C(C)C)CC2)cc1	19054.61	N
CHEMBL62726	CCCCCC(=O)c1ccc(OCCCN2CCN(C(=O)c3cccs3)CC2)cc1	74.13	N
CHEMBL64021	CCOC(=O)N1CCN(CCCOc2ccc(C(=O)c3cccc(C)c3)cc2)CC1	380.19	N
CHEMBL64317	CCCCCC(=O)c1ccc(OCCCN2CCN(C(=O)OCCCC)CC2)cc1	575.44	N
CHEMBL64667	CCCCCC(=O)c1ccc(OCCCN2CCN(C(=O)N3CCCC3)CC2)cc1	1047.13	N
CHEMBL64775	CCCCCC(=O)c1ccc(OCCCN2CCN(C(=O)OCC(C)C)CC2)cc1	275.42	N
CHEMBL64799	CCOC(=O)N1CCN(CCCOc2ccc(C(=O)Cc3ccccc3)cc2)CC1	933.25	N
CHEMBL726	OCCN1CCN(CCCN2c3ccccc3Sc3ccc(C(F)(F)F)cc32)CC1	4.66	P
CHEMBL85	Cc1nc2n(c(=O)c1CCN1CCC(c3noc4cc(F)ccc34)CC1)CCCC2	2.87	P
CHEMBL102384	O=C(c1ccc(OCCCN2CC[C@H](NS(=O)(=O)c3ccccc3Cl)C2)cc1)C1CC1	4500	N
CHEMBL102929	Cc1ccccc1S(=O)(=O)N[C@H]1CCN(CCCOc2ccc(C(=O)C3CC3)cc2)C1	16000	N
CHEMBL103027	Cc1cccc(S(=O)(=O)N[C@H]2CCN(CCCOc3ccc(C(=O)C4CC4)cc3)C2)c1	6600	N
CHEMBL103828	CC(=O)c1ccc(OCCCN2CC[C@H](NC(=O)[C@@H](C)NC(=O)OC(C)(C)C)C2)cc1	56000	N
CHEMBL104344	O=C(c1ccc(OCCCN2CC[C@H](NS(=O)(=O)c3ccc(Cl)cc3)C2)cc1)C1CC1	2500	N
CHEMBL104618	O=C(c1ccc(OCCCN2CC[C@H](NS(=O)(=O)c3ccccc3F)C2)cc1)C1CC1	9400	N
CHEMBL104808	O=C(c1ccc(OCCCN2CC[C@H](NS(=O)(=O)c3ccc(F)cc3)C2)cc1)C1CC1	9200	N
CHEMBL104809	O=C(c1ccc(OCCCN2CC[C@H](NS(=O)(=O)c3cccc(F)c3)C2)cc1)C1CC1	5900	N
CHEMBL107293	Cc1ccc(S(=O)(=O)N[C@H]2CCN(CCCOc3ccc(C(=O)C4CC4)cc3)C2)cc1	5500	N
CHEMBL12713	O=C1NCCN1CCN1CCC(c2cn(-c3ccc(F)cc3)c3ccc(Cl)cc23)CC1	0.51	P
CHEMBL1632174	O=C(O)CCCCCN1CCC(CNC(=O)c2c3n(c4ccccc24)CCCO3)CC1	10000	N
CHEMBL1935432	CCN(CC)C(=O)CN1CCCC(c2nc3ccccc3n2Cc2ccc(F)cc2)C1	6.3	P
CHEMBL194206	COc1ccc(NC(=O)N2CCN(c3ccc(F)cc3)CC2)cc1N1CCN(C)CC1	10000	N
CHEMBL196169	COc1ccc(NC(=O)N2CCN(c3ccccc3F)CC2)cc1N1CCN(C)CC1	10000	N
CHEMBL199824	Cn1c(=O)cnn(CCCCN2CCN(c3cccc4ccc(O[11CH3])cc34)CC2)c1=O	150	N
CHEMBL2113738	CCOC(=O)N1CCN(CCCOc2ccc(C(=O)c3ccc(SC)cc3)cc2)CC1	446.68	N
CHEMBL2158815	O=C(O)C(c1ccccc1)N1CCC(N2CCC(Oc3ccc(Cl)c(Cl)c3)CC2)CC1	63.1	N
CHEMBL2158822	O=C(O)c1ccccc1N1CCC(CN2CCC(Oc3ccc(Cl)c(Cl)c3)CC2)CC1	6.31	P
CHEMBL2158823	O=C(O)c1cccc(N2CCC(CN3CCC(Oc4ccc(Cl)c(Cl)c4)CC3)CC2)c1	5.01	P
CHEMBL2158824	O=C(O)c1ccc(N2CCC(CN3CCC(Oc4ccc(Cl)c(Cl)c4)CC3)CC2)cc1	63.1	N
CHEMBL2158834	O=C(O)c1cccnc1N1CCC(CN2CCC(Oc3ccc(Cl)c(Cl)c3)CC2)CC1	10	P
CHEMBL2207658	O=C(NC[C@@H](O)CN1CCC(Oc2ccc(Cl)c(Cl)c2)CC1)c1c[nH]nc1C(F)(F)F	15.85	N
CHEMBL2207659	Cc1cc(Cl)ccc1OC1CCN(C[C@H](O)CNC(=O)c2c[nH]nc2C(F)(F)F)CC1	25.12	N
CHEMBL2208422	N#Cc1cccc(S(=O)(=O)NC[C@@H](O)CN2CCC(Oc3ccc(Cl)c(Cl)c3)CC2)c1	79.43	N
CHEMBL2208426	CS(=O)(=O)c1ccc(C(=O)NC[C@@H](O)CN2CCC(Oc3ccc(Cl)c(Cl)c3)CC2)s1	100	N
CHEMBL2208427	COc1cc(C(=O)NC[C@@H](O)CN2CCC(Oc3ccc(Cl)c(Cl)c3)CC2)ccc1N	63.1	N
CHEMBL2208429	O=C(NC[C@@H](O)CN1CCC(Oc2ccc(Cl)c(Cl)c2)CC1)c1n[nH]c2ccccc12	7.94	P
CHEMBL2208430	O=C(NC[C@@H](O)CN1CCC(Oc2ccc(Cl)c(Cl)c2)CC1)c1c[nH]c2ccccc12	31.62	N
CHEMBL2431120	COc1cc2nc(C3CC3)nc(N3CCN(c4ccccc4OC)CC3)c2cc1OC	1420	N
CHEMBL255220	Cc1nc2ccc3c(c2s1)CCN(CCCSc1nnc(-c2ocnc2C)n1C)CC3	2511.89	N
CHEMBL255827	Cc1nc2cc3c(cc2o1)CCN(CCCSc1nnc(-c2ocnc2C)n1C)CC3	2511.89	N
CHEMBL256471	Cc1nc2cc3c(cc2s1)CCN(CCCSc1nnc(-c2ocnc2C)n1C)CC3	1584.89	N
CHEMBL256653	Cc1nc2cc3c(cc2o1)CCN(CCCSc1nnc(-c2cccnc2)n1C)CC3	3981.07	N
CHEMBL270209	Cc1nc2cc3c(cc2o1)CCN(CCCSc1nnc(C2CCOCC2)n1C)CC3	3162.28	N
CHEMBL27979	C[C@H]1CC[C@H](C)N1CCCOc1ccc(-c2ccc(C(=O)N3CCOCC3)cc2)cc1	2344.23	N
CHEMBL291394	CCCCCC(=O)c1ccc(OCCCN2CCN(C(=O)c3ccncc3)CC2)cc1	478.63	N
CHEMBL291847	CCCCCC(=O)c1ccc(OCCCN2CCN(C(=O)[C@@H](N)CC(C)C)CC2)cc1	9772.37	N
CHEMBL291882	CCCCCC(=O)c1ccc(OCCCN2CCN(C(=O)c3sccc3Cl)CC2)cc1	79.43	N
CHEMBL293033	CC(C)(C)OC[C@@H](N)C(=O)N1CCN(CCCOc2ccc(C(=O)C3CC3)cc2)CC1	16218.1	N
CHEMBL294519	CCCCCC(=O)c1ccc(OCCCN2CCN(C(=O)c3ccccc3)CC2)cc1	288.4	N
CHEMBL302468	N[C@@H](C(=O)N1CCN(CCCOc2ccc(C(=O)C3CC3)cc2)CC1)c1ccccc1	4570.88	N
CHEMBL304027	CCOC(=O)N1CCN(CCCOc2ccc(C(=O)c3cccc(F)c3F)cc2)CC1	1023.29	N
CHEMBL314968	c1ccc(C2CCN(CC3C[C@@H]4c5ccccc5Sc5ccccc5[C@H]4O3)CC2)cc1	47.1	N
CHEMBL320174	CC(=O)c1ccc(OCCCN2CC[C@H](NC(=O)[C@H](C)NC(=O)OC(C)(C)C)C2)cc1	60000	N
CHEMBL321320	O=C(c1ccc(OCCCN2CC[C@H](NS(=O)(=O)c3cccc(Cl)c3)C2)cc1)C1CC1	3600	N
CHEMBL321709	O=C(c1ccc(OCCCN2CC[C@H](NS(=O)(=O)c3ccc(Br)cc3)C2)cc1)C1CC1	1500	N
CHEMBL3357027	CCOC(=O)N1CCC(=C2c3ccc(Cl)cc3CCc3ccc(C(=O)OC)nc32)CC1	10000	N
CHEMBL3357045	O=C(CC1CCCCC1)N1CCC(=C2c3ccc(Cl)cc3CCc3cccnc32)CC1	441	N
CHEMBL370128	COc1ccc(NC(=O)N2CCN(c3ccccc3Cl)CC2)cc1N1CCN(C)CC1	10000	N
CHEMBL372453	COc1ccc(NC(=O)N2CCN(c3ccc(Cl)cc3)CC2)cc1N1CCN(C)CC1	10000	N
CHEMBL402422	Cc1nc2c3c(ccc2o1)CCN(CCCSc1nnc(-c2ocnc2C)n1C)CC3	3162.28	N
CHEMBL418658	CCCCCC(=O)c1ccc(OCCCN2CCN(C(=O)c3cccnc3)CC2)cc1	724.44	N
CHEMBL418691	CCOC(=O)N1CCN(CCCOc2ccc(C(=O)c3ccc(OC)cc3)cc2)CC1	812.83	N
CHEMBL444307	CCOC(=O)N1CCN(CCCOc2ccc(C(=O)/C=C/c3cccnc3)cc2)CC1	426.58	N
CHEMBL558933	CN(C1CCCCC1)C1CCN(c2nc3ccccc3n2Cc2ccc(F)cc2)CC1	2.8	P
CHEMBL559060	Fc1ccc(Cn2c(N3CCC(NCC4CCOCC4)CC3)nc3ccccc32)cc1	4.5	P
CHEMBL559206	O=C(c1ccccc1)N1CCN(c2ccc(OCCCN3CCCCC3)cc2)C(=O)C1	1258.93	N
CHEMBL561489	CN(c1ncccn1)C1CCN(c2nc3ccccc3n2Cc2ccc(F)cc2)CC1	75.2	N
CHEMBL571174	CC1CCC(CCCCN2CCC(C(O)(c3ccccc3)c3ccccc3)CC2)CC1	61	N
CHEMBL571389	Cc1ccc(CCCCN2CCC(C(O)(c3ccccc3)c3ccccc3)CC2)cc1	39	N
CHEMBL59733	N[C@H](Cc1nccs1)C(=O)N1CCN(CCCOc2ccc(C(=O)C3CC3)cc2)CC1	1e+05	N
CHEMBL60383	CCCCCC(=O)c1ccc(OCCCN2CCN(C(=O)c3ccc(C)s3)CC2)cc1	97.72	N
CHEMBL60559	N[C@H](Cc1ccsc1)C(=O)N1CCN(CCCOc2ccc(C(=O)C3CC3)cc2)CC1	9772.37	N
CHEMBL61396	CCCCCC(=O)c1ccc(OCCCN2CCN(C(=O)c3occc3C)CC2)cc1	104.71	N
CHEMBL61792	N[C@H](Cc1c[nH]cn1)C(=O)N1CCN(CCCOc2ccc(C(=O)C3CC3)cc2)CC1	95499.26	N
CHEMBL62115	CCCCCC(=O)c1ccc(OCCCN2CCN(C(=O)c3cnccn3)CC2)cc1	2041.74	N
CHEMBL62741	CCCCCC(=O)c1ccc(OCCCN2CCN(C(=O)[C@H](N)CC(C)C)CC2)cc1	14454.4	N
CHEMBL62949	CCCCCCCCC(=O)c1ccc(OCCCN2CCN(C(=O)OCC)CC2)cc1	501.19	N
CHEMBL63036	CCCCCC(=O)c1ccc(OCCCN2CCN(C(=O)c3ccccn3)CC2)cc1	416.87	N
CHEMBL64884	CCCCCC(=O)c1ccc(OCCCN2CCN(C(=O)c3cccn3C)CC2)cc1	56.23	N
CHEMBL65518	CCCCCC(=O)c1ccc(OCCCN2CCN(C(=O)N3CCOCC3)CC2)cc1	4168.69	N
CHEMBL96471	c1ccc(C2CCN(CC3C[C@@H]4c5ccccc5Cc5ccccc5[C@H]4O3)CC2)cc1	29.7	N
CHEMBL101634	CC(=O)c1ccc(OCCCN2CC[C@H](NC(=O)c3csc(-c4cccnc4)n3)C2)cc1	11000	N
CHEMBL101748	N#Cc1cccc(S(=O)(=O)N[C@H]2CCN(CCCOc3ccc(C(=O)C4CC4)cc3)C2)c1	8900	N
CHEMBL102390	CC(=O)c1ccc(OCCCN2CC[C@H](NC(=O)[C@@H](CO)NC(=O)OC(C)(C)C)C2)cc1	80000	N
CHEMBL102925	CCc1ccc(S(=O)(=O)N[C@H]2CCN(CCCOc3ccc(C(=O)C4CC4)cc3)C2)cc1	2300	N
CHEMBL107162	COc1ccc(S(=O)(=O)N[C@H]2CCN(CCCOc3ccc(C(=O)C4CC4)cc3)C2)cc1	4400	N
CHEMBL1079180	CCOc1cc(CN2CCC(Nc3nc4cc(Cl)c(S(N)(=O)=O)cc4o3)CC2)ccc1F	1374	N
CHEMBL1201207	C[C@H]1C[C@H]2[C@@H]3CCC4=CC(=O)C=C[C@]4(C)[C@@]3(F)[C@@H](O)C[C@]2(C)[C@@]1(O)C(=O)COP(=O)(O)O	1169	N
CHEMBL1259172	NCc1ccc2c(c1)c(C1CCN(CCN3CCNC3=O)CC1)cn2-c1ccc(F)cc1	64	N
CHEMBL1632158	COC(=O)CCCCCN1CCC(CNC(=O)c2c3n(c4ccccc24)CCCO3)CC1	1258.93	N
CHEMBL1935433	O=C(CN1CCCC(c2nc3ccccc3n2Cc2ccc(F)cc2)C1)N1CCCCC1	4.9	P
CHEMBL1935434	O=C(CN1CCCC(c2nc3ccccc3n2Cc2ccc(F)cc2)C1)N1CCOCC1	16.6	N
CHEMBL195927	COc1ccccc1N1CCC(C(=O)Nc2ccc(OC)c(N3CCN(C)CC3)c2)CC1	10000	N
CHEMBL196370	COc1ccc(NC(=O)N2CCN(c3ccccc3OC)CC2)cc1N1CCN(C)CC1	10000	N
CHEMBL197796	COc1ccc(NC(=O)N2CCN(c3ccc(SC)cc3)CC2)cc1N1CCN(C)CC1	10000	N
CHEMBL2031873	O=C(NC1CCCC1)c1ccc(-c2ccc3c(c2)CCN(CCN2CCCC2)C3=O)cc1	9620	N
CHEMBL2031876	C[C@@H]1CCCN1C(=O)c1ccc(-c2ccc3c(c2)CCN(CCN2CCCC2)C3=O)cc1	10000	N
CHEMBL2031877	C[C@H]1CCCN1C(=O)c1ccc(-c2ccc3c(c2)CCN(CCN2CCCC2)C3=O)cc1	7010	N
CHEMBL2031885	C[C@@H]1CCCN1CCN1CCc2cc(-c3ccc(C(=O)N4CCCC4)cc3)ccc2C1=O	8750	N
CHEMBL2112451	N#Cc1ccc(S(=O)(=O)N[C@H]2CCN(CCCOc3ccc(C(=O)C4CC4)cc3)C2)cc1	20000	N
CHEMBL2158816	O=C(O)C(c1ccccc1)N1CCCC(CN2CCC(Oc3ccc(Cl)c(Cl)c3)CC2)C1	63.1	N
CHEMBL2158817	O=C(O)C(c1ccccc1)N1CCO[C@@H](CN2CCC(Oc3ccc(Cl)c(Cl)c3)CC2)C1	19.95	N
CHEMBL2158818	O=C(O)C(c1ccccc1)N1CCO[C@H](CN2CCC(Oc3ccc(Cl)c(Cl)c3)CC2)C1	100	N
CHEMBL2158819	O=C(O)C(c1ccccc1)N1CCC(CN2CCC(Oc3ccc(Cl)c(Cl)c3)CC2)CC1	50.12	N
CHEMBL2158820	O=C(O)[C@H](c1ccccc1)N1CCC(CN2CCC(Oc3ccc(Cl)c(Cl)c3)CC2)CC1	25.12	N
CHEMBL2158821	O=C(O)[C@@H](c1ccccc1)N1CCC(CN2CCC(Oc3ccc(Cl)c(Cl)c3)CC2)CC1	100	N
CHEMBL2158825	O=C(O)Cc1ccccc1N1CCC(CN2CCC(Oc3ccc(Cl)c(Cl)c3)CC2)CC1	15.85	N
CHEMBL2158826	O=C(O)Cc1cccc(N2CCC(CN3CCC(Oc4ccc(Cl)c(Cl)c4)CC3)CC2)c1	5.01	P
CHEMBL2158827	O=C(O)Cc1ccc(N2CCC(CN3CCC(Oc4ccc(Cl)c(Cl)c4)CC3)CC2)cc1	19.95	N
CHEMBL2158831	O=C(O)c1ccccc1CN1CCC(CN2CCC(Oc3ccc(Cl)c(Cl)c3)CC2)CC1	63.1	N
CHEMBL2158832	O=C(O)c1cccc(CN2CCC(CN3CCC(Oc4ccc(Cl)c(Cl)c4)CC3)CC2)c1	50.12	N
CHEMBL2158833	O=C(O)c1ccc(CN2CCC(CN3CCC(Oc4ccc(Cl)c(Cl)c4)CC3)CC2)cc1	125.89	N
CHEMBL2171023	O=C(O)c1ccccc1C(=O)N1CCC(N2CCC(Oc3ccc(Cl)c(Cl)c3)CC2)CC1	25.12	N
CHEMBL2171024	O=C(O)c1cccc(C(=O)N2CCC(N3CCC(Oc4ccc(Cl)c(Cl)c4)CC3)CC2)c1	125.89	N
CHEMBL2207638	COc1ccccc1N1CCN(Cc2cc(CN3CCCCC3)c3cccccc2-3)CC1	5500	N
CHEMBL2207639	COc1ccccc1N1CCN(Cc2cc(CN3CCOCC3)c3cccccc2-3)CC1	6500	N
CHEMBL2207660	Cc1c(Cl)ccc(OC2CCN(C[C@H](O)CNC(=O)c3c[nH]nc3C(F)(F)F)CC2)c1Cl	39.81	N
CHEMBL2208425	O=C(NC[C@@H](O)CN1CCC(Oc2ccc(Cl)c(Cl)c2)CC1)c1cn2cc(F)ccc2n1	15.85	N
CHEMBL2208428	CS(=O)(=O)c1ccccc1C(=O)NC[C@@H](O)CN1CCC(Oc2ccc(Cl)c(Cl)c2)CC1	199.53	N
CHEMBL2208432	O=C(NC[C@@H](O)CN1CCC(Oc2ccc(Cl)c(Cl)c2)CC1)n1c(=O)[nH]c2ccccc21	19.95	N
CHEMBL2208435	O=C(NC[C@@H](O)CN1CCC(Oc2ccc(Cl)c(Cl)c2)CC1)c1cnnc2ccccc12	12.59	N
CHEMBL239975	O=C(c1ccc(F)cc1)N1CCN(c2ccc(OCCCN3CCCCC3)cc2)C(=O)C1	1995.26	N
CHEMBL240352	O=C(c1ccc(F)cc1F)N1CCN(c2ccc(OCCCN3CCCC3)cc2)C(=O)C1	1995.26	N
CHEMBL255567	CCc1nc2cc3c(cc2s1)CCN(CCCSc1nnc(-c2ocnc2C)n1C)CC3	2511.89	N
CHEMBL257536	Cc1ncoc1-c1nnc(SCCCN2CCc3cc4c(cc3CC2)OCC(=O)N4)n1C	1995.26	N
CHEMBL271073	Cc1nc2cc3c(cc2o1)CCN(CCCCSc1nnc(-c2ocnc2C)n1C)CC3	2511.89	N
CHEMBL271702	Cc1cnc(-c2nnc(SCCCN3CCc4ccc5c(C)noc5c4CC3)n2C)cn1	2511.89	N
CHEMBL272302	CCc1nc2cc3c(cc2o1)CCN(CCCSc1nnc(-c2cccnc2)n1C)CC3	2511.89	N
CHEMBL272546	CCc1nc2cc3c(cc2o1)CCN(CCCSc1nnc(-c2ocnc2C)n1C)CC3	3162.28	N
CHEMBL303737	N[C@H](CC1CCCCC1)C(=O)N1CCN(CCCOc2ccc(C(=O)C3CC3)cc2)CC1	14454.4	N
CHEMBL305338	CCCCCC(=O)c1ccc(OCCCN2CCN(C(=O)Cc3ccccc3)CC2)cc1	56.23	N
CHEMBL307609	NC(=O)N(O)Cc1ccc(CN2CCN([C@H](c3ccccc3)c3ccc(Cl)cc3)CC2)o1	4	P
CHEMBL316968	CC(=O)c1ccc(OCCCN2CC[C@H](NC(=O)[C@H](CO)NC(=O)OC(C)(C)C)C2)cc1	75000	N
CHEMBL393718	CCOc1cc(CN2CCC(Nc3nc4cc(S(N)(=O)=O)ccc4o3)CC2)ccc1OC	520	N
CHEMBL394015	O=C(c1cc(F)cc(F)c1)N1CCN(c2ccc(OCCCN3CCCC3)cc2)C(=O)C1	1995.26	N
CHEMBL403804	CCc1nc2ccc3c(c2s1)CCN(CCCSc1nnc(-c2ocnc2C)n1C)CC3	2511.89	N
CHEMBL420108	N#Cc1ccccc1S(=O)(=O)N[C@H]1CCN(CCCOc2ccc(C(=O)C3CC3)cc2)C1	6200	N
CHEMBL427836	CCc1nc2c3c(ccc2o1)CCN(CCCSc1nnc(-c2ocnc2C)n1C)CC3	3162.28	N
CHEMBL446885	CCOC(=O)N1CCN(CCCOc2ccc(-c3ccc(OC(F)(F)F)cc3)cc2)CC1	436.52	N
CHEMBL534512	O=C(c1ccc(Cl)cc1)N1CCN(c2ccc(OCCCN3CCCCC3)cc2)C(=O)C1	1995.26	N
CHEMBL535631	CC(C)N1CCC(Oc2ccc(N3CCN(C(=O)c4ccc(F)cc4)CC3=O)cc2)CC1	2511.89	N
CHEMBL536991	Cc1ccc(C(=O)N2CCN(c3ccc(OCCCN4CCCCC4)cc3)C(=O)C2)cc1	1995.26	N
CHEMBL539093	CC(C)N1CCC(Oc2ccc(N3CCN(C(=O)c4ccc(Cl)cc4)CC3=O)cc2)CC1	3162.28	N
CHEMBL540633	O=C(c1ccccc1)N1CCN(c2ccc(OC3CCN(C4CCC4)CC3)cc2)C(=O)C1	2511.89	N
CHEMBL550818	CN(CC1CCOCC1)C1CCN(c2nc3ccccc3n2Cc2ccc(F)cc2)CC1	3.9	P
CHEMBL551888	CN(Cc1ccccc1)C1CCN(c2nc3ccccc3n2Cc2ccc(F)cc2)CC1	3.6	P
CHEMBL563055	COc1ccc(Cn2c(N3CCC(NCC4CCOCC4)CC3)nc3ccccc32)cc1	14.1	N
CHEMBL92333	Clc1cccc(N2CCN(CC3C[C@@H]4c5ccccc5Cc5ccccc5[C@H]4O3)CC2)c1	471	N
CHEMBL94454	CN(c1nccc(=O)[nH]1)C1CCN(c2nc3ccccc3n2Cc2ccc(F)cc2)CC1	2.7	P
CHEMBL1078240	CCOc1cc(CN2CCC(Nc3nc4cc(Cl)c(S(N)(=O)=O)cc4o3)CC2)ccc1OC	1013	N
CHEMBL1078745	CCOc1cc(CN2CCC(Nc3nc4ccccc4o3)CC2)cc(OC2CCOCC2)c1	3600	N
CHEMBL1200406	CN(C)CCOC(c1ccccc1)c1ccccc1.Cn1c(=O)c2[nH]c(Cl)nc2n(C)c1=O	37	N
CHEMBL1627	CNC(=O)C(CCN1CCC(O)(c2ccc(Cl)cc2)CC1)(c1ccccc1)c1ccccc1	4.2	P
CHEMBL1910383	O=C(c1cc2ccccc2[nH]1)N1CCN(CCOC(c2ccccc2)c2ccccc2)CC1	223.87	N
CHEMBL2158778	O=C(O)[C@H](Cc1ccc(F)cc1)N1CCC(CN2CCC(Oc3ccc(Cl)cc3)CC2)CC1	398.11	N
CHEMBL2158828	O=C(O)COc1ccccc1N1CCC(CN2CCC(Oc3ccc(Cl)c(Cl)c3)CC2)CC1	15.85	N
CHEMBL2158829	O=C(O)COc1cccc(N2CCC(CN3CCC(Oc4ccc(Cl)c(Cl)c4)CC3)CC2)c1	5.01	P
CHEMBL2158830	O=C(O)COc1ccc(N2CCC(CN3CCC(Oc4ccc(Cl)c(Cl)c4)CC3)CC2)cc1	39.81	N
CHEMBL2158835	O=C(O)[C@H](Cc1ccccc1)N1CCC(CN2CCC(Oc3ccc(Cl)c(Cl)c3)CC2)CC1	50.12	N
CHEMBL2158836	O=C(O)[C@@H](Cc1ccccc1)N1CCC(CN2CCC(Oc3ccc(Cl)c(Cl)c3)CC2)CC1	100	N
CHEMBL2171015	O=C(NS(=O)(=O)N1CCC(N2CCC(Oc3ccc(Cl)c(Cl)c3)CC2)CC1)c1ccccc1	100	N
CHEMBL2171019	CS(=O)(=O)c1cccc(C(=O)N2CCC(N3CCC(Oc4ccc(Cl)c(Cl)c4)CC3)CC2)c1	7.94	P
CHEMBL2171033	O=C(NS(=O)(=O)c1ccccc1)N1CCC(N2CCC(Oc3ccc(Cl)c(Cl)c3)CC2)CC1	31.62	N
CHEMBL2171049	Cc1ccc(S(=O)(=O)NC(=O)N2CCC(N3CCC(Oc4ccc(Cl)cc4)CC3)CC2)cc1	125.89	N
CHEMBL2207640	COc1ccccc1N1CCN(Cc2cc(CN3CCN(C)CC3)c3cccccc2-3)CC1	10000	N
CHEMBL2207662	O=C(NC[C@@H](O)CN1CCC(Oc2ccc(Cl)c(Cl)c2)CC1)c1c[nH]c(=O)cc1C(F)(F)F	3.98	P
CHEMBL2207663	Cc1cc(Cl)ccc1OC1CCN(C[C@H](O)CNC(=O)c2c[nH]c(=O)cc2C(F)(F)F)CC1	10	P
CHEMBL2207666	O=C(NC[C@@H](O)CN1CCC(Oc2ccc(Cl)c(Cl)c2)CC1)c1c[nH]c(=O)c2ccccc12	3.98	P
CHEMBL2207668	N#Cc1ccc(OC2CCN(C[C@H](O)CNC(=O)c3c[nH]c(=O)c4ccccc34)CC2)cc1	501.19	N
CHEMBL2208431	O=C(NC[C@@H](O)CN1CCC(Oc2ccc(Cl)c(Cl)c2)CC1)c1n[nH]c(=O)c2ccccc12	6.31	P
CHEMBL2208434	O=C(NC[C@@H](O)CN1CCC(Oc2ccc(Cl)c(Cl)c2)CC1)c1cc(=O)[nH]c2ccccc12	3.98	P
CHEMBL2208437	CS(=O)(=O)c1ccccc1C(=O)NCC(O)CNC1CCN(Cc2ccc(Cl)c(Cl)c2)CC1	1258.93	N
CHEMBL256016	Cc1ncoc1-c1nnc(SCCCN2CCc3cc4nc(C(C)C)oc4cc3CC2)n1C	3162.28	N
CHEMBL257534	Cc1ncoc1-c1nnc(SCCCN2CCc3cc4c(cc3CC2)N(C)C(=O)CO4)n1C	1995.26	N
CHEMBL269995	Cc1nc2cc3c(cc2o1)CCN(CCCSc1nnc(-c2ccc(F)c(F)c2)n1C)CC3	3981.07	N
CHEMBL271280	Cc1ncoc1-c1nnc(SCCCN2CCc3cc4nc(C5CC5)oc4cc3CC2)n1C	3162.28	N
CHEMBL292275	CCOC(=O)N1CCN(CCCOc2ccc(C(=O)/C=C/c3ccc(OC)cc3)cc2)CC1	616.6	N
CHEMBL305371	N[C@H](Cc1ccc(O)cc1)C(=O)N1CCN(CCCOc2ccc(C(=O)C3CC3)cc2)CC1	9772.37	N
CHEMBL328114	COc1cc2c(cc1OC)C1=NO[C@@H](CN3CCN(C/C=C/c4ccccc4)CC3)[C@@H]1CO2	1000	N
CHEMBL3290012	O=S(=O)(NCCCCN1CCC(c2noc3cc(F)ccc23)CC1)c1cc2ccccc2s1	69	N
CHEMBL417215	N[C@H](Cc1ccc(F)cc1)C(=O)N1CCN(CCCOc2ccc(C(=O)C3CC3)cc2)CC1	9332.54	N
CHEMBL451821	CN[C@@H](C(=O)N(C)[C@H]1CC[C@@]2(C)C(=CC[C@@H]3[C@@H]2CC[C@]24CN(C)[C@@H](C)[C@H]2CC[C@@H]34)C1)C(C)C	10000	N
CHEMBL534958	N#Cc1ccc(C(=O)N2CCN(c3ccc(OCCCN4CCCCC4)cc3)C(=O)C2)cc1	1995.26	N
CHEMBL537219	O=C(c1ccc(F)cc1)N1CCN(c2ccc(OC3CCN(C4CCC4)CC3)cc2)C(=O)C1	2511.89	N
CHEMBL540634	O=C(c1ccc(Cl)cc1)N1CCN(c2ccc(OC3CCN(C4CCC4)CC3)cc2)C(=O)C1	1995.26	N
CHEMBL556782	Cc1ccc(C(=O)N2CCN(c3ccc(OC4CCN(C5CCC5)CC4)cc3)C(=O)C2)cc1	1995.26	N
CHEMBL558663	COc1ccc(Cn2c(N3CCC(N(C)CC4CCOCC4)CC3)nc3ccccc32)cc1	14.1	N
CHEMBL559557	CN(CCc1ccccc1)C1CCN(c2nc3ccccc3n2Cc2ccc(F)cc2)CC1	2.4	P
CHEMBL570033	O=C(O)c1ccc(CCCCN2CCC(C(O)(c3ccccc3)c3ccccc3)CC2)cc1	203	N
CHEMBL62050	CN[C@H](Cc1ccccc1)C(=O)N1CCN(CCCOc2ccc(C(=O)C3CC3)cc2)CC1	13489.63	N
CHEMBL64059	N[C@H](CCc1ccccc1)C(=O)N1CCN(CCCOc2ccc(C(=O)C3CC3)cc2)CC1	10000	N
CHEMBL64247	CCOC(=O)N1CCN(CCCOc2ccc(C(=O)c3ccc(C(C)(C)C)cc3)cc2)CC1	562.34	N
CHEMBL64406	C[C@@H](NC(=O)OC(C)(C)C)C(=O)N1CCN(CCCOc2ccc(C(=O)C3CC3)cc2)CC1	8128.31	N
CHEMBL85606	N#Cc1ccc2c(c1)CCN(CC[C@H]1CC[C@H](NC(=O)c3ccnc4ccccc34)CC1)C2	630.96	N
CHEMBL105071	CC(C)(C)c1ccc(S(=O)(=O)N[C@H]2CCN(CCCOc3ccc(C(=O)C4CC4)cc3)C2)cc1	2300	N
CHEMBL1455766	Cc1ccc(S(=O)(=O)NCc2ccc(C(=O)NCCN(Cc3ccccc3)C(C)C)cc2)cc1	1000	N
CHEMBL196598	COc1ccc(NC(=O)N2CCN(c3ccc(C(F)(F)F)cc3)CC2)cc1N1CCN(C)CC1	10000	N
CHEMBL2158772	Cc1ccccc1C[C@@H](C(=O)O)N1CCC(CN2CCC(Oc3ccc(Cl)c(Cl)c3)CC2)CC1	31.62	N
CHEMBL2158773	Cc1cccc(C[C@@H](C(=O)O)N2CCC(CN3CCC(Oc4ccc(Cl)c(Cl)c4)CC3)CC2)c1	15.85	N
CHEMBL2158774	Cc1ccc(C[C@@H](C(=O)O)N2CCC(CN3CCC(Oc4ccc(Cl)c(Cl)c4)CC3)CC2)cc1	79.43	N
CHEMBL2158779	O=C(O)[C@H](Cc1ccc(F)cc1)N1CCC(CN2CCC(Oc3ccc(Cl)cc3Cl)CC2)CC1	100	N
CHEMBL2158780	Cc1cc(Cl)ccc1OC1CCN(CC2CCN([C@@H](Cc3ccc(F)cc3)C(=O)O)CC2)CC1	79.43	N
CHEMBL2158781	Cc1cc(F)ccc1OC1CCN(CC2CCN([C@@H](Cc3ccc(F)cc3)C(=O)O)CC2)CC1	158.49	N
CHEMBL2158782	Cc1cc(OC2CCN(CC3CCN([C@@H](Cc4ccc(F)cc4)C(=O)O)CC3)CC2)ccc1Cl	100	N
CHEMBL2158786	C[C@](Cc1ccccc1)(C(=O)O)N1CCC(CN2CCC(Oc3ccc(Cl)c(Cl)c3)CC2)CC1	100	N
CHEMBL2158788	Cc1c(OC2CCN(CC3CCN([C@@H](Cc4ccccc4)C(=O)O)CC3)CC2)ccc(Cl)c1Cl	63.1	N
CHEMBL2158814	Cc1ccc(S(=O)(=O)NC(=O)N2CCC(N3CCC(Oc4ccc(Cl)c(Cl)c4)CC3)CC2)cc1	31.62	N
CHEMBL2158837	O=C(O)[C@H](Cc1ccccc1Cl)N1CCC(CN2CCC(Oc3ccc(Cl)c(Cl)c3)CC2)CC1	50.12	N
CHEMBL2158838	O=C(O)[C@H](Cc1ccc(Cl)cc1)N1CCC(CN2CCC(Oc3ccc(Cl)c(Cl)c3)CC2)CC1	31.62	N
CHEMBL2158839	O=C(O)[C@H](Cc1ccccc1F)N1CCC(CN2CCC(Oc3ccc(Cl)c(Cl)c3)CC2)CC1	50.12	N
CHEMBL2158840	O=C(O)[C@H](Cc1cccc(F)c1)N1CCC(CN2CCC(Oc3ccc(Cl)c(Cl)c3)CC2)CC1	125.89	N
CHEMBL2158841	O=C(O)[C@H](Cc1ccc(F)cc1)N1CCC(CN2CCC(Oc3ccc(Cl)c(Cl)c3)CC2)CC1	50.12	N
CHEMBL2171016	Cc1c(Cl)ccc(OC2CCN(C3CCN(S(=O)(=O)NC(=O)c4ccccc4)CC3)CC2)c1Cl	25.12	N
CHEMBL2171020	O=C(c1c[nH]c(=O)c2ccccc12)N1CCC(N2CCC(Oc3ccc(Cl)c(Cl)c3)CC2)CC1	25.12	N
CHEMBL2171021	Cc1c(Cl)ccc(OC2CCN(C3CCN(C(=O)c4cccc(S(C)(=O)=O)c4)CC3)CC2)c1Cl	25.12	N
CHEMBL2171022	O=C(O)COc1cccc(C(=O)N2CCC(N3CCC(Oc4ccc(Cl)c(Cl)c4)CC3)CC2)c1	100	N
CHEMBL2171026	O=C(c1ccc(-c2nn[nH]n2)cc1)N1CCC(N2CCC(Oc3ccc(Cl)c(Cl)c3)CC2)CC1	31.62	N
CHEMBL2171030	Cc1ccc(C(=O)N2CCC(N3CC[C@H](Oc4ccc(Cl)c(C)c4Cl)C[C@@H]3C(=O)O)CC2)cc1	6309.57	N
CHEMBL2171031	Cc1ccc(C(=O)N2CCC(N3CC[C@@H](Oc4ccc(Cl)c(C)c4Cl)C[C@H]3C(=O)O)CC2)cc1	5011.87	N
CHEMBL2171034	O=C(NS(=O)(=O)c1ccc(F)cc1)N1CCC(N2CCC(Oc3ccc(Cl)c(Cl)c3)CC2)CC1	50.12	N
CHEMBL2171035	O=C(NS(=O)(=O)c1ccc(Cl)cc1)N1CCC(N2CCC(Oc3ccc(Cl)c(Cl)c3)CC2)CC1	19.95	N
CHEMBL2171038	Cc1ccccc1S(=O)(=O)NC(=O)N1CCC(N2CCC(Oc3ccc(Cl)c(Cl)c3)CC2)CC1	50.12	N
CHEMBL2171039	O=C(NS(=O)(=O)c1ccccc1Cl)N1CCC(N2CCC(Oc3ccc(Cl)c(Cl)c3)CC2)CC1	50.12	N
CHEMBL2171042	Cc1cccc(S(=O)(=O)NC(=O)N2CCC(N3CCC(Oc4ccc(Cl)c(Cl)c4)CC3)CC2)c1	31.62	N
CHEMBL2171043	O=C(NS(=O)(=O)c1cccc(Cl)c1)N1CCC(N2CCC(Oc3ccc(Cl)c(Cl)c3)CC2)CC1	7.94	P
CHEMBL2171046	Cc1ccc(S(=O)(=O)NC(=O)N2CCC(N3CCC(Oc4ccc(Cl)cc4Cl)CC3)CC2)cc1	15.85	N
CHEMBL2171048	Cc1ccc(S(=O)(=O)NC(=O)N2CCC(N3CCC(Oc4ccc(Cl)cc4C)CC3)CC2)cc1	25.12	N
CHEMBL2171050	Cc1ccc(S(=O)(=O)NC(=O)N2CCC(N3CCC(Oc4ccc(F)c(F)c4)CC3)CC2)cc1	1000	N
CHEMBL2171215	O=C(NS(=O)(=O)Cc1ccccc1)N1CCC(N2CCC(Oc3ccc(Cl)c(Cl)c3)CC2)CC1	50.12	N
CHEMBL2178582	O=C(O)Cc1ccc2c(c1)/C(=C/CN1CCCC(Cc3ccccc3)C1)c1ccccc1CO2	20	N
CHEMBL2207278	O=C(NC[C@@H](O)CN1CCC(Oc2ccc(Cl)c(Cl)c2)CC1)c1c[nH]c(=O)c2cc(F)ccc12	7.94	P
CHEMBL2207279	Cc1cc(Cl)ccc1OC1CCN(C[C@H](O)CNC(=O)c2c[nH]c(=O)c3cc(F)ccc23)CC1	12.59	N
CHEMBL2207280	O=C(NC[C@@H](O)CN1CCC(Oc2ccc(Cl)c(Cl)c2)CC1)c1c[nH]c(=O)c2ccc(F)cc12	6.31	P
CHEMBL2207656	O=C(NC[C@@H](O)CN1CCC(Oc2ccc(Cl)c(Cl)c2)CC1)c1c[nH]c(=O)c2c(F)cccc12	2.51	P
CHEMBL2207657	Cc1cc(Cl)ccc1OC1CCN(C[C@H](O)CNC(=O)c2c[nH]c(=O)c3c(F)cccc23)CC1	2.51	P
CHEMBL2207664	Cc1c(Cl)ccc(OC2CCN(C[C@H](O)CNC(=O)c3c[nH]c(=O)cc3C(F)(F)F)CC2)c1Cl	10	P
CHEMBL2207665	Cn1cc(C(=O)NC[C@@H](O)CN2CCC(Oc3ccc(Cl)c(Cl)c3)CC2)c(C(F)(F)F)cc1=O	5.01	P
CHEMBL2207669	N#Cc1ccc(OC2CCN(C[C@H](O)CNC(=O)c3c[nH]c(=O)c4ccccc34)CC2)cc1Cl	125.89	N
CHEMBL2208433	CN(C[C@@H](O)CN1CCC(Oc2ccc(Cl)c(Cl)c2)CC1)C(=O)c1c[nH]c(=O)c2ccccc12	3.98	P
CHEMBL2323582	CC1=CC(C)=[N+]2C1=C(c1ccc(OCCCN3CCCCC3)cc1)c1c(C)cc(C)n1[B-]2(F)F	1662	N
CHEMBL236788	CCOc1cc(CN2CCC(Nc3nc4cc(S(N)(=O)=O)ccc4o3)CC2)cc(OCC)c1N	2600	N
CHEMBL238503	O=C(c1ccncc1)N1CCN(c2ccc(OCCCN3CCCCC3)cc2)C(=O)C1.O=CO	2511.89	N
CHEMBL255619	Cc1ncoc1-c1nnc(SCCCN2CCc3cc4nc(CC5CC5)oc4cc3CC2)n1C	3162.28	N
CHEMBL256474	Cc1ncoc1-c1nnc(SCCCN2CCc3cc4nc(C(C)(F)F)oc4cc3CC2)n1C	1995.26	N
CHEMBL256651	CCc1nc2cc3c(cc2o1)CCN(CCCSc1nnc(-c2ccc(F)c(F)c2)n1C)CC3	2511.89	N
CHEMBL256659	Cc1ncoc1-c1nnc(SCCCN2CCc3ccc4nc(C(F)(F)F)oc4c3CC2)n1C	3162.28	N
CHEMBL270387	Cn1c(SCCCN2CCc3ccc4oc(C(F)(F)F)nc4c3CC2)nnc1-c1ccccc1	1258.93	N
CHEMBL271449	Cc1ncoc1-c1nnc(SCCCN2CCc3ccc4oc(C(F)(F)F)nc4c3CC2)n1C	2511.89	N
CHEMBL271511	Cc1ncoc1-c1nnc(SCCCN2CCc3nc4ccc(C(F)(F)F)cn4c3CC2)n1C	3162.28	N
CHEMBL272588	Cc1ncoc1-c1nnc(SCCCN2CCc3nc4cc(C(F)(F)F)ccn4c3CC2)n1C	3162.28	N
CHEMBL272775	Cc1ncoc1-c1nnc(SCCCN2CCc3ccc4nc(C(C)(F)F)oc4c3CC2)n1C	1995.26	N
CHEMBL296419	COc1ccc(CCN2CCC(Nc3nc4ccccc4n3Cc3ccc(F)cc3)CC2)cc1	1.61	P
CHEMBL3094128	O=C(N[C@H]1CCN(Cc2ccc(OCCCN3CCCCC3)cc2)C1)c1ccc2c(c1)OCO2	2511.89	N
CHEMBL323517	O=C(N[C@H]1CCN(CCCOc2ccc(C(=O)C3CC3)cc2)C1)c1csc(-c2cccnc2)n1	37000	N
CHEMBL328662	O=C(c1ccc(F)cc1)C1CCN(CC2C[C@@H]3c4ccccc4Cc4ccccc4[C@H]3O2)CC1	1.9	P
CHEMBL372588	O=C(O)Cc1ccc2c(c1)/C(=C\CN1CCC(Cc3ccccc3)CC1)c1ccccc1CO2	20	N
CHEMBL419316	COc1cc2c(cc1OC)C1=NO[C@@H](CN3CCN(C/C=C(\C)c4ccccc4)CC3)[C@@H]1CO2	1000	N
CHEMBL429458	O=C(c1ccc(F)cc1)N1CCN(c2ccc(OCCCN3CCCC3)cc2)C(=O)C1.O=CO	2511.89	N
CHEMBL437792	Cc1ncoc1-c1nnc(SCCCN2CCc3ccc4oc(C(C)(F)F)nc4c3CC2)n1C	1584.89	N
CHEMBL568892	COC(=O)c1ccc(CCCCN2CCC(C(O)(c3ccccc3)c3ccccc3)CC2)cc1	20	N
CHEMBL62808	CCCCCC(=O)c1ccc(OCCCN2CCN(C(=O)[C@@H](N)Cc3ccncc3)CC2)cc1	2290.87	N
CHEMBL63632	CCCCCC(=O)c1ccc(OCCCN2CCN(S(=O)(=O)c3ccc(C#N)cc3)CC2)cc1	13489.63	N
CHEMBL64321	CCCCCC(=O)c1ccc(OCCCN2CCN(C(=O)[C@H](N)Cc3ccncc3)CC2)cc1	3311.31	N
CHEMBL91157	COc1cc2c(cc1OC)C1=NO[C@@H](CN3CCN(C/C(C)=C/c4ccccc4)CC3)[C@@H]1CO2	113	N
CHEMBL96467	C[C@@H]1OC(=O)N(C(=O)NCCCN2CCC(c3ccc(F)cc3)CC2)[C@H]1c1ccc(F)c(F)c1	54	N
CHEMBL1078896	CCOc1cc(CN2CCC(Nc3nc4cc(NC(=O)C5CCC5)ccc4o3)CC2)ccc1OC	923	N
CHEMBL1259187	CC(=O)NCc1ccc2c(c1)c(C1CCN(CCN3CCNC3=O)CC1)cn2-c1ccc(F)cc1	64	N
CHEMBL17157	CC(C)(C)c1ccc(C(O)CCCN2CCC(C(O)(c3ccccc3)c3ccccc3)CC2)cc1	2.59	P
CHEMBL1910378	COc1ccc(CN(CCN2CCN(C(=O)c3cc4ccccc4[nH]3)CC2)c2ccccn2)cc1	169.82	N
CHEMBL1910380	COc1ccc(CN(CCN2CCN(C(=O)c3nc4ccccc4[nH]3)CC2)c2ccccn2)cc1	602.56	N
CHEMBL1910384	COc1ccc(CN(CCN[C@H]2CCN(C(=O)c3cc4ccccc4[nH]3)C2)c2ccccn2)cc1	457.09	N
CHEMBL2151155	CS(=O)(=O)c1ccc(C(=O)N2CCN(c3ccc(OC4CCN(C5CCC5)CC4)cc3)CC2)cc1	2511.89	N
CHEMBL2158769	N#Cc1ccccc1C[C@@H](C(=O)O)N1CCC(CN2CCC(Oc3ccc(Cl)c(Cl)c3)CC2)CC1	15.85	N
CHEMBL2158770	N#Cc1cccc(C[C@@H](C(=O)O)N2CCC(CN3CCC(Oc4ccc(Cl)c(Cl)c4)CC3)CC2)c1	25.12	N
CHEMBL2158771	N#Cc1ccc(C[C@@H](C(=O)O)N2CCC(CN3CCC(Oc4ccc(Cl)c(Cl)c4)CC3)CC2)cc1	15.85	N
CHEMBL2158775	COc1ccccc1C[C@@H](C(=O)O)N1CCC(CN2CCC(Oc3ccc(Cl)c(Cl)c3)CC2)CC1	63.1	N
CHEMBL2158776	COc1ccc(C[C@@H](C(=O)O)N2CCC(CN3CCC(Oc4ccc(Cl)c(Cl)c4)CC3)CC2)cc1	63.1	N
CHEMBL2158783	Cc1c(Cl)ccc(OC2CCN(CC3CCN([C@@H](Cc4ccc(F)cc4)C(=O)O)CC3)CC2)c1Cl	39.81	N
CHEMBL2158784	Cc1c(OC2CCN(CC3CCN([C@@H](Cc4ccc(F)cc4)C(=O)O)CC3)CC2)ccc(Cl)c1Cl	31.62	N
CHEMBL2158787	C[C@](Cc1ccc(F)cc1)(C(=O)O)N1CCC(CN2CCC(Oc3ccc(Cl)c(Cl)c3)CC2)CC1	79.43	N
CHEMBL2158789	Cc1c(OC2CCN(CC3CCN([C@@](C)(Cc4ccccc4)C(=O)O)CC3)CC2)ccc(Cl)c1Cl	199.53	N
CHEMBL2158791	Cc1cc(Cl)ccc1OC1CCN(CC2CCN([C@@](C)(Cc3ccc(F)cc3)C(=O)O)CC2)CC1	158.49	N
CHEMBL2158792	Cc1cc(OC2CCN(CC3CCN([C@@](C)(Cc4ccc(F)cc4)C(=O)O)CC3)CC2)ccc1Cl	50.12	N
CHEMBL2158793	Cc1cc(F)ccc1OC1CCN(CC2CCN([C@@](C)(Cc3ccc(F)cc3)C(=O)O)CC2)CC1	79.43	N
CHEMBL2171013	Cc1ccc(S(=O)(=O)N(C)C(=O)N2CCC(N3CCC(Oc4ccc(Cl)c(Cl)c4)CC3)CC2)cc1	2.51	P
CHEMBL2171025	O=C(c1ccc(-c2noc(=O)[nH]2)cc1)N1CCC(N2CCC(Oc3ccc(Cl)c(Cl)c3)CC2)CC1	15.85	N
CHEMBL2171028	O=C(O)CCNc1ccccc1C(=O)N1CCC(N2CCC(Oc3ccc(Cl)c(Cl)c3)CC2)CC1	15.85	N
CHEMBL2171036	COc1ccc(S(=O)(=O)NC(=O)N2CCC(N3CCC(Oc4ccc(Cl)c(Cl)c4)CC3)CC2)cc1	19.95	N
CHEMBL2171040	COc1ccccc1S(=O)(=O)NC(=O)N1CCC(N2CCC(Oc3ccc(Cl)c(Cl)c3)CC2)CC1	19.95	N
CHEMBL2171044	N#Cc1cccc(S(=O)(=O)NC(=O)N2CCC(N3CCC(Oc4ccc(Cl)c(Cl)c4)CC3)CC2)c1	19.95	N
CHEMBL2171047	Cc1ccc(S(=O)(=O)NC(=O)N2CCC(N3CCC(Oc4ccc(Cl)c(C)c4Cl)CC3)CC2)cc1	19.95	N
CHEMBL239300	C[C@H]1CCCN1CCCOc1ccc(N2CCN(C(=O)c3ccc(F)cc3)CC2=O)cc1.O=CO	1995.26	N
CHEMBL240141	N#Cc1ccc(C(=O)N2CCN(c3ccc(OCCCN4CCCC4)cc3)C(=O)C2)cc1.O=CO	2511.89	N
CHEMBL240185	O=C(c1ccc(F)cc1)N1CCN(c2ccc(OCCCN3CCCCC3)cc2)C(=O)C1.O=CO	1995.26	N
CHEMBL240187	CS(=O)(=O)c1ccc(C(=O)N2CCN(c3ccc(OCCCN4CCCCC4)cc3)C(=O)C2)cc1	1995.26	N
CHEMBL255158	Cc1ncccc1-c1nnc(SCCCN2CCc3ccc4oc(C(F)(F)F)nc4c3CC2)n1C	3162.28	N
CHEMBL256650	Cc1ccc2c(-c3nnc(SCCN4CCc5cc6nc(C)oc6cc5CC4)n3C)cccc2n1	3162.28	N
CHEMBL270376	Cc1nc(C)c(-c2nnc(SCCCN3CCc4ccc5oc(C(F)(F)F)nc5c4CC3)n2C)s1	1000	N
CHEMBL270602	Cc1cnc(-c2nnc(SCCCN3CCc4ccc5oc(C(F)(F)F)nc5c4CC3)n2C)cn1	1584.89	N
CHEMBL271844	Cc1ccc2c(-c3nnc(SCCCN4CCc5cc6ncoc6cc5CC4)n3C)cccc2n1	2511.89	N
CHEMBL305660	CC(C)(C)c1ccc(C(=O)CCCN2CCC(OC(c3ccccc3)c3ccccc3)CC2)cc1	3.29	P
CHEMBL305662	NC(=O)N(O)CCC#C[C@@H]1CC[C@@H](CN2CCN([C@H](c3ccccc3)c3ccc(Cl)cc3)CC2)O1	50	N
CHEMBL312082	CC(C#Cc1ccc(CN2CCN([C@H](c3ccccc3)c3ccc(Cl)cc3)CC2)o1)N(O)C(N)=O	190	N
CHEMBL318235	COc1cc2c(cc1OC)C1=NO[C@@H](CN3CCN(C/C(C)=C/c4ccc(F)cc4)CC3)[C@@H]1CO2	74	N
CHEMBL394144	C[C@@H]1CCCN1CCCOc1ccc(N2CCN(C(=O)c3ccc(F)cc3)CC2=O)cc1.O=CO	1995.26	N
CHEMBL401576	Cc1noc2cc3c(cc12)CCN(CCCSc1nnc(-c2ccc(C(F)(F)F)cc2)n1C)CC3	630.96	N
CHEMBL404404	Cc1ccc(-c2nnc(SCCCN3CCc4ccc5oc(C(F)(F)F)nc5c4CC3)n2C)cn1	1995.26	N
CHEMBL406678	Cc1ccc2c(-c3nnc(SCCCN4CCc5nc6ccccn6c5CC4)n3C)cccc2n1	1995.26	N
CHEMBL43860	CC1=C(C(=O)NCCCN2CCC(c3ccc(F)cc3)CC2)[C@@H](c2ccc(F)c(F)c2)CC(=O)N1	19	N
CHEMBL439065	Cc1nc2cc3c(cc2o1)CCN(CCCSc1nnc(-c2ccc(C(F)(F)F)cc2)n1C)CC3	3981.07	N
CHEMBL63002	N[C@H](Cc1cc2ccccc2s1)C(=O)N1CCN(CCCOc2ccc(C(=O)C3CC3)cc2)CC1	4365.16	N
CHEMBL63125	CCCCCC(=O)c1ccc(OCCCN2CCN(C(=O)[C@@H](C)NC(=O)OC(C)(C)C)CC2)cc1	6760.83	N
CHEMBL64120	CC(C)(C)OC(=O)N1CCC[C@@H]1C(=O)N1CCN(CCCOc2ccc(C(=O)C3CC3)cc2)CC1	46773.51	N
CHEMBL73135	NC(=O)N(O)CCC#Cc1ccc(CN2CCN([C@H](c3ccccc3)c3ccc(Cl)cc3)CC2)o1	150	N
CHEMBL74688	NC(=O)N(O)CCC#C[C@H]1CC[C@H](CN2CCN([C@H](c3ccccc3)c3ccc(Cl)cc3)CC2)O1	180	N
CHEMBL92860	COc1cc2c(cc1OC)C1=NO[C@@H](CN3CCN(Cc4ccc5ccccc5c4)CC3)[C@@H]1CO2	460	N
CHEMBL1729417	COc1ccc(N2CCN(CCCNC(=O)Cn3c(=O)c4cccn4c4c(C)ccnc43)CC2)cc1	1000	N
CHEMBL1910379	COc1ccc(CN(CCN2CCN(C(=O)c3cc4cc(Cl)ccc4[nH]3)CC2)c2ccccn2)cc1	776.25	N
CHEMBL197408	COc1ccc(NC(=O)N2CCN(c3ccc(-c4ccccc4)cc3)CC2)cc1N1CCN(C)CC1	10000	N
CHEMBL2158785	Cc1c(OC2CCN(CC3CCN([C@@H](Cc4ccc(F)cc4)C(=O)O)CC3)CC2)ccc(C#N)c1Cl	501.19	N
CHEMBL2158790	Cc1c(OC2CCN(CC3CCN([C@@](C)(Cc4ccc(F)cc4)C(=O)O)CC3)CC2)ccc(Cl)c1Cl	31.62	N
CHEMBL2171032	CS(=O)(=O)c1cccc(C(=O)N2CC[C@@H](N3CCC(Oc4ccc(Cl)c(Cl)c4)CC3)[C@H](C(=O)O)C2)c1	199.53	N
CHEMBL2171037	CN(C)c1ccc(S(=O)(=O)NC(=O)N2CCC(N3CCC(Oc4ccc(Cl)c(Cl)c4)CC3)CC2)cc1	19.95	N
CHEMBL2171041	CN(C)c1ccccc1S(=O)(=O)NC(=O)N1CCC(N2CCC(Oc3ccc(Cl)c(Cl)c3)CC2)CC1	25.12	N
CHEMBL2178580	Cc1ccc(C(=O)N2CCC(=CC(=O)N[C@@H]3CCN(Cc4ccc5cc(F)ccc5c4)C3)CC2)nn1	47	N
CHEMBL2207667	NC(=O)c1c(OC2CCN(C[C@H](O)CNC(=O)c3c[nH]c(=O)c4ccccc34)CC2)ccc(Cl)c1Cl	251.19	N
CHEMBL238456	CC(C)N1CCC(Oc2ccc(N3CCN(C(=O)c4ccc(C#N)cc4)CC3=O)cc2)CC1.O=CO	3162.28	N
CHEMBL238870	O=C(c1ccc(F)cc1)N1CCN(c2ccc(OCCCN3CCCCCC3)cc2)C(=O)C1.O=CO	2511.89	N
CHEMBL239080	C[C@@H]1CCCN1CCCOc1ccc(N2CCN(C(=O)c3ccc(C#N)cc3)CC2=O)cc1.O=CO	2511.89	N
CHEMBL239081	C[C@@H]1CCCN1CCCOc1ccc(N2CCN(C(=O)c3cc(F)cc(F)c3)CC2=O)cc1.O=CO	2511.89	N
CHEMBL239299	C[C@@H]1CCCN1CCCOc1ccc(N2CCN(C(=O)c3ccc(F)cc3F)CC2=O)cc1.O=CO	2511.89	N
CHEMBL239510	C[C@H]1CCCN1CCCOc1ccc(N2CCN(C(=O)c3ccc(C#N)cc3)CC2=O)cc1.O=CO	1995.26	N
CHEMBL239724	C[C@H]1CCCN1CCCOc1ccc(N2CCN(C(=O)c3ccc(F)cc3F)CC2=O)cc1.O=CO	1995.26	N
CHEMBL240394	O=C(c1cc(F)cc(F)c1)N1CCN(c2ccc(OCCCN3CCCCC3)cc2)C(=O)C1.O=CO	1995.26	N
CHEMBL256658	Cc1ccc2nc3c(n2c1)CCN(CCCSc1nnc(-c2cccc4nc(C)ccc24)n1C)CC3	3162.28	N
CHEMBL257716	Cc1ccc2c(-c3nnc(SCCCN4CCc5nc6ccc(Cl)cn6c5CC4)n3C)cccc2n1	1000	N
CHEMBL257717	Cc1ccn2c3c(nc2c1)CCN(CCCSc1nnc(-c2cccc4nc(C)ccc24)n1C)CC3	3162.28	N
CHEMBL257901	Cc1ccc2c(-c3nnc(SCCN4CCc5cc6nc(C)oc6c(C)c5CC4)n3C)cccc2n1	2511.89	N
CHEMBL257946	Cc1ccc2c(-c3nnc(SCCCN4CCc5cc6onc(C)c6cc5CC4)n3C)cccc2n1	100	N
CHEMBL269959	Cc1ccc2c(-c3nnc(SCCCN4CCc5cc6nc(C)oc6cc5CC4)n3C)cccc2n1	1995.26	N
CHEMBL271096	CCc1nc2cc3c(cc2o1)CCN(CCCSc1nnc(-c2ccc(C(F)(F)F)cc2)n1C)CC3	3162.28	N
CHEMBL271632	Cc1ccc2c(-c3nnc(SCCCN4CCc5cc6nc(C)sc6cc5CC4)n3C)cccc2n1	1000	N
CHEMBL271909	Cc1ccc2c(-c3nnc(SCCCN4CCc5ccc6nc(C)sc6c5CC4)n3C)cccc2n1	251.19	N
CHEMBL272511	Cc1ccc2c(-c3nnc(SCCCN4CCc5ccc6oc(C)nc6c5CC4)n3C)cccc2n1	794.33	N
CHEMBL319352	Cn1nnc(-c2ccc3c(c2)c(C2CCN(CCN4CCNC4=O)CC2)cn3-c2ccc(F)cc2)n1	500	N
CHEMBL3238447	O=C1NC(c2ccccc2)(c2ccccc2)C(=O)N1Cc1ccc(OCCCN2CCCCC2)cc1	2238.72	N
CHEMBL328187	Cn1cc(-c2ccc3c(c2)c(C2CCN(CCN4CCNC4=O)CC2)cn3-c2ccc(F)cc2)nn1	1500	N
CHEMBL392532	CC(C)N1CCC(Oc2ccc(N3CCN(C(=O)c4ccc(F)cc4F)CC3=O)cc2)CC1.O=CO	2511.89	N
CHEMBL392713	C[C@H]1CCCN1CCCOc1ccc(N2CCN(C(=O)c3cc(F)cc(F)c3)CC2=O)cc1.O=CO	1995.26	N
CHEMBL398812	O=C(c1ccc(F)cc1F)N1CCN(c2ccc(OCCCN3CCCCC3)cc2)C(=O)C1.O=CO	1995.26	N
CHEMBL402015	Cc1ccc2c(-c3nnc(SCCN4CCc5cc6nc(C)oc6c(Br)c5CC4)n3C)cccc2n1	1584.89	N
CHEMBL430368	CC(C)N1CCC(Oc2ccc(N3CCN(C(=O)c4cc(F)cc(F)c4)CC3=O)cc2)CC1.O=CO	2511.89	N
CHEMBL60837	CCCCCC(=O)c1ccc(OCCCN2CCN(C(=O)[C@@H](CO)NC(=O)OC(C)(C)C)CC2)cc1	16982.44	N
CHEMBL63003	N[C@H](Cc1cccc2ccccc12)C(=O)N1CCN(CCCOc2ccc(C(=O)C3CC3)cc2)CC1	1995.26	N
CHEMBL73706	NC(=O)N(O)CCC#Cc1ccc(CN2CCN(C(c3ccc(F)cc3)c3ccc(F)cc3)CC2)o1	550	N
CHEMBL74779	NC(=O)N(O)CCC#C[C@@H]1CC[C@@H](CN2CCN(C(c3ccc(F)cc3)c3ccc(F)cc3)CC2)O1	660	N
CHEMBL15928	COc1ccc(NC(=O)c2ccc(-c3ccc(-c4noc(C)n4)cc3C)cc2)cc1N1CCN(C)CC1	10000	N
CHEMBL2158777	O=C(O)[C@H](Cc1cccc(C(F)(F)F)c1)N1CCC(CN2CCC(Oc3ccc(Cl)c(Cl)c3)CC2)CC1	158.49	N
CHEMBL2171014	Cc1c(Cl)ccc(OC2CCN(C3CCN(C(=O)NS(=O)(=O)c4ccc(N(C)C)cc4)CC3)CC2)c1Cl	19.95	N
CHEMBL2171045	O=C(NS(=O)(=O)c1cccc(C(F)(F)F)c1)N1CCC(N2CCC(Oc3ccc(Cl)c(Cl)c3)CC2)CC1	39.81	N
CHEMBL2207276	Cc1cc(Cl)ccc1OC1CCN(C[C@H](O)CNC(=O)c2c[nH]c(=O)c3cc(S(C)(=O)=O)ccc23)CC1	79.43	N
CHEMBL2207277	Cc1cc(Cl)ccc1OC1CCN(C[C@H](O)CNC(=O)c2c[nH]c(=O)c3ccc(S(C)(=O)=O)cc23)CC1	63.1	N
CHEMBL2207282	NS(=O)(=O)c1ccc2c(C(=O)NC[C@@H](O)CN3CCC(Oc4ccc(Cl)c(Cl)c4)CC3)c[nH]c(=O)c2c1	19.95	N
CHEMBL2207671	CS(=O)(=O)c1ccc2c(C(=O)NC[C@@H](O)CN3CCC(Oc4ccc(Cl)c(Cl)c4)CC3)c[nH]c(=O)c2c1	19.95	N
CHEMBL238504	O=C(c1cnn2cccnc12)N1CCN(c2ccc(OCCCN3CCCCC3)cc2)C(=O)C1.O=CO	3162.28	N
CHEMBL238871	O=C(c1cc(F)cc(F)c1)N1CCN(c2ccc(OCCCN3CCCCCC3)cc2)C(=O)C1.O=CO	2511.89	N
CHEMBL238872	O=C(c1ccc(F)cc1F)N1CCN(c2ccc(OCCCN3CCCCCC3)cc2)C(=O)C1.O=CO	2511.89	N
CHEMBL239099	N#Cc1ccc(C(=O)N2CCN(c3ccc(OC4CCN(C5CCC5)CC4)cc3)C(=O)C2)cc1.O=CO	2511.89	N
CHEMBL239101	O=C(c1cc(F)cc(F)c1)N1CCN(c2ccc(OC3CCN(C4CCC4)CC3)cc2)C(=O)C1.O=CO	1584.89	N
CHEMBL239321	O=C(c1ccc(F)cc1F)N1CCN(c2ccc(OC3CCN(C4CCC4)CC3)cc2)C(=O)C1.O=CO	2511.89	N
CHEMBL239744	O=C(c1ccc(Cl)cc1)N1CCN(c2ccc(OC3CCN(C4CCCC4)CC3)cc2)C(=O)C1.O=CO	1584.89	N
CHEMBL239963	O=C(c1ccc(F)cc1)N1CCN(c2ccc(OC3CCN(C4CCCC4)CC3)cc2)C(=O)C1.O=CO	2511.89	N
CHEMBL255806	Cc1ccc2c(-c3nnc(SCCCN4CCc5cc6nc(C)oc6c(Br)c5CC4)n3C)cccc2n1	1258.93	N
CHEMBL256442	CCc1nc2ccc3c(c2s1)CCN(CCCSc1nnc(-c2cccc4nc(C)ccc24)n1C)CC3	398.11	N
CHEMBL271066	Cc1ccc2c(-c3nnc(SCCCN4CCc5cc6c(cc5CC4)OCC(=O)N6)n3C)cccc2n1	158.49	N
CHEMBL271083	Cc1ncoc1-c1nnc(SCCCN2CCc3cc4nc(C(F)(F)C(F)(F)F)oc4cc3CC2)n1C	2511.89	N
CHEMBL271631	CCc1nc2cc3c(cc2s1)CCN(CCCSc1nnc(-c2cccc4nc(C)ccc24)n1C)CC3	1995.26	N
CHEMBL272297	Cc1cc(-c2nc3c4c(ccc3o2)CCN(CCCSc2nnc(-c3ocnc3C)n2C)CC4)n(C)n1	3162.28	N
CHEMBL272378	CCc1nc2cc3c(c(Br)c2o1)CCN(CCSc1nnc(-c2cccc4nc(C)ccc24)n1C)CC3	2511.89	N
CHEMBL272480	Cc1ccc2c(-c3nnc(SCCCN4CCc5cc6c(cc5CC4)C(=O)N(C)C6)n3C)cccc2n1	3162.28	N
CHEMBL272545	CCc1nc2cc3c(cc2o1)CCN(CCCSc1nnc(-c2cccc4nc(C)ccc24)n1C)CC3	1258.93	N
CHEMBL272694	Cc1ccc2c(-c3nnc(SCCCN4CCc5cc6nc(C)oc6c(C)c5CC4)n3C)cccc2n1	1995.26	N
CHEMBL288768	CC1=C(C(=O)NCCCN2CCC(C#N)(c3ccc(F)cc3)CC2)[C@@H](c2ccc(F)c(F)c2)CC(=O)N1	63	N
CHEMBL312958	CCCCCC(=O)c1ccc(OCCCN2CCN(C(=O)[C@@H](NC(=O)OC(C)(C)C)C(C)C)CC2)cc1	21379.62	N
CHEMBL3409256	NC(=O)c1ccccc1OCCCN1CCN(c2cccc3c2ccn3S(=O)(=O)c2ccccc2)CC1	160	N
CHEMBL400612	N#Cc1ccc(C(=O)N2CCN(c3ccc(OCCCN4CCCCCC4)cc3)C(=O)C2)cc1.O=CO	2511.89	N
CHEMBL401728	Cc1cc(-c2nc3cc4c(cc3o2)CCN(CCCSc2nnc(-c3ocnc3C)n2C)CC4)n(C)n1	3162.28	N
CHEMBL401777	CCc1nc2cc3c(c(C)c2o1)CCN(CCSc1nnc(-c2cccc4nc(C)ccc24)n1C)CC3	2511.89	N
CHEMBL402215	Cc1ncoc1-c1nnc(SCCCN2CCc3ccc4oc(C(F)(F)C(F)(F)F)nc4c3CC2)n1C	1995.26	N
CHEMBL403181	CCc1noc2cc3c(cc12)CCN(CCCSc1nnc(-c2cccc4nc(C)ccc24)n1C)CC3	125.89	N
CHEMBL403815	Cc1ccc2c(-c3nnc(SCCCN4CCc5c(Cl)cc6oc(C)nc6c5CC4)n3C)cccc2n1	1584.89	N
CHEMBL43491	CC1=C(C(=O)NCCCN2CCC(c3ccc(F)cc3C#N)CC2)[C@@H](c2ccc(F)c(F)c2)CC(=O)N1	58	N
CHEMBL442456	CCc1nc2c3c(ccc2o1)CCN(CCCSc1nnc(-c2cccc4nc(C)ccc24)n1C)CC3	501.19	N
CHEMBL459350	CN(CCC=C1c2ccccc2CCc2ccccc21)Cc1ccc(OCCCN2CCCCC2)cc1	79	N
CHEMBL459373	CN(CCCN1c2ccccc2Sc2ccc(Cl)cc21)Cc1ccc(OCCCN2CCCCC2)cc1	205	N
CHEMBL517407	CN(CC/C=C1\c2ccccc2Sc2ccc(Cl)cc21)Cc1ccc(OCCCN2CCCCC2)cc1	295	N
CHEMBL60598	CCCCCC(=O)c1ccc(OCCCN2CCN(C(=O)[C@H](NC(=O)OC(C)(C)C)C(C)C)CC2)cc1	3311.31	N
CHEMBL914	CC(C)(C(=O)O)c1ccc(C(O)CCCN2CCC(C(O)(c3ccccc3)c3ccccc3)CC2)cc1	27	N
CHEMBL1077908	CCOc1cc(CN2CCC(Nc3nc4cc(NS(=O)(=O)c5ccccc5)ccc4o3)CC2)ccc1OC	199	N
CHEMBL1082036	CCOc1cc(CN2CCC(Nc3nc4cc(S(=O)(=O)CC)ccc4o3)CC2)cc(OC2CCOCC2)c1	38400	N
CHEMBL141343	Cc1c(C)c2c(c(C)c1O)CCC(C)(CN1CCN(c3cc(N4CCCC4)nc(N4CCCC4)n3)CC1)O2	1718	N
CHEMBL2171027	O=C(O)CCCS(=O)(=O)c1cccc(C(=O)N2CCC(N3CCC(Oc4ccc(Cl)c(Cl)c4)CC3)CC2)c1	79.43	N
CHEMBL2207283	Cc1c(Cl)ccc(OC2CCN(C[C@H](O)CNC(=O)c3c[nH]c(=O)c4ccc(S(C)(=O)=O)cc34)CC2)c1Cl	63.1	N
CHEMBL2207284	CNS(=O)(=O)c1ccc2c(C(=O)NC[C@@H](O)CN3CCC(Oc4ccc(Cl)c(Cl)c4)CC3)c[nH]c(=O)c2c1	25.12	N
CHEMBL2207670	CS(=O)(=O)c1ccc2c(C(=O)NC[C@@H](O)CN3CCC(Oc4ccc(C#N)c(Cl)c4)CC3)c[nH]c(=O)c2c1	251.19	N
CHEMBL2207672	Cc1c(Cl)ccc(OC2CCN(C[C@H](O)CNC(=O)c3c[nH]c(=O)c4cc(S(C)(=O)=O)ccc34)CC2)c1Cl	50.12	N
CHEMBL239964	N#Cc1ccc(C(=O)N2CCN(c3ccc(OC4CCN(C5CCCC5)CC4)cc3)C(=O)C2)cc1.O=CO	2511.89	N
CHEMBL240393	CS(=O)(=O)c1cccc(C(=O)N2CCN(c3ccc(OCCCN4CCCCC4)cc3)C(=O)C2)c1.O=CO	3162.28	N
CHEMBL240567	O=C(c1cc(F)cc(F)c1)N1CCN(c2ccc(OC3CCN(C4CCCC4)CC3)cc2)C(=O)C1.O=CO	2511.89	N
CHEMBL255620	Cc1ccc2c(-c3nnc(SCCCN4CCc5cc6nc(N(C)C)oc6cc5CC4)n3C)cccc2n1	3162.28	N
CHEMBL255778	CCc1nc2cc3c(c(Br)c2o1)CCN(CCCSc1nnc(-c2cccc4nc(C)ccc24)n1C)CC3	501.19	N
CHEMBL256015	Cc1ccc2c(-c3nnc(SCCCN4CCc5cc6nc(C(C)C)oc6cc5CC4)n3C)cccc2n1	3162.28	N
CHEMBL256472	COCc1nc2cc3c(cc2o1)CCN(CCCSc1nnc(-c2cccc4nc(C)ccc24)n1C)CC3	3162.28	N
CHEMBL256477	CCc1nn(C)c2cc3c(cc12)CCN(CCCSc1nnc(-c2cccc4nc(C)ccc24)n1C)CC3	630.96	N
CHEMBL256481	Cc1ccc2c(-c3nnc(SCCCCN4CCc5cc6nc(C)oc6c(C)c5CC4)n3C)cccc2n1	2511.89	N
CHEMBL256652	Cc1ccc2c(-c3nnc(SCCCN4CCc5cc6c(cc5CC4)N(C)C(=O)CO6)n3C)cccc2n1	251.19	N
CHEMBL270239	Cc1ccc2c(-c3nnc(SCCC(C)N4CCc5cc6nc(C)oc6c(C)c5CC4)n3C)cccc2n1	2511.89	N
CHEMBL270853	Cc1ccc2c(-c3nnc(SCCCCN4CCc5cc6c(cc5CC4)C(=O)N(C)C6)n3C)cccc2n1	2511.89	N
CHEMBL271072	Cc1ccc2c(-c3nnc(SCCCCN4CCc5cc6nc(C)oc6c(Br)c5CC4)n3C)cccc2n1	1995.26	N
CHEMBL272300	Cc1ccc2c(-c3nnc(SCCC(C)N4CCc5cc6c(cc5CC4)C(=O)N(C)C6)n3C)cccc2n1	2511.89	N
CHEMBL272695	Cc1ccc2c(-c3nnc(SCCCN4CCc5cc6nc(C7CC7)oc6cc5CC4)n3C)cccc2n1	1584.89	N
CHEMBL273165	Cc1ccc2c(-c3nnc(SCCC(C)N4CCc5cc6nc(C)oc6c(Br)c5CC4)n3C)cccc2n1	1000	N
CHEMBL288772	CC1=C(C(=O)NCCCN2CCC(c3ccc(F)cc3C#N)CC2)[C@@H](c2ccc(F)c(F)c2)CC(=O)N1C	398	N
CHEMBL291166	CC1=C(C(=O)NCCCN2CCC(C#N)(c3ccc(F)cc3)CC2)[C@@H](c2ccc(F)c(F)c2)CC(=O)N1C	355	N
CHEMBL295001	CC1=C(C(=O)NCCCN2CCC(C#N)(c3ccc(F)cc3F)CC2)[C@@H](c2ccc(F)c(F)c2)CC(=O)N1	108	N
CHEMBL392354	O=C(c1ccc(F)cc1F)N1CCN(c2ccc(OC3CCN(C4CCCC4)CC3)cc2)C(=O)C1.O=CO	2511.89	N
CHEMBL401752	CCc1nc2cc3c(c(C)c2o1)CCN(CCCSc1nnc(-c2cccc4nc(C)ccc24)n1C)CC3	1995.26	N
CHEMBL402826	CCCc1nc2cc3c(cc2o1)CCN(CCCSc1nnc(-c2cccc4nc(C)ccc24)n1C)CC3	2511.89	N
CHEMBL425358	NC(=O)N(O)CCC#Cc1ccc(OCCN2CCN([C@H](c3ccccc3)c3ccc(Cl)cc3)CC2)cc1	305	N
CHEMBL460402	CN(CCC=C1c2ccccc2CCc2ccccc21)C(=O)c1ccc(OCCCN2CCCCC2)cc1	686	N
CHEMBL517244	CN(CCCC12CCC(c3ccccc31)c1ccccc12)Cc1ccc(OCCCN2CCCCC2)cc1	40	N
CHEMBL59870	CCCCCC(=O)c1ccc(OCCCN2CCN(C(=O)[C@@H](CC(C)C)NC(=O)OC(C)(C)C)CC2)cc1	4677.35	N
CHEMBL60189	N[C@H](Cc1ccc(-c2ccccc2)cc1)C(=O)N1CCN(CCCOc2ccc(C(=O)C3CC3)cc2)CC1	12022.64	N
CHEMBL63112	CCCCCC(=O)c1ccc(OCCCN2CCN(C(=O)[C@H](CC(C)C)NC(=O)OC(C)(C)C)CC2)cc1	8128.31	N
CHEMBL187264	NC(=O)N(O)CCC#Cc1ccc(OCCCN2CCN([C@H](c3ccccc3)c3ccc(Cl)cc3)CC2)cc1	9	P
CHEMBL187637	NC(=O)N(O)CCC#Cc1ccc(OCCN2CCN(C(c3ccc(F)cc3)c3ccc(F)cc3)CC2)cc1	295	N
CHEMBL1910381	COc1ccc(CN(CCN(C)CCN2CCN(C(=O)c3cc4ccccc4[nH]3)CC2)c2ccccn2)cc1	7.08	P
CHEMBL2207286	CN(C)S(=O)(=O)c1ccc2c(C(=O)NC[C@@H](O)CN3CCC(Oc4ccc(Cl)c(Cl)c4)CC3)c[nH]c(=O)c2c1	12.59	N
CHEMBL2207642	COc1ccccc1N1CCN(Cc2cc(CN3CCN(c4ccc(Cl)cc4)CC3)c3cccccc2-3)CC1	490	N
CHEMBL244946	Cc1ccc2c(-c3nnc(SCCCN4CCc5ccc(-c6cc(C)nn6C)cc5CC4)n3C)cccc2n1	794.33	N
CHEMBL255417	CCc1nc2cc3c(c(Br)c2o1)CCN(C(C)CCSc1nnc(-c2cccc4nc(C)ccc24)n1C)CC3	2511.89	N
CHEMBL256473	Cc1ccc2c(-c3nnc(SCCCN4CCc5cc6nc(C(C)(F)F)oc6cc5CC4)n3C)cccc2n1	1995.26	N
CHEMBL256482	CCc1nc2cc3c(c(Br)c2o1)CCN(CCCCSc1nnc(-c2cccc4nc(C)ccc24)n1C)CC3	1995.26	N
CHEMBL256488	Cc1ccc2c(-c3nnc(SCCCN4CCc5ccc6nc(C(C)(F)F)oc6c5CC4)n3C)cccc2n1	1584.89	N
CHEMBL257524	CCc1nc2cc3c(c(C)c2o1)CCN(C(C)CCSc1nnc(-c2cccc4nc(C)ccc24)n1C)CC3	2511.89	N
CHEMBL257900	Cc1ccc2c(-c3nnc(SCCN4CCc5cc6nc(C(F)(F)F)oc6c(C)c5CC4)n3C)cccc2n1	2511.89	N
CHEMBL269994	CCc1nc2cc3c(c(C)c2o1)CCN(CCCCSc1nnc(-c2cccc4nc(C)ccc24)n1C)CC3	2511.89	N
CHEMBL271729	Cc1ccc2c(-c3nnc(SCCCN4CCc5nc6ccc(C(F)(F)F)cn6c5CC4)n3C)cccc2n1	3162.28	N
CHEMBL272150	Cc1ccc2c(-c3nnc(SCCCN4CCc5ccc6oc(C(F)(F)F)nc6c5CC4)n3C)cccc2n1	501.19	N
CHEMBL272478	Cc1ccc2c(-c3nnc(SCCCN4CCc5cc6c(cc5CC4)C(=O)N(C(C)C)C6)n3C)cccc2n1	1995.26	N
CHEMBL272702	CC(=O)N1CCOc2cc3c(cc21)CCN(CCCSc1nnc(-c2cccc4nc(C)ccc24)n1C)CC3	1000	N
CHEMBL273166	Cc1ccc2c(-c3nnc(SCCCN4CCc5cc6nc(CC7CC7)oc6cc5CC4)n3C)cccc2n1	3162.28	N
CHEMBL273199	Cc1cc2c(-c3nnc(SCCCN4CCc5ccc(-c6cc(C)nn6C)cc5CC4)n3C)cccc2cn1	794.33	N
CHEMBL295395	CC1=C(C(=O)NCCCN2CCC(C#N)(c3ccc(F)cc3F)CC2)[C@@H](c2ccc(F)c(F)c2)CC(=O)N1C	302	N
CHEMBL398996	CS(=O)(=O)c1ccc(C(=O)N2CCN(c3ccc(OC4CCN(C5CCC5)CC4)cc3)C(=O)C2)cc1.O=CO	2511.89	N
CHEMBL402016	Cc1ccc2c(-c3nnc(SCCCN4CCc5cc6nc(C(F)(F)F)oc6cc5CC4)n3C)cccc2n1	1584.89	N
CHEMBL404363	Cc1ccc2c(-c3nnc(SCCCN4CCc5ccc6nc(C(F)(F)F)oc6c5CC4)n3C)cccc2n1	3981.07	N
CHEMBL408208	Cc1ccc2c(-c3nnc(SCCN4CCc5cc6nc(C(F)(F)F)oc6c(Br)c5CC4)n3C)cccc2n1	2511.89	N
CHEMBL411293	Cc1ccc2c(-c3nnc(SCCCN4CCc5nc6cc(C(F)(F)F)ccn6c5CC4)n3C)cccc2n1	794.33	N
CHEMBL42335	CC1=C(C(=O)NCCCN2CCC(C#N)(c3ccc(F)cc3C#N)CC2)[C@@H](c2ccc(F)c(F)c2)CC(=O)N1	91	N
CHEMBL429132	Cc1ccc2c(-c3nnc(SCCCN4CCc5cc6nc(C(C)(C)C)oc6cc5CC4)n3C)cccc2n1	5011.87	N
CHEMBL457957	CN(CCC=C1c2ccccc2CCc2ccccc21)C(=O)Cc1ccc(OCCCN2CCCCC2)cc1	559	N
CHEMBL464811	Clc1ccc2c(c1)N=C(N1CCN(Cc3ccc(OCCCN4CCCCC4)cc3)CC1)c1ccccc1N2	190	N
CHEMBL60143	CC(C)(C)OC(=O)N[C@H](Cc1ccccc1)C(=O)N1CCN(CCCOc2ccc(C(=O)C3CC3)cc2)CC1	5495.41	N
CHEMBL1079686	CCOc1cc(CN2CCC(Nc3nc4cc(S(=O)(=O)N(C)C)ccc4o3)CC2)cc(OCC)c1-n1cccc1	5000	N
CHEMBL185825	NC(=O)N(O)CCC#Cc1ccc(OCCCN2CCN(C(c3ccc(F)cc3)c3ccc(F)cc3)CC2)cc1	109	N
CHEMBL185905	NC(=O)N(O)CCC#Cc1ccc(OCCN2CCC(=C3c4ccc(Cl)cc4CCc4cccnc43)CC2)cc1	19	N
CHEMBL186125	NC(=O)N(O)CCC#Cc1ccc(OCCCCN2CCN([C@H](c3ccccc3)c3ccc(Cl)cc3)CC2)cc1	30	N
CHEMBL1910382	COc1ccc(CN(CCN(C)CCN2CCN(C(=O)c3cc4cc(Cl)ccc4[nH]3)CC2)c2ccccn2)cc1	100	N
CHEMBL2207281	O=C(NC[C@@H](O)CN1CCC(Oc2ccc(Cl)c(Cl)c2)CC1)c1c[nH]c(=O)c2cc(S(=O)(=O)NCCO)ccc12	50.12	N
CHEMBL2207285	O=C(NC[C@@H](O)CN1CCC(Oc2ccc(Cl)c(Cl)c2)CC1)c1c[nH]c(=O)c2cc(S(=O)(=O)NC3CC3)ccc12	5.01	P
CHEMBL2207641	COc1ccccc1N1CCN(Cc2cc(CN3CCN(c4ccccc4OC)CC3)c3cccccc2-3)CC1	1000	N
CHEMBL2207654	O=C(NC[C@@H](O)CN1CCC(Oc2ccc(Cl)c(Cl)c2)CC1)c1c[nH]c(=O)c2cc(S(=O)(=O)N3CCC3)ccc12	2.51	P
CHEMBL240178	CS(=O)(=O)c1ccc(C(=O)N2CCN(c3ccc(OC4CCN(C5CCCC5)CC4)cc3)C(=O)C2)cc1.O=CO	2511.89	N
CHEMBL240395	O=C(c1ccc(C(=O)N2CCN(c3ccc(OCCCN4CCCCC4)cc3)C(=O)C2)cc1)N1CCC1.O=CO	2511.89	N
CHEMBL240565	CS(=O)(=O)c1cccc(C(=O)N2CCN(c3ccc(OC4CCN(C5CCCC5)CC4)cc3)C(=O)C2)c1.O=CO	2511.89	N
CHEMBL255566	Cc1ccc2c(-c3nnc(SCCCN4CCc5cc6nc(C(C)(C)C)oc6c(Br)c5CC4)n3C)cccc2n1	1000	N
CHEMBL258090	Cc1ccc2c(-c3nnc(SCCCN4CCc5cc6nc(CC(F)(F)F)oc6cc5CC4)n3C)cccc2n1	3162.28	N
CHEMBL270852	Cc1ccc2c(-c3nnc(SCCCCN4CCc5cc6c(cc5CC4)C(=O)N(C(C)C)C6)n3C)cccc2n1	2511.89	N
CHEMBL272086	Cc1ccc2c(-c3nnc(SCCC(C)N4CCc5cc6c(cc5CC4)C(=O)N(C(C)C)C6)n3C)cccc2n1	2511.89	N
CHEMBL402087	Cc1ccc2c(-c3nnc(SCCCN4CCc5cc6nc(C(C)(C)C)oc6c(C)c5CC4)n3C)cccc2n1	1584.89	N
CHEMBL43594	CC1=C(C(=O)NCCCN2CCC(C#N)(c3ccc(F)cc3C#N)CC2)[C@@H](c2ccc(F)c(F)c2)CC(=O)N1C	616	N
CHEMBL188021	NC(=O)N(O)CCC#Cc1ccc(OCCCN2CCC(=C3c4ccc(Cl)cc4CCc4cccnc43)CC2)cc1	14	N
CHEMBL2151156	CC1(C)CCCN(CCCOc2ccc(C3CCN(C(=O)c4ccc(CCC(=O)O)c5ccccc45)CC3)cc2)C1	12.59	N
CHEMBL2171029	O=C(O)CCCCn1nnc(-c2ccc(C(=O)N3CCC(N4CCC(Oc5ccc(Cl)c(Cl)c5)CC4)CC3)cc2)n1	39.81	N
CHEMBL255618	Cc1ccc2c(-c3nnc(SCCC(C)N4CCc5cc6nc(C(F)(F)F)oc6c(Br)c5CC4)n3C)cccc2n1	501.19	N
CHEMBL255826	Cc1ccc2c(-c3nnc(SCCCN4CCc5cc6nc(N7CCCCC7)oc6cc5CC4)n3C)cccc2n1	3162.28	N
CHEMBL257369	Cc1ccc2c(-c3nnc(SCCCCN4CCc5cc6nc(C(F)(F)F)oc6c(Br)c5CC4)n3C)cccc2n1	1258.93	N
CHEMBL257525	Cc1ccc2c(-c3nnc(SCCC(C)N4CCc5cc6nc(C(F)(F)F)oc6c(C)c5CC4)n3C)cccc2n1	1995.26	N
CHEMBL271097	Cc1ccc2c(-c3nnc(SCCCCN4CCc5cc6nc(C(F)(F)F)oc6c(C)c5CC4)n3C)cccc2n1	2511.89	N
CHEMBL400224	O=C(c1ccc(C(=O)N2CCN(c3ccc(OC4CCN(C5CCC5)CC4)cc3)C(=O)C2)cc1)N1CCC1.O=CO	2511.89	N
CHEMBL444083	NC(=O)N(O)CCC#Cc1ccc(OCCCCN2CCN(C(c3ccc(F)cc3)c3ccc(F)cc3)CC2)cc1	3.63	P
CHEMBL62266	CCCCCC(=O)c1ccc(OCCCN2CCN(C(=O)[C@H](Cc3ccncc3)NC(=O)OC(C)(C)C)CC2)cc1	9332.54	N
CHEMBL62903	CCCCCC(=O)c1ccc(OCCCN2CCN(C(=O)[C@@H](Cc3ccncc3)NC(=O)OC(C)(C)C)CC2)cc1	16982.44	N
CHEMBL1910385	COc1ccc(CN(CCN(C)CC(C)Nc2ccc3[nH]c(C(=O)N4CCN(C)CC4)cc3c2)c2ccccn2)cc1	213.8	N
CHEMBL2207655	CC1(O)CN(S(=O)(=O)c2ccc3c(C(=O)NC[C@@H](O)CN4CCC(Oc5ccc(Cl)c(Cl)c5)CC4)c[nH]c(=O)c3c2)C1	25.12	N
CHEMBL270227	Cc1ccc2c(-c3nnc(SCCCN4CCc5cc6nc(C(F)(F)C(F)(F)F)oc6cc5CC4)n3C)cccc2n1	2511.89	N
CHEMBL270567	Cc1ccc2c(-c3nnc(SCCCN4CCc5cc6nc(-c7cc(C)nn7C)oc6cc5CC4)n3C)cccc2n1	2511.89	N
CHEMBL271034	Cc1ccc2c(-c3nnc(SCCCN4CCc5ccc6oc(C(F)(F)C(F)(F)F)nc6c5CC4)n3C)cccc2n1	1995.26	N
CHEMBL360202	NC(=O)N(O)CCC#Cc1ccc(OCCCCN2CCC(=C3c4ccc(Cl)cc4CCc4cccnc43)CC2)cc1	50	N
CHEMBL366925	COC(=O)N(O)CCC#Cc1ccc(OCCCCN2CCN(C(c3ccc(F)cc3)c3ccc(F)cc3)CC2)cc1	5.01	P
CHEMBL402853	Cc1ccc2c(-c3nnc(SCCCN4CCc5ccc6oc(-c7cc(C)nn7C)nc6c5CC4)n3C)cccc2n1	1000	N
CHEMBL147077	CNC(=O)C1=C(C)NC(C)=C(C(=O)NCCCN2CCC(C(=O)OC)(c3ccccc3)CC2)C1c1ccc([N+](=O)[O-])cc1	491	N
CHEMBL1767162	O=c1c2ccccc2c(Cc2ccc(Cl)cc2)nn1CCNCCCCc1ccc(OCCCN2CCCCCC2)cc1	39.81	N
CHEMBL179590	CCOC(=O)N(O)CCC#Cc1ccc(OCCCCN2CCN(C(c3ccc(F)cc3)c3ccc(F)cc3)CC2)cc1	5.89	P
CHEMBL1910386	O=C(c1cc2ccccc2[nH]1)N1CCN(CCN2CCC(Nc3nc4ccccc4n3Cc3ccc(F)cc3)CC2)CC1	5.5	P
CHEMBL158595	C[C@@H](NC(=O)c1ccc(N(C)C)cc1)C(=O)N1CCN(CCCOc2ccc(-c3noc(CC4CCCC4)n3)c(F)c2)CC1	890	N
CHEMBL1767159	O=c1c2ccccc2c(Cc2ccc(Cl)cc2)nn1C1CCCN(Cc2ccc(OCCCN3CCCCCC3)cc2)CC1	50.12	N
CHEMBL1767163	CN(CCCCc1ccc(OCCCN2CCCCCC2)cc1)CCn1nc(Cc2ccc(Cl)cc2)c2ccccc2c1=O	39.81	N
CHEMBL180233	CC(C)OC(=O)N(O)CCC#Cc1ccc(OCCCCN2CCN(C(c3ccc(F)cc3)c3ccc(F)cc3)CC2)cc1	9.55	P
CHEMBL1765111	O=c1c2ccccc2c(Cc2ccc(Cl)cc2)nn1C1CCCN(CCc2ccc(OCCCN3CCCCCC3)cc2)CC1	15.85	N
CHEMBL181085	CC(C)COC(=O)N(O)CCC#Cc1ccc(OCCCCN2CCN(C(c3ccc(F)cc3)c3ccc(F)cc3)CC2)cc1	7.59	P
CHEMBL1767160	O=c1c2ccccc2c(Cc2ccc(Cl)cc2)nn1C1CCCN(CCCc2ccc(OCCCN3CCCCCC3)cc2)CC1	15.85	N
CHEMBL1767164	O=c1c2ccccc2c(Cc2ccc(Cl)cc2)nn1C[C@H]1CCCN1CCCCc1ccc(OCCCN2CCCCCC2)cc1	10	P
CHEMBL1767166	O=c1c2ccccc2c(Cc2ccc(O)cc2)nn1C[C@H]1CCCN1CCCCc1ccc(OCCCN2CCCCCC2)cc1	12.59	N
CHEMBL1767168	O=c1c2ccccc2c(Cc2ccc(Cl)cc2)nn1C[C@@H]1CCCN1CCCCc1ccc(OCCCN2CCCCCC2)cc1	25.12	N
CHEMBL2146813	O=c1c2ccncc2c(Cc2ccc(Cl)cc2)nn1C[C@H]1CCCN1CCCCc1ccc(OCCCN2CCCCCC2)cc1	17.38	N
CHEMBL1767161	O=c1c2ccccc2c(Cc2ccc(Cl)cc2)nn1C1CCCN(CCCCc2ccc(OCCCN3CCCCCC3)cc2)CC1	19.95	N
CHEMBL1767165	COc1ccc(Cc2nn(C[C@H]3CCCN3CCCCc3ccc(OCCCN4CCCCCC4)cc3)c(=O)c3ccccc23)cc1	7.94	P
CHEMBL1767167	O=c1c2ccccc2c(Cc2ccc(Cl)cc2)nn1C[C@H]1CCCN1CCCCCc1ccc(OCCCN2CCCCCC2)cc1	12.59	N
CHEMBL360666	O=C(OCc1ccccc1)N(O)CCC#Cc1ccc(OCCCCN2CCN(C(c3ccc(F)cc3)c3ccc(F)cc3)CC2)cc1	17.8	N
CHEMBL455288	O=C(OCCN1CCN(CCCN2c3ccccc3Sc3ccc(C(F)(F)F)cc32)CC1)c1ccc(OCCCN2CCCCC2)cc1	390	N
