# Supplementary material for: A visual approach for analysis and inference of molecular activity spaces
Source: J Cheminform. 2019 Oct 22;11:63. doi: 10.1186/s13321-019-0386-z (PMC6805449; doi:10.1186/s13321-019-0386-z)
Supplement: Supplementary file 2 — Additional file 2. Contains all data sets (SIGMAR1, HRH1, HERG,and DRD5) retrieved from ChEMBL23, their computed NAMS similarities and R source code for analysis and inference of molecular activity spaces. [file 13321_2019_386_MOESM2_ESM.zip › Additional File 2/NAMS_D1B_sims.txt]

    molid1      molid2     ss1     ss2   sim12   Sscore
      1557      1398  34.279  41.329  25.405  0.5061
      1557   2030634  34.279  40.119  21.082  0.3954
      1557   2436555  34.279  42.199  20.482  0.3658
      1557    380124  34.279  41.069  25.264  0.5044
      1557    201086  34.279  45.139  25.310  0.4678
      1557     30713  34.279  49.749  25.526  0.4363
      1557    381102  34.279  44.879  25.326  0.4705
      1557   1794855  34.279  49.839  21.222  0.3374
      1557    201444  34.279  44.889  26.607  0.5062
      1557    432579  34.279  62.798  19.050  0.2441
      1557    201575  34.279  51.718  26.696  0.4502
      1557    440390  34.279  50.298  26.169  0.4480
      1557   1672288  34.279  58.838  26.924  0.4068
      1557    345349  34.279  74.778  19.888  0.2230
      1557    379673  34.279  69.558  20.557  0.2468
      1557     50498  34.279  69.898  24.792  0.3123
      1557   1829958  34.279  74.368  25.394  0.3050
      1557   1829959  34.279  73.828  24.682  0.2959
      1557   1829961  34.279  74.368  25.394  0.3050
      1557    201093  34.279  68.338  21.651  0.2674
      1557    201561  34.279  73.178  20.520  0.2360
      1557    229429  34.279  62.368  26.840  0.3845
      1557   2420769  34.279  65.628  23.195  0.3024
      1557    554303  34.279  80.868  27.239  0.3099
      1557    557171  34.279  80.868  27.271  0.3103
      1557    186720  34.279  65.508  28.792  0.4055
      1557    201483  34.279  72.788  21.316  0.2486
      1557    201525  34.279  72.378  21.871  0.2580
      1557     24077  34.279  78.908  28.700  0.3397
      1557   2420770  34.279  70.068  23.556  0.2916
      1557   2420771  34.279  70.068  23.323  0.2878
      1557   2420774  34.279  70.068  25.835  0.3291
      1557   2420775  34.279  69.558  23.538  0.2931
      1557   2420776  34.279  69.558  23.287  0.2891
      1557   2420778  34.279  69.558  25.796  0.3305
      1557    286080  34.279  73.188  28.810  0.3663
      1557   3115585  34.279  70.038  26.372  0.3383
      1557    535374  34.279  85.188  27.322  0.2965
      1557    556194  34.279  84.738  27.126  0.2952
      1557    557582  34.279  85.188  27.290  0.2961
      1557    557781  34.279  84.778  27.122  0.2950
      1557       589  34.279  66.608  25.955  0.3464
      1557    593626  34.279  78.458  23.574  0.2644
      1557    593897  34.279  77.738  23.660  0.2678
      1557   1077189  34.279  92.068  20.479  0.1934
      1557    201170  34.279  76.618  24.470  0.2831
      1557    134807  34.279  78.198  27.782  0.3280
      1557   1814790  34.279  83.508  26.576  0.2914
      1557    201142  34.279  75.608  22.298  0.2546
      1557    201739  34.279  91.528  20.306  0.1925
      1557    203689  34.279  77.018  24.199  0.2778
      1557    217299  34.279  83.008  26.041  0.2854
      1557   2391541  34.279  74.708  27.631  0.3396
      1557   2420772  34.279  74.408  23.389  0.2742
      1557   2420777  34.279  73.898  23.369  0.2755
      1557    382010  34.279  76.638  24.452  0.2828
      1557    396950  34.279  75.698  23.689  0.2745
      1557    534478  34.279  90.008  27.212  0.2803
      1557    553690  34.279  90.008  27.180  0.2799
      1557    557782  34.279  89.118  27.212  0.2829
      1557    558364  34.279  89.078  27.180  0.2826
      1557    593395  34.279  82.178  23.464  0.2523
      1557    594557  34.279  81.958  23.398  0.2520
      1557    594798  34.279  76.778  27.710  0.3325
      1557    595720  34.279  76.398  24.444  0.2835
      1557    596179  34.279  76.648  24.307  0.2806
      1557    596448  34.279  81.428  23.550  0.2555
      1557   1086789  34.279  96.048  20.645  0.1882
      1557   1086790  34.279  96.198  20.134  0.1825
      1557   1088073  34.279  90.338  21.062  0.2034
      1557   1202298  34.279  81.098  27.161  0.3079
      1557   1643901  34.279 100.378  24.067  0.2176
      1557    184050  34.279  80.028  24.812  0.2772
      1557    203047  34.279  81.098  24.551  0.2703
      1557    203637  34.279  81.408  24.184  0.2643
      1557    204098  34.279  81.098  24.394  0.2681
      1557     21731  34.279  87.818  22.743  0.2289
      1557    231070  34.279  80.048  24.351  0.2706
      1557   2420773  34.279  77.358  25.759  0.3000
      1557   2420780  34.279  78.128  23.895  0.2700
      1557   2420893  34.279  78.128  24.635  0.2807
      1557   2432043  34.279 101.158  21.341  0.1870
      1557   3115574  34.279  82.098  27.698  0.3123
      1557   3115575  34.279  82.248  27.672  0.3114
      1557    379662  34.279  80.958  24.071  0.2640
      1557    380330  34.279  80.338  24.194  0.2676
      1557    380464  34.279  81.498  24.437  0.2675
      1557    381936  34.279  80.878  26.315  0.2962
      1557    381946  34.279  80.378  23.953  0.2641
      1557    389356  34.279  80.028  24.191  0.2684
      1557    394779  34.279  80.068  24.330  0.2703
      1557    435505  34.279  75.648  28.283  0.3464
      1557    437888  34.279  87.118  21.145  0.2109
      1557    540867  34.279  93.958  27.102  0.2680
      1557    558040  34.279  93.918  27.106  0.2681
      1557    593394  34.279  80.088  24.121  0.2673
      1557    594127  34.279  80.478  27.578  0.3163
      1557    594789  34.279  80.368  23.833  0.2624
      1557    594799  34.279  80.948  28.256  0.3249
      1557       629  34.279  80.288  23.529  0.2584
      1557        71  34.279  80.668  22.733  0.2465
      1557       908  34.279  80.668  24.053  0.2646
      1557   1087300  34.279  93.788  21.001  0.1961
      1557   1087301  34.279  93.978  21.196  0.1980
      1557   1224527  34.279 108.848  27.480  0.2376
      1557    184049  34.279  83.768  24.762  0.2654
      1557    187367  34.279  78.688  28.294  0.3342
      1557    201288  34.279  94.188  21.619  0.2023
      1557    201393  34.279  98.788  22.924  0.2081
      1557    201748  34.279  97.728  23.072  0.2118
      1557    231374  34.279  83.828  24.145  0.2570
      1557   2420779  34.279  81.078  26.217  0.2941
      1557   2420892  34.279  81.078  26.868  0.3036
      1557   2429890  34.279 106.568  24.773  0.2134
      1557    276778  34.279  83.788  24.049  0.2558
      1557    298406  34.279 104.238  23.840  0.2079
      1557   3104091  34.279  96.468  20.247  0.1832
      1557   3104092  34.279  95.748  20.625  0.1885
      1557   3104093  34.279  96.108  20.578  0.1874
      1557   3217984  34.279  96.468  20.290  0.1837
      1557    364565  34.279  79.348  28.189  0.3299
      1557    365697  34.279  79.348  28.350  0.3324
      1557    378358  34.279  94.358  20.052  0.1847
      1557    383102  34.279  98.178  22.832  0.2083
      1557    383451  34.279  86.008  24.527  0.2561
      1557    389357  34.279  83.768  23.983  0.2550
      1557    389559  34.279  83.458  24.032  0.2565
      1557    394777  34.279  90.988  23.508  0.2310
      1557    397180  34.279  81.578  29.614  0.3434
      1557    441618  34.279  93.948  21.168  0.1977
      1557    443843  34.279  90.348  23.215  0.2289
      1557    534706  34.279  97.748  27.603  0.2643
      1557    535823  34.279  97.748  27.655  0.2650
      1557    540613  34.279  97.748  27.635  0.2647
      1557    540868  34.279  97.748  27.622  0.2646
      1557    610449  34.279  89.168  22.495  0.2228
      1557       715  34.279  89.398  19.914  0.1919
      1557   1258452  34.279  80.168  28.193  0.3269
      1557   1940415  34.279  82.188  25.896  0.2859
      1557   1940416  34.279  82.188  24.487  0.2662
      1557   1940418  34.279  82.188  26.040  0.2880
      1557   1940419  34.279  82.188  24.527  0.2668
      1557   1940420  34.279  82.188  25.930  0.2864
      1557   1949725  34.279 104.107  21.216  0.1811
      1557   1949726  34.279 104.107  21.216  0.1811
      1557    201177  34.279  98.178  23.409  0.2147
      1557    201241  34.279 103.268  22.787  0.1986
      1557    201334  34.279  96.798  23.412  0.2175
      1557    201375  34.279  96.788  23.677  0.2205
      1557    201584  34.279  97.248  23.393  0.2163
      1557    202924  34.279  88.878  26.777  0.2778
      1557    203734  34.279  90.058  24.314  0.2431
      1557    204065  34.279  88.318  26.093  0.2704
      1557    216258  34.279  97.478  20.928  0.1888
      1557    216439  34.279  97.438  21.087  0.1906
      1557   2205836  34.279 108.378  27.931  0.2435
      1557    231171  34.279  87.218  23.729  0.2427
      1557   2432062  34.279 111.998  24.656  0.2027
      1557    245570  34.279  98.328  23.557  0.2160
      1557    245571  34.279  98.268  23.838  0.2193
      1557    381912  34.279 102.658  22.739  0.1991
      1557    382642  34.279 105.638  22.111  0.1877
      1557    382850  34.279  97.838  21.675  0.1963
      1557        42  34.279  93.518  20.455  0.1906
      1557    535151  34.279 101.698  27.493  0.2534
      1557    535602  34.279 101.738  27.545  0.2539
      1557    536271  34.279 101.698  27.513  0.2537
      1557    559164  34.279 101.738  27.525  0.2537
      1557    591685  34.279 109.037  23.840  0.1995
      1557    598515  34.279 108.618  23.787  0.1997
      1557    600083  34.279 109.037  23.730  0.1984
      1557    604314  34.279 109.037  25.386  0.2153
      1557   1940406  34.279  86.118  27.063  0.2900
      1557   1940408  34.279  86.118  26.067  0.2763
      1557   1940409  34.279  86.118  24.597  0.2568
      1557   1940411  34.279  86.118  25.944  0.2747
      1557   1949728  34.279 108.407  21.444  0.1769
      1557   1949729  34.279 108.407  21.444  0.1769
      1557    201010  34.279 108.978  22.847  0.1897
      1557    201598  34.279  94.228  25.827  0.2515
      1557   2420891  34.279  93.978  23.495  0.2243
      1557   2420895  34.279  98.507  23.245  0.2122
      1557   2432056  34.279 112.298  29.385  0.2507
      1557    263881  34.279 115.597  20.432  0.1578
      1557   3289646  34.279  86.118  26.433  0.2813
      1557   3289647  34.279  86.118  25.103  0.2634
      1557   3289648  34.279  86.118  25.964  0.2750
      1557    380484  34.279 100.497  23.313  0.2092
      1557    381472  34.279  90.787  27.020  0.2756
      1557    381573  34.279 100.978  23.178  0.2068
      1557    382780  34.279  98.158  26.045  0.2448
      1557    396560  34.279 102.158  23.421  0.2072
      1557    396561  34.279 102.027  23.354  0.2068
      1557    397207  34.279  92.368  26.666  0.2667
      1557    426662  34.279 101.948  23.278  0.2061
      1557    487387  34.279 105.027  26.308  0.2328
      1557    539334  34.279 105.807  27.435  0.2435
      1557    557840  34.279 105.807  27.403  0.2432
      1557    569270  34.279  90.028  25.481  0.2578
      1557    599116  34.279 113.097  25.038  0.2047
      1557    604127  34.279 113.097  25.323  0.2075
      1557    604316  34.279 113.097  24.939  0.2037
      1557    137781  34.279 128.317  19.916  0.1396
      1557    138989  34.279 128.317  19.916  0.1396
      1557   1779058  34.279 114.658  25.936  0.2109
      1557   1940402  34.279  91.317  27.571  0.2813
      1557   1940403  34.279  91.317  27.156  0.2759
      1557   1940404  34.279  91.317  28.297  0.2908
      1557   1949727  34.279 107.437  21.749  0.1813
      1557    201287  34.279  96.327  27.404  0.2655
      1557    201432  34.279 108.297  21.323  0.1759
      1557    201577  34.279  93.747  26.883  0.2658
      1557   2036989  34.279 123.767  23.143  0.1716
      1557   2037430  34.279  94.418  23.116  0.2189
      1557   2420782  34.279  98.137  23.619  0.2171
      1557   2420890  34.279  96.927  25.825  0.2451
      1557   2420894  34.279 101.457  25.612  0.2326
      1557   2432042  34.279 117.327  29.326  0.2398
      1557   2432051  34.279 115.617  29.277  0.2427
      1557    245764  34.279 102.158  23.421  0.2072
      1557   3115577  34.279 101.987  25.259  0.2275
      1557   3286429  34.279  94.418  23.428  0.2226
      1557    343755  34.279 128.317  19.916  0.1396
      1557    381325  34.279  89.308  26.979  0.2793
      1557    467094  34.279 109.738  24.830  0.2083
      1557    536044  34.279 109.797  27.292  0.2337
      1557    558766  34.279 109.837  27.325  0.2340
      1557    604732  34.279 116.817  25.334  0.2014
      1557   1258671  34.279  97.427  25.148  0.2360
      1557   2204343  34.279  95.847  26.553  0.2564
      1557    240774  34.279  98.157  23.250  0.2129
      1557   2420781  34.279 101.087  25.938  0.2370
      1557   3115579  34.279  98.337  29.066  0.2807
      1557   3289645  34.279  94.007  26.987  0.2664
      1557   3289655  34.279  98.267  23.886  0.2198
      1557    395933  34.279  98.417  23.278  0.2127
      1557        54  34.279  95.847  27.971  0.2738
      1557    555146  34.279 105.127  26.518  0.2349
      1557    596622  34.279 108.337  26.755  0.2309
      1557    598730  34.279 121.597  24.974  0.1908
      1557    599134  34.279 120.327  25.199  0.1947
      1557   1258223  34.279 101.387  25.135  0.2274
      1557    238717  34.279 102.127  23.158  0.2045
      1557    239917  34.279 102.347  23.333  0.2059
      1557    240995  34.279 102.087  23.346  0.2066
      1557   3289649  34.279 100.377  23.264  0.2089
      1557   3321788  34.279 104.757  26.773  0.2385
      1557   3321789  34.279 104.757  27.441  0.2459
      1557   3590084  34.279  97.467  26.314  0.2496
      1557   3622097  34.279 105.187  24.296  0.2110
      1557    426317  34.279  98.687  25.752  0.2402
      1557    597900  34.279 129.027  24.404  0.1757
      1557    597909  34.279 124.607  23.372  0.1725
      1557    604525  34.279 123.667  25.219  0.1900
      1557       716  34.279 105.817  21.215  0.1785
      1557    184073  34.279 104.757  27.379  0.2452
      1557   2031737  34.279 112.727  26.217  0.2170
      1557    238718  34.279 106.057  23.237  0.1984
      1557   3115578  34.279 110.477  25.417  0.2130
      1557   3115581  34.279 112.067  26.733  0.2235
      1557    393492  34.279 106.337  25.763  0.2243
      1557    394080  34.279 106.597  25.848  0.2247
      1557    394110  34.279 108.277  23.222  0.1946
      1557    418854  34.279 106.657  26.153  0.2278
      1557    598949  34.279 133.747  23.590  0.1633
      1557    600986  34.279 128.417  23.406  0.1680
      1557    600987  34.279 127.007  24.299  0.1774
      1557    603485  34.279 127.007  23.772  0.1729
      1557    605127  34.279 133.087  24.293  0.1698
      1557    238915  34.279 112.207  23.253  0.1887
      1557    239700  34.279 110.307  25.645  0.2156
      1557   3589577  34.279 106.027  23.784  0.2041
      1557   3590080  34.279 103.397  26.111  0.2340
      1557   3590081  34.279 103.397  23.481  0.2056
      1557    379450  34.279 123.097  25.098  0.1897
      1557    482496  34.279 104.857  31.313  0.2904
      1557    515472  34.279 112.937  30.721  0.2637
      1557    516088  34.279 107.277  30.827  0.2784
      1557    596824  34.279 121.117  26.692  0.2074
      1557      1112  34.279 113.117  24.950  0.2038
      1557    201788  34.279 117.847  29.576  0.2413
      1557    238917  34.279 116.457  25.484  0.2035
      1557    240996  34.279 114.587  24.419  0.1962
      1557    268371  34.279 114.847  24.442  0.1960
      1557    328866  34.279 119.817  27.231  0.2146
      1557   3590077  34.279 106.737  25.534  0.2211
      1557   3622099  34.279 117.167  24.208  0.1903
      1557    598105  34.279 141.297  25.687  0.1714
      1557    599282  34.279 125.977  26.322  0.1965
      1557    603872  34.279 140.827  26.552  0.1787
      1557       726  34.279 118.397  22.964  0.1770
      1557        85  34.279 121.137  24.385  0.1861
      1557   1632174  34.279 118.417  23.136  0.1786
      1557    194206  34.279 119.677  24.675  0.1909
      1557    196169  34.279 120.167  24.743  0.1908
      1557    199824  34.279 131.037  24.103  0.1707
      1557   3115582  34.279 120.557  26.858  0.2099
      1557    370128  34.279 120.167  24.590  0.1894
      1557    372453  34.279 119.677  24.546  0.1897
      1557    398813  34.279 118.557  24.346  0.1895
      1557    605339  34.279 145.597  24.613  0.1585
      1557    605354  34.279 141.477  26.516  0.1777
      1557   1632158  34.279 121.737  23.026  0.1731
      1557   1765683  34.279 128.957  26.918  0.1975
      1557   1765684  34.279 128.957  26.798  0.1964
      1557    195927  34.279 123.967  27.456  0.2099
      1557    196370  34.279 123.967  26.332  0.1996
      1557    197796  34.279 123.187  25.185  0.1904
      1557    238916  34.279 124.707  24.338  0.1808
      1557    282116  34.279 127.517  28.737  0.2160
      1557    599135  34.279 144.407  25.774  0.1686
      1557    599487  34.279 133.287  26.769  0.1901
      1557    212912  34.279 138.907  23.782  0.1592
      1557    419505  34.279 128.567  24.112  0.1738
      1557    196598  34.279 131.707  25.107  0.1782
      1557    213336  34.279 143.697  24.769  0.1617
      1557    213424  34.279 143.697  24.682  0.1610
      1557   2323582  34.279 141.587  25.852  0.1723
      1557    300780  34.279 132.577  24.000  0.1680
      1557    378669  34.279 143.697  23.834  0.1546
      1557    209497  34.279 141.167  25.796  0.1724
      1557    197408  34.279 141.446  24.631  0.1630
      1557    213834  34.279 155.246  22.344  0.1337
      1557    378825  34.279 140.986  26.373  0.1771
      1557    425069  34.279 151.876  27.218  0.1713
      1557     15928  34.279 146.536  26.469  0.1715
      1557    213492  34.279 157.406  24.565  0.1470
      1557    459350  34.279 142.276  26.653  0.1778
      1557    459373  34.279 142.636  26.362  0.1751
      1557    517407  34.279 142.636  26.769  0.1783
      1557    460402  34.279 147.246  27.026  0.1749
      1557    517244  34.279 153.966  26.249  0.1620
      1557    457957  34.279 149.896  28.029  0.1795
      1557    464811  34.279 155.986  25.439  0.1543
      1557   3577342  34.279 147.096  29.369  0.1932
      1557   3577343  34.279 147.096  29.369  0.1932
      1557   3577345  34.279 163.706  28.929  0.1711
      1557   3577346  34.279 163.706  28.929  0.1711
      1557   3577344  34.279 173.535  29.204  0.1635
      1557    455288  34.279 187.005  25.079  0.1278
      1398   2030634  41.329  40.119  24.862  0.4394
      1398   2436555  41.329  42.199  21.055  0.3370
      1398    380124  41.329  41.069  39.928  0.9402
      1398    201086  41.329  45.139  40.941  0.8993
      1398     30713  41.329  49.749  25.303  0.3847
      1398    381102  41.329  44.879  37.915  0.7851
      1398   1794855  41.329  49.839  23.760  0.3525
      1398    201444  41.329  44.889  31.752  0.5830
      1398    432579  41.329  62.798  24.507  0.3078
      1398    201575  41.329  51.718  32.385  0.5339
      1398    440390  41.329  50.298  29.479  0.4743
      1398   1672288  41.329  58.838  27.900  0.3861
      1398    345349  41.329  74.778  25.800  0.2857
      1398    379673  41.329  69.558  26.089  0.3077
      1398     50498  41.329  69.898  28.152  0.3389
      1398   1829958  41.329  74.368  28.051  0.3201
      1398   1829959  41.329  73.828  28.636  0.3310
      1398   1829961  41.329  74.368  28.056  0.3201
      1398    201093  41.329  68.338  27.837  0.3402
      1398    201561  41.329  73.178  26.150  0.2960
      1398    229429  41.329  62.368  28.014  0.3702
      1398   2420769  41.329  65.628  26.674  0.3322
      1398    554303  41.329  80.868  32.386  0.3606
      1398    557171  41.329  80.868  32.507  0.3624
      1398    186720  41.329  65.508  31.862  0.4250
      1398    201483  41.329  72.788  26.503  0.3025
      1398    201525  41.329  72.378  27.005  0.3115
      1398     24077  41.329  78.908  32.546  0.3711
      1398   2420770  41.329  70.068  26.579  0.3134
      1398   2420771  41.329  70.068  26.566  0.3132
      1398   2420774  41.329  70.068  27.583  0.3291
      1398   2420775  41.329  69.558  26.576  0.3152
      1398   2420776  41.329  69.558  26.565  0.3150
      1398   2420778  41.329  69.558  27.552  0.3306
      1398    286080  41.329  73.188  32.666  0.3991
      1398   3115585  41.329  70.038  30.520  0.3775
      1398    535374  41.329  85.188  32.387  0.3441
      1398    556194  41.329  84.738  32.721  0.3505
      1398    557582  41.329  85.188  32.266  0.3423
      1398    557781  41.329  84.778  32.863  0.3524
      1398       589  41.329  66.608  27.607  0.3437
      1398    593626  41.329  78.458  28.458  0.3116
      1398    593897  41.329  77.738  28.399  0.3132
      1398   1077189  41.329  92.068  25.655  0.2381
      1398    201170  41.329  76.618  28.687  0.3214
      1398    134807  41.329  78.198  32.544  0.3741
      1398   1814790  41.329  83.508  31.654  0.3397
      1398    201142  41.329  75.608  27.599  0.3089
      1398    201739  41.329  91.528  25.576  0.2384
      1398    203689  41.329  77.018  29.070  0.3256
      1398    217299  41.329  83.008  30.662  0.3273
      1398   2391541  41.329  74.708  26.370  0.2941
      1398   2420772  41.329  74.408  26.433  0.2960
      1398   2420777  41.329  73.898  26.433  0.2977
      1398    382010  41.329  76.638  28.717  0.3218
      1398    396950  41.329  75.698  28.999  0.3294
      1398    534478  41.329  90.008  32.267  0.3257
      1398    553690  41.329  90.008  32.146  0.3241
      1398    557782  41.329  89.118  32.743  0.3351
      1398    558364  41.329  89.078  32.593  0.3332
      1398    593395  41.329  82.178  28.802  0.3041
      1398    594557  41.329  81.958  28.916  0.3064
      1398    594798  41.329  76.778  30.219  0.3438
      1398    595720  41.329  76.398  28.878  0.3250
      1398    596179  41.329  76.648  28.919  0.3247
      1398    596448  41.329  81.428  28.747  0.3058
      1398   1086789  41.329  96.048  25.846  0.2317
      1398   1086790  41.329  96.198  25.797  0.2309
      1398   1088073  41.329  90.338  26.052  0.2467
      1398   1202298  41.329  81.098  29.399  0.3160
      1398   1643901  41.329 100.378  25.743  0.2220
      1398    184050  41.329  80.028  31.327  0.3480
      1398    203047  41.329  81.098  28.598  0.3048
      1398    203637  41.329  81.408  28.572  0.3034
      1398    204098  41.329  81.098  28.569  0.3044
      1398     21731  41.329  87.818  25.236  0.2429
      1398    231070  41.329  80.048  28.795  0.3110
      1398   2420773  41.329  77.358  27.656  0.3038
      1398   2420780  41.329  78.128  26.071  0.2792
      1398   2420893  41.329  78.128  26.842  0.2898
      1398   2432043  41.329 101.158  24.173  0.2043
      1398   3115574  41.329  82.098  32.424  0.3563
      1398   3115575  41.329  82.248  32.424  0.3557
      1398    379662  41.329  80.958  29.477  0.3176
      1398    380330  41.329  80.338  29.037  0.3135
      1398    380464  41.329  81.498  28.601  0.3035
      1398    381936  41.329  80.878  29.188  0.3138
      1398    381946  41.329  80.378  29.089  0.3141
      1398    389356  41.329  80.028  28.880  0.3123
      1398    394779  41.329  80.068  28.847  0.3117
      1398    435505  41.329  75.648  31.524  0.3689
      1398    437888  41.329  87.118  26.394  0.2586
      1398    540867  41.329  93.958  32.623  0.3178
      1398    558040  41.329  93.918  32.481  0.3161
      1398    593394  41.329  80.088  29.233  0.3171
      1398    594127  41.329  80.478  30.532  0.3345
      1398    594789  41.329  80.368  29.278  0.3168
      1398    594799  41.329  80.948  31.622  0.3488
      1398       629  41.329  80.288  27.312  0.2896
      1398        71  41.329  80.668  25.181  0.2601
      1398       908  41.329  80.668  27.748  0.2944
      1398   1087300  41.329  93.788  26.130  0.2398
      1398   1087301  41.329  93.978  26.296  0.2412
      1398   1224527  41.329 108.848  32.339  0.2744
      1398    184049  41.329  83.768  31.219  0.3326
      1398    187367  41.329  78.688  31.497  0.3558
      1398    201288  41.329  94.188  25.922  0.2365
      1398    201393  41.329  98.788  30.097  0.2736
      1398    201748  41.329  97.728  30.202  0.2775
      1398    231374  41.329  83.828  29.220  0.3046
      1398   2420779  41.329  81.078  28.539  0.3040
      1398   2420892  41.329  81.078  29.465  0.3170
      1398   2429890  41.329 106.568  27.256  0.2259
      1398    276778  41.329  83.788  29.147  0.3037
      1398    298406  41.329 104.238  27.976  0.2379
      1398   3104091  41.329  96.468  25.781  0.2302
      1398   3104092  41.329  95.748  25.698  0.2307
      1398   3104093  41.329  96.108  25.854  0.2317
      1398   3217984  41.329  96.468  26.454  0.2376
      1398    364565  41.329  79.348  31.465  0.3527
      1398    365697  41.329  79.348  33.372  0.3822
      1398    378358  41.329  94.358  24.922  0.2250
      1398    383102  41.329  98.178  28.993  0.2623
      1398    383451  41.329  86.008  28.452  0.2877
      1398    389357  41.329  83.768  29.238  0.3050
      1398    389559  41.329  83.458  28.791  0.2999
      1398    394777  41.329  90.988  28.857  0.2789
      1398    397180  41.329  81.578  29.674  0.3183
      1398    441618  41.329  93.948  26.297  0.2413
      1398    443843  41.329  90.348  28.941  0.2817
      1398    534706  41.329  97.748  31.906  0.2977
      1398    535823  41.329  97.748  32.027  0.2992
      1398    540613  41.329  97.748  32.027  0.2992
      1398    540868  41.329  97.748  31.906  0.2977
      1398    610449  41.329  89.168  30.054  0.2992
      1398       715  41.329  89.398  24.022  0.2251
      1398   1258452  41.329  80.168  32.483  0.3649
      1398   1940415  41.329  82.188  25.436  0.2593
      1398   1940416  41.329  82.188  23.831  0.2391
      1398   1940418  41.329  82.188  25.921  0.2656
      1398   1940419  41.329  82.188  25.163  0.2558
      1398   1940420  41.329  82.188  27.091  0.2809
      1398   1949725  41.329 104.107  26.211  0.2198
      1398   1949726  41.329 104.107  26.211  0.2198
      1398    201177  41.329  98.178  30.314  0.2776
      1398    201241  41.329 103.268  30.136  0.2633
      1398    201334  41.329  96.798  29.303  0.2693
      1398    201375  41.329  96.788  30.771  0.2867
      1398    201584  41.329  97.248  30.803  0.2858
      1398    202924  41.329  88.878  30.090  0.3006
      1398    203734  41.329  90.058  28.857  0.2815
      1398    204065  41.329  88.318  29.885  0.2996
      1398    216258  41.329  97.478  26.611  0.2372
      1398    216439  41.329  97.438  26.501  0.2361
      1398   2205836  41.329 108.378  27.653  0.2266
      1398    231171  41.329  87.218  29.150  0.2933
      1398   2432062  41.329 111.998  27.115  0.2148
      1398    245570  41.329  98.328  27.666  0.2470
      1398    245571  41.329  98.268  27.825  0.2490
      1398    381912  41.329 102.658  29.070  0.2530
      1398    382642  41.329 105.638  28.890  0.2447
      1398    382850  41.329  97.838  26.188  0.2318
      1398        42  41.329  93.518  23.963  0.2161
      1398    535151  41.329 101.698  32.241  0.2910
      1398    535602  41.329 101.738  32.383  0.2926
      1398    536271  41.329 101.698  32.241  0.2910
      1398    559164  41.329 101.738  32.383  0.2926
      1398    591685  41.329 109.037  27.856  0.2274
      1398    598515  41.329 108.618  27.857  0.2282
      1398    600083  41.329 109.037  27.856  0.2274
      1398    604314  41.329 109.037  29.062  0.2396
      1398   1940406  41.329  86.118  32.598  0.3437
      1398   1940408  41.329  86.118  26.627  0.2641
      1398   1940409  41.329  86.118  26.301  0.2600
      1398   1940411  41.329  86.118  28.125  0.2832
      1398   1949728  41.329 108.407  26.875  0.2187
      1398   1949729  41.329 108.407  26.875  0.2187
      1398    201010  41.329 108.978  30.016  0.2495
      1398    201598  41.329  94.228  31.629  0.3043
      1398   2420891  41.329  93.978  27.164  0.2512
      1398   2420895  41.329  98.507  25.754  0.2257
      1398   2432056  41.329 112.298  27.745  0.2204
      1398    263881  41.329 115.597  25.384  0.1930
      1398   3289646  41.329  86.118  27.844  0.2795
      1398   3289647  41.329  86.118  25.976  0.2560
      1398   3289648  41.329  86.118  26.423  0.2616
      1398    380484  41.329 100.497  29.299  0.2604
      1398    381472  41.329  90.787  28.598  0.2763
      1398    381573  41.329 100.978  30.819  0.2764
      1398    382780  41.329  98.158  33.539  0.3166
      1398    396560  41.329 102.158  28.066  0.2432
      1398    396561  41.329 102.027  28.191  0.2448
      1398    397207  41.329  92.368  30.082  0.2903
      1398    426662  41.329 101.948  30.310  0.2683
      1398    487387  41.329 105.027  30.069  0.2586
      1398    539334  41.329 105.807  31.787  0.2756
      1398    557840  41.329 105.807  31.666  0.2742
      1398    569270  41.329  90.028  28.397  0.2758
      1398    599116  41.329 113.097  28.614  0.2274
      1398    604127  41.329 113.097  27.947  0.2210
      1398    604316  41.329 113.097  28.720  0.2285
      1398    137781  41.329 128.317  25.360  0.1758
      1398    138989  41.329 128.317  25.360  0.1758
      1398   1779058  41.329 114.658  27.438  0.2134
      1398   1940402  41.329  91.317  32.330  0.3223
      1398   1940403  41.329  91.317  32.642  0.3264
      1398   1940404  41.329  91.317  33.740  0.3411
      1398   1949727  41.329 107.437  28.047  0.2323
      1398    201287  41.329  96.327  29.850  0.2769
      1398    201432  41.329 108.297  26.408  0.2143
      1398    201577  41.329  93.747  28.435  0.2666
      1398   2036989  41.329 123.767  30.409  0.2258
      1398   2037430  41.329  94.418  25.507  0.2314
      1398   2420782  41.329  98.137  26.297  0.2324
      1398   2420890  41.329  96.927  28.876  0.2640
      1398   2420894  41.329 101.457  28.341  0.2476
      1398   2432042  41.329 117.327  28.841  0.2222
      1398   2432051  41.329 115.617  27.742  0.2147
      1398    245764  41.329 102.158  28.066  0.2432
      1398   3115577  41.329 101.987  31.184  0.2781
      1398   3286429  41.329  94.418  27.385  0.2527
      1398    343755  41.329 128.317  25.360  0.1758
      1398    381325  41.329  89.308  29.385  0.2902
      1398    467094  41.329 109.738  28.432  0.2318
      1398    536044  41.329 109.797  32.001  0.2686
      1398    558766  41.329 109.837  32.143  0.2701
      1398    604732  41.329 116.817  27.850  0.2137
      1398   1258671  41.329  97.427  30.906  0.2866
      1398   2204343  41.329  95.847  28.058  0.2571
      1398    240774  41.329  98.157  27.563  0.2463
      1398   2420781  41.329 101.087  28.828  0.2538
      1398   3115579  41.329  98.337  32.221  0.2999
      1398   3289645  41.329  94.007  27.908  0.2598
      1398   3289655  41.329  98.267  28.373  0.2551
      1398    395933  41.329  98.417  27.667  0.2469
      1398        54  41.329  95.847  32.751  0.3136
      1398    555146  41.329 105.127  31.332  0.2722
      1398    596622  41.329 108.337  31.114  0.2624
      1398    598730  41.329 121.597  30.199  0.2275
      1398    599134  41.329 120.327  27.803  0.2077
      1398   1258223  41.329 101.387  30.786  0.2750
      1398    238717  41.329 102.127  26.452  0.2261
      1398    239917  41.329 102.347  27.558  0.2373
      1398    240995  41.329 102.087  27.472  0.2369
      1398   3289649  41.329 100.377  27.188  0.2374
      1398   3321788  41.329 104.757  31.653  0.2766
      1398   3321789  41.329 104.757  33.057  0.2925
      1398   3590084  41.329  97.467  27.868  0.2512
      1398   3622097  41.329 105.187  24.843  0.2042
      1398    426317  41.329  98.687  25.906  0.2270
      1398    597900  41.329 129.027  29.223  0.2071
      1398    597909  41.329 124.607  27.382  0.1976
      1398    604525  41.329 123.667  27.745  0.2021
      1398       716  41.329 105.817  25.520  0.2098
      1398    184073  41.329 104.757  30.549  0.2644
      1398   2031737  41.329 112.727  31.095  0.2529
      1398    238718  41.329 106.057  26.353  0.2177
      1398   3115578  41.329 110.477  30.764  0.2542
      1398   3115581  41.329 112.067  31.133  0.2546
      1398    393492  41.329 106.337  29.264  0.2472
      1398    394080  41.329 106.597  29.286  0.2468
      1398    394110  41.329 108.277  27.292  0.2231
      1398    418854  41.329 106.657  31.211  0.2673
      1398    598949  41.329 133.747  28.630  0.1955
      1398    600986  41.329 128.417  27.263  0.1913
      1398    600987  41.329 127.007  27.325  0.1938
      1398    603485  41.329 127.007  28.062  0.2001
      1398    605127  41.329 133.087  28.994  0.1994
      1398    238915  41.329 112.207  27.182  0.2151
      1398    239700  41.329 110.307  28.227  0.2287
      1398   3589577  41.329 106.027  26.511  0.2194
      1398   3590080  41.329 103.397  27.657  0.2362
      1398   3590081  41.329 103.397  26.539  0.2246
      1398    379450  41.329 123.097  26.276  0.1902
      1398    482496  41.329 104.857  30.908  0.2681
      1398    515472  41.329 112.937  32.253  0.2643
      1398    516088  41.329 107.277  32.406  0.2789
      1398    596824  41.329 121.117  30.942  0.2353
      1398      1112  41.329 113.117  29.473  0.2358
      1398    201788  41.329 117.847  29.957  0.2318
      1398    238917  41.329 116.457  28.687  0.2222
      1398    240996  41.329 114.587  27.701  0.2160
      1398    268371  41.329 114.847  28.058  0.2190
      1398    328866  41.329 119.817  30.682  0.2352
      1398   3590077  41.329 106.737  27.406  0.2271
      1398   3622099  41.329 117.167  24.646  0.1841
      1398    598105  41.329 141.297  29.405  0.1919
      1398    599282  41.329 125.977  30.657  0.2244
      1398    603872  41.329 140.827  31.008  0.2052
      1398       726  41.329 118.397  25.296  0.1882
      1398        85  41.329 121.137  28.962  0.2169
      1398   1632174  41.329 118.417  29.964  0.2309
      1398    194206  41.329 119.677  27.905  0.2097
      1398    196169  41.329 120.167  27.900  0.2088
      1398    199824  41.329 131.037  27.514  0.1899
      1398   3115582  41.329 120.557  30.728  0.2343
      1398    370128  41.329 120.167  27.895  0.2088
      1398    372453  41.329 119.677  27.899  0.2096
      1398    398813  41.329 118.557  26.880  0.2021
      1398    605339  41.329 145.597  29.287  0.1858
      1398    605354  41.329 141.477  28.279  0.1830
      1398   1632158  41.329 121.737  29.844  0.2240
      1398   1765683  41.329 128.957  33.096  0.2412
      1398   1765684  41.329 128.957  31.005  0.2226
      1398    195927  41.329 123.967  30.434  0.2257
      1398    196370  41.329 123.967  28.797  0.2110
      1398    197796  41.329 123.187  27.986  0.2050
      1398    238916  41.329 124.707  27.694  0.2002
      1398    282116  41.329 127.517  30.760  0.2228
      1398    599135  41.329 144.407  28.180  0.1789
      1398    599487  41.329 133.287  30.150  0.2087
      1398    212912  41.329 138.907  26.294  0.1708
      1398    419505  41.329 128.567  26.535  0.1851
      1398    196598  41.329 131.707  28.245  0.1951
      1398    213336  41.329 143.697  27.635  0.1756
      1398    213424  41.329 143.697  27.404  0.1739
      1398   2323582  41.329 141.587  29.883  0.1953
      1398    300780  41.329 132.577  26.621  0.1807
      1398    378669  41.329 143.697  26.225  0.1651
      1398    209497  41.329 141.167  29.740  0.1947
      1398    197408  41.329 141.446  29.874  0.1954
      1398    213834  41.329 155.246  25.995  0.1524
      1398    378825  41.329 140.986  29.716  0.1947
      1398    425069  41.329 151.876  28.301  0.1716
      1398     15928  41.329 146.536  30.583  0.1944
      1398    213492  41.329 157.406  27.107  0.1579
      1398    459350  41.329 142.276  27.953  0.1796
      1398    459373  41.329 142.636  27.288  0.1742
      1398    517407  41.329 142.636  28.104  0.1803
      1398    460402  41.329 147.246  28.583  0.1786
      1398    517244  41.329 153.966  27.231  0.1620
      1398    457957  41.329 149.896  28.731  0.1768
      1398    464811  41.329 155.986  27.056  0.1589
      1398   3577342  41.329 147.096  30.762  0.1951
      1398   3577343  41.329 147.096  30.762  0.1951
      1398   3577345  41.329 163.706  28.870  0.1639
      1398   3577346  41.329 163.706  28.870  0.1639
      1398   3577344  41.329 173.535  28.426  0.1525
      1398    455288  41.329 187.005  28.191  0.1409
   2030634   2436555  40.119  42.199  22.743  0.3817
   2030634    380124  40.119  41.069  24.739  0.4383
   2030634    201086  40.119  45.139  26.426  0.4492
   2030634     30713  40.119  49.749  25.406  0.3941
   2030634    381102  40.119  44.879  26.490  0.4528
   2030634   1794855  40.119  49.839  28.766  0.4701
   2030634    201444  40.119  44.889  21.468  0.3379
   2030634    432579  40.119  62.798  24.848  0.3183
   2030634    201575  40.119  51.718  22.632  0.3270
   2030634    440390  40.119  50.298  22.801  0.3372
   2030634   1672288  40.119  58.838  26.698  0.3695
   2030634    345349  40.119  74.778  29.352  0.3431
   2030634    379673  40.119  69.558  31.331  0.3999
   2030634     50498  40.119  69.898  26.736  0.3210
   2030634   1829958  40.119  74.368  26.316  0.2985
   2030634   1829959  40.119  73.828  26.616  0.3048
   2030634   1829961  40.119  74.368  26.316  0.2985
   2030634    201093  40.119  68.338  30.215  0.3862
   2030634    201561  40.119  73.178  31.965  0.3930
   2030634    229429  40.119  62.368  27.526  0.3672
   2030634   2420769  40.119  65.628  31.385  0.4221
   2030634    554303  40.119  80.868  26.240  0.2769
   2030634    557171  40.119  80.868  26.240  0.2769
   2030634    186720  40.119  65.508  26.612  0.3368
   2030634    201483  40.119  72.788  30.611  0.3720
   2030634    201525  40.119  72.378  30.371  0.3698
   2030634     24077  40.119  78.908  29.558  0.3304
   2030634   2420770  40.119  70.068  31.265  0.3962
   2030634   2420771  40.119  70.068  31.265  0.3962
   2030634   2420774  40.119  70.068  31.315  0.3970
   2030634   2420775  40.119  69.558  31.265  0.3987
   2030634   2420776  40.119  69.558  31.265  0.3987
   2030634   2420778  40.119  69.558  31.293  0.3992
   2030634    286080  40.119  73.188  29.639  0.3542
   2030634   3115585  40.119  70.038  25.657  0.3036
   2030634    535374  40.119  85.188  27.278  0.2783
   2030634    556194  40.119  84.738  26.120  0.2645
   2030634    557582  40.119  85.188  27.278  0.2783
   2030634    557781  40.119  84.778  26.120  0.2644
   2030634       589  40.119  66.608  27.797  0.3522
   2030634    593626  40.119  78.458  28.540  0.3170
   2030634    593897  40.119  77.738  28.270  0.3156
   2030634   1077189  40.119  92.068  27.213  0.2592
   2030634    201170  40.119  76.618  30.251  0.3498
   2030634    134807  40.119  78.198  28.472  0.3169
   2030634   1814790  40.119  83.508  31.487  0.3417
   2030634    201142  40.119  75.608  31.227  0.3695
   2030634    201739  40.119  91.528  27.144  0.2597
   2030634    203689  40.119  77.018  30.251  0.3482
   2030634    217299  40.119  83.008  25.730  0.2642
   2030634   2391541  40.119  74.708  26.268  0.2966
   2030634   2420772  40.119  74.408  31.145  0.3735
   2030634   2420777  40.119  73.898  31.145  0.3758
   2030634    382010  40.119  76.638  30.251  0.3497
   2030634    396950  40.119  75.698  28.827  0.3314
   2030634    534478  40.119  90.008  27.974  0.2739
   2030634    553690  40.119  90.008  27.974  0.2739
   2030634    557782  40.119  89.118  27.158  0.2661
   2030634    558364  40.119  89.078  27.158  0.2662
   2030634    593395  40.119  82.178  28.420  0.3027
   2030634    594557  40.119  81.958  28.428  0.3036
   2030634    594798  40.119  76.778  31.520  0.3692
   2030634    595720  40.119  76.398  30.274  0.3510
   2030634    596179  40.119  76.648  30.340  0.3511
   2030634    596448  40.119  81.428  28.149  0.3014
   2030634   1086789  40.119  96.048  27.820  0.2568
   2030634   1086790  40.119  96.198  27.890  0.2572
   2030634   1088073  40.119  90.338  29.001  0.2858
   2030634   1202298  40.119  81.098  30.131  0.3308
   2030634   1643901  40.119 100.378  28.812  0.2580
   2030634    184050  40.119  80.028  28.983  0.3179
   2030634    203047  40.119  81.098  30.131  0.3308
   2030634    203637  40.119  81.408  30.128  0.3296
   2030634    204098  40.119  81.098  30.220  0.3321
   2030634     21731  40.119  87.818  22.994  0.2191
   2030634    231070  40.119  80.048  30.814  0.3449
   2030634   2420773  40.119  77.358  31.108  0.3602
   2030634   2420780  40.119  78.128  32.376  0.3770
   2030634   2420893  40.119  78.128  33.451  0.3945
   2030634   2432043  40.119 101.158  28.139  0.2487
   2030634   3115574  40.119  82.098  28.352  0.3021
   2030634   3115575  40.119  82.248  28.352  0.3016
   2030634    379662  40.119  80.958  30.136  0.3314
   2030634    380330  40.119  80.338  30.132  0.3336
   2030634    380464  40.119  81.498  30.131  0.3294
   2030634    381936  40.119  80.878  30.131  0.3316
   2030634    381946  40.119  80.378  30.132  0.3334
   2030634    389356  40.119  80.028  30.814  0.3449
   2030634    394779  40.119  80.068  30.814  0.3448
   2030634    435505  40.119  75.648  32.792  0.3952
   2030634    437888  40.119  87.118  35.811  0.3917
   2030634    540867  40.119  93.958  27.854  0.2622
   2030634    558040  40.119  93.918  27.854  0.2623
   2030634    593394  40.119  80.088  30.152  0.3348
   2030634    594127  40.119  80.478  31.400  0.3520
   2030634    594789  40.119  80.368  30.220  0.3348
   2030634    594799  40.119  80.948  31.670  0.3543
   2030634       629  40.119  80.288  25.599  0.2700
   2030634        71  40.119  80.668  27.503  0.2948
   2030634       908  40.119  80.668  24.914  0.2599
   2030634   1087300  40.119  93.788  29.591  0.2837
   2030634   1087301  40.119  93.978  29.695  0.2844
   2030634   1224527  40.119 108.848  28.640  0.2380
   2030634    184049  40.119  83.768  28.854  0.3036
   2030634    187367  40.119  78.688  32.581  0.3779
   2030634    201288  40.119  94.188  30.188  0.2899
   2030634    201393  40.119  98.788  30.055  0.2761
   2030634    201748  40.119  97.728  30.288  0.2816
   2030634    231374  40.119  83.828  30.694  0.3291
   2030634   2420779  40.119  81.078  32.320  0.3636
   2030634   2420892  40.119  81.078  33.338  0.3795
   2030634   2429890  40.119 106.568  26.287  0.2183
   2030634    276778  40.119  83.788  30.696  0.3293
   2030634    298406  40.119 104.238  29.426  0.2560
   2030634   3104091  40.119  96.468  29.168  0.2715
   2030634   3104092  40.119  95.748  28.905  0.2702
   2030634   3104093  40.119  96.108  29.058  0.2711
   2030634   3217984  40.119  96.468  28.822  0.2675
   2030634    364565  40.119  79.348  33.138  0.3839
   2030634    365697  40.119  79.348  30.553  0.3436
   2030634    378358  40.119  94.358  29.384  0.2796
   2030634    383102  40.119  98.178  30.385  0.2816
   2030634    383451  40.119  86.008  30.011  0.3122
   2030634    389357  40.119  83.768  30.697  0.3294
   2030634    389559  40.119  83.458  31.300  0.3392
   2030634    394777  40.119  90.988  28.911  0.2829
   2030634    397180  40.119  81.578  32.639  0.3665
   2030634    441618  40.119  93.948  29.727  0.2849
   2030634    443843  40.119  90.348  29.539  0.2927
   2030634    534706  40.119  97.748  28.786  0.2639
   2030634    535823  40.119  97.748  28.806  0.2641
   2030634    540613  40.119  97.748  28.786  0.2639
   2030634    540868  40.119  97.748  28.806  0.2641
   2030634    610449  40.119  89.168  30.344  0.3067
   2030634       715  40.119  89.398  28.379  0.2806
   2030634   1258452  40.119  80.168  33.339  0.3834
   2030634   1940415  40.119  82.188  30.152  0.3272
   2030634   1940416  40.119  82.188  28.272  0.3007
   2030634   1940418  40.119  82.188  30.841  0.3372
   2030634   1940419  40.119  82.188  29.121  0.3125
   2030634   1940420  40.119  82.188  29.161  0.3131
   2030634   1949725  40.119 104.107  29.759  0.2600
   2030634   1949726  40.119 104.107  29.759  0.2600
   2030634    201177  40.119  98.178  32.339  0.3052
   2030634    201241  40.119 103.268  30.788  0.2734
   2030634    201334  40.119  96.798  32.716  0.3140
   2030634    201375  40.119  96.788  32.722  0.3141
   2030634    201584  40.119  97.248  32.294  0.3073
   2030634    202924  40.119  88.878  29.891  0.3016
   2030634    203734  40.119  90.058  29.896  0.2981
   2030634    204065  40.119  88.318  29.892  0.3033
   2030634    216258  40.119  97.478  30.229  0.2815
   2030634    216439  40.119  97.438  30.415  0.2839
   2030634   2205836  40.119 108.378  26.281  0.2150
   2030634    231171  40.119  87.218  31.182  0.3243
   2030634   2432062  40.119 111.998  27.246  0.2182
   2030634    245570  40.119  98.328  29.652  0.2725
   2030634    245571  40.119  98.268  29.607  0.2722
   2030634    381912  40.119 102.658  30.786  0.2749
   2030634    382642  40.119 105.638  30.470  0.2643
   2030634    382850  40.119  97.838  30.548  0.2844
   2030634        42  40.119  93.518  29.114  0.2785
   2030634    535151  40.119 101.698  28.666  0.2533
   2030634    535602  40.119 101.738  28.686  0.2535
   2030634    536271  40.119 101.698  28.686  0.2536
   2030634    559164  40.119 101.738  28.666  0.2533
   2030634    591685  40.119 109.037  29.543  0.2470
   2030634    598515  40.119 108.618  29.302  0.2453
   2030634    600083  40.119 109.037  29.306  0.2445
   2030634    604314  40.119 109.037  29.306  0.2445
   2030634   1940406  40.119  86.118  33.276  0.3580
   2030634   1940408  40.119  86.118  31.042  0.3261
   2030634   1940409  40.119  86.118  30.112  0.3133
   2030634   1940411  40.119  86.118  30.112  0.3133
   2030634   1949728  40.119 108.407  29.639  0.2493
   2030634   1949729  40.119 108.407  29.639  0.2493
   2030634    201010  40.119 108.978  31.326  0.2660
   2030634    201598  40.119  94.228  34.662  0.3477
   2030634   2420891  40.119  93.978  31.744  0.3101
   2030634   2420895  40.119  98.507  31.624  0.2955
   2030634   2432056  40.119 112.298  28.452  0.2295
   2030634    263881  40.119 115.597  30.044  0.2391
   2030634   3289646  40.119  86.118  29.994  0.3117
   2030634   3289647  40.119  86.118  29.979  0.3114
   2030634   3289648  40.119  86.118  30.820  0.3230
   2030634    380484  40.119 100.497  33.111  0.3080
   2030634    381472  40.119  90.787  26.330  0.2518
   2030634    381573  40.119 100.978  32.808  0.3030
   2030634    382780  40.119  98.158  33.876  0.3245
   2030634    396560  40.119 102.158  29.529  0.2619
   2030634    396561  40.119 102.027  29.526  0.2622
   2030634    397207  40.119  92.368  30.456  0.2985
   2030634    426662  40.119 101.948  32.716  0.2992
   2030634    487387  40.119 105.027  27.550  0.2343
   2030634    539334  40.119 105.807  29.050  0.2486
   2030634    557840  40.119 105.807  29.050  0.2486
   2030634    569270  40.119  90.028  29.249  0.2899
   2030634    599116  40.119 113.097  29.845  0.2419
   2030634    604127  40.119 113.097  30.770  0.2513
   2030634    604316  40.119 113.097  29.845  0.2419
   2030634    137781  40.119 128.317  32.401  0.2382
   2030634    138989  40.119 128.317  32.401  0.2382
   2030634   1779058  40.119 114.658  25.571  0.1979
   2030634   1940402  40.119  91.317  33.539  0.3426
   2030634   1940403  40.119  91.317  33.156  0.3374
   2030634   1940404  40.119  91.317  33.156  0.3374
   2030634   1949727  40.119 107.437  29.639  0.2514
   2030634    201287  40.119  96.327  30.890  0.2926
   2030634    201432  40.119 108.297  33.530  0.2919
   2030634    201577  40.119  93.747  26.248  0.2439
   2030634   2036989  40.119 123.767  24.949  0.1796
   2030634   2037430  40.119  94.418  29.669  0.2829
   2030634   2420782  40.119  98.137  32.051  0.3018
   2030634   2420890  40.119  96.927  31.676  0.3006
   2030634   2420894  40.119 101.457  31.556  0.2868
   2030634   2432042  40.119 117.327  28.332  0.2194
   2030634   2432051  40.119 115.617  27.245  0.2120
   2030634    245764  40.119 102.158  29.751  0.2644
   2030634   3115577  40.119 101.987  31.881  0.2892
   2030634   3286429  40.119  94.418  29.669  0.2829
   2030634    343755  40.119 128.317  32.401  0.2382
   2030634    381325  40.119  89.308  26.022  0.2517
   2030634    467094  40.119 109.738  27.555  0.2253
   2030634    536044  40.119 109.797  28.930  0.2391
   2030634    558766  40.119 109.837  28.930  0.2390
   2030634    604732  40.119 116.817  30.662  0.2428
   2030634   1258671  40.119  97.427  31.765  0.3003
   2030634   2204343  40.119  95.847  29.988  0.2830
   2030634    240774  40.119  98.157  30.070  0.2779
   2030634   2420781  40.119 101.087  31.982  0.2928
   2030634   3115579  40.119  98.337  27.790  0.2511
   2030634   3289645  40.119  94.007  30.273  0.2915
   2030634   3289655  40.119  98.267  30.851  0.2869
   2030634    395933  40.119  98.417  30.199  0.2787
   2030634        54  40.119  95.847  33.419  0.3259
   2030634    555146  40.119 105.127  32.138  0.2841
   2030634    596622  40.119 108.337  33.395  0.2902
   2030634    598730  40.119 121.597  29.605  0.2241
   2030634    599134  40.119 120.327  30.542  0.2351
   2030634   1258223  40.119 101.387  31.746  0.2892
   2030634    238717  40.119 102.127  29.581  0.2626
   2030634    239917  40.119 102.347  30.155  0.2685
   2030634    240995  40.119 102.087  29.950  0.2668
   2030634   3289649  40.119 100.377  29.448  0.2652
   2030634   3321788  40.119 104.757  29.995  0.2611
   2030634   3321789  40.119 104.757  29.891  0.2600
   2030634   3590084  40.119  97.467  28.387  0.2600
   2030634   3622097  40.119 105.187  29.835  0.2584
   2030634    426317  40.119  98.687  29.133  0.2656
   2030634    597900  40.119 129.027  29.212  0.2088
   2030634    597909  40.119 124.607  28.861  0.2124
   2030634    604525  40.119 123.667  30.422  0.2281
   2030634       716  40.119 105.817  28.600  0.2437
   2030634    184073  40.119 104.757  30.598  0.2677
   2030634   2031737  40.119 112.727  31.897  0.2637
   2030634    238718  40.119 106.057  29.461  0.2524
   2030634   3115578  40.119 110.477  30.195  0.2508
   2030634   3115581  40.119 112.067  31.633  0.2624
   2030634    393492  40.119 106.337  29.865  0.2562
   2030634    394080  40.119 106.597  30.101  0.2581
   2030634    394110  40.119 108.277  29.561  0.2488
   2030634    418854  40.119 106.657  32.357  0.2828
   2030634    598949  40.119 133.747  31.398  0.2204
   2030634    600986  40.119 128.417  28.733  0.2055
   2030634    600987  40.119 127.007  28.910  0.2092
   2030634    603485  40.119 127.007  28.860  0.2087
   2030634    605127  40.119 133.087  29.474  0.2051
   2030634    238915  40.119 112.207  29.441  0.2396
   2030634    239700  40.119 110.307  29.376  0.2427
   2030634   3589577  40.119 106.027  27.087  0.2275
   2030634   3590080  40.119 103.397  28.319  0.2458
   2030634   3590081  40.119 103.397  27.292  0.2348
   2030634    379450  40.119 123.097  31.604  0.2401
   2030634    482496  40.119 104.857  26.102  0.2196
   2030634    515472  40.119 112.937  33.471  0.2799
   2030634    516088  40.119 107.277  33.591  0.2952
   2030634    596824  40.119 121.117  33.431  0.2616
   2030634      1112  40.119 113.117  30.006  0.2435
   2030634    201788  40.119 117.847  31.753  0.2516
   2030634    238917  40.119 116.457  29.356  0.2308
   2030634    240996  40.119 114.587  30.259  0.2432
   2030634    268371  40.119 114.847  30.622  0.2463
   2030634    328866  40.119 119.817  34.101  0.2710
   2030634   3590077  40.119 106.737  29.488  0.2512
   2030634   3622099  40.119 117.167  29.751  0.2333
   2030634    598105  40.119 141.297  30.568  0.2026
   2030634    599282  40.119 125.977  32.915  0.2471
   2030634    603872  40.119 140.827  29.114  0.1918
   2030634       726  40.119 118.397  28.647  0.2206
   2030634        85  40.119 121.137  33.154  0.2588
   2030634   1632174  40.119 118.417  31.767  0.2506
   2030634    194206  40.119 119.677  29.348  0.2250
   2030634    196169  40.119 120.167  29.348  0.2241
   2030634    199824  40.119 131.037  28.253  0.1977
   2030634   3115582  40.119 120.557  29.984  0.2294
   2030634    370128  40.119 120.167  29.348  0.2241
   2030634    372453  40.119 119.677  29.348  0.2250
   2030634    398813  40.119 118.557  30.020  0.2333
   2030634    605339  40.119 145.597  29.249  0.1869
   2030634    605354  40.119 141.477  29.854  0.1967
   2030634   1632158  40.119 121.737  31.647  0.2431
   2030634   1765683  40.119 128.957  29.673  0.2129
   2030634   1765684  40.119 128.957  31.784  0.2315
   2030634    195927  40.119 123.967  32.270  0.2448
   2030634    196370  40.119 123.967  29.235  0.2168
   2030634    197796  40.119 123.187  29.228  0.2180
   2030634    238916  40.119 124.707  29.910  0.2217
   2030634    282116  40.119 127.517  33.861  0.2531
   2030634    599135  40.119 144.407  29.708  0.1919
   2030634    599487  40.119 133.287  31.625  0.2231
   2030634    212912  40.119 138.907  29.295  0.1957
   2030634    419505  40.119 128.567  29.832  0.2148
   2030634    196598  40.119 131.707  29.879  0.2105
   2030634    213336  40.119 143.697  29.274  0.1894
   2030634    213424  40.119 143.697  29.215  0.1890
   2030634   2323582  40.119 141.587  32.061  0.2143
   2030634    300780  40.119 132.577  29.746  0.2081
   2030634    378669  40.119 143.697  29.175  0.1887
   2030634    209497  40.119 141.167  30.814  0.2048
   2030634    197408  40.119 141.446  29.415  0.1933
   2030634    213834  40.119 155.246  28.278  0.1692
   2030634    378825  40.119 140.986  28.873  0.1897
   2030634    425069  40.119 151.876  28.935  0.1775
   2030634     15928  40.119 146.536  30.078  0.1921
   2030634    213492  40.119 157.406  28.855  0.1711
   2030634    459350  40.119 142.276  31.615  0.2097
   2030634    459373  40.119 142.636  31.542  0.2086
   2030634    517407  40.119 142.636  31.555  0.2087
   2030634    460402  40.119 147.246  31.495  0.2021
   2030634    517244  40.119 153.966  31.312  0.1924
   2030634    457957  40.119 149.896  30.855  0.1939
   2030634    464811  40.119 155.986  32.359  0.1976
   2030634   3577342  40.119 147.096  28.162  0.1771
   2030634   3577343  40.119 147.096  28.162  0.1771
   2030634   3577345  40.119 163.706  28.083  0.1598
   2030634   3577346  40.119 163.706  28.083  0.1598
   2030634   3577344  40.119 173.535  25.792  0.1373
   2030634    455288  40.119 187.005  29.421  0.1488
   2436555    380124  42.199  41.069  20.987  0.3370
   2436555    201086  42.199  45.139  21.306  0.3227
   2436555     30713  42.199  49.749  28.846  0.4571
   2436555    381102  42.199  44.879  21.201  0.3218
   2436555   1794855  42.199  49.839  28.027  0.4378
   2436555    201444  42.199  44.889  19.628  0.2910
   2436555    432579  42.199  62.798  24.738  0.3082
   2436555    201575  42.199  51.718  19.678  0.2651
   2436555    440390  42.199  50.298  19.803  0.2724
   2436555   1672288  42.199  58.838  25.932  0.3453
   2436555    345349  42.199  74.778  29.305  0.3343
   2436555    379673  42.199  69.558  29.987  0.3667
   2436555     50498  42.199  69.898  33.192  0.4207
   2436555   1829958  42.199  74.368  32.102  0.3801
   2436555   1829959  42.199  73.828  33.083  0.3989
   2436555   1829961  42.199  74.368  32.213  0.3819
   2436555    201093  42.199  68.338  28.624  0.3495
   2436555    201561  42.199  73.178  29.855  0.3491
   2436555    229429  42.199  62.368  25.903  0.3293
   2436555   2420769  42.199  65.628  27.375  0.3403
   2436555    554303  42.199  80.868  29.771  0.3191
   2436555    557171  42.199  80.868  29.718  0.3183
   2436555    186720  42.199  65.508  21.671  0.2519
   2436555    201483  42.199  72.788  30.213  0.3564
   2436555    201525  42.199  72.378  28.669  0.3337
   2436555     24077  42.199  78.908  29.056  0.3157
   2436555   2420770  42.199  70.068  29.386  0.3546
   2436555   2420771  42.199  70.068  29.649  0.3589
   2436555   2420774  42.199  70.068  27.504  0.3245
   2436555   2420775  42.199  69.558  29.933  0.3658
   2436555   2420776  42.199  69.558  30.220  0.3706
   2436555   2420778  42.199  69.558  27.637  0.3285
   2436555    286080  42.199  73.188  29.195  0.3387
   2436555   3115585  42.199  70.038  25.519  0.2943
   2436555    535374  42.199  85.188  29.749  0.3047
   2436555    556194  42.199  84.738  29.626  0.3045
   2436555    557582  42.199  85.188  29.778  0.3051
   2436555    557781  42.199  84.778  29.637  0.3045
   2436555       589  42.199  66.608  30.159  0.3835
   2436555    593626  42.199  78.458  28.277  0.3061
   2436555    593897  42.199  77.738  29.017  0.3192
   2436555   1077189  42.199  92.068  29.272  0.2788
   2436555    201170  42.199  76.618  28.882  0.3211
   2436555    134807  42.199  78.198  25.505  0.2688
   2436555   1814790  42.199  83.508  31.654  0.3366
   2436555    201142  42.199  75.608  28.440  0.3182
   2436555    201739  42.199  91.528  30.010  0.2893
   2436555    203689  42.199  77.018  28.672  0.3167
   2436555    217299  42.199  83.008  29.116  0.3030
   2436555   2391541  42.199  74.708  28.695  0.3253
   2436555   2420772  42.199  74.408  29.714  0.3420
   2436555   2420777  42.199  73.898  30.119  0.3503
   2436555    382010  42.199  76.638  28.884  0.3211
   2436555    396950  42.199  75.698  28.583  0.3200
   2436555    534478  42.199  90.008  29.695  0.2897
   2436555    553690  42.199  90.008  29.724  0.2900
   2436555    557782  42.199  89.118  29.629  0.2914
   2436555    558364  42.199  89.078  29.658  0.2919
   2436555    593395  42.199  82.178  28.156  0.2926
   2436555    594557  42.199  81.958  28.587  0.2991
   2436555    594798  42.199  76.778  30.349  0.3424
   2436555    595720  42.199  76.398  29.760  0.3350
   2436555    596179  42.199  76.648  29.678  0.3328
   2436555    596448  42.199  81.428  28.897  0.3050
   2436555   1086789  42.199  96.048  29.428  0.2704
   2436555   1086790  42.199  96.198  28.861  0.2635
   2436555   1088073  42.199  90.338  29.949  0.2919
   2436555   1202298  42.199  81.098  28.771  0.3044
   2436555   1643901  42.199 100.378  25.972  0.2227
   2436555    184050  42.199  80.028  28.284  0.3011
   2436555    203047  42.199  81.098  31.264  0.3397
   2436555    203637  42.199  81.408  30.766  0.3314
   2436555    204098  42.199  81.098  29.516  0.3147
   2436555     21731  42.199  87.818  24.331  0.2302
   2436555    231070  42.199  80.048  28.624  0.3057
   2436555   2420773  42.199  77.358  27.274  0.2955
   2436555   2420780  42.199  78.128  29.929  0.3311
   2436555   2420893  42.199  78.128  30.076  0.3333
   2436555   2432043  42.199 101.158  23.619  0.1973
   2436555   3115574  42.199  82.098  26.615  0.2725
   2436555   3115575  42.199  82.248  26.795  0.2744
   2436555    379662  42.199  80.958  28.552  0.3018
   2436555    380330  42.199  80.338  28.762  0.3067
   2436555    380464  42.199  81.498  30.611  0.3289
   2436555    381936  42.199  80.878  28.777  0.3052
   2436555    381946  42.199  80.378  28.764  0.3066
   2436555    389356  42.199  80.028  28.628  0.3059
   2436555    394779  42.199  80.068  28.656  0.3061
   2436555    435505  42.199  75.648  23.857  0.2538
   2436555    437888  42.199  87.118  29.454  0.2949
   2436555    540867  42.199  93.958  29.623  0.2781
   2436555    558040  42.199  93.918  29.612  0.2780
   2436555    593394  42.199  80.088  29.640  0.3199
   2436555    594127  42.199  80.478  30.229  0.3270
   2436555    594789  42.199  80.368  29.559  0.3178
   2436555    594799  42.199  80.948  30.302  0.3264
   2436555       629  42.199  80.288  25.446  0.2622
   2436555        71  42.199  80.668  30.463  0.3297
   2436555       908  42.199  80.668  27.922  0.2941
   2436555   1087300  42.199  93.788  29.131  0.2726
   2436555   1087301  42.199  93.978  29.811  0.2803
   2436555   1224527  42.199 108.848  28.404  0.2316
   2436555    184049  42.199  83.768  28.164  0.2880
   2436555    187367  42.199  78.688  23.662  0.2434
   2436555    201288  42.199  94.188  30.951  0.2935
   2436555    201393  42.199  98.788  28.730  0.2559
   2436555    201748  42.199  97.728  28.704  0.2581
   2436555    231374  42.199  83.828  28.539  0.2927
   2436555   2420779  42.199  81.078  27.400  0.2858
   2436555   2420892  42.199  81.078  27.605  0.2885
   2436555   2429890  42.199 106.568  24.096  0.1933
   2436555    276778  42.199  83.788  28.504  0.2924
   2436555    298406  42.199 104.238  30.635  0.2645
   2436555   3104091  42.199  96.468  30.488  0.2818
   2436555   3104092  42.199  95.748  29.881  0.2765
   2436555   3104093  42.199  96.108  29.702  0.2735
   2436555   3217984  42.199  96.468  30.374  0.2805
   2436555    364565  42.199  79.348  23.875  0.2444
   2436555    365697  42.199  79.348  23.514  0.2399
   2436555    378358  42.199  94.358  29.698  0.2779
   2436555    383102  42.199  98.178  28.862  0.2588
   2436555    383451  42.199  86.008  31.317  0.3232
   2436555    389357  42.199  83.768  28.508  0.2925
   2436555    389559  42.199  83.458  28.039  0.2872
   2436555    394777  42.199  90.988  30.384  0.2956
   2436555    397180  42.199  81.578  31.105  0.3356
   2436555    441618  42.199  93.948  29.648  0.2784
   2436555    443843  42.199  90.348  27.659  0.2637
   2436555    534706  42.199  97.748  29.528  0.2674
   2436555    535823  42.199  97.748  29.493  0.2670
   2436555    540613  42.199  97.748  29.494  0.2670
   2436555    540868  42.199  97.748  29.527  0.2674
   2436555    610449  42.199  89.168  27.893  0.2696
   2436555       715  42.199  89.398  32.714  0.3308
   2436555   1258452  42.199  80.168  24.676  0.2526
   2436555   1940415  42.199  82.188  28.786  0.3011
   2436555   1940416  42.199  82.188  28.216  0.2934
   2436555   1940418  42.199  82.188  28.228  0.2936
   2436555   1940419  42.199  82.188  27.875  0.2888
   2436555   1940420  42.199  82.188  27.878  0.2889
   2436555   1949725  42.199 104.107  29.639  0.2540
   2436555   1949726  42.199 104.107  29.639  0.2540
   2436555    201177  42.199  98.178  29.316  0.2640
   2436555    201241  42.199 103.268  28.537  0.2441
   2436555    201334  42.199  96.798  29.613  0.2707
   2436555    201375  42.199  96.788  29.512  0.2696
   2436555    201584  42.199  97.248  29.366  0.2668
   2436555    202924  42.199  88.878  28.531  0.2782
   2436555    203734  42.199  90.058  31.035  0.3066
   2436555    204065  42.199  88.318  28.537  0.2798
   2436555    216258  42.199  97.478  29.389  0.2665
   2436555    216439  42.199  97.438  29.436  0.2671
   2436555   2205836  42.199 108.378  22.429  0.1750
   2436555    231171  42.199  87.218  27.919  0.2751
   2436555   2432062  42.199 111.998  24.172  0.1859
   2436555    245570  42.199  98.328  29.850  0.2697
   2436555    245571  42.199  98.268  29.853  0.2699
   2436555    381912  42.199 102.658  28.693  0.2470
   2436555    382642  42.199 105.638  28.685  0.2407
   2436555    382850  42.199  97.838  29.576  0.2678
   2436555        42  42.199  93.518  35.852  0.3590
   2436555    535151  42.199 101.698  29.409  0.2569
   2436555    535602  42.199 101.738  29.373  0.2564
   2436555    536271  42.199 101.698  29.407  0.2569
   2436555    559164  42.199 101.738  29.375  0.2564
   2436555    591685  42.199 109.037  31.087  0.2587
   2436555    598515  42.199 108.618  31.084  0.2596
   2436555    600083  42.199 109.037  30.523  0.2529
   2436555    604314  42.199 109.037  30.515  0.2528
   2436555   1940406  42.199  86.118  27.129  0.2681
   2436555   1940408  42.199  86.118  29.511  0.2987
   2436555   1940409  42.199  86.118  29.495  0.2985
   2436555   1940411  42.199  86.118  29.495  0.2985
   2436555   1949728  42.199 108.407  29.529  0.2439
   2436555   1949729  42.199 108.407  29.529  0.2439
   2436555    201010  42.199 108.978  28.422  0.2315
   2436555    201598  42.199  94.228  27.745  0.2553
   2436555   2420891  42.199  93.978  30.800  0.2923
   2436555   2420895  42.199  98.507  32.076  0.2953
   2436555   2432056  42.199 112.298  23.467  0.1791
   2436555    263881  42.199 115.597  27.863  0.2144
   2436555   3289646  42.199  86.118  28.045  0.2797
   2436555   3289647  42.199  86.118  28.043  0.2797
   2436555   3289648  42.199  86.118  28.186  0.2815
   2436555    380484  42.199 100.497  29.515  0.2608
   2436555    381472  42.199  90.787  27.580  0.2617
   2436555    381573  42.199 100.978  29.153  0.2557
   2436555    382780  42.199  98.158  29.600  0.2672
   2436555    396560  42.199 102.158  29.711  0.2592
   2436555    396561  42.199 102.027  29.724  0.2596
   2436555    397207  42.199  92.368  28.302  0.2663
   2436555    426662  42.199 101.948  29.155  0.2535
   2436555    487387  42.199 105.027  28.474  0.2398
   2436555    539334  42.199 105.807  29.256  0.2464
   2436555    557840  42.199 105.807  29.290  0.2467
   2436555    569270  42.199  90.028  28.913  0.2799
   2436555    599116  42.199 113.097  30.449  0.2439
   2436555    604127  42.199 113.097  30.643  0.2458
   2436555    604316  42.199 113.097  30.449  0.2439
   2436555    137781  42.199 128.317  27.873  0.1954
   2436555    138989  42.199 128.317  27.873  0.1954
   2436555   1779058  42.199 114.658  23.784  0.1787
   2436555   1940402  42.199  91.317  27.028  0.2538
   2436555   1940403  42.199  91.317  27.009  0.2536
   2436555   1940404  42.199  91.317  27.009  0.2536
   2436555   1949727  42.199 107.437  29.529  0.2459
   2436555    201287  42.199  96.327  28.346  0.2573
   2436555    201432  42.199 108.297  29.229  0.2410
   2436555    201577  42.199  93.747  27.617  0.2549
   2436555   2036989  42.199 123.767  18.972  0.1291
   2436555   2037430  42.199  94.418  30.626  0.2889
   2436555   2420782  42.199  98.137  30.811  0.2813
   2436555   2420890  42.199  96.927  28.538  0.2581
   2436555   2420894  42.199 101.457  30.029  0.2643
   2436555   2432042  42.199 117.327  23.364  0.1716
   2436555   2432051  42.199 115.617  23.155  0.1720
   2436555    245764  42.199 102.158  29.765  0.2598
   2436555   3115577  42.199 101.987  30.036  0.2631
   2436555   3286429  42.199  94.418  30.693  0.2898
   2436555    343755  42.199 128.317  27.873  0.1954
   2436555    381325  42.199  89.308  25.360  0.2389
   2436555    467094  42.199 109.738  26.489  0.2112
   2436555    536044  42.199 109.797  29.170  0.2375
   2436555    558766  42.199 109.837  29.136  0.2371
   2436555    604732  42.199 116.817  30.508  0.2374
   2436555   1258671  42.199  97.427  28.077  0.2517
   2436555   2204343  42.199  95.847  25.368  0.2251
   2436555    240774  42.199  98.157  30.203  0.2742
   2436555   2420781  42.199 101.087  28.725  0.2507
   2436555   3115579  42.199  98.337  24.785  0.2141
   2436555   3289645  42.199  94.007  26.185  0.2380
   2436555   3289655  42.199  98.267  30.496  0.2773
   2436555    395933  42.199  98.417  30.937  0.2821
   2436555        54  42.199  95.847  26.908  0.2421
   2436555    555146  42.199 105.127  27.682  0.2314
   2436555    596622  42.199 108.337  31.307  0.2626
   2436555    598730  42.199 121.597  30.194  0.2260
   2436555    599134  42.199 120.327  30.389  0.2300
   2436555   1258223  42.199 101.387  28.539  0.2481
   2436555    238717  42.199 102.127  31.422  0.2783
   2436555    239917  42.199 102.347  32.796  0.2935
   2436555    240995  42.199 102.087  32.108  0.2862
   2436555   3289649  42.199 100.377  30.377  0.2707
   2436555   3321788  42.199 104.757  25.613  0.2111
   2436555   3321789  42.199 104.757  25.606  0.2110
   2436555   3590084  42.199  97.467  28.349  0.2547
   2436555   3622097  42.199 105.187  30.873  0.2650
   2436555    426317  42.199  98.687  26.663  0.2334
   2436555    597900  42.199 129.027  29.915  0.2117
   2436555    597909  42.199 124.607  30.545  0.2242
   2436555    604525  42.199 123.667  30.273  0.2233
   2436555       716  42.199 105.817  32.591  0.2824
   2436555    184073  42.199 104.757  26.247  0.2174
   2436555   2031737  42.199 112.727  26.304  0.2045
   2436555    238718  42.199 106.057  33.187  0.2884
   2436555   3115578  42.199 110.477  29.800  0.2425
   2436555   3115581  42.199 112.067  28.074  0.2225
   2436555    393492  42.199 106.337  30.000  0.2531
   2436555    394080  42.199 106.597  30.888  0.2620
   2436555    394110  42.199 108.277  29.019  0.2389
   2436555    418854  42.199 106.657  28.283  0.2346
   2436555    598949  42.199 133.747  31.829  0.2209
   2436555    600986  42.199 128.417  30.455  0.2173
   2436555    600987  42.199 127.007  31.168  0.2258
   2436555    603485  42.199 127.007  30.465  0.2196
   2436555    605127  42.199 133.087  30.534  0.2109
   2436555    238915  42.199 112.207  31.066  0.2519
   2436555    239700  42.199 110.307  31.239  0.2576
   2436555   3589577  42.199 106.027  28.461  0.2376
   2436555   3590080  42.199 103.397  28.066  0.2388
   2436555   3590081  42.199 103.397  28.403  0.2424
   2436555    379450  42.199 123.097  28.768  0.2107
   2436555    482496  42.199 104.857  23.202  0.1873
   2436555    515472  42.199 112.937  25.403  0.1958
   2436555    516088  42.199 107.277  25.522  0.2059
   2436555    596824  42.199 121.117  30.947  0.2338
   2436555      1112  42.199 113.117  32.380  0.2634
   2436555    201788  42.199 117.847  27.642  0.2088
   2436555    238917  42.199 116.457  28.851  0.2223
   2436555    240996  42.199 114.587  30.094  0.2375
   2436555    268371  42.199 114.847  30.889  0.2448
   2436555    328866  42.199 119.817  28.089  0.2097
   2436555   3590077  42.199 106.737  28.261  0.2342
   2436555   3622099  42.199 117.167  30.637  0.2380
   2436555    598105  42.199 141.297  29.766  0.1936
   2436555    599282  42.199 125.977  30.827  0.2244
   2436555    603872  42.199 140.827  29.623  0.1931
   2436555       726  42.199 118.397  28.786  0.2184
   2436555        85  42.199 121.137  29.662  0.2219
   2436555   1632174  42.199 118.417  28.461  0.2154
   2436555    194206  42.199 119.677  29.672  0.2244
   2436555    196169  42.199 120.167  29.579  0.2228
   2436555    199824  42.199 131.037  28.896  0.2002
   2436555   3115582  42.199 120.557  27.839  0.2063
   2436555    370128  42.199 120.167  29.852  0.2253
   2436555    372453  42.199 119.677  29.943  0.2270
   2436555    398813  42.199 118.557  31.344  0.2422
   2436555    605339  42.199 145.597  29.921  0.1895
   2436555    605354  42.199 141.477  29.650  0.1925
   2436555   1632158  42.199 121.737  28.341  0.2090
   2436555   1765683  42.199 128.957  27.528  0.1917
   2436555   1765684  42.199 128.957  27.633  0.1925
   2436555    195927  42.199 123.967  26.814  0.1924
   2436555    196370  42.199 123.967  27.535  0.1986
   2436555    197796  42.199 123.187  27.519  0.1996
   2436555    238916  42.199 124.707  29.155  0.2116
   2436555    282116  42.199 127.517  27.861  0.1964
   2436555    599135  42.199 144.407  29.528  0.1880
   2436555    599487  42.199 133.287  30.365  0.2092
   2436555    212912  42.199 138.907  34.767  0.2376
   2436555    419505  42.199 128.567  29.574  0.2095
   2436555    196598  42.199 131.707  27.611  0.1887
   2436555    213336  42.199 143.697  34.647  0.2291
   2436555    213424  42.199 143.697  34.689  0.2294
   2436555   2323582  42.199 141.587  25.781  0.1632
   2436555    300780  42.199 132.577  29.731  0.2050
   2436555    378669  42.199 143.697  34.699  0.2295
   2436555    209497  42.199 141.167  31.220  0.2052
   2436555    197408  42.199 141.446  27.267  0.1744
   2436555    213834  42.199 155.246  34.307  0.2103
   2436555    378825  42.199 140.986  30.424  0.1992
   2436555    425069  42.199 151.876  34.411  0.2155
   2436555     15928  42.199 146.536  26.741  0.1651
   2436555    213492  42.199 157.406  34.287  0.2074
   2436555    459350  42.199 142.276  25.605  0.1612
   2436555    459373  42.199 142.636  29.638  0.1910
   2436555    517407  42.199 142.636  28.057  0.1790
   2436555    460402  42.199 147.246  25.486  0.1554
   2436555    517244  42.199 153.966  24.816  0.1448
   2436555    457957  42.199 149.896  25.371  0.1522
   2436555    464811  42.199 155.986  33.812  0.2057
   2436555   3577342  42.199 147.096  21.801  0.1302
   2436555   3577343  42.199 147.096  21.801  0.1302
   2436555   3577345  42.199 163.706  25.409  0.1408
   2436555   3577346  42.199 163.706  25.409  0.1408
   2436555   3577344  42.199 173.535  26.066  0.1374
   2436555    455288  42.199 187.005  26.495  0.1307
    380124    201086  41.069  45.139  39.624  0.8506
    380124     30713  41.069  49.749  25.323  0.3866
    380124    381102  41.069  44.879  38.147  0.7980
    380124   1794855  41.069  49.839  23.691  0.3524
    380124    201444  41.069  44.889  30.825  0.5591
    380124    432579  41.069  62.798  24.410  0.3072
    380124    201575  41.069  51.718  31.458  0.5129
    380124    440390  41.069  50.298  29.523  0.4774
    380124   1672288  41.069  58.838  27.800  0.3855
    380124    345349  41.069  74.778  25.676  0.2847
    380124    379673  41.069  69.558  26.033  0.3077
    380124     50498  41.069  69.898  28.003  0.3375
    380124   1829958  41.069  74.368  27.959  0.3196
    380124   1829959  41.069  73.828  28.410  0.3285
    380124   1829961  41.069  74.368  27.966  0.3197
    380124    201093  41.069  68.338  27.689  0.3388
    380124    201561  41.069  73.178  26.092  0.2960
    380124    229429  41.069  62.368  27.878  0.3690
    380124   2420769  41.069  65.628  26.511  0.3306
    380124    554303  41.069  80.868  32.348  0.3611
    380124    557171  41.069  80.868  32.485  0.3632
    380124    186720  41.069  65.508  31.558  0.4207
    380124    201483  41.069  72.788  26.414  0.3021
    380124    201525  41.069  72.378  26.903  0.3109
    380124     24077  41.069  78.908  32.511  0.3717
    380124   2420770  41.069  70.068  26.411  0.3117
    380124   2420771  41.069  70.068  26.399  0.3115
    380124   2420774  41.069  70.068  27.193  0.3239
    380124   2420775  41.069  69.558  26.412  0.3136
    380124   2420776  41.069  69.558  26.400  0.3134
    380124   2420778  41.069  69.558  27.224  0.3264
    380124    286080  41.069  73.188  32.631  0.3998
    380124   3115585  41.069  70.038  30.508  0.3785
    380124    535374  41.069  85.188  32.365  0.3447
    380124    556194  41.069  84.738  32.675  0.3508
    380124    557582  41.069  85.188  32.228  0.3427
    380124    557781  41.069  84.778  32.707  0.3512
    380124       589  41.069  66.608  27.698  0.3463
    380124    593626  41.069  78.458  28.354  0.3110
    380124    593897  41.069  77.738  28.198  0.3112
    380124   1077189  41.069  92.068  25.517  0.2371
    380124    201170  41.069  76.618  28.613  0.3212
    380124    134807  41.069  78.198  32.588  0.3760
    380124   1814790  41.069  83.508  31.738  0.3419
    380124    201142  41.069  75.608  27.465  0.3079
    380124    201739  41.069  91.528  25.450  0.2375
    380124    203689  41.069  77.018  28.841  0.3232
    380124    217299  41.069  83.008  30.749  0.3295
    380124   2391541  41.069  74.708  26.159  0.2919
    380124   2420772  41.069  74.408  26.306  0.2950
    380124   2420777  41.069  73.898  26.310  0.2968
    380124    382010  41.069  76.638  28.686  0.3222
    380124    396950  41.069  75.698  28.937  0.3295
    380124    534478  41.069  90.008  32.245  0.3263
    380124    553690  41.069  90.008  32.108  0.3244
    380124    557782  41.069  89.118  32.587  0.3339
    380124    558364  41.069  89.078  32.555  0.3336
    380124    593395  41.069  82.178  28.663  0.3031
    380124    594557  41.069  81.958  28.818  0.3059
    380124    594798  41.069  76.778  30.138  0.3436
    380124    595720  41.069  76.398  28.826  0.3252
    380124    596179  41.069  76.648  28.874  0.3250
    380124    596448  41.069  81.428  28.535  0.3037
    380124   1086789  41.069  96.048  25.733  0.2310
    380124   1086790  41.069  96.198  25.694  0.2303
    380124   1088073  41.069  90.338  25.954  0.2461
    380124   1202298  41.069  81.098  29.375  0.3166
    380124   1643901  41.069 100.378  25.664  0.2217
    380124    184050  41.069  80.028  31.389  0.3499
    380124    203047  41.069  81.098  28.572  0.3053
    380124    203637  41.069  81.408  28.495  0.3032
    380124    204098  41.069  81.098  28.493  0.3042
    380124     21731  41.069  87.818  25.100  0.2418
    380124    231070  41.069  80.048  28.759  0.3114
    380124   2420773  41.069  77.358  27.394  0.3009
    380124   2420780  41.069  78.128  25.989  0.2788
    380124   2420893  41.069  78.128  26.705  0.2887
    380124   2432043  41.069 101.158  24.082  0.2038
    380124   3115574  41.069  82.098  32.468  0.3580
    380124   3115575  41.069  82.248  32.468  0.3574
    380124    379662  41.069  80.958  29.184  0.3143
    380124    380330  41.069  80.338  28.926  0.3128
    380124    380464  41.069  81.498  28.573  0.3040
    380124    381936  41.069  80.878  29.139  0.3140
    380124    381946  41.069  80.378  28.960  0.3131
    380124    389356  41.069  80.028  28.818  0.3123
    380124    394779  41.069  80.068  28.843  0.3125
    380124    435505  41.069  75.648  31.271  0.3660
    380124    437888  41.069  87.118  26.316  0.2583
    380124    540867  41.069  93.958  32.467  0.3166
    380124    558040  41.069  93.918  32.435  0.3163
    380124    593394  41.069  80.088  29.157  0.3169
    380124    594127  41.069  80.478  30.463  0.3345
    380124    594789  41.069  80.368  29.199  0.3166
    380124    594799  41.069  80.948  31.466  0.3475
    380124       629  41.069  80.288  27.150  0.2882
    380124        71  41.069  80.668  25.018  0.2587
    380124       908  41.069  80.668  27.697  0.2945
    380124   1087300  41.069  93.788  26.052  0.2394
    380124   1087301  41.069  93.978  26.188  0.2406
    380124   1224527  41.069 108.848  32.224  0.2738
    380124    184049  41.069  83.768  31.256  0.3340
    380124    187367  41.069  78.688  31.193  0.3522
    380124    201288  41.069  94.188  25.812  0.2358
    380124    201393  41.069  98.788  30.002  0.2731
    380124    201748  41.069  97.728  30.046  0.2763
    380124    231374  41.069  83.828  29.127  0.3041
    380124   2420779  41.069  81.078  28.325  0.3019
    380124   2420892  41.069  81.078  29.264  0.3151
    380124   2429890  41.069 106.568  27.320  0.2271
    380124    276778  41.069  83.788  29.066  0.3034
    380124    298406  41.069 104.238  27.923  0.2379
    380124   3104091  41.069  96.468  25.666  0.2294
    380124   3104092  41.069  95.748  25.585  0.2300
    380124   3104093  41.069  96.108  25.694  0.2305
    380124   3217984  41.069  96.468  26.329  0.2368
    380124    364565  41.069  79.348  31.162  0.3491
    380124    365697  41.069  79.348  32.971  0.3770
    380124    378358  41.069  94.358  24.863  0.2249
    380124    383102  41.069  98.178  28.847  0.2613
    380124    383451  41.069  86.008  28.375  0.2875
    380124    389357  41.069  83.768  29.143  0.3046
    380124    389559  41.069  83.458  28.729  0.2999
    380124    394777  41.069  90.988  28.766  0.2785
    380124    397180  41.069  81.578  29.562  0.3176
    380124    441618  41.069  93.948  26.197  0.2407
    380124    443843  41.069  90.348  28.837  0.2811
    380124    534706  41.069  97.748  31.868  0.2980
    380124    535823  41.069  97.748  32.005  0.2996
    380124    540613  41.069  97.748  32.005  0.2996
    380124    540868  41.069  97.748  31.868  0.2980
    380124    610449  41.069  89.168  29.949  0.2986
    380124       715  41.069  89.398  24.043  0.2259
    380124   1258452  41.069  80.168  32.082  0.3598
    380124   1940415  41.069  82.188  25.373  0.2592
    380124   1940416  41.069  82.188  23.677  0.2378
    380124   1940418  41.069  82.188  25.823  0.2650
    380124   1940419  41.069  82.188  24.973  0.2541
    380124   1940420  41.069  82.188  26.875  0.2788
    380124   1949725  41.069 104.107  26.152  0.2197
    380124   1949726  41.069 104.107  26.152  0.2197
    380124    201177  41.069  98.178  30.250  0.2775
    380124    201241  41.069 103.268  30.063  0.2631
    380124    201334  41.069  96.798  29.188  0.2686
    380124    201375  41.069  96.788  30.641  0.2858
    380124    201584  41.069  97.248  30.702  0.2853
    380124    202924  41.069  88.878  30.024  0.3005
    380124    203734  41.069  90.058  28.731  0.2806
    380124    204065  41.069  88.318  29.783  0.2990
    380124    216258  41.069  97.478  26.525  0.2368
    380124    216439  41.069  97.438  26.415  0.2357
    380124   2205836  41.069 108.378  27.671  0.2272
    380124    231171  41.069  87.218  29.051  0.2927
    380124   2432062  41.069 111.998  27.120  0.2153
    380124    245570  41.069  98.328  27.577  0.2466
    380124    245571  41.069  98.268  27.706  0.2482
    380124    381912  41.069 102.658  28.933  0.2520
    380124    382642  41.069 105.638  28.784  0.2441
    380124    382850  41.069  97.838  26.087  0.2312
    380124        42  41.069  93.518  23.844  0.2153
    380124    535151  41.069 101.698  32.195  0.2912
    380124    535602  41.069 101.738  32.235  0.2915
    380124    536271  41.069 101.698  32.195  0.2912
    380124    559164  41.069 101.738  32.235  0.2915
    380124    591685  41.069 109.037  27.805  0.2273
    380124    598515  41.069 108.618  27.803  0.2281
    380124    600083  41.069 109.037  27.805  0.2273
    380124    604314  41.069 109.037  28.912  0.2386
    380124   1940406  41.069  86.118  32.497  0.3432
    380124   1940408  41.069  86.118  26.484  0.2630
    380124   1940409  41.069  86.118  26.146  0.2588
    380124   1940411  41.069  86.118  27.970  0.2819
    380124   1949728  41.069 108.407  27.026  0.2207
    380124   1949729  41.069 108.407  27.026  0.2207
    380124    201010  41.069 108.978  29.943  0.2493
    380124    201598  41.069  94.228  31.886  0.3084
    380124   2420891  41.069  93.978  27.051  0.2505
    380124   2420895  41.069  98.507  25.649  0.2251
    380124   2432056  41.069 112.298  27.612  0.2196
    380124    263881  41.069 115.597  25.244  0.1921
    380124   3289646  41.069  86.118  27.647  0.2777
    380124   3289647  41.069  86.118  25.796  0.2544
    380124   3289648  41.069  86.118  26.320  0.2609
    380124    380484  41.069 100.497  29.177  0.2596
    380124    381472  41.069  90.787  28.510  0.2759
    380124    381573  41.069 100.978  30.728  0.2760
    380124    382780  41.069  98.158  32.839  0.3087
    380124    396560  41.069 102.158  27.990  0.2429
    380124    396561  41.069 102.027  28.013  0.2434
    380124    397207  41.069  92.368  30.023  0.2903
    380124    426662  41.069 101.948  30.166  0.2673
    380124    487387  41.069 105.027  29.847  0.2567
    380124    539334  41.069 105.807  31.765  0.2760
    380124    557840  41.069 105.807  31.628  0.2744
    380124    569270  41.069  90.028  28.156  0.2735
    380124    599116  41.069 113.097  28.458  0.2264
    380124    604127  41.069 113.097  27.889  0.2209
    380124    604316  41.069 113.097  28.484  0.2266
    380124    137781  41.069 128.317  25.211  0.1749
    380124    138989  41.069 128.317  25.211  0.1749
    380124   1779058  41.069 114.658  27.197  0.2116
    380124   1940402  41.069  91.317  31.948  0.3181
    380124   1940403  41.069  91.317  32.443  0.3246
    380124   1940404  41.069  91.317  33.619  0.3404
    380124   1949727  41.069 107.437  28.316  0.2356
    380124    201287  41.069  96.327  29.784  0.2768
    380124    201432  41.069 108.297  26.332  0.2140
    380124    201577  41.069  93.747  28.312  0.2658
    380124   2036989  41.069 123.767  30.321  0.2254
    380124   2037430  41.069  94.418  25.427  0.2310
    380124   2420782  41.069  98.137  26.166  0.2315
    380124   2420890  41.069  96.927  28.761  0.2633
    380124   2420894  41.069 101.457  28.185  0.2465
    380124   2432042  41.069 117.327  28.603  0.2204
    380124   2432051  41.069 115.617  27.542  0.2133
    380124    245764  41.069 102.158  27.990  0.2429
    380124   3115577  41.069 101.987  31.380  0.2810
    380124   3286429  41.069  94.418  27.307  0.2524
    380124    343755  41.069 128.317  25.211  0.1749
    380124    381325  41.069  89.308  29.372  0.2908
    380124    467094  41.069 109.738  28.312  0.2311
    380124    536044  41.069 109.797  31.955  0.2687
    380124    558766  41.069 109.837  31.995  0.2691
    380124    604732  41.069 116.817  27.787  0.2136
    380124   1258671  41.069  97.427  30.414  0.2814
    380124   2204343  41.069  95.847  27.689  0.2535
    380124    240774  41.069  98.157  27.331  0.2443
    380124   2420781  41.069 101.087  28.679  0.2527
    380124   3115579  41.069  98.337  32.138  0.2996
    380124   3289645  41.069  94.007  27.721  0.2582
    380124   3289655  41.069  98.267  28.339  0.2553
    380124    395933  41.069  98.417  27.773  0.2486
    380124        54  41.069  95.847  32.679  0.3135
    380124    555146  41.069 105.127  31.032  0.2695
    380124    596622  41.069 108.337  31.207  0.2640
    380124    598730  41.069 121.597  29.738  0.2237
    380124    599134  41.069 120.327  27.696  0.2072
    380124   1258223  41.069 101.387  30.294  0.2701
    380124    238717  41.069 102.127  26.225  0.2242
    380124    239917  41.069 102.347  27.663  0.2390
    380124    240995  41.069 102.087  27.239  0.2350
    380124   3289649  41.069 100.377  27.114  0.2371
    380124   3321788  41.069 104.757  31.458  0.2751
    380124   3321789  41.069 104.757  32.952  0.2919
    380124   3590084  41.069  97.467  28.190  0.2555
    380124   3622097  41.069 105.187  24.747  0.2037
    380124    426317  41.069  98.687  25.925  0.2277
    380124    597900  41.069 129.027  29.180  0.2071
    380124    597909  41.069 124.607  27.323  0.1975
    380124    604525  41.069 123.667  27.673  0.2019
    380124       716  41.069 105.817  25.471  0.2098
    380124    184073  41.069 104.757  30.299  0.2623
    380124   2031737  41.069 112.727  30.787  0.2503
    380124    238718  41.069 106.057  26.131  0.2160
    380124   3115578  41.069 110.477  30.940  0.2565
    380124   3115581  41.069 112.067  31.190  0.2558
    380124    393492  41.069 106.337  29.120  0.2462
    380124    394080  41.069 106.597  29.369  0.2483
    380124    394110  41.069 108.277  27.055  0.2212
    380124    418854  41.069 106.657  31.059  0.2662
    380124    598949  41.069 133.747  28.741  0.1968
    380124    600986  41.069 128.417  27.203  0.1912
    380124    600987  41.069 127.007  27.264  0.1936
    380124    603485  41.069 127.007  28.048  0.2003
    380124    605127  41.069 133.087  28.948  0.1994
    380124    238915  41.069 112.207  26.973  0.2136
    380124    239700  41.069 110.307  28.133  0.2283
    380124   3589577  41.069 106.027  26.538  0.2201
    380124   3590080  41.069 103.397  27.972  0.2401
    380124   3590081  41.069 103.397  26.562  0.2253
    380124    379450  41.069 123.097  26.154  0.1895
    380124    482496  41.069 104.857  30.618  0.2655
    380124    515472  41.069 112.937  32.012  0.2624
    380124    516088  41.069 107.277  32.127  0.2764
    380124    596824  41.069 121.117  31.037  0.2367
    380124      1112  41.069 113.117  29.656  0.2381
    380124    201788  41.069 117.847  29.895  0.2317
    380124    238917  41.069 116.457  28.466  0.2206
    380124    240996  41.069 114.587  27.569  0.2152
    380124    268371  41.069 114.847  28.171  0.2205
    380124    328866  41.069 119.817  30.349  0.2325
    380124   3590077  41.069 106.737  27.329  0.2268
    380124   3622099  41.069 117.167  24.552  0.1837
    380124    598105  41.069 141.297  29.358  0.1919
    380124    599282  41.069 125.977  30.774  0.2258
    380124    603872  41.069 140.827  30.933  0.2049
    380124       726  41.069 118.397  25.266  0.1883
    380124        85  41.069 121.137  28.880  0.2166
    380124   1632174  41.069 118.417  29.661  0.2285
    380124    194206  41.069 119.677  27.737  0.2085
    380124    196169  41.069 120.167  27.730  0.2077
    380124    199824  41.069 131.037  27.566  0.1907
    380124   3115582  41.069 120.557  30.761  0.2351
    380124    370128  41.069 120.167  27.726  0.2077
    380124    372453  41.069 119.677  27.730  0.2085
    380124    398813  41.069 118.557  26.658  0.2005
    380124    605339  41.069 145.597  29.243  0.1858
    380124    605354  41.069 141.477  28.172  0.1825
    380124   1632158  41.069 121.737  29.541  0.2217
    380124   1765683  41.069 128.957  33.251  0.2431
    380124   1765684  41.069 128.957  31.018  0.2231
    380124    195927  41.069 123.967  30.169  0.2237
    380124    196370  41.069 123.967  28.609  0.2097
    380124    197796  41.069 123.187  27.880  0.2044
    380124    238916  41.069 124.707  27.465  0.1986
    380124    282116  41.069 127.517  30.506  0.2209
    380124    599135  41.069 144.407  28.024  0.1780
    380124    599487  41.069 133.287  30.186  0.2094
    380124    212912  41.069 138.907  26.115  0.1697
    380124    419505  41.069 128.567  26.455  0.1848
    380124    196598  41.069 131.707  28.220  0.1952
    380124    213336  41.069 143.697  27.390  0.1740
    380124    213424  41.069 143.697  27.083  0.1718
    380124   2323582  41.069 141.587  29.663  0.1939
    380124    300780  41.069 132.577  26.511  0.1802
    380124    378669  41.069 143.697  26.035  0.1640
    380124    209497  41.069 141.167  29.909  0.1963
    380124    197408  41.069 141.446  29.981  0.1966
    380124    213834  41.069 155.246  25.782  0.1512
    380124    378825  41.069 140.986  29.882  0.1964
    380124    425069  41.069 151.876  28.033  0.1700
    380124     15928  41.069 146.536  30.434  0.1936
    380124    213492  41.069 157.406  26.789  0.1560
    380124    459350  41.069 142.276  27.730  0.1782
    380124    459373  41.069 142.636  27.021  0.1725
    380124    517407  41.069 142.636  27.917  0.1792
    380124    460402  41.069 147.246  28.409  0.1777
    380124    517244  41.069 153.966  27.024  0.1608
    380124    457957  41.069 149.896  28.459  0.1751
    380124    464811  41.069 155.986  26.857  0.1578
    380124   3577342  41.069 147.096  30.522  0.1936
    380124   3577343  41.069 147.096  30.522  0.1936
    380124   3577345  41.069 163.706  28.635  0.1626
    380124   3577346  41.069 163.706  28.635  0.1626
    380124   3577344  41.069 173.535  28.401  0.1525
    380124    455288  41.069 187.005  27.827  0.1390
    201086     30713  45.139  49.749  27.323  0.4044
    201086    381102  45.139  44.879  41.365  0.8502
    201086   1794855  45.139  49.839  25.601  0.3690
    201086    201444  45.139  44.889  32.883  0.5754
    201086    432579  45.139  62.798  26.775  0.3299
    201086    201575  45.139  51.718  34.686  0.5579
    201086    440390  45.139  50.298  31.548  0.4938
    201086   1672288  45.139  58.838  30.317  0.4116
    201086    345349  45.139  74.778  28.805  0.3162
    201086    379673  45.139  69.558  29.155  0.3408
    201086     50498  45.139  69.898  30.262  0.3570
    201086   1829958  45.139  74.368  29.845  0.3329
    201086   1829959  45.139  73.828  30.741  0.3484
    201086   1829961  45.139  74.368  29.855  0.3330
    201086    201093  45.139  68.338  30.684  0.3706
    201086    201561  45.139  73.178  29.159  0.3270
    201086    229429  45.139  62.368  30.451  0.3952
    201086   2420769  45.139  65.628  28.691  0.3496
    201086    554303  45.139  80.868  35.323  0.3895
    201086    557171  45.139  80.868  35.442  0.3913
    201086    186720  45.139  65.508  34.794  0.4587
    201086    201483  45.139  72.788  29.226  0.3295
    201086    201525  45.139  72.378  29.856  0.3406
    201086     24077  45.139  78.908  35.537  0.4015
    201086   2420770  45.139  70.068  28.590  0.3301
    201086   2420771  45.139  70.068  28.575  0.3298
    201086   2420774  45.139  70.068  29.556  0.3451
    201086   2420775  45.139  69.558  28.583  0.3319
    201086   2420776  45.139  69.558  28.572  0.3318
    201086   2420778  45.139  69.558  29.433  0.3452
    201086    286080  45.139  73.188  35.667  0.4315
    201086   3115585  45.139  70.038  32.251  0.3889
    201086    535374  45.139  85.188  35.312  0.3716
    201086    556194  45.139  84.738  35.632  0.3781
    201086    557582  45.139  85.188  35.194  0.3699
    201086    557781  45.139  84.778  35.742  0.3795
    201086       589  45.139  66.608  29.094  0.3520
    201086    593626  45.139  78.458  31.160  0.3371
    201086    593897  45.139  77.738  31.044  0.3381
    201086   1077189  45.139  92.068  28.097  0.2575
    201086    201170  45.139  76.618  31.469  0.3485
    201086    134807  45.139  78.198  35.711  0.4075
    201086   1814790  45.139  83.508  34.600  0.3679
    201086    201142  45.139  75.608  30.429  0.3369
    201086    201739  45.139  91.528  28.098  0.2588
    201086    203689  45.139  77.018  31.980  0.3546
    201086    217299  45.139  83.008  33.397  0.3525
    201086   2391541  45.139  74.708  27.793  0.3019
    201086   2420772  45.139  74.408  28.426  0.3120
    201086   2420777  45.139  73.898  28.425  0.3137
    201086    382010  45.139  76.638  31.465  0.3484
    201086    396950  45.139  75.698  31.993  0.3601
    201086    534478  45.139  90.008  35.182  0.3519
    201086    553690  45.139  90.008  35.064  0.3503
    201086    557782  45.139  89.118  35.612  0.3610
    201086    558364  45.139  89.078  35.478  0.3593
    201086    593395  45.139  82.178  31.478  0.3284
    201086    594557  45.139  81.958  31.833  0.3342
    201086    594798  45.139  76.778  32.971  0.3707
    201086    595720  45.139  76.398  31.765  0.3538
    201086    596179  45.139  76.648  31.887  0.3547
    201086    596448  45.139  81.428  31.365  0.3295
    201086   1086789  45.139  96.048  28.559  0.2536
    201086   1086790  45.139  96.198  28.501  0.2526
    201086   1088073  45.139  90.338  28.683  0.2686
    201086   1202298  45.139  81.098  32.166  0.3419
    201086   1643901  45.139 100.378  28.292  0.2413
    201086    184050  45.139  80.028  34.170  0.3755
    201086    203047  45.139  81.098  31.336  0.3302
    201086    203637  45.139  81.408  31.341  0.3292
    201086    204098  45.139  81.098  31.343  0.3303
    201086     21731  45.139  87.818  27.748  0.2637
    201086    231070  45.139  80.048  31.770  0.3401
    201086   2420773  45.139  77.358  29.651  0.3194
    201086   2420780  45.139  78.128  28.295  0.2979
    201086   2420893  45.139  78.128  29.221  0.3107
    201086   2432043  45.139 101.158  26.506  0.2213
    201086   3115574  45.139  82.098  35.581  0.3882
    201086   3115575  45.139  82.248  35.581  0.3876
    201086    379662  45.139  80.958  32.369  0.3454
    201086    380330  45.139  80.338  31.774  0.3391
    201086    380464  45.139  81.498  31.340  0.3289
    201086    381936  45.139  80.878  31.970  0.3399
    201086    381946  45.139  80.378  31.797  0.3393
    201086    389356  45.139  80.028  31.864  0.3415
    201086    394779  45.139  80.068  31.816  0.3407
    201086    435505  45.139  75.648  34.507  0.4000
    201086    437888  45.139  87.118  29.368  0.2854
    201086    540867  45.139  93.958  35.482  0.3424
    201086    558040  45.139  93.918  35.373  0.3412
    201086    593394  45.139  80.088  32.066  0.3442
    201086    594127  45.139  80.478  33.230  0.3597
    201086    594789  45.139  80.368  32.209  0.3452
    201086    594799  45.139  80.948  34.373  0.3748
    201086       629  45.139  80.288  30.098  0.3157
    201086        71  45.139  80.668  27.573  0.2807
    201086       908  45.139  80.668  30.441  0.3192
    201086   1087300  45.139  93.788  28.832  0.2619
    201086   1087301  45.139  93.978  29.021  0.2636
    201086   1224527  45.139 108.848  35.424  0.2988
    201086    184049  45.139  83.768  34.052  0.3590
    201086    187367  45.139  78.688  34.464  0.3857
    201086    201288  45.139  94.188  28.619  0.2585
    201086    201393  45.139  98.788  32.815  0.2953
    201086    201748  45.139  97.728  33.063  0.3011
    201086    231374  45.139  83.828  32.138  0.3319
    201086   2420779  45.139  81.078  30.480  0.3184
    201086   2420892  45.139  81.078  32.035  0.3401
    201086   2429890  45.139 106.568  29.618  0.2426
    201086    276778  45.139  83.788  32.065  0.3310
    201086    298406  45.139 104.238  30.777  0.2595
    201086   3104091  45.139  96.468  28.511  0.2521
    201086   3104092  45.139  95.748  28.439  0.2529
    201086   3104093  45.139  96.108  28.501  0.2528
    201086   3217984  45.139  96.468  29.264  0.2605
    201086    364565  45.139  79.348  34.468  0.3829
    201086    365697  45.139  79.348  36.303  0.4117
    201086    378358  45.139  94.358  27.581  0.2464
    201086    383102  45.139  98.178  31.794  0.2851
    201086    383451  45.139  86.008  31.211  0.3123
    201086    389357  45.139  83.768  32.186  0.3328
    201086    389559  45.139  83.458  31.821  0.3288
    201086    394777  45.139  90.988  31.766  0.3044
    201086    397180  45.139  81.578  32.439  0.3441
    201086    441618  45.139  93.948  29.001  0.2634
    201086    443843  45.139  90.348  31.925  0.3083
    201086    534706  45.139  97.748  34.807  0.3221
    201086    535823  45.139  97.748  34.922  0.3235
    201086    540613  45.139  97.748  34.922  0.3235
    201086    540868  45.139  97.748  34.807  0.3221
    201086    610449  45.139  89.168  33.067  0.3266
    201086       715  45.139  89.398  26.141  0.2412
    201086   1258452  45.139  80.168  35.376  0.3934
    201086   1940415  45.139  82.188  27.393  0.2741
    201086   1940416  45.139  82.188  25.656  0.2523
    201086   1940418  45.139  82.188  28.097  0.2832
    201086   1940419  45.139  82.188  27.058  0.2699
    201086   1940420  45.139  82.188  28.802  0.2923
    201086   1949725  45.139 104.107  29.006  0.2412
    201086   1949726  45.139 104.107  29.006  0.2412
    201086    201177  45.139  98.178  33.612  0.3064
    201086    201241  45.139 103.268  33.472  0.2912
    201086    201334  45.139  96.798  32.341  0.2951
    201086    201375  45.139  96.788  33.716  0.3116
    201086    201584  45.139  97.248  33.525  0.3080
    201086    202924  45.139  88.878  32.840  0.3246
    201086    203734  45.139  90.058  31.546  0.3044
    201086    204065  45.139  88.318  32.653  0.3239
    201086    216258  45.139  97.478  29.466  0.2604
    201086    216439  45.139  97.438  29.419  0.2600
    201086   2205836  45.139 108.378  29.750  0.2404
    201086    231171  45.139  87.218  32.139  0.3207
    201086   2432062  45.139 111.998  29.484  0.2310
    201086    245570  45.139  98.328  30.307  0.2678
    201086    245571  45.139  98.268  30.485  0.2700
    201086    381912  45.139 102.658  32.103  0.2775
    201086    382642  45.139 105.638  31.944  0.2688
    201086    382850  45.139  97.838  28.892  0.2533
    201086        42  45.139  93.518  26.364  0.2348
    201086    535151  45.139 101.698  35.117  0.3143
    201086    535602  45.139 101.738  35.232  0.3156
    201086    536271  45.139 101.698  35.117  0.3143
    201086    559164  45.139 101.738  35.232  0.3156
    201086    591685  45.139 109.037  30.647  0.2481
    201086    598515  45.139 108.618  30.647  0.2489
    201086    600083  45.139 109.037  30.647  0.2481
    201086    604314  45.139 109.037  32.004  0.2620
    201086   1940406  45.139  86.118  35.547  0.3714
    201086   1940408  45.139  86.118  28.939  0.2828
    201086   1940409  45.139  86.118  28.509  0.2775
    201086   1940411  45.139  86.118  30.450  0.3021
    201086   1949728  45.139 108.407  29.732  0.2401
    201086   1949729  45.139 108.407  29.732  0.2401
    201086    201010  45.139 108.978  33.342  0.2761
    201086    201598  45.139  94.228  34.868  0.3337
    201086   2420891  45.139  93.978  29.472  0.2688
    201086   2420895  45.139  98.507  27.982  0.2419
    201086   2432056  45.139 112.298  30.230  0.2376
    201086    263881  45.139 115.597  27.944  0.2104
    201086   3289646  45.139  86.118  29.587  0.2910
    201086   3289647  45.139  86.118  27.881  0.2697
    201086   3289648  45.139  86.118  28.786  0.2809
    201086    380484  45.139 100.497  32.359  0.2857
    201086    381472  45.139  90.787  30.969  0.2951
    201086    381573  45.139 100.978  34.161  0.3051
    201086    382780  45.139  98.158  37.027  0.3484
    201086    396560  45.139 102.158  30.682  0.2631
    201086    396561  45.139 102.027  30.819  0.2649
    201086    397207  45.139  92.368  33.067  0.3166
    201086    426662  45.139 101.948  33.543  0.2954
    201086    487387  45.139 105.027  32.816  0.2796
    201086    539334  45.139 105.807  34.662  0.2981
    201086    557840  45.139 105.807  34.547  0.2968
    201086    569270  45.139  90.028  30.644  0.2932
    201086    599116  45.139 113.097  31.426  0.2478
    201086    604127  45.139 113.097  30.743  0.2411
    201086    604316  45.139 113.097  31.565  0.2492
    201086    137781  45.139 128.317  28.201  0.1941
    201086    138989  45.139 128.317  28.201  0.1941
    201086   1779058  45.139 114.658  29.428  0.2257
    201086   1940402  45.139  91.317  34.974  0.3446
    201086   1940403  45.139  91.317  35.493  0.3515
    201086   1940404  45.139  91.317  36.710  0.3680
    201086   1949727  45.139 107.437  30.786  0.2528
    201086    201287  45.139  96.327  32.585  0.2993
    201086    201432  45.139 108.297  29.054  0.2336
    201086    201577  45.139  93.747  30.835  0.2854
    201086   2036989  45.139 123.767  33.542  0.2478
    201086   2037430  45.139  94.418  27.576  0.2463
    201086   2420782  45.139  98.137  28.818  0.2518
    201086   2420890  45.139  96.927  31.195  0.2814
    201086   2420894  45.139 101.457  30.595  0.2637
    201086   2432042  45.139 117.327  31.422  0.2398
    201086   2432051  45.139 115.617  30.232  0.2316
    201086    245764  45.139 102.158  30.683  0.2631
    201086   3115577  45.139 101.987  34.290  0.3039
    201086   3286429  45.139  94.418  29.515  0.2682
    201086    343755  45.139 128.317  28.201  0.1941
    201086    381325  45.139  89.308  32.122  0.3139
    201086    467094  45.139 109.738  31.119  0.2515
    201086    536044  45.139 109.797  34.856  0.2903
    201086    558766  45.139 109.837  34.972  0.2914
    201086    604732  45.139 116.817  30.637  0.2333
    201086   1258671  45.139  97.427  33.766  0.3104
    201086   2204343  45.139  95.847  30.371  0.2746
    201086    240774  45.139  98.157  29.898  0.2637
    201086   2420781  45.139 101.087  31.270  0.2720
    201086   3115579  45.139  98.337  35.266  0.3259
    201086   3289645  45.139  94.007  29.745  0.2719
    201086   3289655  45.139  98.267  31.035  0.2762
    201086    395933  45.139  98.417  29.943  0.2635
    201086        54  45.139  95.847  35.724  0.3394
    201086    555146  45.139 105.127  34.249  0.2952
    201086    596622  45.139 108.337  34.007  0.2847
    201086    598730  45.139 121.597  33.039  0.2471
    201086    599134  45.139 120.327  30.577  0.2267
    201086   1258223  45.139 101.387  33.636  0.2980
    201086    238717  45.139 102.127  28.602  0.2410
    201086    239917  45.139 102.347  29.830  0.2535
    201086    240995  45.139 102.087  29.788  0.2536
    201086   3289649  45.139 100.377  29.331  0.2525
    201086   3321788  45.139 104.757  34.654  0.3007
    201086   3321789  45.139 104.757  36.075  0.3169
    201086   3590084  45.139  97.467  30.448  0.2715
    201086   3622097  45.139 105.187  27.110  0.2200
    201086    426317  45.139  98.687  27.664  0.2382
    201086    597900  45.139 129.027  32.034  0.2254
    201086    597909  45.139 124.607  30.134  0.2158
    201086    604525  45.139 123.667  30.458  0.2202
    201086       716  45.139 105.817  27.804  0.2258
    201086    184073  45.139 104.757  33.394  0.2866
    201086   2031737  45.139 112.727  33.991  0.2744
    201086    238718  45.139 106.057  28.482  0.2321
    201086   3115578  45.139 110.477  33.772  0.2772
    201086   3115581  45.139 112.067  34.128  0.2773
    201086    393492  45.139 106.337  31.627  0.2639
    201086    394080  45.139 106.597  31.705  0.2641
    201086    394110  45.139 108.277  29.588  0.2389
    201086    418854  45.139 106.657  34.132  0.2901
    201086    598949  45.139 133.747  31.561  0.2142
    201086    600986  45.139 128.417  30.005  0.2090
    201086    600987  45.139 127.007  30.066  0.2116
    201086    603485  45.139 127.007  30.788  0.2178
    201086    605127  45.139 133.087  31.736  0.2166
    201086    238915  45.139 112.207  29.461  0.2304
    201086    239700  45.139 110.307  30.392  0.2430
    201086   3589577  45.139 106.027  28.907  0.2364
    201086   3590080  45.139 103.397  30.207  0.2553
    201086   3590081  45.139 103.397  28.928  0.2419
    201086    379450  45.139 123.097  28.840  0.2069
    201086    482496  45.139 104.857  33.399  0.2865
    201086    515472  45.139 112.937  35.310  0.2876
    201086    516088  45.139 107.277  35.471  0.3033
    201086    596824  45.139 121.117  33.851  0.2557
    201086      1112  45.139 113.117  32.070  0.2542
    201086    201788  45.139 117.847  32.555  0.2496
    201086    238917  45.139 116.457  30.906  0.2365
    201086    240996  45.139 114.587  30.136  0.2326
    201086    268371  45.139 114.847  30.469  0.2353
    201086    328866  45.139 119.817  33.602  0.2558
    201086   3590077  45.139 106.737  29.670  0.2428
    201086   3622099  45.139 117.167  26.913  0.1988
    201086    598105  45.139 141.297  32.256  0.2092
    201086    599282  45.139 125.977  33.549  0.2439
    201086    603872  45.139 140.827  33.807  0.2222
    201086       726  45.139 118.397  27.647  0.2035
    201086        85  45.139 121.137  31.911  0.2375
    201086   1632174  45.139 118.417  32.908  0.2519
    201086    194206  45.139 119.677  30.316  0.2254
    201086    196169  45.139 120.167  30.317  0.2246
    201086    199824  45.139 131.037  29.908  0.2045
    201086   3115582  45.139 120.557  33.628  0.2546
    201086    370128  45.139 120.167  30.310  0.2245
    201086    372453  45.139 119.677  30.309  0.2253
    201086    398813  45.139 118.557  29.110  0.2163
    201086    605339  45.139 145.597  32.127  0.2026
    201086    605354  45.139 141.477  31.079  0.1998
    201086   1632158  45.139 121.737  32.778  0.2444
    201086   1765683  45.139 128.957  36.129  0.2619
    201086   1765684  45.139 128.957  34.124  0.2438
    201086    195927  45.139 123.967  33.323  0.2454
    201086    196370  45.139 123.967  31.208  0.2263
    201086    197796  45.139 123.187  30.412  0.2205
    201086    238916  45.139 124.707  30.042  0.2149
    201086    282116  45.139 127.517  33.654  0.2421
    201086    599135  45.139 144.407  30.764  0.1938
    201086    599487  45.139 133.287  33.057  0.2274
    201086    212912  45.139 138.907  28.613  0.1841
    201086    419505  45.139 128.567  28.946  0.2000
    201086    196598  45.139 131.707  30.751  0.2105
    201086    213336  45.139 143.697  30.053  0.1893
    201086    213424  45.139 143.697  29.652  0.1863
    201086   2323582  45.139 141.587  32.729  0.2125
    201086    300780  45.139 132.577  29.052  0.1954
    201086    378669  45.139 143.697  28.547  0.1781
    201086    209497  45.139 141.167  32.397  0.2105
    201086    197408  45.139 141.446  32.630  0.2119
    201086    213834  45.139 155.246  28.426  0.1653
    201086    378825  45.139 140.986  32.403  0.2108
    201086    425069  45.139 151.876  30.655  0.1843
    201086     15928  45.139 146.536  33.420  0.2112
    201086    213492  45.139 157.406  29.289  0.1690
    201086    459350  45.139 142.276  30.638  0.1954
    201086    459373  45.139 142.636  29.801  0.1886
    201086    517407  45.139 142.636  30.656  0.1951
    201086    460402  45.139 147.246  31.296  0.1943
    201086    517244  45.139 153.966  29.775  0.1758
    201086    457957  45.139 149.896  31.357  0.1916
    201086    464811  45.139 155.986  29.635  0.1728
    201086   3577342  45.139 147.096  33.722  0.2127
    201086   3577343  45.139 147.096  33.722  0.2127
    201086   3577345  45.139 163.706  31.677  0.1788
    201086   3577346  45.139 163.706  31.677  0.1788
    201086   3577344  45.139 173.535  30.704  0.1633
    201086    455288  45.139 187.005  30.593  0.1518
     30713    381102  49.749  44.879  26.526  0.3895
     30713   1794855  49.749  49.839  34.833  0.5379
     30713    201444  49.749  44.889  26.232  0.3835
     30713    432579  49.749  62.798  34.334  0.4390
     30713    201575  49.749  51.718  28.789  0.3961
     30713    440390  49.749  50.298  28.134  0.3912
     30713   1672288  49.749  58.838  32.410  0.4255
     30713    345349  49.749  74.778  39.064  0.4571
     30713    379673  49.749  69.558  40.229  0.5087
     30713     50498  49.749  69.898  42.527  0.5514
     30713   1829958  49.749  74.368  43.160  0.5331
     30713   1829959  49.749  73.828  42.449  0.5232
     30713   1829961  49.749  74.368  43.160  0.5331
     30713    201093  49.749  68.338  32.576  0.3810
     30713    201561  49.749  73.178  40.101  0.4842
     30713    229429  49.749  62.368  32.913  0.4155
     30713   2420769  49.749  65.628  30.643  0.3616
     30713    554303  49.749  80.868  34.400  0.3575
     30713    557171  49.749  80.868  34.400  0.3575
     30713    186720  49.749  65.508  31.524  0.3765
     30713    201483  49.749  72.788  35.745  0.4119
     30713    201525  49.749  72.378  32.783  0.3669
     30713     24077  49.749  78.908  34.106  0.3607
     30713   2420770  49.749  70.068  30.503  0.3415
     30713   2420771  49.749  70.068  30.503  0.3415
     30713   2420774  49.749  70.068  30.544  0.3421
     30713   2420775  49.749  69.558  30.503  0.3435
     30713   2420776  49.749  69.558  30.503  0.3435
     30713   2420778  49.749  69.558  30.514  0.3437
     30713    286080  49.749  73.188  33.985  0.3821
     30713   3115585  49.749  70.038  33.159  0.3828
     30713    535374  49.749  85.188  34.478  0.3432
     30713    556194  49.749  84.738  34.277  0.3421
     30713    557582  49.749  85.188  34.478  0.3432
     30713    557781  49.749  84.778  34.260  0.3417
     30713       589  49.749  66.608  39.508  0.5141
     30713    593626  49.749  78.458  32.463  0.3391
     30713    593897  49.749  77.738  32.487  0.3420
     30713   1077189  49.749  92.068  37.254  0.3563
     30713    201170  49.749  76.618  32.637  0.3482
     30713    134807  49.749  78.198  33.484  0.3545
     30713   1814790  49.749  83.508  33.952  0.3419
     30713    201142  49.749  75.608  33.716  0.3679
     30713    201739  49.749  91.528  38.350  0.3726
     30713    203689  49.749  77.018  32.643  0.3468
     30713    217299  49.749  83.008  31.993  0.3175
     30713   2391541  49.749  74.708  46.483  0.5961
     30713   2420772  49.749  74.408  30.363  0.3237
     30713   2420777  49.749  73.898  30.363  0.3255
     30713    382010  49.749  76.638  32.643  0.3482
     30713    396950  49.749  75.698  32.488  0.3495
     30713    534478  49.749  90.008  34.336  0.3257
     30713    553690  49.749  90.008  34.336  0.3257
     30713    557782  49.749  89.118  34.338  0.3285
     30713    558364  49.749  89.078  34.338  0.3286
     30713    593395  49.749  82.178  32.322  0.3245
     30713    594557  49.749  81.958  32.419  0.3265
     30713    594798  49.749  76.778  36.035  0.3982
     30713    595720  49.749  76.398  32.747  0.3506
     30713    596179  49.749  76.648  32.760  0.3499
     30713    596448  49.749  81.428  32.347  0.3273
     30713   1086789  49.749  96.048  38.131  0.3542
     30713   1086790  49.749  96.198  37.359  0.3440
     30713   1088073  49.749  90.338  38.276  0.3759
     30713   1202298  49.749  81.098  32.497  0.3304
     30713   1643901  49.749 100.378  28.827  0.2377
     30713    184050  49.749  80.028  32.035  0.3277
     30713    203047  49.749  81.098  32.497  0.3304
     30713    203637  49.749  81.408  32.429  0.3285
     30713    204098  49.749  81.098  34.022  0.3514
     30713     21731  49.749  87.818  34.492  0.3346
     30713    231070  49.749  80.048  32.622  0.3357
     30713   2420773  49.749  77.358  30.810  0.3200
     30713   2420780  49.749  78.128  32.219  0.3368
     30713   2420893  49.749  78.128  31.698  0.3296
     30713   2432043  49.749 101.158  29.837  0.2464
     30713   3115574  49.749  82.098  33.344  0.3385
     30713   3115575  49.749  82.248  33.344  0.3380
     30713    379662  49.749  80.958  32.497  0.3309
     30713    380330  49.749  80.338  32.497  0.3330
     30713    380464  49.749  81.498  32.502  0.3292
     30713    381936  49.749  80.878  32.497  0.3312
     30713    381946  49.749  80.378  32.497  0.3329
     30713    389356  49.749  80.028  32.576  0.3351
     30713    394779  49.749  80.068  32.623  0.3356
     30713    435505  49.749  75.648  31.059  0.3292
     30713    437888  49.749  87.118  40.221  0.4162
     30713    540867  49.749  93.958  34.180  0.3121
     30713    558040  49.749  93.918  34.197  0.3124
     30713    593394  49.749  80.088  32.590  0.3351
     30713    594127  49.749  80.478  35.903  0.3806
     30713    594789  49.749  80.368  32.620  0.3346
     30713    594799  49.749  80.948  35.495  0.3728
     30713       629  49.749  80.288  35.773  0.3795
     30713        71  49.749  80.668  35.067  0.3678
     30713       908  49.749  80.668  35.524  0.3744
     30713   1087300  49.749  93.788  38.136  0.3618
     30713   1087301  49.749  93.978  38.656  0.3679
     30713   1224527  49.749 108.848  32.563  0.2584
     30713    184049  49.749  83.768  31.954  0.3146
     30713    187367  49.749  78.688  31.383  0.3234
     30713    201288  49.749  94.188  40.060  0.3857
     30713    201393  49.749  98.788  39.093  0.3572
     30713    201748  49.749  97.728  38.819  0.3573
     30713    231374  49.749  83.828  32.471  0.3212
     30713   2420779  49.749  81.078  32.616  0.3321
     30713   2420892  49.749  81.078  32.055  0.3245
     30713   2429890  49.749 106.568  28.869  0.2265
     30713    276778  49.749  83.788  32.555  0.3224
     30713    298406  49.749 104.238  32.663  0.2692
     30713   3104091  49.749  96.468  34.003  0.3030
     30713   3104092  49.749  95.748  33.168  0.2953
     30713   3104093  49.749  96.108  33.442  0.2975
     30713   3217984  49.749  96.468  32.849  0.2898
     30713    364565  49.749  79.348  31.079  0.3171
     30713    365697  49.749  79.348  30.780  0.3131
     30713    378358  49.749  94.358  39.483  0.3774
     30713    383102  49.749  98.178  39.418  0.3633
     30713    383451  49.749  86.008  32.362  0.3130
     30713    389357  49.749  83.768  32.520  0.3220
     30713    389559  49.749  83.458  32.200  0.3188
     30713    394777  49.749  90.988  32.361  0.2986
     30713    397180  49.749  81.578  34.862  0.3614
     30713    441618  49.749  93.948  39.429  0.3782
     30713    443843  49.749  90.348  32.301  0.2997
     30713    534706  49.749  97.748  35.308  0.3147
     30713    535823  49.749  97.748  35.353  0.3152
     30713    540613  49.749  97.748  35.308  0.3147
     30713    540868  49.749  97.748  35.353  0.3152
     30713    610449  49.749  89.168  32.270  0.3026
     30713       715  49.749  89.398  33.415  0.3160
     30713   1258452  49.749  80.168  30.699  0.3094
     30713   1940415  49.749  82.188  32.926  0.3325
     30713   1940416  49.749  82.188  29.597  0.2892
     30713   1940418  49.749  82.188  33.871  0.3454
     30713   1940419  49.749  82.188  30.707  0.3033
     30713   1940420  49.749  82.188  30.848  0.3052
     30713   1949725  49.749 104.107  40.602  0.3585
     30713   1949726  49.749 104.107  40.602  0.3585
     30713    201177  49.749  98.178  39.924  0.3697
     30713    201241  49.749 103.268  39.007  0.3421
     30713    201334  49.749  96.798  40.167  0.3776
     30713    201375  49.749  96.788  39.750  0.3722
     30713    201584  49.749  97.248  39.786  0.3711
     30713    202924  49.749  88.878  32.160  0.3021
     30713    203734  49.749  90.058  32.222  0.2995
     30713    204065  49.749  88.318  32.217  0.3044
     30713    216258  49.749  97.478  39.385  0.3652
     30713    216439  49.749  97.438  38.875  0.3589
     30713   2205836  49.749 108.378  29.237  0.2268
     30713    231171  49.749  87.218  32.110  0.3062
     30713   2432062  49.749 111.998  28.746  0.2161
     30713    245570  49.749  98.328  38.890  0.3562
     30713    245571  49.749  98.268  39.375  0.3624
     30713    381912  49.749 102.658  39.431  0.3490
     30713    382642  49.749 105.638  38.874  0.3336
     30713    382850  49.749  97.838  40.160  0.3738
     30713        42  49.749  93.518  34.094  0.3123
     30713    535151  49.749 101.698  35.168  0.3024
     30713    535602  49.749 101.738  35.213  0.3028
     30713    536271  49.749 101.698  35.213  0.3029
     30713    559164  49.749 101.738  35.168  0.3023
     30713    591685  49.749 109.037  33.953  0.2720
     30713    598515  49.749 108.618  33.960  0.2730
     30713    600083  49.749 109.037  32.523  0.2576
     30713    604314  49.749 109.037  32.523  0.2576
     30713   1940406  49.749  86.118  30.931  0.2948
     30713   1940408  49.749  86.118  33.982  0.3335
     30713   1940409  49.749  86.118  31.107  0.2969
     30713   1940411  49.749  86.118  31.211  0.2982
     30713   1949728  49.749 108.407  40.061  0.3392
     30713   1949729  49.749 108.407  40.061  0.3392
     30713    201010  49.749 108.978  39.162  0.3275
     30713    201598  49.749  94.228  35.466  0.3268
     30713   2420891  49.749  93.978  34.721  0.3185
     30713   2420895  49.749  98.507  42.029  0.3956
     30713   2432056  49.749 112.298  28.449  0.2129
     30713    263881  49.749 115.597  38.396  0.3025
     30713   3289646  49.749  86.118  32.096  0.3093
     30713   3289647  49.749  86.118  32.055  0.3088
     30713   3289648  49.749  86.118  34.151  0.3358
     30713    380484  49.749 100.497  40.007  0.3629
     30713    381472  49.749  90.787  46.043  0.4873
     30713    381573  49.749 100.978  39.698  0.3576
     30713    382780  49.749  98.158  44.603  0.4318
     30713    396560  49.749 102.158  38.728  0.3422
     30713    396561  49.749 102.027  38.950  0.3452
     30713    397207  49.749  92.368  32.219  0.2932
     30713    426662  49.749 101.948  39.766  0.3553
     30713    487387  49.749 105.027  31.793  0.2585
     30713    539334  49.749 105.807  35.319  0.2937
     30713    557840  49.749 105.807  35.319  0.2937
     30713    569270  49.749  90.028  31.263  0.2881
     30713    599116  49.749 113.097  33.477  0.2588
     30713    604127  49.749 113.097  34.996  0.2737
     30713    604316  49.749 113.097  33.477  0.2588
     30713    137781  49.749 128.317  37.306  0.2650
     30713    138989  49.749 128.317  37.306  0.2650
     30713   1779058  49.749 114.658  31.050  0.2328
     30713   1940402  49.749  91.317  32.761  0.3025
     30713   1940403  49.749  91.317  30.778  0.2791
     30713   1940404  49.749  91.317  30.791  0.2792
     30713   1949727  49.749 107.437  40.061  0.3420
     30713    201287  49.749  96.327  33.414  0.2966
     30713    201432  49.749 108.297  39.394  0.3320
     30713    201577  49.749  93.747  45.979  0.4715
     30713   2036989  49.749 123.767  28.021  0.1926
     30713   2037430  49.749  94.418  35.610  0.3280
     30713   2420782  49.749  98.137  35.554  0.3165
     30713   2420890  49.749  96.927  34.867  0.3118
     30713   2420894  49.749 101.457  42.041  0.3851
     30713   2432042  49.749 117.327  28.300  0.2039
     30713   2432051  49.749 115.617  28.298  0.2065
     30713    245764  49.749 102.158  35.742  0.3077
     30713   3115577  49.749 101.987  33.031  0.2783
     30713   3286429  49.749  94.418  35.896  0.3315
     30713    343755  49.749 128.317  37.306  0.2650
     30713    381325  49.749  89.308  35.953  0.3487
     30713    467094  49.749 109.738  30.533  0.2368
     30713    536044  49.749 109.797  35.179  0.2829
     30713    558766  49.749 109.837  35.179  0.2828
     30713    604732  49.749 116.817  34.876  0.2648
     30713   1258671  49.749  97.427  31.746  0.2750
     30713   2204343  49.749  95.847  31.391  0.2749
     30713    240774  49.749  98.157  34.444  0.3036
     30713   2420781  49.749 101.087  35.647  0.3095
     30713   3115579  49.749  98.337  32.840  0.2850
     30713   3289645  49.749  94.007  31.524  0.2809
     30713   3289655  49.749  98.267  35.619  0.3169
     30713    395933  49.749  98.417  36.422  0.3259
     30713        54  49.749  95.847  32.621  0.2887
     30713    555146  49.749 105.127  34.372  0.2852
     30713    596622  49.749 108.337  35.027  0.2846
     30713    598730  49.749 121.597  33.216  0.2405
     30713    599134  49.749 120.327  34.741  0.2567
     30713   1258223  49.749 101.387  31.878  0.2673
     30713    238717  49.749 102.127  36.874  0.3206
     30713    239917  49.749 102.347  36.173  0.3120
     30713    240995  49.749 102.087  34.269  0.2915
     30713   3289649  49.749 100.377  35.406  0.3086
     30713   3321788  49.749 104.757  32.236  0.2636
     30713   3321789  49.749 104.757  30.198  0.2429
     30713   3590084  49.749  97.467  35.109  0.3132
     30713   3622097  49.749 105.187  44.579  0.4040
     30713    426317  49.749  98.687  30.248  0.2559
     30713    597900  49.749 129.027  32.791  0.2246
     30713    597909  49.749 124.607  33.390  0.2369
     30713    604525  49.749 123.667  34.720  0.2503
     30713       716  49.749 105.817  33.677  0.2763
     30713    184073  49.749 104.757  32.433  0.2657
     30713   2031737  49.749 112.727  34.478  0.2694
     30713    238718  49.749 106.057  36.735  0.3085
     30713   3115578  49.749 110.477  33.536  0.2647
     30713   3115581  49.749 112.067  32.667  0.2529
     30713    393492  49.749 106.337  34.129  0.2798
     30713    394080  49.749 106.597  36.164  0.3009
     30713    394110  49.749 108.277  33.244  0.2664
     30713    418854  49.749 106.657  32.242  0.2597
     30713    598949  49.749 133.747  33.120  0.2202
     30713    600986  49.749 128.417  33.473  0.2313
     30713    600987  49.749 127.007  33.883  0.2372
     30713    603485  49.749 127.007  33.653  0.2352
     30713    605127  49.749 133.087  33.812  0.2269
     30713    238915  49.749 112.207  33.111  0.2570
     30713    239700  49.749 110.307  36.710  0.2976
     30713   3589577  49.749 106.027  32.985  0.2686
     30713   3590080  49.749 103.397  34.869  0.2948
     30713   3590081  49.749 103.397  33.222  0.2770
     30713    379450  49.749 123.097  40.069  0.3018
     30713    482496  49.749 104.857  30.483  0.2456
     30713    515472  49.749 112.937  30.793  0.2335
     30713    516088  49.749 107.277  30.810  0.2441
     30713    596824  49.749 121.117  34.997  0.2576
     30713      1112  49.749 113.117  35.374  0.2775
     30713    201788  49.749 117.847  33.820  0.2528
     30713    238917  49.749 116.457  33.089  0.2486
     30713    240996  49.749 114.587  34.442  0.2652
     30713    268371  49.749 114.847  36.546  0.2854
     30713    328866  49.749 119.817  31.332  0.2267
     30713   3590077  49.749 106.737  30.837  0.2454
     30713   3622099  49.749 117.167  44.483  0.3633
     30713    598105  49.749 141.297  34.288  0.2187
     30713    599282  49.749 125.977  34.467  0.2440
     30713    603872  49.749 140.827  32.449  0.2052
     30713       726  49.749 118.397  34.359  0.2568
     30713        85  49.749 121.137  36.061  0.2675
     30713   1632174  49.749 118.417  37.437  0.2864
     30713    194206  49.749 119.677  29.768  0.2131
     30713    196169  49.749 120.167  29.768  0.2124
     30713    199824  49.749 131.037  34.589  0.2366
     30713   3115582  49.749 120.557  33.125  0.2415
     30713    370128  49.749 120.167  29.768  0.2124
     30713    372453  49.749 119.677  29.768  0.2131
     30713    398813  49.749 118.557  37.115  0.2829
     30713    605339  49.749 145.597  33.712  0.2086
     30713    605354  49.749 141.477  33.932  0.2157
     30713   1632158  49.749 121.737  37.337  0.2783
     30713   1765683  49.749 128.957  34.687  0.2409
     30713   1765684  49.749 128.957  34.784  0.2417
     30713    195927  49.749 123.967  31.144  0.2184
     30713    196370  49.749 123.967  29.642  0.2057
     30713    197796  49.749 123.187  29.628  0.2067
     30713    238916  49.749 124.707  33.574  0.2383
     30713    282116  49.749 127.517  31.052  0.2124
     30713    599135  49.749 144.407  33.954  0.2119
     30713    599487  49.749 133.287  34.054  0.2286
     30713    212912  49.749 138.907  34.340  0.2225
     30713    419505  49.749 128.567  34.535  0.2402
     30713    196598  49.749 131.707  30.309  0.2005
     30713    213336  49.749 143.697  35.218  0.2226
     30713    213424  49.749 143.697  35.119  0.2218
     30713   2323582  49.749 141.587  35.099  0.2247
     30713    300780  49.749 132.577  34.467  0.2331
     30713    378669  49.749 143.697  34.366  0.2160
     30713    209497  49.749 141.167  35.123  0.2255
     30713    197408  49.749 141.446  30.802  0.1920
     30713    213834  49.749 155.246  35.318  0.2081
     30713    378825  49.749 140.986  35.643  0.2298
     30713    425069  49.749 151.876  33.907  0.2022
     30713     15928  49.749 146.536  32.352  0.1973
     30713    213492  49.749 157.406  34.607  0.2006
     30713    459350  49.749 142.276  34.222  0.2169
     30713    459373  49.749 142.636  33.826  0.2133
     30713    517407  49.749 142.636  34.043  0.2150
     30713    460402  49.749 147.246  34.112  0.2094
     30713    517244  49.749 153.966  33.158  0.1944
     30713    457957  49.749 149.896  34.111  0.2061
     30713    464811  49.749 155.986  33.910  0.1974
     30713   3577342  49.749 147.096  30.148  0.1809
     30713   3577343  49.749 147.096  30.148  0.1809
     30713   3577345  49.749 163.706  33.136  0.1838
     30713   3577346  49.749 163.706  33.136  0.1838
     30713   3577344  49.749 173.535  41.735  0.2299
     30713    455288  49.749 187.005  31.749  0.1549
    381102   1794855  44.879  49.839  25.561  0.3696
    381102    201444  44.879  44.889  30.997  0.5274
    381102    432579  44.879  62.798  27.026  0.3351
    381102    201575  44.879  51.718  32.171  0.4993
    381102    440390  44.879  50.298  32.220  0.5118
    381102   1672288  44.879  58.838  29.926  0.4055
    381102    345349  44.879  74.778  29.179  0.3225
    381102    379673  44.879  69.558  29.503  0.3474
    381102     50498  44.879  69.898  29.835  0.3512
    381102   1829958  44.879  74.368  29.305  0.3258
    381102   1829959  44.879  73.828  30.190  0.3411
    381102   1829961  44.879  74.368  29.319  0.3260
    381102    201093  44.879  68.338  30.141  0.3628
    381102    201561  44.879  73.178  29.779  0.3373
    381102    229429  44.879  62.368  29.997  0.3883
    381102   2420769  44.879  65.628  29.320  0.3611
    381102    554303  44.879  80.868  35.112  0.3874
    381102    557171  44.879  80.868  35.194  0.3887
    381102    186720  44.879  65.508  34.424  0.4532
    381102    201483  44.879  72.788  29.101  0.3286
    381102    201525  44.879  72.378  29.684  0.3390
    381102     24077  44.879  78.908  34.586  0.3877
    381102   2420770  44.879  70.068  29.251  0.3413
    381102   2420771  44.879  70.068  29.209  0.3407
    381102   2420774  44.879  70.068  30.259  0.3573
    381102   2420775  44.879  69.558  29.224  0.3430
    381102   2420776  44.879  69.558  29.201  0.3426
    381102   2420778  44.879  69.558  30.048  0.3561
    381102    286080  44.879  73.188  34.716  0.4165
    381102   3115585  44.879  70.038  33.591  0.4130
    381102    535374  44.879  85.188  35.064  0.3691
    381102    556194  44.879  84.738  35.242  0.3734
    381102    557582  44.879  85.188  34.982  0.3679
    381102    557781  44.879  84.778  35.268  0.3736
    381102       589  44.879  66.608  28.981  0.3513
    381102    593626  44.879  78.458  31.092  0.3371
    381102    593897  44.879  77.738  30.835  0.3360
    381102   1077189  44.879  92.068  27.933  0.2562
    381102    201170  44.879  76.618  31.344  0.3477
    381102    134807  44.879  78.198  36.040  0.4141
    381102   1814790  44.879  83.508  34.231  0.3636
    381102    201142  44.879  75.608  29.890  0.3299
    381102    201739  44.879  91.528  27.893  0.2571
    381102    203689  44.879  77.018  31.845  0.3536
    381102    217299  44.879  83.008  33.861  0.3601
    381102   2391541  44.879  74.708  27.672  0.3011
    381102   2420772  44.879  74.408  29.059  0.3221
    381102   2420777  44.879  73.898  29.049  0.3238
    381102    382010  44.879  76.638  31.459  0.3493
    381102    396950  44.879  75.698  32.027  0.3617
    381102    534478  44.879  90.008  34.934  0.3495
    381102    553690  44.879  90.008  34.852  0.3484
    381102    557782  44.879  89.118  35.138  0.3554
    381102    558364  44.879  89.078  35.100  0.3551
    381102    593395  44.879  82.178  31.294  0.3268
    381102    594557  44.879  81.958  31.590  0.3317
    381102    594798  44.879  76.778  32.779  0.3688
    381102    595720  44.879  76.398  31.636  0.3529
    381102    596179  44.879  76.648  31.819  0.3547
    381102    596448  44.879  81.428  31.005  0.3253
    381102   1086789  44.879  96.048  28.431  0.2527
    381102   1086790  44.879  96.198  28.321  0.2512
    381102   1088073  44.879  90.338  28.293  0.2646
    381102   1202298  44.879  81.098  31.848  0.3383
    381102   1643901  44.879 100.378  28.459  0.2437
    381102    184050  44.879  80.028  34.393  0.3800
    381102    203047  44.879  81.098  31.329  0.3310
    381102    203637  44.879  81.408  31.217  0.3284
    381102    204098  44.879  81.098  31.214  0.3294
    381102     21731  44.879  87.818  27.448  0.2608
    381102    231070  44.879  80.048  31.730  0.3405
    381102   2420773  44.879  77.358  30.575  0.3336
    381102   2420780  44.879  78.128  28.317  0.2991
    381102   2420893  44.879  78.128  29.702  0.3183
    381102   2432043  44.879 101.158  26.655  0.2233
    381102   3115574  44.879  82.098  35.910  0.3943
    381102   3115575  44.879  82.248  35.910  0.3937
    381102    379662  44.879  80.958  31.954  0.3404
    381102    380330  44.879  80.338  31.538  0.3367
    381102    380464  44.879  81.498  31.330  0.3296
    381102    381936  44.879  80.878  31.718  0.3373
    381102    381946  44.879  80.378  31.542  0.3366
    381102    389356  44.879  80.028  31.897  0.3429
    381102    394779  44.879  80.068  31.828  0.3418
    381102    435505  44.879  75.648  34.299  0.3978
    381102    437888  44.879  87.118  29.382  0.2863
    381102    540867  44.879  93.958  35.008  0.3372
    381102    558040  44.879  93.918  34.982  0.3370
    381102    593394  44.879  80.088  31.789  0.3412
    381102    594127  44.879  80.478  32.935  0.3564
    381102    594789  44.879  80.368  31.941  0.3423
    381102    594799  44.879  80.948  34.137  0.3723
    381102       629  44.879  80.288  29.659  0.3105
    381102        71  44.879  80.668  28.208  0.2898
    381102       908  44.879  80.668  30.197  0.3167
    381102   1087300  44.879  93.788  28.633  0.2602
    381102   1087301  44.879  93.978  28.821  0.2619
    381102   1224527  44.879 108.848  34.402  0.2883
    381102    184049  44.879  83.768  34.278  0.3632
    381102    187367  44.879  78.688  34.243  0.3834
    381102    201288  44.879  94.188  28.342  0.2560
    381102    201393  44.879  98.788  32.234  0.2893
    381102    201748  44.879  97.728  31.768  0.2866
    381102    231374  44.879  83.828  31.918  0.3298
    381102   2420779  44.879  81.078  30.980  0.3262
    381102   2420892  44.879  81.078  32.473  0.3474
    381102   2429890  44.879 106.568  29.887  0.2459
    381102    276778  44.879  83.788  31.878  0.3294
    381102    298406  44.879 104.238  30.844  0.2608
    381102   3104091  44.879  96.468  28.753  0.2554
    381102   3104092  44.879  95.748  28.102  0.2497
    381102   3104093  44.879  96.108  28.315  0.2513
    381102   3217984  44.879  96.468  28.922  0.2573
    381102    364565  44.879  79.348  34.449  0.3837
    381102    365697  44.879  79.348  35.552  0.4009
    381102    378358  44.879  94.358  27.540  0.2466
    381102    383102  44.879  98.178  32.639  0.2956
    381102    383451  44.879  86.008  31.087  0.3115
    381102    389357  44.879  83.768  32.028  0.3315
    381102    389559  44.879  83.458  31.951  0.3315
    381102    394777  44.879  90.988  31.612  0.3032
    381102    397180  44.879  81.578  32.453  0.3452
    381102    441618  44.879  93.948  28.750  0.2612
    381102    443843  44.879  90.348  31.943  0.3093
    381102    534706  44.879  97.748  34.592  0.3202
    381102    535823  44.879  97.748  34.674  0.3212
    381102    540613  44.879  97.748  34.674  0.3212
    381102    540868  44.879  97.748  34.592  0.3202
    381102    610449  44.879  89.168  32.515  0.3202
    381102       715  44.879  89.398  26.285  0.2434
    381102   1258452  44.879  80.168  35.011  0.3889
    381102   1940415  44.879  82.188  27.637  0.2780
    381102   1940416  44.879  82.188  26.126  0.2588
    381102   1940418  44.879  82.188  28.750  0.2924
    381102   1940419  44.879  82.188  27.627  0.2778
    381102   1940420  44.879  82.188  29.641  0.3042
    381102   1949725  44.879 104.107  28.804  0.2397
    381102   1949726  44.879 104.107  28.804  0.2397
    381102    201177  44.879  98.178  33.065  0.3006
    381102    201241  44.879 103.268  32.811  0.2845
    381102    201334  44.879  96.798  33.152  0.3055
    381102    201375  44.879  96.788  32.610  0.2990
    381102    201584  44.879  97.248  32.728  0.2992
    381102    202924  44.879  88.878  32.526  0.3213
    381102    203734  44.879  90.058  31.288  0.3019
    381102    204065  44.879  88.318  32.464  0.3223
    381102    216258  44.879  97.478  29.305  0.2592
    381102    216439  44.879  97.438  29.228  0.2584
    381102   2205836  44.879 108.378  30.308  0.2465
    381102    231171  44.879  87.218  32.077  0.3207
    381102   2432062  44.879 111.998  29.753  0.2340
    381102    245570  44.879  98.328  30.105  0.2662
    381102    245571  44.879  98.268  30.364  0.2692
    381102    381912  44.879 102.658  33.086  0.2891
    381102    382642  44.879 105.638  32.222  0.2724
    381102    382850  44.879  97.838  28.643  0.2511
    381102        42  44.879  93.518  26.639  0.2384
    381102    535151  44.879 101.698  34.722  0.3104
    381102    535602  44.879 101.738  34.748  0.3106
    381102    536271  44.879 101.698  34.722  0.3104
    381102    559164  44.879 101.738  34.748  0.3106
    381102    591685  44.879 109.037  30.714  0.2493
    381102    598515  44.879 108.618  30.714  0.2501
    381102    600083  44.879 109.037  30.714  0.2493
    381102    604314  44.879 109.037  31.714  0.2595
    381102   1940406  44.879  86.118  34.653  0.3597
    381102   1940408  44.879  86.118  29.365  0.2889
    381102   1940409  44.879  86.118  29.100  0.2856
    381102   1940411  44.879  86.118  31.066  0.3109
    381102   1949728  44.879 108.407  29.809  0.2414
    381102   1949729  44.879 108.407  29.809  0.2414
    381102    201010  44.879 108.978  32.681  0.2697
    381102    201598  44.879  94.228  36.470  0.3553
    381102   2420891  44.879  93.978  29.441  0.2691
    381102   2420895  44.879  98.507  28.077  0.2435
    381102   2432056  44.879 112.298  30.235  0.2382
    381102    263881  44.879 115.597  27.568  0.2074
    381102   3289646  44.879  86.118  30.256  0.3003
    381102   3289647  44.879  86.118  28.341  0.2761
    381102   3289648  44.879  86.118  28.726  0.2809
    381102    380484  44.879 100.497  33.381  0.2981
    381102    381472  44.879  90.787  30.936  0.2954
    381102    381573  44.879 100.978  33.047  0.2929
    381102    382780  44.879  98.158  34.857  0.3222
    381102    396560  44.879 102.158  30.339  0.2600
    381102    396561  44.879 102.027  30.521  0.2622
    381102    397207  44.879  92.368  32.875  0.3150
    381102    426662  44.879 101.948  33.443  0.2950
    381102    487387  44.879 105.027  32.381  0.2755
    381102    539334  44.879 105.807  34.414  0.2960
    381102    557840  44.879 105.807  34.332  0.2951
    381102    569270  44.879  90.028  30.338  0.2901
    381102    599116  44.879 113.097  31.335  0.2474
    381102    604127  44.879 113.097  30.941  0.2436
    381102    604316  44.879 113.097  31.424  0.2483
    381102    137781  44.879 128.317  27.719  0.1905
    381102    138989  44.879 128.317  27.719  0.1905
    381102   1779058  44.879 114.658  29.663  0.2284
    381102   1940402  44.879  91.317  34.918  0.3448
    381102   1940403  44.879  91.317  35.292  0.3498
    381102   1940404  44.879  91.317  36.616  0.3677
    381102   1949727  44.879 107.437  30.919  0.2547
    381102    201287  44.879  96.327  32.276  0.2963
    381102    201432  44.879 108.297  28.979  0.2333
    381102    201577  44.879  93.747  30.787  0.2855
    381102   2036989  44.879 123.767  33.192  0.2450
    381102   2037430  44.879  94.418  28.143  0.2532
    381102   2420782  44.879  98.137  28.922  0.2535
    381102   2420890  44.879  96.927  31.429  0.2847
    381102   2420894  44.879 101.457  30.933  0.2680
    381102   2432042  44.879 117.327  31.463  0.2406
    381102   2432051  44.879 115.617  30.150  0.2313
    381102    245764  44.879 102.158  30.339  0.2600
    381102   3115577  44.879 101.987  35.091  0.3139
    381102   3286429  44.879  94.418  30.083  0.2754
    381102    343755  44.879 128.317  27.719  0.1905
    381102    381325  44.879  89.308  32.063  0.3140
    381102    467094  44.879 109.738  30.612  0.2469
    381102    536044  44.879 109.797  34.462  0.2867
    381102    558766  44.879 109.837  34.488  0.2869
    381102    604732  44.879 116.817  30.822  0.2355
    381102   1258671  44.879  97.427  33.232  0.3047
    381102   2204343  44.879  95.847  30.698  0.2790
    381102    240774  44.879  98.157  29.753  0.2626
    381102   2420781  44.879 101.087  31.611  0.2764
    381102   3115579  44.879  98.337  35.614  0.3310
    381102   3289645  44.879  94.007  30.507  0.2815
    381102   3289655  44.879  98.267  31.414  0.2812
    381102    395933  44.879  98.417  30.312  0.2683
    381102        54  44.879  95.847  35.804  0.3412
    381102    555146  44.879 105.127  34.263  0.2960
    381102    596622  44.879 108.337  34.064  0.2859
    381102    598730  44.879 121.597  32.704  0.2445
    381102    599134  44.879 120.327  30.729  0.2285
    381102   1258223  44.879 101.387  33.103  0.2925
    381102    238717  44.879 102.127  28.722  0.2428
    381102    239917  44.879 102.347  30.212  0.2582
    381102    240995  44.879 102.087  29.643  0.2527
    381102   3289649  44.879 100.377  29.896  0.2592
    381102   3321788  44.879 104.757  34.665  0.3015
    381102   3321789  44.879 104.757  36.131  0.3183
    381102   3590084  44.879  97.467  31.039  0.2789
    381102   3622097  44.879 105.187  27.259  0.2220
    381102    426317  44.879  98.687  27.867  0.2409
    381102    597900  44.879 129.027  32.691  0.2315
    381102    597909  44.879 124.607  30.212  0.2169
    381102    604525  44.879 123.667  30.599  0.2218
    381102       716  44.879 105.817  28.730  0.2356
    381102    184073  44.879 104.757  33.083  0.2838
    381102   2031737  44.879 112.727  33.998  0.2750
    381102    238718  44.879 106.057  28.607  0.2339
    381102   3115578  44.879 110.477  34.563  0.2861
    381102   3115581  44.879 112.067  34.953  0.2865
    381102    393492  44.879 106.337  31.730  0.2656
    381102    394080  44.879 106.597  32.184  0.2698
    381102    394110  44.879 108.277  29.568  0.2392
    381102    418854  44.879 106.657  34.592  0.2958
    381102    598949  44.879 133.747  31.864  0.2171
    381102    600986  44.879 128.417  30.085  0.2101
    381102    600987  44.879 127.007  30.110  0.2124
    381102    603485  44.879 127.007  30.693  0.2174
    381102    605127  44.879 133.087  31.751  0.2172
    381102    238915  44.879 112.207  29.447  0.2307
    381102    239700  44.879 110.307  30.914  0.2488
    381102   3589577  44.879 106.027  28.885  0.2367
    381102   3590080  44.879 103.397  30.798  0.2622
    381102   3590081  44.879 103.397  28.894  0.2420
    381102    379450  44.879 123.097  28.945  0.2082
    381102    482496  44.879 104.857  33.456  0.2877
    381102    515472  44.879 112.937  35.674  0.2921
    381102    516088  44.879 107.277  35.733  0.3069
    381102    596824  44.879 121.117  33.909  0.2567
    381102      1112  44.879 113.117  32.699  0.2610
    381102    201788  44.879 117.847  32.494  0.2495
    381102    238917  44.879 116.457  31.306  0.2408
    381102    240996  44.879 114.587  30.038  0.2321
    381102    268371  44.879 114.847  30.698  0.2379
    381102    328866  44.879 119.817  33.762  0.2579
    381102   3590077  44.879 106.737  30.134  0.2480
    381102   3622099  44.879 117.167  26.972  0.1997
    381102    598105  44.879 141.297  32.233  0.2094
    381102    599282  44.879 125.977  33.620  0.2450
    381102    603872  44.879 140.827  33.306  0.2185
    381102       726  44.879 118.397  28.216  0.2089
    381102        85  44.879 121.137  31.715  0.2362
    381102   1632174  44.879 118.417  32.316  0.2467
    381102    194206  44.879 119.677  30.569  0.2282
    381102    196169  44.879 120.167  30.648  0.2280
    381102    199824  44.879 131.037  29.606  0.2024
    381102   3115582  44.879 120.557  34.460  0.2631
    381102    370128  44.879 120.167  30.557  0.2272
    381102    372453  44.879 119.677  30.545  0.2279
    381102    398813  44.879 118.557  29.121  0.2168
    381102    605339  44.879 145.597  32.125  0.2029
    381102    605354  44.879 141.477  31.074  0.2001
    381102   1632158  44.879 121.737  32.186  0.2394
    381102   1765683  44.879 128.957  36.256  0.2635
    381102   1765684  44.879 128.957  34.217  0.2451
    381102    195927  44.879 123.967  33.570  0.2482
    381102    196370  44.879 123.967  31.858  0.2326
    381102    197796  44.879 123.187  30.836  0.2247
    381102    238916  44.879 124.707  30.025  0.2151
    381102    282116  44.879 127.517  33.796  0.2438
    381102    599135  44.879 144.407  30.614  0.1929
    381102    599487  44.879 133.287  32.572  0.2237
    381102    212912  44.879 138.907  28.901  0.1866
    381102    419505  44.879 128.567  29.013  0.2009
    381102    196598  44.879 131.707  31.001  0.2129
    381102    213336  44.879 143.697  29.617  0.1863
    381102    213424  44.879 143.697  29.440  0.1850
    381102   2323582  44.879 141.587  32.531  0.2113
    381102    300780  44.879 132.577  29.198  0.1969
    381102    378669  44.879 143.697  28.800  0.1803
    381102    209497  44.879 141.167  32.839  0.2143
    381102    197408  44.879 141.446  32.187  0.2088
    381102    213834  44.879 155.246  28.328  0.1649
    381102    378825  44.879 140.986  32.862  0.2148
    381102    425069  44.879 151.876  31.012  0.1871
    381102     15928  44.879 146.536  32.526  0.2047
    381102    213492  44.879 157.406  29.087  0.1679
    381102    459350  44.879 142.276  30.872  0.1975
    381102    459373  44.879 142.636  30.875  0.1971
    381102    517407  44.879 142.636  30.959  0.1978
    381102    460402  44.879 147.246  31.741  0.1979
    381102    517244  44.879 153.966  30.420  0.1806
    381102    457957  44.879 149.896  31.484  0.1928
    381102    464811  44.879 155.986  30.518  0.1792
    381102   3577342  44.879 147.096  34.605  0.2199
    381102   3577343  44.879 147.096  34.605  0.2199
    381102   3577345  44.879 163.706  32.009  0.1813
    381102   3577346  44.879 163.706  32.009  0.1813
    381102   3577344  44.879 173.535  30.679  0.1634
    381102    455288  44.879 187.005  31.031  0.1545
   1794855    201444  49.839  44.889  22.026  0.3030
   1794855    432579  49.839  62.798  33.895  0.4305
   1794855    201575  49.839  51.718  23.278  0.2974
   1794855    440390  49.839  50.298  22.716  0.2934
   1794855   1672288  49.839  58.838  29.085  0.3654
   1794855    345349  49.839  74.778  36.345  0.4117
   1794855    379673  49.839  69.558  38.079  0.4683
   1794855     50498  49.839  69.898  35.776  0.4261
   1794855   1829958  49.839  74.368  35.139  0.3945
   1794855   1829959  49.839  73.828  35.636  0.4048
   1794855   1829961  49.839  74.368  35.139  0.3945
   1794855    201093  49.839  68.338  35.578  0.4307
   1794855    201561  49.839  73.178  37.960  0.4463
   1794855    229429  49.839  62.368  29.402  0.3551
   1794855   2420769  49.839  65.628  31.721  0.3788
   1794855    554303  49.839  80.868  33.922  0.3505
   1794855    557171  49.839  80.868  33.922  0.3505
   1794855    186720  49.839  65.508  30.939  0.3665
   1794855    201483  49.839  72.788  38.572  0.4589
   1794855    201525  49.839  72.378  35.663  0.4120
   1794855     24077  49.839  78.908  34.209  0.3619
   1794855   2420770  49.839  70.068  31.581  0.3576
   1794855   2420771  49.839  70.068  31.581  0.3576
   1794855   2420774  49.839  70.068  31.659  0.3587
   1794855   2420775  49.839  69.558  31.581  0.3596
   1794855   2420776  49.839  69.558  31.581  0.3596
   1794855   2420778  49.839  69.558  31.604  0.3600
   1794855    286080  49.839  73.188  34.331  0.3871
   1794855   3115585  49.839  70.038  34.228  0.3996
   1794855    535374  49.839  85.188  36.324  0.3680
   1794855    556194  49.839  84.738  33.739  0.3346
   1794855    557582  49.839  85.188  36.324  0.3680
   1794855    557781  49.839  84.778  33.743  0.3345
   1794855       589  49.839  66.608  38.089  0.4861
   1794855    593626  49.839  78.458  33.638  0.3554
   1794855    593897  49.839  77.738  34.000  0.3633
   1794855   1077189  49.839  92.068  35.934  0.3391
   1794855    201170  49.839  76.618  35.523  0.3906
   1794855    134807  49.839  78.198  34.172  0.3640
   1794855   1814790  49.839  83.508  36.016  0.3700
   1794855    201142  49.839  75.608  36.778  0.4148
   1794855    201739  49.839  91.528  35.171  0.3312
   1794855    203689  49.839  77.018  35.523  0.3889
   1794855    217299  49.839  83.008  31.749  0.3140
   1794855   2391541  49.839  74.708  38.225  0.4428
   1794855   2420772  49.839  74.408  31.441  0.3388
   1794855   2420777  49.839  73.898  31.441  0.3407
   1794855    382010  49.839  76.638  35.523  0.3906
   1794855    396950  49.839  75.698  34.482  0.3787
   1794855    534478  49.839  90.008  38.827  0.3844
   1794855    553690  49.839  90.008  38.827  0.3844
   1794855    557782  49.839  89.118  36.184  0.3521
   1794855    558364  49.839  89.078  36.184  0.3522
   1794855    593395  49.839  82.178  33.498  0.3400
   1794855    594557  49.839  81.958  33.974  0.3473
   1794855    594798  49.839  76.778  37.202  0.4161
   1794855    595720  49.839  76.398  36.567  0.4078
   1794855    596179  49.839  76.648  36.597  0.4071
   1794855    596448  49.839  81.428  33.860  0.3476
   1794855   1086789  49.839  96.048  35.479  0.3213
   1794855   1086790  49.839  96.198  36.041  0.3277
   1794855   1088073  49.839  90.338  37.507  0.3653
   1794855   1202298  49.839  81.098  35.383  0.3703
   1794855   1643901  49.839 100.378  35.169  0.3057
   1794855    184050  49.839  80.028  34.950  0.3682
   1794855    203047  49.839  81.098  35.383  0.3703
   1794855    203637  49.839  81.408  35.382  0.3691
   1794855    204098  49.839  81.098  36.095  0.3806
   1794855     21731  49.839  87.818  33.457  0.3211
   1794855    231070  49.839  80.048  36.167  0.3859
   1794855   2420773  49.839  77.358  31.532  0.3296
   1794855   2420780  49.839  78.128  33.869  0.3599
   1794855   2420893  49.839  78.128  32.448  0.3397
   1794855   2432043  49.839 101.158  39.098  0.3494
   1794855   3115574  49.839  82.098  34.032  0.3476
   1794855   3115575  49.839  82.248  34.032  0.3471
   1794855    379662  49.839  80.958  35.383  0.3708
   1794855    380330  49.839  80.338  35.383  0.3733
   1794855    380464  49.839  81.498  35.383  0.3688
   1794855    381936  49.839  80.878  35.383  0.3711
   1794855    381946  49.839  80.378  35.383  0.3731
   1794855    389356  49.839  80.028  36.176  0.3861
   1794855    394779  49.839  80.068  36.183  0.3861
   1794855    435505  49.839  75.648  30.569  0.3221
   1794855    437888  49.839  87.118  38.333  0.3887
   1794855    540867  49.839  93.958  38.688  0.3681
   1794855    558040  49.839  93.918  38.655  0.3678
   1794855    593394  49.839  80.088  36.433  0.3897
   1794855    594127  49.839  80.478  37.062  0.3974
   1794855    594789  49.839  80.368  36.458  0.3889
   1794855    594799  49.839  80.948  37.464  0.4014
   1794855       629  49.839  80.288  37.059  0.3982
   1794855        71  49.839  80.668  34.253  0.3559
   1794855       908  49.839  80.668  35.299  0.3708
   1794855   1087300  49.839  93.788  37.303  0.3508
   1794855   1087301  49.839  93.978  37.102  0.3477
   1794855   1224527  49.839 108.848  33.641  0.2690
   1794855    184049  49.839  83.768  34.830  0.3526
   1794855    187367  49.839  78.688  30.303  0.3085
   1794855    201288  49.839  94.188  39.148  0.3733
   1794855    201393  49.839  98.788  36.078  0.3206
   1794855    201748  49.839  97.728  35.856  0.3210
   1794855    231374  49.839  83.828  36.020  0.3689
   1794855   2420779  49.839  81.078  33.964  0.3503
   1794855   2420892  49.839  81.078  32.575  0.3312
   1794855   2429890  49.839 106.568  31.944  0.2567
   1794855    276778  49.839  83.788  36.051  0.3695
   1794855    298406  49.839 104.238  35.353  0.2978
   1794855   3104091  49.839  96.468  35.890  0.3250
   1794855   3104092  49.839  95.748  35.911  0.3274
   1794855   3104093  49.839  96.108  36.023  0.3277
   1794855   3217984  49.839  96.468  34.607  0.3098
   1794855    364565  49.839  79.348  31.040  0.3163
   1794855    365697  49.839  79.348  29.674  0.2982
   1794855    378358  49.839  94.358  37.984  0.3576
   1794855    383102  49.839  98.178  36.014  0.3215
   1794855    383451  49.839  86.008  35.243  0.3503
   1794855    389357  49.839  83.768  36.035  0.3693
   1794855    389559  49.839  83.458  36.026  0.3704
   1794855    394777  49.839  90.988  34.029  0.3186
   1794855    397180  49.839  81.578  37.698  0.4023
   1794855    441618  49.839  93.948  36.997  0.3464
   1794855    443843  49.839  90.348  34.367  0.3248
   1794855    534706  49.839  97.748  41.021  0.3849
   1794855    535823  49.839  97.748  41.023  0.3850
   1794855    540613  49.839  97.748  41.021  0.3849
   1794855    540868  49.839  97.748  41.023  0.3850
   1794855    610449  49.839  89.168  35.225  0.3394
   1794855       715  49.839  89.398  34.257  0.3263
   1794855   1258452  49.839  80.168  31.313  0.3173
   1794855   1940415  49.839  82.188  31.515  0.3135
   1794855   1940416  49.839  82.188  30.206  0.2967
   1794855   1940418  49.839  82.188  32.723  0.3295
   1794855   1940419  49.839  82.188  31.889  0.3185
   1794855   1940420  49.839  82.188  31.908  0.3187
   1794855   1949725  49.839 104.107  37.805  0.3255
   1794855   1949726  49.839 104.107  37.805  0.3255
   1794855    201177  49.839  98.178  37.735  0.3422
   1794855    201241  49.839 103.268  35.943  0.3068
   1794855    201334  49.839  96.798  38.825  0.3601
   1794855    201375  49.839  96.788  37.774  0.3470
   1794855    201584  49.839  97.248  37.940  0.3476
   1794855    202924  49.839  88.878  35.095  0.3387
   1794855    203734  49.839  90.058  35.106  0.3350
   1794855    204065  49.839  88.318  35.103  0.3406
   1794855    216258  49.839  97.478  37.301  0.3391
   1794855    216439  49.839  97.438  37.431  0.3408
   1794855   2205836  49.839 108.378  27.763  0.2128
   1794855    231171  49.839  87.218  35.886  0.3547
   1794855   2432062  49.839 111.998  35.328  0.2793
   1794855    245570  49.839  98.328  36.913  0.3318
   1794855    245571  49.839  98.268  36.843  0.3311
   1794855    381912  49.839 102.658  36.202  0.3113
   1794855    382642  49.839 105.638  35.986  0.3012
   1794855    382850  49.839  97.838  38.271  0.3498
   1794855        42  49.839  93.518  35.079  0.3240
   1794855    535151  49.839 101.698  40.882  0.3695
   1794855    535602  49.839 101.738  40.883  0.3693
   1794855    536271  49.839 101.698  40.883  0.3695
   1794855    559164  49.839 101.738  40.882  0.3693
   1794855    591685  49.839 109.037  36.177  0.2948
   1794855    598515  49.839 108.618  35.871  0.2926
   1794855    600083  49.839 109.037  35.213  0.2847
   1794855    604314  49.839 109.037  35.213  0.2847
   1794855   1940406  49.839  86.118  32.678  0.3164
   1794855   1940408  49.839  86.118  32.370  0.3125
   1794855   1940409  49.839  86.118  31.501  0.3016
   1794855   1940411  49.839  86.118  31.539  0.3020
   1794855   1949728  49.839 108.407  37.722  0.3130
   1794855   1949729  49.839 108.407  37.722  0.3130
   1794855    201010  49.839 108.978  36.555  0.2990
   1794855    201598  49.839  94.228  37.707  0.3545
   1794855   2420891  49.839  93.978  34.552  0.3162
   1794855   2420895  49.839  98.507  36.716  0.3289
   1794855   2432056  49.839 112.298  34.752  0.2728
   1794855    263881  49.839 115.597  39.533  0.3140
   1794855   3289646  49.839  86.118  32.490  0.3140
   1794855   3289647  49.839  86.118  32.471  0.3138
   1794855   3289648  49.839  86.118  33.126  0.3221
   1794855    380484  49.839 100.497  38.453  0.3437
   1794855    381472  49.839  90.787  36.239  0.3472
   1794855    381573  49.839 100.978  37.476  0.3306
   1794855    382780  49.839  98.158  37.958  0.3450
   1794855    396560  49.839 102.158  36.780  0.3192
   1794855    396561  49.839 102.027  36.787  0.3197
   1794855    397207  49.839  92.368  35.756  0.3359
   1794855    426662  49.839 101.948  37.579  0.3290
   1794855    487387  49.839 105.027  33.158  0.2724
   1794855    539334  49.839 105.807  40.743  0.3546
   1794855    557840  49.839 105.807  40.743  0.3546
   1794855    569270  49.839  90.028  33.656  0.3169
   1794855    599116  49.839 113.097  35.312  0.2767
   1794855    604127  49.839 113.097  36.223  0.2859
   1794855    604316  49.839 113.097  35.312  0.2767
   1794855    137781  49.839 128.317  37.239  0.2643
   1794855    138989  49.839 128.317  37.239  0.2643
   1794855   1779058  49.839 114.658  27.375  0.1996
   1794855   1940402  49.839  91.317  33.140  0.3068
   1794855   1940403  49.839  91.317  32.538  0.2996
   1794855   1940404  49.839  91.317  32.539  0.2996
   1794855   1949727  49.839 107.437  37.722  0.3155
   1794855    201287  49.839  96.327  36.405  0.3317
   1794855    201432  49.839 108.297  37.651  0.3125
   1794855    201577  49.839  93.747  35.887  0.3332
   1794855   2036989  49.839 123.767  27.582  0.1889
   1794855   2037430  49.839  94.418  33.584  0.3035
   1794855   2420782  49.839  98.137  35.709  0.3181
   1794855   2420890  49.839  96.927  34.608  0.3086
   1794855   2420894  49.839 101.457  36.713  0.3204
   1794855   2432042  49.839 117.327  34.612  0.2611
   1794855   2432051  49.839 115.617  31.084  0.2313
   1794855    245764  49.839 102.158  37.094  0.3228
   1794855   3115577  49.839 101.987  35.560  0.3058
   1794855   3286429  49.839  94.418  33.707  0.3049
   1794855    343755  49.839 128.317  37.239  0.2643
   1794855    381325  49.839  89.308  36.295  0.3529
   1794855    467094  49.839 109.738  33.089  0.2616
   1794855    536044  49.839 109.797  40.604  0.3411
   1794855    558766  49.839 109.837  40.604  0.3410
   1794855    604732  49.839 116.817  36.096  0.2765
   1794855   1258671  49.839  97.427  32.741  0.2859
   1794855   2204343  49.839  95.847  28.398  0.2421
   1794855    240774  49.839  98.157  37.097  0.3345
   1794855   2420781  49.839 101.087  35.731  0.3102
   1794855   3115579  49.839  98.337  33.391  0.2909
   1794855   3289645  49.839  94.007  31.980  0.2859
   1794855   3289655  49.839  98.267  34.893  0.3082
   1794855    395933  49.839  98.417  35.808  0.3184
   1794855        54  49.839  95.847  33.001  0.2929
   1794855    555146  49.839 105.127  33.023  0.2708
   1794855    596622  49.839 108.337  38.363  0.3202
   1794855    598730  49.839 121.597  35.032  0.2568
   1794855    599134  49.839 120.327  35.956  0.2679
   1794855   1258223  49.839 101.387  34.187  0.2921
   1794855    238717  49.839 102.127  36.443  0.3155
   1794855    239917  49.839 102.347  35.673  0.3062
   1794855    240995  49.839 102.087  36.993  0.3219
   1794855   3289649  49.839 100.377  33.267  0.2845
   1794855   3321788  49.839 104.757  30.845  0.2493
   1794855   3321789  49.839 104.757  30.732  0.2481
   1794855   3590084  49.839  97.467  39.512  0.3666
   1794855   3622097  49.839 105.187  37.008  0.3136
   1794855    426317  49.839  98.687  31.000  0.2638
   1794855    597900  49.839 129.027  34.724  0.2409
   1794855    597909  49.839 124.607  35.318  0.2539
   1794855    604525  49.839 123.667  35.873  0.2606
   1794855       716  49.839 105.817  34.855  0.2885
   1794855    184073  49.839 104.757  32.398  0.2651
   1794855   2031737  49.839 112.727  32.978  0.2545
   1794855    238718  49.839 106.057  36.303  0.3036
   1794855   3115578  49.839 110.477  36.175  0.2914
   1794855   3115581  49.839 112.067  35.195  0.2778
   1794855    393492  49.839 106.337  36.858  0.3089
   1794855    394080  49.839 106.597  35.582  0.2944
   1794855    394110  49.839 108.277  34.484  0.2789
   1794855    418854  49.839 106.657  33.840  0.2759
   1794855    598949  49.839 133.747  37.323  0.2552
   1794855    600986  49.839 128.417  35.553  0.2491
   1794855    600987  49.839 127.007  37.473  0.2689
   1794855    603485  49.839 127.007  36.379  0.2590
   1794855    605127  49.839 133.087  37.147  0.2548
   1794855    238915  49.839 112.207  34.278  0.2683
   1794855    239700  49.839 110.307  36.174  0.2918
   1794855   3589577  49.839 106.027  39.302  0.3372
   1794855   3590080  49.839 103.397  39.204  0.3438
   1794855   3590081  49.839 103.397  39.297  0.3449
   1794855    379450  49.839 123.097  37.382  0.2758
   1794855    482496  49.839 104.857  29.158  0.2323
   1794855    515472  49.839 112.937  31.391  0.2389
   1794855    516088  49.839 107.277  31.528  0.2510
   1794855    596824  49.839 121.117  40.658  0.3120
   1794855      1112  49.839 113.117  35.466  0.2782
   1794855    201788  49.839 117.847  35.634  0.2699
   1794855    238917  49.839 116.457  34.150  0.2584
   1794855    240996  49.839 114.587  36.678  0.2871
   1794855    268371  49.839 114.847  35.366  0.2735
   1794855    328866  49.839 119.817  33.249  0.2437
   1794855   3590077  49.839 106.737  31.294  0.2498
   1794855   3622099  49.839 117.167  38.370  0.2983
   1794855    598105  49.839 141.297  35.174  0.2255
   1794855    599282  49.839 125.977  37.803  0.2739
   1794855    603872  49.839 140.827  34.305  0.2194
   1794855       726  49.839 118.397  32.479  0.2392
   1794855        85  49.839 121.137  36.705  0.2734
   1794855   1632174  49.839 118.417  35.094  0.2635
   1794855    194206  49.839 119.677  31.468  0.2279
   1794855    196169  49.839 120.167  31.468  0.2271
   1794855    199824  49.839 131.037  36.172  0.2500
   1794855   3115582  49.839 120.557  35.757  0.2656
   1794855    370128  49.839 120.167  31.468  0.2271
   1794855    372453  49.839 119.677  31.468  0.2279
   1794855    398813  49.839 118.557  35.998  0.2719
   1794855    605339  49.839 145.597  34.493  0.2143
   1794855    605354  49.839 141.477  35.150  0.2251
   1794855   1632158  49.839 121.737  34.937  0.2557
   1794855   1765683  49.839 128.957  34.932  0.2428
   1794855   1765684  49.839 128.957  35.755  0.2500
   1794855    195927  49.839 123.967  33.135  0.2356
   1794855    196370  49.839 123.967  31.333  0.2199
   1794855    197796  49.839 123.187  31.328  0.2211
   1794855    238916  49.839 124.707  34.076  0.2426
   1794855    282116  49.839 127.517  32.969  0.2283
   1794855    599135  49.839 144.407  35.007  0.2198
   1794855    599487  49.839 133.287  36.385  0.2480
   1794855    212912  49.839 138.907  34.266  0.2218
   1794855    419505  49.839 128.567  35.219  0.2460
   1794855    196598  49.839 131.707  31.461  0.2096
   1794855    213336  49.839 143.697  34.126  0.2141
   1794855    213424  49.839 143.697  34.468  0.2167
   1794855   2323582  49.839 141.587  33.458  0.2118
   1794855    300780  49.839 132.577  35.823  0.2444
   1794855    378669  49.839 143.697  34.347  0.2158
   1794855    209497  49.839 141.167  36.125  0.2332
   1794855    197408  49.839 141.446  32.399  0.2039
   1794855    213834  49.839 155.246  34.702  0.2037
   1794855    378825  49.839 140.986  36.731  0.2384
   1794855    425069  49.839 151.876  33.894  0.2020
   1794855     15928  49.839 146.536  33.575  0.2062
   1794855    213492  49.839 157.406  33.707  0.1942
   1794855    459350  49.839 142.276  36.518  0.2347
   1794855    459373  49.839 142.636  33.315  0.2093
   1794855    517407  49.839 142.636  35.362  0.2251
   1794855    460402  49.839 147.246  36.404  0.2266
   1794855    517244  49.839 153.966  34.438  0.2033
   1794855    457957  49.839 149.896  36.113  0.2207
   1794855    464811  49.839 155.986  34.384  0.2006
   1794855   3577342  49.839 147.096  33.368  0.2040
   1794855   3577343  49.839 147.096  33.368  0.2040
   1794855   3577345  49.839 163.706  39.060  0.2239
   1794855   3577346  49.839 163.706  39.060  0.2239
   1794855   3577344  49.839 173.535  34.776  0.1844
   1794855    455288  49.839 187.005  30.439  0.1475
    201444    432579  44.889  62.798  22.327  0.2616
    201444    201575  44.889  51.718  42.813  0.7959
    201444    440390  44.889  50.298  39.345  0.7046
    201444   1672288  44.889  58.838  29.377  0.3951
    201444    345349  44.889  74.778  21.761  0.2223
    201444    379673  44.889  69.558  22.003  0.2380
    201444     50498  44.889  69.898  24.592  0.2727
    201444   1829958  44.889  74.368  25.636  0.2738
    201444   1829959  44.889  73.828  26.776  0.2912
    201444   1829961  44.889  74.368  25.456  0.2714
    201444    201093  44.889  68.338  23.387  0.2603
    201444    201561  44.889  73.178  22.002  0.2290
    201444    229429  44.889  62.368  30.317  0.3940
    201444   2420769  44.889  65.628  24.298  0.2818
    201444    554303  44.889  80.868  28.742  0.2963
    201444    557171  44.889  80.868  28.764  0.2966
    201444    186720  44.889  65.508  33.424  0.4342
    201444    201483  44.889  72.788  22.574  0.2374
    201444    201525  44.889  72.378  23.112  0.2455
    201444     24077  44.889  78.908  29.008  0.3060
    201444   2420770  44.889  70.068  25.150  0.2800
    201444   2420771  44.889  70.068  25.344  0.2828
    201444   2420774  44.889  70.068  25.444  0.2842
    201444   2420775  44.889  69.558  25.076  0.2806
    201444   2420776  44.889  69.558  25.264  0.2833
    201444   2420778  44.889  69.558  25.318  0.2841
    201444    286080  44.889  73.188  29.149  0.3278
    201444   3115585  44.889  70.038  27.008  0.3072
    201444    535374  44.889  85.188  28.624  0.2821
    201444    556194  44.889  84.738  30.476  0.3074
    201444    557582  44.889  85.188  28.601  0.2818
    201444    557781  44.889  84.778  30.510  0.3077
    201444       589  44.889  66.608  28.225  0.3389
    201444    593626  44.889  78.458  24.143  0.2434
    201444    593897  44.889  77.738  24.230  0.2462
    201444   1077189  44.889  92.068  21.695  0.1882
    201444    201170  44.889  76.618  24.528  0.2529
    201444    134807  44.889  78.198  28.917  0.3071
    201444   1814790  44.889  83.508  28.813  0.2893
    201444    201142  44.889  75.608  24.386  0.2537
    201444    201739  44.889  91.528  21.821  0.1904
    201444    203689  44.889  77.018  24.949  0.2573
    201444    217299  44.889  83.008  25.435  0.2482
    201444   2391541  44.889  74.708  28.821  0.3175
    201444   2420772  44.889  74.408  25.319  0.2694
    201444   2420777  44.889  73.898  25.273  0.2703
    201444    382010  44.889  76.638  24.609  0.2539
    201444    396950  44.889  75.698  24.277  0.2521
    201444    534478  44.889  90.008  28.484  0.2677
    201444    553690  44.889  90.008  28.461  0.2674
    201444    557782  44.889  89.118  30.370  0.2930
    201444    558364  44.889  89.078  30.317  0.2925
    201444    593395  44.889  82.178  26.042  0.2578
    201444    594557  44.889  81.958  26.099  0.2591
    201444    594798  44.889  76.778  28.978  0.3126
    201444    595720  44.889  76.398  24.473  0.2528
    201444    596179  44.889  76.648  24.503  0.2525
    201444    596448  44.889  81.428  26.165  0.2613
    201444   1086789  44.889  96.048  22.091  0.1859
    201444   1086790  44.889  96.198  21.713  0.1819
    201444   1088073  44.889  90.338  21.886  0.1931
    201444   1202298  44.889  81.098  25.729  0.2566
    201444   1643901  44.889 100.378  24.410  0.2020
    201444    184050  44.889  80.028  25.962  0.2624
    201444    203047  44.889  81.098  25.752  0.2569
    201444    203637  44.889  81.408  25.833  0.2571
    201444    204098  44.889  81.098  24.392  0.2401
    201444     21731  44.889  87.818  24.432  0.2257
    201444    231070  44.889  80.048  24.489  0.2438
    201444   2420773  44.889  77.358  28.813  0.3084
    201444   2420780  44.889  78.128  25.695  0.2640
    201444   2420893  44.889  78.128  26.595  0.2758
    201444   2432043  44.889 101.158  21.362  0.1713
    201444   3115574  44.889  82.098  29.564  0.3035
    201444   3115575  44.889  82.248  29.587  0.3033
    201444    379662  44.889  80.958  26.982  0.2729
    201444    380330  44.889  80.338  26.381  0.2669
    201444    380464  44.889  81.498  26.193  0.2614
    201444    381936  44.889  80.878  25.420  0.2533
    201444    381946  44.889  80.378  26.089  0.2630
    201444    389356  44.889  80.028  24.519  0.2442
    201444    394779  44.889  80.068  24.567  0.2447
    201444    435505  44.889  75.648  33.020  0.3773
    201444    437888  44.889  87.118  22.617  0.2068
    201444    540867  44.889  93.958  30.230  0.2783
    201444    558040  44.889  93.918  30.196  0.2780
    201444    593394  44.889  80.088  26.182  0.2650
    201444    594127  44.889  80.478  30.476  0.3212
    201444    594789  44.889  80.368  26.128  0.2636
    201444    594799  44.889  80.948  30.788  0.3239
    201444       629  44.889  80.288  25.565  0.2566
    201444        71  44.889  80.668  24.886  0.2472
    201444       908  44.889  80.668  27.013  0.2741
    201444   1087300  44.889  93.788  22.070  0.1893
    201444   1087301  44.889  93.978  22.338  0.1917
    201444   1224527  44.889 108.848  28.276  0.2254
    201444    184049  44.889  83.768  26.899  0.2643
    201444    187367  44.889  78.688  33.076  0.3655
    201444    201288  44.889  94.188  23.062  0.1988
    201444    201393  44.889  98.788  25.450  0.2153
    201444    201748  44.889  97.728  25.781  0.2207
    201444    231374  44.889  83.828  26.260  0.2563
    201444   2420779  44.889  81.078  29.752  0.3092
    201444   2420892  44.889  81.078  30.712  0.3224
    201444   2429890  44.889 106.568  23.590  0.1845
    201444    276778  44.889  83.788  26.302  0.2569
    201444    298406  44.889 104.238  24.740  0.1989
    201444   3104091  44.889  96.468  21.569  0.1801
    201444   3104092  44.889  95.748  21.931  0.1848
    201444   3104093  44.889  96.108  21.826  0.1832
    201444   3217984  44.889  96.468  21.983  0.1841
    201444    364565  44.889  79.348  32.881  0.3599
    201444    365697  44.889  79.348  32.908  0.3603
    201444    378358  44.889  94.358  21.007  0.1777
    201444    383102  44.889  98.178  24.831  0.2100
    201444    383451  44.889  86.008  25.776  0.2452
    201444    389357  44.889  83.768  26.353  0.2576
    201444    389559  44.889  83.458  24.362  0.2343
    201444    394777  44.889  90.988  27.103  0.2492
    201444    397180  44.889  81.578  31.232  0.3280
    201444    441618  44.889  93.948  22.331  0.1917
    201444    443843  44.889  90.348  25.942  0.2374
    201444    534706  44.889  97.748  29.024  0.2555
    201444    535823  44.889  97.748  29.094  0.2562
    201444    540613  44.889  97.748  29.081  0.2561
    201444    540868  44.889  97.748  29.037  0.2556
    201444    610449  44.889  89.168  24.105  0.2192
    201444       715  44.889  89.398  21.715  0.1929
    201444   1258452  44.889  80.168  35.092  0.3901
    201444   1940415  44.889  82.188  28.586  0.2902
    201444   1940416  44.889  82.188  26.740  0.2665
    201444   1940418  44.889  82.188  28.965  0.2952
    201444   1940419  44.889  82.188  27.059  0.2705
    201444   1940420  44.889  82.188  29.455  0.3017
    201444   1949725  44.889 104.107  22.785  0.1805
    201444   1949726  44.889 104.107  22.785  0.1805
    201444    201177  44.889  98.178  25.522  0.2171
    201444    201241  44.889 103.268  25.371  0.2066
    201444    201334  44.889  96.798  25.024  0.2145
    201444    201375  44.889  96.788  25.897  0.2237
    201444    201584  44.889  97.248  25.895  0.2228
    201444    202924  44.889  88.878  27.364  0.2572
    201444    203734  44.889  90.058  27.920  0.2609
    201444    204065  44.889  88.318  27.156  0.2561
    201444    216258  44.889  97.478  22.343  0.1862
    201444    216439  44.889  97.438  22.277  0.1856
    201444   2205836  44.889 108.378  29.333  0.2367
    201444    231171  44.889  87.218  26.176  0.2471
    201444   2432062  44.889 111.998  23.467  0.1759
    201444    245570  44.889  98.328  23.698  0.1983
    201444    245571  44.889  98.268  23.587  0.1973
    201444    381912  44.889 102.658  24.868  0.2027
    201444    382642  44.889 105.638  24.318  0.1927
    201444    382850  44.889  97.838  23.190  0.1940
    201444        42  44.889  93.518  22.484  0.1940
    201444    535151  44.889 101.698  30.435  0.2620
    201444    535602  44.889 101.738  30.552  0.2632
    201444    536271  44.889 101.698  30.438  0.2621
    201444    559164  44.889 101.738  30.549  0.2632
    201444    591685  44.889 109.037  24.601  0.1902
    201444    598515  44.889 108.618  24.611  0.1909
    201444    600083  44.889 109.037  25.268  0.1964
    201444    604314  44.889 109.037  25.948  0.2028
    201444   1940406  44.889  86.118  32.349  0.3279
    201444   1940408  44.889  86.118  29.268  0.2877
    201444   1940409  44.889  86.118  27.734  0.2686
    201444   1940411  44.889  86.118  30.223  0.2999
    201444   1949728  44.889 108.407  24.790  0.1929
    201444   1949729  44.889 108.407  24.790  0.1929
    201444    201010  44.889 108.978  25.232  0.1962
    201444    201598  44.889  94.228  28.479  0.2574
    201444   2420891  44.889  93.978  25.622  0.2263
    201444   2420895  44.889  98.507  24.945  0.2106
    201444   2432056  44.889 112.298  27.809  0.2149
    201444    263881  44.889 115.597  24.542  0.1805
    201444   3289646  44.889  86.118  30.289  0.3007
    201444   3289647  44.889  86.118  27.934  0.2710
    201444   3289648  44.889  86.118  28.839  0.2823
    201444    380484  44.889 100.497  24.963  0.2073
    201444    381472  44.889  90.787  33.231  0.3244
    201444    381573  44.889 100.978  25.780  0.2147
    201444    382780  44.889  98.158  29.483  0.2596
    201444    396560  44.889 102.158  25.455  0.2094
    201444    396561  44.889 102.027  25.163  0.2067
    201444    397207  44.889  92.368  27.277  0.2480
    201444    426662  44.889 101.948  25.532  0.2105
    201444    487387  44.889 105.027  27.552  0.2252
    201444    539334  44.889 105.807  28.928  0.2376
    201444    557840  44.889 105.807  28.937  0.2377
    201444    569270  44.889  90.028  28.116  0.2633
    201444    599116  44.889 113.097  27.394  0.2098
    201444    604127  44.889 113.097  25.489  0.1924
    201444    604316  44.889 113.097  27.465  0.2104
    201444    137781  44.889 128.317  23.793  0.1592
    201444    138989  44.889 128.317  23.793  0.1592
    201444   1779058  44.889 114.658  30.803  0.2393
    201444   1940402  44.889  91.317  30.653  0.2904
    201444   1940403  44.889  91.317  30.840  0.2927
    201444   1940404  44.889  91.317  32.956  0.3192
    201444   1949727  44.889 107.437  27.453  0.2198
    201444    201287  44.889  96.327  27.900  0.2462
    201444    201432  44.889 108.297  22.781  0.1747
    201444    201577  44.889  93.747  33.056  0.3131
    201444   2036989  44.889 123.767  27.040  0.1909
    201444   2037430  44.889  94.418  26.285  0.2326
    201444   2420782  44.889  98.137  25.337  0.2153
    201444   2420890  44.889  96.927  29.291  0.2603
    201444   2420894  44.889 101.457  28.974  0.2469
    201444   2432042  44.889 117.327  27.942  0.2081
    201444   2432051  44.889 115.617  27.825  0.2097
    201444    245764  44.889 102.158  25.455  0.2094
    201444   3115577  44.889 101.987  27.371  0.2290
    201444   3286429  44.889  94.418  27.149  0.2421
    201444    343755  44.889 128.317  23.793  0.1592
    201444    381325  44.889  89.308  33.265  0.3296
    201444    467094  44.889 109.738  25.017  0.1930
    201444    536044  44.889 109.797  30.194  0.2425
    201444    558766  44.889 109.837  30.307  0.2436
    201444    604732  44.889 116.817  25.563  0.1878
    201444   1258671  44.889  97.427  32.989  0.3017
    201444   2204343  44.889  95.847  31.317  0.2862
    201444    240774  44.889  98.157  26.025  0.2224
    201444   2420781  44.889 101.087  29.465  0.2529
    201444   3115579  44.889  98.337  32.633  0.2951
    201444   3289645  44.889  94.007  32.078  0.3003
    201444   3289655  44.889  98.267  27.689  0.2398
    201444    395933  44.889  98.417  26.323  0.2250
    201444        54  44.889  95.847  32.479  0.3000
    201444    555146  44.889 105.127  31.228  0.2629
    201444    596622  44.889 108.337  28.138  0.2249
    201444    598730  44.889 121.597  31.554  0.2339
    201444    599134  44.889 120.327  26.722  0.1929
    201444   1258223  44.889 101.387  32.955  0.2908
    201444    238717  44.889 102.127  25.689  0.2117
    201444    239917  44.889 102.347  26.803  0.2226
    201444    240995  44.889 102.087  26.669  0.2217
    201444   3289649  44.889 100.377  27.086  0.2292
    201444   3321788  44.889 104.757  30.153  0.2523
    201444   3321789  44.889 104.757  32.484  0.2773
    201444   3590084  44.889  97.467  30.937  0.2777
    201444   3622097  44.889 105.187  26.743  0.2168
    201444    426317  44.889  98.687  27.195  0.2337
    201444    597900  44.889 129.027  25.641  0.1729
    201444    597909  44.889 124.607  24.222  0.1667
    201444    604525  44.889 123.667  28.327  0.2020
    201444       716  44.889 105.817  27.937  0.2276
    201444    184073  44.889 104.757  31.894  0.2709
    201444   2031737  44.889 112.727  30.476  0.2397
    201444    238718  44.889 106.057  26.260  0.2106
    201444   3115578  44.889 110.477  26.985  0.2102
    201444   3115581  44.889 112.067  29.723  0.2336
    201444    393492  44.889 106.337  27.808  0.2253
    201444    394080  44.889 106.597  28.107  0.2278
    201444    394110  44.889 108.277  25.759  0.2022
    201444    418854  44.889 106.657  28.812  0.2348
    201444    598949  44.889 133.747  25.339  0.1653
    201444    600986  44.889 128.417  25.830  0.1751
    201444    600987  44.889 127.007  25.817  0.1767
    201444    603485  44.889 127.007  30.613  0.2167
    201444    605127  44.889 133.087  25.756  0.1692
    201444    238915  44.889 112.207  26.298  0.2011
    201444    239700  44.889 110.307  27.560  0.2159
    201444   3589577  44.889 106.027  26.240  0.2105
    201444   3590080  44.889 103.397  30.780  0.2619
    201444   3590081  44.889 103.397  26.354  0.2161
    201444    379450  44.889 123.097  25.565  0.1795
    201444    482496  44.889 104.857  32.459  0.2767
    201444    515472  44.889 112.937  33.930  0.2739
    201444    516088  44.889 107.277  34.198  0.2899
    201444    596824  44.889 121.117  30.300  0.2233
    201444      1112  44.889 113.117  29.820  0.2326
    201444    201788  44.889 117.847  30.131  0.2272
    201444    238917  44.889 116.457  27.460  0.2051
    201444    240996  44.889 114.587  28.487  0.2175
    201444    268371  44.889 114.847  28.713  0.2191
    201444    328866  44.889 119.817  32.271  0.2437
    201444   3590077  44.889 106.737  28.126  0.2277
    201444   3622099  44.889 117.167  27.080  0.2006
    201444    598105  44.889 141.297  26.879  0.1687
    201444    599282  44.889 125.977  27.893  0.1951
    201444    603872  44.889 140.827  28.828  0.1837
    201444       726  44.889 118.397  27.831  0.2055
    201444        85  44.889 121.137  26.320  0.1884
    201444   1632174  44.889 118.417  29.479  0.2203
    201444    194206  44.889 119.677  27.865  0.2038
    201444    196169  44.889 120.167  27.954  0.2039
    201444    199824  44.889 131.037  26.183  0.1749
    201444   3115582  44.889 120.557  29.382  0.2159
    201444    370128  44.889 120.167  28.117  0.2053
    201444    372453  44.889 119.677  28.029  0.2053
    201444    398813  44.889 118.557  28.204  0.2085
    201444    605339  44.889 145.597  26.183  0.1594
    201444    605354  44.889 141.477  26.740  0.1675
    201444   1632158  44.889 121.737  30.902  0.2277
    201444   1765683  44.889 128.957  31.348  0.2200
    201444   1765684  44.889 128.957  31.427  0.2207
    201444    195927  44.889 123.967  29.115  0.2084
    201444    196370  44.889 123.967  27.120  0.1913
    201444    197796  44.889 123.187  26.782  0.1895
    201444    238916  44.889 124.707  28.246  0.1998
    201444    282116  44.889 127.517  32.153  0.2293
    201444    599135  44.889 144.407  28.846  0.1798
    201444    599487  44.889 133.287  27.758  0.1845
    201444    212912  44.889 138.907  26.843  0.1710
    201444    419505  44.889 128.567  28.050  0.1929
    201444    196598  44.889 131.707  29.476  0.2004
    201444    213336  44.889 143.697  28.352  0.1769
    201444    213424  44.889 143.697  27.939  0.1739
    201444   2323582  44.889 141.587  29.527  0.1881
    201444    300780  44.889 132.577  27.886  0.1864
    201444    378669  44.889 143.697  26.986  0.1670
    201444    209497  44.889 141.167  30.952  0.1996
    201444    197408  44.889 141.446  27.434  0.1726
    201444    213834  44.889 155.246  25.267  0.1445
    201444    378825  44.889 140.986  31.177  0.2015
    201444    425069  44.889 151.876  28.863  0.1719
    201444     15928  44.889 146.536  29.620  0.1831
    201444    213492  44.889 157.406  28.735  0.1656
    201444    459350  44.889 142.276  29.615  0.1880
    201444    459373  44.889 142.636  29.580  0.1873
    201444    517407  44.889 142.636  30.076  0.1910
    201444    460402  44.889 147.246  30.966  0.1921
    201444    517244  44.889 153.966  29.139  0.1717
    201444    457957  44.889 149.896  32.311  0.1989
    201444    464811  44.889 155.986  28.771  0.1672
    201444   3577342  44.889 147.096  30.948  0.1922
    201444   3577343  44.889 147.096  30.948  0.1922
    201444   3577345  44.889 163.706  30.389  0.1705
    201444   3577346  44.889 163.706  30.389  0.1705
    201444   3577344  44.889 173.535  30.280  0.1609
    201444    455288  44.889 187.005  33.248  0.1674
    432579    201575  62.798  51.718  24.386  0.2706
    432579    440390  62.798  50.298  23.677  0.2648
    432579   1672288  62.798  58.838  31.593  0.3509
    432579    345349  62.798  74.778  42.637  0.4491
    432579    379673  62.798  69.558  41.756  0.4609
    432579     50498  62.798  69.898  38.671  0.4113
    432579   1829958  62.798  74.368  38.859  0.3953
    432579   1829959  62.798  73.828  38.863  0.3975
    432579   1829961  62.798  74.368  38.860  0.3953
    432579    201093  62.798  68.338  41.283  0.4595
    432579    201561  62.798  73.178  41.696  0.4423
    432579    229429  62.798  62.368  32.955  0.3574
    432579   2420769  62.798  65.628  33.435  0.3520
    432579    554303  62.798  80.868  36.996  0.3468
    432579    557171  62.798  80.868  36.980  0.3466
    432579    186720  62.798  65.508  29.057  0.2928
    432579    201483  62.798  72.788  40.410  0.4246
    432579    201525  62.798  72.378  38.424  0.3971
    432579     24077  62.798  78.908  37.367  0.3581
    432579   2420770  62.798  70.068  33.275  0.3341
    432579   2420771  62.798  70.068  33.292  0.3343
    432579   2420774  62.798  70.068  33.400  0.3358
    432579   2420775  62.798  69.558  33.275  0.3358
    432579   2420776  62.798  69.558  33.286  0.3360
    432579   2420778  62.798  69.558  33.350  0.3368
    432579    286080  62.798  73.188  37.203  0.3766
    432579   3115585  62.798  70.038  33.475  0.3369
    432579    535374  62.798  85.188  36.980  0.3331
    432579    556194  62.798  84.738  37.194  0.3371
    432579    557582  62.798  85.188  36.991  0.3333
    432579    557781  62.798  84.778  37.157  0.3365
    432579       589  62.798  66.608  33.593  0.3506
    432579    593626  62.798  78.458  39.791  0.3922
    432579    593897  62.798  77.738  39.200  0.3868
    432579   1077189  62.798  92.068  42.760  0.3814
    432579    201170  62.798  76.618  38.457  0.3809
    432579    134807  62.798  78.198  34.884  0.3287
    432579   1814790  62.798  83.508  37.187  0.3408
    432579    201142  62.798  75.608  41.041  0.4215
    432579    201739  62.798  91.528  42.865  0.3846
    432579    203689  62.798  77.018  38.915  0.3857
    432579    217299  62.798  83.008  39.767  0.3750
    432579   2391541  62.798  74.708  36.760  0.3649
    432579   2420772  62.798  74.408  33.038  0.3172
    432579   2420777  62.798  73.898  33.035  0.3187
    432579    382010  62.798  76.638  38.454  0.3808
    432579    396950  62.798  75.698  38.932  0.3910
    432579    534478  62.798  90.008  36.841  0.3177
    432579    553690  62.798  90.008  36.852  0.3178
    432579    557782  62.798  89.118  37.181  0.3241
    432579    558364  62.798  89.078  37.180  0.3242
    432579    593395  62.798  82.178  39.896  0.3797
    432579    594557  62.798  81.958  40.505  0.3885
    432579    594798  62.798  76.778  37.300  0.3647
    432579    595720  62.798  76.398  39.510  0.3963
    432579    596179  62.798  76.648  39.473  0.3948
    432579    596448  62.798  81.428  39.276  0.3742
    432579   1086789  62.798  96.048  42.560  0.3660
    432579   1086790  62.798  96.198  43.072  0.3716
    432579   1088073  62.798  90.338  42.086  0.3790
    432579   1202298  62.798  81.098  38.380  0.3637
    432579   1643901  62.798 100.378  32.220  0.2460
    432579    184050  62.798  80.028  38.016  0.3627
    432579    203047  62.798  81.098  38.298  0.3627
    432579    203637  62.798  81.408  38.323  0.3619
    432579    204098  62.798  81.098  38.390  0.3639
    432579     21731  62.798  87.818  36.827  0.3236
    432579    231070  62.798  80.048  38.861  0.3737
    432579   2420773  62.798  77.358  33.271  0.3113
    432579   2420780  62.798  78.128  29.366  0.2632
    432579   2420893  62.798  78.128  29.348  0.2630
    432579   2432043  62.798 101.158  33.773  0.2594
    432579   3115574  62.798  82.098  34.726  0.3152
    432579   3115575  62.798  82.248  34.724  0.3148
    432579    379662  62.798  80.958  39.130  0.3740
    432579    380330  62.798  80.338  38.625  0.3696
    432579    380464  62.798  81.498  38.322  0.3616
    432579    381936  62.798  80.878  38.387  0.3646
    432579    381946  62.798  80.378  38.612  0.3693
    432579    389356  62.798  80.028  38.831  0.3734
    432579    394779  62.798  80.068  38.822  0.3731
    432579    435505  62.798  75.648  30.016  0.2768
    432579    437888  62.798  87.118  41.561  0.3836
    432579    540867  62.798  93.958  37.010  0.3091
    432579    558040  62.798  93.918  37.049  0.3096
    432579    593394  62.798  80.088  39.663  0.3842
    432579    594127  62.798  80.478  37.451  0.3539
    432579    594789  62.798  80.368  39.572  0.3820
    432579    594799  62.798  80.948  37.651  0.3549
    432579       629  62.798  80.288  38.224  0.3645
    432579        71  62.798  80.668  35.040  0.3232
    432579       908  62.798  80.668  37.463  0.3534
    432579   1087300  62.798  93.788  42.141  0.3682
    432579   1087301  62.798  93.978  42.303  0.3695
    432579   1224527  62.798 108.848  40.016  0.3040
    432579    184049  62.798  83.768  37.857  0.3482
    432579    187367  62.798  78.688  29.813  0.2670
    432579    201288  62.798  94.188  42.618  0.3726
    432579    201393  62.798  98.788  42.628  0.3583
    432579    201748  62.798  97.728  42.313  0.3579
    432579    231374  62.798  83.828  38.998  0.3623
    432579   2420779  62.798  81.078  30.271  0.2665
    432579   2420892  62.798  81.078  30.367  0.2675
    432579   2429890  62.798 106.568  33.162  0.2435
    432579    276778  62.798  83.788  38.987  0.3623
    432579    298406  62.798 104.238  39.901  0.3138
    432579   3104091  62.798  96.468  39.482  0.3296
    432579   3104092  62.798  95.748  39.015  0.3264
    432579   3104093  62.798  96.108  39.636  0.3323
    432579   3217984  62.798  96.468  39.603  0.3310
    432579    364565  62.798  79.348  30.356  0.2715
    432579    365697  62.798  79.348  29.442  0.2612
    432579    378358  62.798  94.358  42.819  0.3745
    432579    383102  62.798  98.178  42.257  0.3559
    432579    383451  62.798  86.008  38.188  0.3452
    432579    389357  62.798  83.768  38.977  0.3623
    432579    389559  62.798  83.458  38.864  0.3619
    432579    394777  62.798  90.988  40.346  0.3557
    432579    397180  62.798  81.578  35.928  0.3313
    432579    441618  62.798  93.948  42.803  0.3756
    432579    443843  62.798  90.348  40.602  0.3608
    432579    534706  62.798  97.748  36.713  0.2965
    432579    535823  62.798  97.748  36.686  0.2962
    432579    540613  62.798  97.748  36.676  0.2961
    432579    540868  62.798  97.748  36.722  0.2966
    432579    610449  62.798  89.168  40.437  0.3626
    432579       715  62.798  89.398  39.698  0.3529
    432579   1258452  62.798  80.168  30.268  0.2686
    432579   1940415  62.798  82.188  27.674  0.2359
    432579   1940416  62.798  82.188  28.435  0.2440
    432579   1940418  62.798  82.188  29.062  0.2507
    432579   1940419  62.798  82.188  29.657  0.2572
    432579   1940420  62.798  82.188  28.416  0.2438
    432579   1949725  62.798 104.107  42.915  0.3461
    432579   1949726  62.798 104.107  42.915  0.3461
    432579    201177  62.798  98.178  42.291  0.3563
    432579    201241  62.798 103.268  42.604  0.3451
    432579    201334  62.798  96.798  41.721  0.3539
    432579    201375  62.798  96.788  41.963  0.3568
    432579    201584  62.798  97.248  42.024  0.3561
    432579    202924  62.798  88.878  38.372  0.3387
    432579    203734  62.798  90.058  38.304  0.3344
    432579    204065  62.798  88.318  38.390  0.3406
    432579    216258  62.798  97.478  42.904  0.3655
    432579    216439  62.798  97.438  43.110  0.3681
    432579   2205836  62.798 108.378  32.049  0.2304
    432579    231171  62.798  87.218  38.951  0.3507
    432579   2432062  62.798 111.998  33.026  0.2330
    432579    245570  62.798  98.328  42.776  0.3614
    432579    245571  62.798  98.268  42.710  0.3609
    432579    381912  62.798 102.658  42.126  0.3416
    432579    382642  62.798 105.638  42.972  0.3425
    432579    382850  62.798  97.838  42.678  0.3618
    432579        42  62.798  93.518  36.063  0.2999
    432579    535151  62.798 101.698  36.902  0.2892
    432579    535602  62.798 101.738  36.887  0.2890
    432579    536271  62.798 101.698  36.911  0.2893
    432579    559164  62.798 101.738  36.877  0.2889
    432579    591685  62.798 109.037  40.315  0.3065
    432579    598515  62.798 108.618  39.731  0.3017
    432579    600083  62.798 109.037  39.737  0.3008
    432579    604314  62.798 109.037  40.164  0.3050
    432579   1940406  62.798  86.118  31.036  0.2633
    432579   1940408  62.798  86.118  28.969  0.2415
    432579   1940409  62.798  86.118  29.608  0.2482
    432579   1940411  62.798  86.118  28.459  0.2363
    432579   1949728  62.798 108.407  42.860  0.3339
    432579   1949729  62.798 108.407  42.860  0.3339
    432579    201010  62.798 108.978  42.428  0.3280
    432579    201598  62.798  94.228  37.207  0.3105
    432579   2420891  62.798  93.978  36.589  0.3044
    432579   2420895  62.798  98.507  37.117  0.2989
    432579   2432056  62.798 112.298  32.605  0.2288
    432579    263881  62.798 115.597  41.603  0.3041
    432579   3289646  62.798  86.118  29.164  0.2435
    432579   3289647  62.798  86.118  30.293  0.2554
    432579   3289648  62.798  86.118  29.728  0.2494
    432579    380484  62.798 100.497  41.604  0.3419
    432579    381472  62.798  90.787  37.261  0.3203
    432579    381573  62.798 100.978  41.917  0.3440
    432579    382780  62.798  98.158  39.426  0.3244
    432579    396560  62.798 102.158  42.864  0.3511
    432579    396561  62.798 102.027  42.711  0.3498
    432579    397207  62.798  92.368  38.742  0.3328
    432579    426662  62.798 101.948  42.161  0.3439
    432579    487387  62.798 105.027  39.292  0.3057
    432579    539334  62.798 105.807  36.414  0.2755
    432579    557840  62.798 105.807  36.442  0.2757
    432579    569270  62.798  90.028  32.507  0.2702
    432579    599116  62.798 113.097  40.717  0.3012
    432579    604127  62.798 113.097  40.644  0.3005
    432579    604316  62.798 113.097  40.717  0.3012
    432579    137781  62.798 128.317  41.297  0.2756
    432579    138989  62.798 128.317  41.297  0.2756
    432579   1779058  62.798 114.658  31.018  0.2118
    432579   1940402  62.798  91.317  31.408  0.2560
    432579   1940403  62.798  91.317  32.111  0.2632
    432579   1940404  62.798  91.317  31.069  0.2525
    432579   1949727  62.798 107.437  42.834  0.3362
    432579    201287  62.798  96.327  38.113  0.3149
    432579    201432  62.798 108.297  42.502  0.3305
    432579    201577  62.798  93.747  37.104  0.3106
    432579   2036989  62.798 123.767  35.760  0.2371
    432579   2037430  62.798  94.418  34.763  0.2839
    432579   2420782  62.798  98.137  35.129  0.2792
    432579   2420890  62.798  96.927  36.576  0.2970
    432579   2420894  62.798 101.457  37.827  0.2992
    432579   2432042  62.798 117.327  32.628  0.2212
    432579   2432051  62.798 115.617  32.430  0.2221
    432579    245764  62.798 102.158  40.893  0.3296
    432579   3115577  62.798 101.987  35.404  0.2736
    432579   3286429  62.798  94.418  32.635  0.2620
    432579    343755  62.798 128.317  41.297  0.2756
    432579    381325  62.798  89.308  34.576  0.2942
    432579    467094  62.798 109.738  38.313  0.2854
    432579    536044  62.798 109.797  36.631  0.2694
    432579    558766  62.798 109.837  36.615  0.2692
    432579    604732  62.798 116.817  40.498  0.2911
    432579   1258671  62.798  97.427  32.479  0.2542
    432579   2204343  62.798  95.847  27.265  0.2075
    432579    240774  62.798  98.157  33.012  0.2580
    432579   2420781  62.798 101.087  35.480  0.2763
    432579   3115579  62.798  98.337  33.998  0.2674
    432579   3289645  62.798  94.007  29.147  0.2283
    432579   3289655  62.798  98.267  34.709  0.2747
    432579    395933  62.798  98.417  33.077  0.2581
    432579        54  62.798  95.847  31.395  0.2467
    432579    555146  62.798 105.127  34.972  0.2630
    432579    596622  62.798 108.337  36.738  0.2734
    432579    598730  62.798 121.597  40.463  0.2811
    432579    599134  62.798 120.327  40.374  0.2828
    432579   1258223  62.798 101.387  32.521  0.2470
    432579    238717  62.798 102.127  33.482  0.2547
    432579    239917  62.798 102.347  32.867  0.2485
    432579    240995  62.798 102.087  32.901  0.2493
    432579   3289649  62.798 100.377  32.301  0.2468
    432579   3321788  62.798 104.757  32.951  0.2448
    432579   3321789  62.798 104.757  32.690  0.2424
    432579   3590084  62.798  97.467  34.063  0.2699
    432579   3622097  62.798 105.187  36.422  0.2768
    432579    426317  62.798  98.687  28.740  0.2165
    432579    597900  62.798 129.027  42.753  0.2868
    432579    597909  62.798 124.607  39.153  0.2641
    432579    604525  62.798 123.667  40.235  0.2751
    432579       716  62.798 105.817  36.868  0.2798
    432579    184073  62.798 104.757  30.218  0.2200
    432579   2031737  62.798 112.727  34.696  0.2464
    432579    238718  62.798 106.057  33.331  0.2459
    432579   3115578  62.798 110.477  34.420  0.2479
    432579   3115581  62.798 112.067  34.963  0.2499
    432579    393492  62.798 106.337  33.404  0.2461
    432579    394080  62.798 106.597  33.415  0.2457
    432579    394110  62.798 108.277  31.704  0.2275
    432579    418854  62.798 106.657  32.297  0.2355
    432579    598949  62.798 133.747  40.148  0.2567
    432579    600986  62.798 128.417  39.010  0.2563
    432579    600987  62.798 127.007  38.952  0.2582
    432579    603485  62.798 127.007  38.961  0.2583
    432579    605127  62.798 133.087  39.887  0.2557
    432579    238915  62.798 112.207  31.555  0.2200
    432579    239700  62.798 110.307  33.806  0.2427
    432579   3589577  62.798 106.027  34.395  0.2559
    432579   3590080  62.798 103.397  33.671  0.2541
    432579   3590081  62.798 103.397  34.455  0.2615
    432579    379450  62.798 123.097  41.832  0.2904
    432579    482496  62.798 104.857  27.784  0.1986
    432579    515472  62.798 112.937  30.803  0.2125
    432579    516088  62.798 107.277  30.909  0.2221
    432579    596824  62.798 121.117  36.349  0.2463
    432579      1112  62.798 113.117  34.224  0.2415
    432579    201788  62.798 117.847  37.343  0.2606
    432579    238917  62.798 116.457  31.737  0.2151
    432579    240996  62.798 114.587  33.294  0.2311
    432579    268371  62.798 114.847  33.241  0.2302
    432579    328866  62.798 119.817  29.820  0.1952
    432579   3590077  62.798 106.737  27.422  0.1930
    432579   3622099  62.798 117.167  36.213  0.2519
    432579    598105  62.798 141.297  39.202  0.2377
    432579    599282  62.798 125.977  36.184  0.2371
    432579    603872  62.798 140.827  38.979  0.2367
    432579       726  62.798 118.397  35.073  0.2400
    432579        85  62.798 121.137  35.603  0.2400
    432579   1632174  62.798 118.417  34.534  0.2354
    432579    194206  62.798 119.677  27.606  0.1783
    432579    196169  62.798 120.167  27.606  0.1777
    432579    199824  62.798 131.037  35.674  0.2256
    432579   3115582  62.798 120.557  33.994  0.2276
    432579    370128  62.798 120.167  27.634  0.1779
    432579    372453  62.798 119.677  27.615  0.1783
    432579    398813  62.798 118.557  33.741  0.2286
    432579    605339  62.798 145.597  38.826  0.2290
    432579    605354  62.798 141.477  39.433  0.2392
    432579   1632158  62.798 121.737  34.372  0.2289
    432579   1765683  62.798 128.957  36.055  0.2316
    432579   1765684  62.798 128.957  36.312  0.2336
    432579    195927  62.798 123.967  30.098  0.1921
    432579    196370  62.798 123.967  27.864  0.1754
    432579    197796  62.798 123.187  28.938  0.1843
    432579    238916  62.798 124.707  32.173  0.2071
    432579    282116  62.798 127.517  29.791  0.1856
    432579    599135  62.798 144.407  39.428  0.2350
    432579    599487  62.798 133.287  36.037  0.2252
    432579    212912  62.798 138.907  35.903  0.2165
    432579    419505  62.798 128.567  35.991  0.2316
    432579    196598  62.798 131.707  28.280  0.1701
    432579    213336  62.798 143.697  36.346  0.2136
    432579    213424  62.798 143.697  36.155  0.2122
    432579   2323582  62.798 141.587  36.616  0.2183
    432579    300780  62.798 132.577  36.947  0.2332
    432579    378669  62.798 143.697  35.730  0.2092
    432579    209497  62.798 141.167  33.775  0.1985
    432579    197408  62.798 141.446  29.464  0.1686
    432579    213834  62.798 155.246  37.982  0.2109
    432579    378825  62.798 140.986  33.787  0.1988
    432579    425069  62.798 151.876  35.643  0.1991
    432579     15928  62.798 146.536  32.384  0.1830
    432579    213492  62.798 157.406  35.660  0.1932
    432579    459350  62.798 142.276  36.471  0.2163
    432579    459373  62.798 142.636  33.444  0.1945
    432579    517407  62.798 142.636  35.513  0.2090
    432579    460402  62.798 147.246  36.359  0.2093
    432579    517244  62.798 153.966  34.788  0.1912
    432579    457957  62.798 149.896  36.194  0.2051
    432579    464811  62.798 155.986  34.246  0.1856
    432579   3577342  62.798 147.096  31.052  0.1736
    432579   3577343  62.798 147.096  31.052  0.1736
    432579   3577345  62.798 163.706  36.211  0.1903
    432579   3577346  62.798 163.706  36.211  0.1903
    432579   3577344  62.798 173.535  36.514  0.1827
    432579    455288  62.798 187.005  32.269  0.1483
    201575    440390  51.718  50.298  46.345  0.8325
    201575   1672288  51.718  58.838  33.115  0.4276
    201575    345349  51.718  74.778  25.267  0.2496
    201575    379673  51.718  69.558  25.641  0.2681
    201575     50498  51.718  69.898  26.836  0.2831
    201575   1829958  51.718  74.368  28.205  0.2882
    201575   1829959  51.718  73.828  29.333  0.3049
    201575   1829961  51.718  74.368  28.000  0.2855
    201575    201093  51.718  68.338  26.658  0.2854
    201575    201561  51.718  73.178  25.684  0.2589
    201575    229429  51.718  62.368  34.928  0.4412
    201575   2420769  51.718  65.628  27.035  0.2994
    201575    554303  51.718  80.868  32.713  0.3275
    201575    557171  51.718  80.868  32.701  0.3274
    201575    186720  51.718  65.508  37.550  0.4713
    201575    201483  51.718  72.788  25.738  0.2606
    201575    201525  51.718  72.378  26.428  0.2706
    201575     24077  51.718  78.908  32.367  0.3294
    201575   2420770  51.718  70.068  27.605  0.2931
    201575   2420771  51.718  70.068  27.763  0.2953
    201575   2420774  51.718  70.068  28.074  0.2996
    201575   2420775  51.718  69.558  27.567  0.2942
    201575   2420776  51.718  69.558  27.730  0.2964
    201575   2420778  51.718  69.558  27.907  0.2989
    201575    286080  51.718  73.188  32.527  0.3521
    201575   3115585  51.718  70.038  32.642  0.3663
    201575    535374  51.718  85.188  32.531  0.3117
    201575    556194  51.718  84.738  34.458  0.3378
    201575    557582  51.718  85.188  32.553  0.3119
    201575    557781  51.718  84.778  34.433  0.3374
    201575       589  51.718  66.608  33.208  0.3901
    201575    593626  51.718  78.458  27.381  0.2664
    201575    593897  51.718  77.738  27.387  0.2683
    201575   1077189  51.718  92.068  24.522  0.2056
    201575    201170  51.718  76.618  27.878  0.2775
    201575    134807  51.718  78.198  32.521  0.3339
    201575   1814790  51.718  83.508  32.394  0.3150
    201575    201142  51.718  75.608  28.284  0.2856
    201575    201739  51.718  91.528  24.642  0.2078
    201575    203689  51.718  77.018  28.339  0.2823
    201575    217299  51.718  83.008  28.235  0.2651
    201575   2391541  51.718  74.708  33.435  0.3595
    201575   2420772  51.718  74.408  27.667  0.2810
    201575   2420777  51.718  73.898  27.616  0.2818
    201575    382010  51.718  76.638  27.961  0.2785
    201575    396950  51.718  75.698  27.897  0.2803
    201575    534478  51.718  90.008  32.371  0.2960
    201575    553690  51.718  90.008  32.393  0.2963
    201575    557782  51.718  89.118  34.273  0.3216
    201575    558364  51.718  89.078  34.261  0.3216
    201575    593395  51.718  82.178  29.326  0.2804
    201575    594557  51.718  81.958  29.572  0.2841
    201575    594798  51.718  76.778  32.943  0.3448
    201575    595720  51.718  76.398  27.832  0.2775
    201575    596179  51.718  76.648  27.952  0.2784
    201575    596448  51.718  81.428  29.338  0.2826
    201575   1086789  51.718  96.048  25.137  0.2050
    201575   1086790  51.718  96.198  24.728  0.2007
    201575   1088073  51.718  90.338  24.957  0.2131
    201575   1202298  51.718  81.098  29.118  0.2808
    201575   1643901  51.718 100.378  27.024  0.2161
    201575    184050  51.718  80.028  29.281  0.2858
    201575    203047  51.718  81.098  29.063  0.2801
    201575    203637  51.718  81.408  29.055  0.2792
    201575    204098  51.718  81.098  27.721  0.2638
    201575     21731  51.718  87.818  29.038  0.2628
    201575    231070  51.718  80.048  28.052  0.2705
    201575   2420773  51.718  77.358  31.715  0.3257
    201575   2420780  51.718  78.128  28.137  0.2766
    201575   2420893  51.718  78.128  29.558  0.2947
    201575   2432043  51.718 101.158  23.690  0.1834
    201575   3115574  51.718  82.098  33.149  0.3293
    201575   3115575  51.718  82.248  33.173  0.3291
    201575    379662  51.718  80.958  30.445  0.2978
    201575    380330  51.718  80.338  29.736  0.2906
    201575    380464  51.718  81.498  29.147  0.2801
    201575    381936  51.718  80.878  28.759  0.2770
    201575    381946  51.718  80.378  29.431  0.2867
    201575    389356  51.718  80.028  28.111  0.2712
    201575    394779  51.718  80.068  28.148  0.2716
    201575    435505  51.718  75.648  37.246  0.4133
    201575    437888  51.718  87.118  26.166  0.2322
    201575    540867  51.718  93.958  34.113  0.3058
    201575    558040  51.718  93.918  34.139  0.3062
    201575    593394  51.718  80.088  29.526  0.2887
    201575    594127  51.718  80.478  34.541  0.3537
    201575    594789  51.718  80.368  29.635  0.2893
    201575    594799  51.718  80.948  34.997  0.3583
    201575       629  51.718  80.288  30.691  0.3029
    201575        71  51.718  80.668  28.543  0.2749
    201575       908  51.718  80.668  32.118  0.3203
    201575   1087300  51.718  93.788  25.201  0.2095
    201575   1087301  51.718  93.978  25.519  0.2123
    201575   1224527  51.718 108.848  31.738  0.2464
    201575    184049  51.718  83.768  30.151  0.2862
    201575    187367  51.718  78.688  37.912  0.4099
    201575    201288  51.718  94.188  26.337  0.2203
    201575    201393  51.718  98.788  28.778  0.2364
    201575    201748  51.718  97.728  28.820  0.2389
    201575    231374  51.718  83.828  29.802  0.2818
    201575   2420779  51.718  81.078  32.472  0.3237
    201575   2420892  51.718  81.078  33.729  0.3405
    201575   2429890  51.718 106.568  26.083  0.1973
    201575    276778  51.718  83.788  29.809  0.2820
    201575    298406  51.718 104.238  28.001  0.2188
    201575   3104091  51.718  96.468  24.676  0.1998
    201575   3104092  51.718  95.748  24.926  0.2034
    201575   3104093  51.718  96.108  24.847  0.2020
    201575   3217984  51.718  96.468  24.942  0.2024
    201575    364565  51.718  79.348  37.118  0.3951
    201575    365697  51.718  79.348  37.016  0.3936
    201575    378358  51.718  94.358  24.167  0.1982
    201575    383102  51.718  98.178  28.173  0.2314
    201575    383451  51.718  86.008  28.964  0.2663
    201575    389357  51.718  83.768  29.864  0.2827
    201575    389559  51.718  83.458  27.974  0.2609
    201575    394777  51.718  90.988  30.509  0.2719
    201575    397180  51.718  81.578  34.345  0.3471
    201575    441618  51.718  93.948  25.465  0.2118
    201575    443843  51.718  90.348  29.451  0.2615
    201575    534706  51.718  97.748  33.479  0.2886
    201575    535823  51.718  97.748  33.746  0.2916
    201575    540613  51.718  97.748  33.539  0.2893
    201575    540868  51.718  97.748  33.697  0.2911
    201575    610449  51.718  89.168  27.543  0.2430
    201575       715  51.718  89.398  24.282  0.2078
    201575   1258452  51.718  80.168  40.310  0.4402
    201575   1940415  51.718  82.188  33.124  0.3287
    201575   1940416  51.718  82.188  29.168  0.2785
    201575   1940418  51.718  82.188  33.581  0.3347
    201575   1940419  51.718  82.188  29.914  0.2877
    201575   1940420  51.718  82.188  32.271  0.3175
    201575   1949725  51.718 104.107  26.241  0.2025
    201575   1949726  51.718 104.107  26.241  0.2025
    201575    201177  51.718  98.178  29.504  0.2451
    201575    201241  51.718 103.268  29.263  0.2328
    201575    201334  51.718  96.798  28.639  0.2389
    201575    201375  51.718  96.788  29.475  0.2476
    201575    201584  51.718  97.248  29.300  0.2448
    201575    202924  51.718  88.878  30.817  0.2807
    201575    203734  51.718  90.058  30.836  0.2779
    201575    204065  51.718  88.318  30.500  0.2784
    201575    216258  51.718  97.478  25.803  0.2091
    201575    216439  51.718  97.438  25.686  0.2080
    201575   2205836  51.718 108.378  31.305  0.2431
    201575    231171  51.718  87.218  29.720  0.2721
    201575   2432062  51.718 111.998  25.930  0.1882
    201575    245570  51.718  98.328  26.797  0.2174
    201575    245571  51.718  98.268  26.795  0.2175
    201575    381912  51.718 102.658  28.434  0.2258
    201575    382642  51.718 105.638  27.935  0.2158
    201575    382850  51.718  97.838  26.496  0.2153
    201575        42  51.718  93.518  25.348  0.2114
    201575    535151  51.718 101.698  34.949  0.2950
    201575    535602  51.718 101.738  35.207  0.2977
    201575    536271  51.718 101.698  35.055  0.2962
    201575    559164  51.718 101.738  35.074  0.2963
    201575    591685  51.718 109.037  27.842  0.2095
    201575    598515  51.718 108.618  27.878  0.2105
    201575    600083  51.718 109.037  28.408  0.2147
    201575    604314  51.718 109.037  29.393  0.2238
    201575   1940406  51.718  86.118  36.492  0.3601
    201575   1940408  51.718  86.118  33.917  0.3264
    201575   1940409  51.718  86.118  31.068  0.2910
    201575   1940411  51.718  86.118  33.520  0.3213
    201575   1949728  51.718 108.407  28.087  0.2127
    201575   1949729  51.718 108.407  28.087  0.2127
    201575    201010  51.718 108.978  29.103  0.2212
    201575    201598  51.718  94.228  33.126  0.2936
    201575   2420891  51.718  93.978  28.350  0.2416
    201575   2420895  51.718  98.507  27.615  0.2252
    201575   2432056  51.718 112.298  30.328  0.2269
    201575    263881  51.718 115.597  28.205  0.2027
    201575   3289646  51.718  86.118  33.379  0.3195
    201575   3289647  51.718  86.118  31.009  0.2903
    201575   3289648  51.718  86.118  33.535  0.3215
    201575    380484  51.718 100.497  28.635  0.2317
    201575    381472  51.718  90.787  38.741  0.3734
    201575    381573  51.718 100.978  29.802  0.2425
    201575    382780  51.718  98.158  33.950  0.2929
    201575    396560  51.718 102.158  28.558  0.2279
    201575    396561  51.718 102.027  28.386  0.2264
    201575    397207  51.718  92.368  30.810  0.2720
    201575    426662  51.718 101.948  29.362  0.2362
    201575    487387  51.718 105.027  30.776  0.2443
    201575    539334  51.718 105.807  34.035  0.2756
    201575    557840  51.718 105.807  34.004  0.2753
    201575    569270  51.718  90.028  30.306  0.2719
    201575    599116  51.718 113.097  30.802  0.2298
    201575    604127  51.718 113.097  28.870  0.2124
    201575    604316  51.718 113.097  30.910  0.2308
    201575    137781  51.718 128.317  27.595  0.1810
    201575    138989  51.718 128.317  27.595  0.1810
    201575   1779058  51.718 114.658  34.810  0.2646
    201575   1940402  51.718  91.317  36.137  0.3380
    201575   1940403  51.718  91.317  35.141  0.3257
    201575   1940404  51.718  91.317  37.240  0.3520
    201575   1949727  51.718 107.437  30.348  0.2356
    201575    201287  51.718  96.327  31.971  0.2754
    201575    201432  51.718 108.297  26.056  0.1945
    201575    201577  51.718  93.747  39.023  0.3666
    201575   2036989  51.718 123.767  31.379  0.2178
    201575   2037430  51.718  94.418  29.969  0.2580
    201575   2420782  51.718  98.137  28.266  0.2325
    201575   2420890  51.718  96.927  32.103  0.2755
    201575   2420894  51.718 101.457  31.772  0.2617
    201575   2432042  51.718 117.327  30.554  0.2206
    201575   2432051  51.718 115.617  30.331  0.2214
    201575    245764  51.718 102.158  28.559  0.2279
    201575   3115577  51.718 101.987  30.792  0.2505
    201575   3286429  51.718  94.418  30.874  0.2679
    201575    343755  51.718 128.317  27.595  0.1810
    201575    381325  51.718  89.308  39.337  0.3868
    201575    467094  51.718 109.738  28.062  0.2104
    201575    536044  51.718 109.797  35.184  0.2785
    201575    558766  51.718 109.837  35.343  0.2800
    201575    604732  51.718 116.817  28.938  0.2073
    201575   1258671  51.718  97.427  37.984  0.3417
    201575   2204343  51.718  95.847  35.593  0.3179
    201575    240774  51.718  98.157  30.812  0.2588
    201575   2420781  51.718 101.087  32.460  0.2697
    201575   3115579  51.718  98.337  37.915  0.3381
    201575   3289645  51.718  94.007  34.870  0.3145
    201575   3289655  51.718  98.267  31.623  0.2672
    201575    395933  51.718  98.417  31.047  0.2607
    201575        54  51.718  95.847  38.247  0.3499
    201575    555146  51.718 105.127  35.500  0.2926
    201575    596622  51.718 108.337  31.870  0.2486
    201575    598730  51.718 121.597  35.026  0.2533
    201575    599134  51.718 120.327  30.073  0.2118
    201575   1258223  51.718 101.387  37.931  0.3293
    201575    238717  51.718 102.127  30.229  0.2445
    201575    239917  51.718 102.347  31.628  0.2583
    201575    240995  51.718 102.087  31.431  0.2568
    201575   3289649  51.718 100.377  32.510  0.2719
    201575   3321788  51.718 104.757  35.671  0.2953
    201575   3321789  51.718 104.757  36.679  0.3062
    201575   3590084  51.718  97.467  36.119  0.3194
    201575   3622097  51.718 105.187  29.653  0.2330
    201575    426317  51.718  98.687  31.397  0.2638
    201575    597900  51.718 129.027  29.007  0.1912
    201575    597909  51.718 124.607  27.386  0.1839
    201575    604525  51.718 123.667  31.511  0.2190
    201575       716  51.718 105.817  30.608  0.2412
    201575    184073  51.718 104.757  35.922  0.2980
    201575   2031737  51.718 112.727  34.579  0.2663
    201575    238718  51.718 106.057  30.819  0.2428
    201575   3115578  51.718 110.477  30.446  0.2311
    201575   3115581  51.718 112.067  33.466  0.2568
    201575    393492  51.718 106.337  32.804  0.2619
    201575    394080  51.718 106.597  33.104  0.2644
    201575    394110  51.718 108.277  30.422  0.2348
    201575    418854  51.718 106.657  32.353  0.2567
    201575    598949  51.718 133.747  28.693  0.1830
    201575    600986  51.718 128.417  28.998  0.1919
    201575    600987  51.718 127.007  29.041  0.1940
    201575    603485  51.718 127.007  33.841  0.2336
    201575    605127  51.718 133.087  29.059  0.1866
    201575    238915  51.718 112.207  30.987  0.2331
    201575    239700  51.718 110.307  32.314  0.2491
    201575   3589577  51.718 106.027  30.194  0.2367
    201575   3590080  51.718 103.397  36.264  0.3051
    201575   3590081  51.718 103.397  31.568  0.2555
    201575    379450  51.718 123.097  28.591  0.1955
    201575    482496  51.718 104.857  36.278  0.3016
    201575    515472  51.718 112.937  39.184  0.3123
    201575    516088  51.718 107.277  39.484  0.3304
    201575    596824  51.718 121.117  34.105  0.2458
    201575      1112  51.718 113.117  34.207  0.2619
    201575    201788  51.718 117.847  33.261  0.2440
    201575    238917  51.718 116.457  32.381  0.2385
    201575    240996  51.718 114.587  33.094  0.2484
    201575    268371  51.718 114.847  33.288  0.2498
    201575    328866  51.718 119.817  35.768  0.2634
    201575   3590077  51.718 106.737  32.990  0.2629
    201575   3622099  51.718 117.167  31.110  0.2258
    201575    598105  51.718 141.297  30.287  0.1861
    201575    599282  51.718 125.977  31.565  0.2160
    201575    603872  51.718 140.827  32.147  0.2004
    201575       726  51.718 118.397  31.385  0.2262
    201575        85  51.718 121.137  30.356  0.2130
    201575   1632174  51.718 118.417  35.105  0.2600
    201575    194206  51.718 119.677  30.658  0.2178
    201575    196169  51.718 120.167  30.670  0.2172
    201575    199824  51.718 131.037  31.108  0.2051
    201575   3115582  51.718 120.557  33.056  0.2374
    201575    370128  51.718 120.167  30.848  0.2187
    201575    372453  51.718 119.677  30.832  0.2193
    201575    398813  51.718 118.557  32.512  0.2360
    201575    605339  51.718 145.597  29.556  0.1762
    201575    605354  51.718 141.477  29.944  0.1834
    201575   1632158  51.718 121.737  36.544  0.2669
    201575   1765683  51.718 128.957  35.430  0.2439
    201575   1765684  51.718 128.957  35.544  0.2449
    201575    195927  51.718 123.967  32.714  0.2288
    201575    196370  51.718 123.967  29.837  0.2046
    201575    197796  51.718 123.187  29.461  0.2026
    201575    238916  51.718 124.707  32.698  0.2275
    201575    282116  51.718 127.517  35.690  0.2486
    201575    599135  51.718 144.407  31.868  0.1940
    201575    599487  51.718 133.287  31.268  0.2034
    201575    212912  51.718 138.907  29.370  0.1821
    201575    419505  51.718 128.567  32.602  0.2208
    201575    196598  51.718 131.707  32.077  0.2119
    201575    213336  51.718 143.697  31.989  0.1957
    201575    213424  51.718 143.697  30.987  0.1885
    201575   2323582  51.718 141.587  33.651  0.2108
    201575    300780  51.718 132.577  32.535  0.2144
    201575    378669  51.718 143.697  29.340  0.1767
    201575    209497  51.718 141.167  33.912  0.2133
    201575    197408  51.718 141.446  30.459  0.1872
    201575    213834  51.718 155.246  28.334  0.1586
    201575    378825  51.718 140.986  34.737  0.2199
    201575    425069  51.718 151.876  31.755  0.1848
    201575     15928  51.718 146.536  33.175  0.2010
    201575    213492  51.718 157.406  31.131  0.1749
    201575    459350  51.718 142.276  34.875  0.2192
    201575    459373  51.718 142.636  34.005  0.2121
    201575    517407  51.718 142.636  35.439  0.2230
    201575    460402  51.718 147.246  36.304  0.2232
    201575    517244  51.718 153.966  33.881  0.1972
    201575    457957  51.718 149.896  37.444  0.2281
    201575    464811  51.718 155.986  32.067  0.1826
    201575   3577342  51.718 147.096  36.228  0.2228
    201575   3577343  51.718 147.096  36.228  0.2228
    201575   3577345  51.718 163.706  35.576  0.1978
    201575   3577346  51.718 163.706  35.576  0.1978
    201575   3577344  51.718 173.535  35.297  0.1858
    201575    455288  51.718 187.005  37.368  0.1856
    440390   1672288  50.298  58.838  32.870  0.4310
    440390    345349  50.298  74.778  24.931  0.2489
    440390    379673  50.298  69.558  25.238  0.2667
    440390     50498  50.298  69.898  25.870  0.2743
    440390   1829958  50.298  74.368  26.171  0.2657
    440390   1829959  50.298  73.828  28.138  0.2931
    440390   1829961  50.298  74.368  26.051  0.2642
    440390    201093  50.298  68.338  26.006  0.2807
    440390    201561  50.298  73.178  25.471  0.2599
    440390    229429  50.298  62.368  34.493  0.4412
    440390   2420769  50.298  65.628  27.270  0.3076
    440390    554303  50.298  80.868  31.365  0.3143
    440390    557171  50.298  80.868  31.303  0.3135
    440390    186720  50.298  65.508  36.546  0.4611
    440390    201483  50.298  72.788  24.955  0.2543
    440390    201525  50.298  72.378  25.701  0.2650
    440390     24077  50.298  78.908  31.856  0.3272
    440390   2420770  50.298  70.068  28.502  0.3103
    440390   2420771  50.298  70.068  28.704  0.3131
    440390   2420774  50.298  70.068  27.971  0.3027
    440390   2420775  50.298  69.558  28.169  0.3072
    440390   2420776  50.298  69.558  28.375  0.3102
    440390   2420778  50.298  69.558  27.901  0.3034
    440390    286080  50.298  73.188  32.001  0.3498
    440390   3115585  50.298  70.038  32.984  0.3776
    440390    535374  50.298  85.188  31.144  0.2985
    440390    556194  50.298  84.738  33.438  0.3291
    440390    557582  50.298  85.188  31.176  0.2989
    440390    557781  50.298  84.778  33.335  0.3276
    440390       589  50.298  66.608  32.771  0.3895
    440390    593626  50.298  78.458  27.093  0.2665
    440390    593897  50.298  77.738  26.952  0.2666
    440390   1077189  50.298  92.068  23.938  0.2021
    440390    201170  50.298  76.618  27.386  0.2751
    440390    134807  50.298  78.198  32.776  0.3424
    440390   1814790  50.298  83.508  31.038  0.3020
    440390    201142  50.298  75.608  27.719  0.2823
    440390    201739  50.298  91.528  24.083  0.2045
    440390    203689  50.298  77.018  27.533  0.2759
    440390    217299  50.298  83.008  27.957  0.2654
    440390   2391541  50.298  74.708  33.241  0.3622
    440390   2420772  50.298  74.408  28.535  0.2967
    440390   2420777  50.298  73.898  28.276  0.2948
    440390    382010  50.298  76.638  27.350  0.2746
    440390    396950  50.298  75.698  27.398  0.2779
    440390    534478  50.298  90.008  30.985  0.2834
    440390    553690  50.298  90.008  31.016  0.2838
    440390    557782  50.298  89.118  33.175  0.3123
    440390    558364  50.298  89.078  33.278  0.3137
    440390    593395  50.298  82.178  29.226  0.2831
    440390    594557  50.298  81.958  29.303  0.2846
    440390    594798  50.298  76.778  32.360  0.3416
    440390    595720  50.298  76.398  27.390  0.2758
    440390    596179  50.298  76.648  27.425  0.2756
    440390    596448  50.298  81.428  29.140  0.2841
    440390   1086789  50.298  96.048  24.506  0.2011
    440390   1086790  50.298  96.198  24.221  0.1981
    440390   1088073  50.298  90.338  24.240  0.2083
    440390   1202298  50.298  81.098  28.626  0.2785
    440390   1643901  50.298 100.378  26.951  0.2178
    440390    184050  50.298  80.028  28.900  0.2849
    440390    203047  50.298  81.098  28.407  0.2758
    440390    203637  50.298  81.408  28.438  0.2754
    440390    204098  50.298  81.098  27.227  0.2614
    440390     21731  50.298  87.818  28.148  0.2560
    440390    231070  50.298  80.048  27.570  0.2683
    440390   2420773  50.298  77.358  31.339  0.3254
    440390   2420780  50.298  78.128  28.354  0.2833
    440390   2420893  50.298  78.128  29.358  0.2963
    440390   2432043  50.298 101.158  23.940  0.1877
    440390   3115574  50.298  82.098  33.525  0.3391
    440390   3115575  50.298  82.248  33.543  0.3388
    440390    379662  50.298  80.958  29.479  0.2896
    440390    380330  50.298  80.338  29.455  0.2911
    440390    380464  50.298  81.498  28.552  0.2765
    440390    381936  50.298  80.878  28.339  0.2756
    440390    381946  50.298  80.378  28.983  0.2850
    440390    389356  50.298  80.028  27.573  0.2683
    440390    394779  50.298  80.068  27.588  0.2684
    440390    435505  50.298  75.648  36.164  0.4028
    440390    437888  50.298  87.118  25.887  0.2321
    440390    540867  50.298  93.958  33.015  0.2968
    440390    558040  50.298  93.918  33.118  0.2981
    440390    593394  50.298  80.088  29.504  0.2925
    440390    594127  50.298  80.478  34.198  0.3541
    440390    594789  50.298  80.368  29.324  0.2894
    440390    594799  50.298  80.948  34.159  0.3518
    440390       629  50.298  80.288  29.559  0.2926
    440390        71  50.298  80.668  28.320  0.2759
    440390       908  50.298  80.668  30.830  0.3079
    440390   1087300  50.298  93.788  24.549  0.2054
    440390   1087301  50.298  93.978  24.790  0.2075
    440390   1224527  50.298 108.848  31.228  0.2441
    440390    184049  50.298  83.768  29.865  0.2866
    440390    187367  50.298  78.688  37.053  0.4030
    440390    201288  50.298  94.188  25.719  0.2165
    440390    201393  50.298  98.788  27.816  0.2294
    440390    201748  50.298  97.728  27.575  0.2289
    440390    231374  50.298  83.828  29.405  0.2808
    440390   2420779  50.298  81.078  32.076  0.3230
    440390   2420892  50.298  81.078  33.688  0.3449
    440390   2429890  50.298 106.568  26.061  0.1992
    440390    276778  50.298  83.788  29.619  0.2835
    440390    298406  50.298 104.238  27.415  0.2157
    440390   3104091  50.298  96.468  24.184  0.1973
    440390   3104092  50.298  95.748  24.281  0.1994
    440390   3104093  50.298  96.108  24.226  0.1983
    440390   3217984  50.298  96.468  24.139  0.1968
    440390    364565  50.298  79.348  36.065  0.3854
    440390    365697  50.298  79.348  36.312  0.3891
    440390    378358  50.298  94.358  23.614  0.1951
    440390    383102  50.298  98.178  28.030  0.2327
    440390    383451  50.298  86.008  28.573  0.2652
    440390    389357  50.298  83.768  29.638  0.2838
    440390    389559  50.298  83.458  27.590  0.2599
    440390    394777  50.298  90.988  30.020  0.2698
    440390    397180  50.298  81.578  34.315  0.3517
    440390    441618  50.298  93.948  24.774  0.2074
    440390    443843  50.298  90.348  29.415  0.2644
    440390    534706  50.298  97.748  32.639  0.2828
    440390    535823  50.298  97.748  32.768  0.2843
    440390    540613  50.298  97.748  32.542  0.2817
    440390    540868  50.298  97.748  32.867  0.2854
    440390    610449  50.298  89.168  27.209  0.2424
    440390       715  50.298  89.398  23.783  0.2052
    440390   1258452  50.298  80.168  38.720  0.4220
    440390   1940415  50.298  82.188  33.653  0.3405
    440390   1940416  50.298  82.188  29.821  0.2905
    440390   1940418  50.298  82.188  33.958  0.3447
    440390   1940419  50.298  82.188  30.592  0.3002
    440390   1940420  50.298  82.188  32.964  0.3312
    440390   1949725  50.298 104.107  25.630  0.1990
    440390   1949726  50.298 104.107  25.630  0.1990
    440390    201177  50.298  98.178  28.335  0.2358
    440390    201241  50.298 103.268  28.146  0.2244
    440390    201334  50.298  96.798  28.534  0.2407
    440390    201375  50.298  96.788  28.159  0.2368
    440390    201584  50.298  97.248  28.156  0.2358
    440390    202924  50.298  88.878  30.303  0.2783
    440390    203734  50.298  90.058  30.359  0.2760
    440390    204065  50.298  88.318  29.996  0.2762
    440390    216258  50.298  97.478  25.099  0.2046
    440390    216439  50.298  97.438  25.081  0.2045
    440390   2205836  50.298 108.378  31.127  0.2440
    440390    231171  50.298  87.218  29.594  0.2742
    440390   2432062  50.298 111.998  25.909  0.1900
    440390    245570  50.298  98.328  26.353  0.2155
    440390    245571  50.298  98.268  26.265  0.2148
    440390    381912  50.298 102.658  28.283  0.2269
    440390    382642  50.298 105.638  27.419  0.2133
    440390    382850  50.298  97.838  25.891  0.2118
    440390        42  50.298  93.518  24.901  0.2094
    440390    535151  50.298 101.698  34.155  0.2898
    440390    535602  50.298 101.738  34.162  0.2898
    440390    536271  50.298 101.698  34.267  0.2911
    440390    559164  50.298 101.738  34.046  0.2885
    440390    591685  50.298 109.037  27.258  0.2064
    440390    598515  50.298 108.618  27.267  0.2071
    440390    600083  50.298 109.037  27.951  0.2127
    440390    604314  50.298 109.037  28.774  0.2204
    440390   1940406  50.298  86.118  36.293  0.3625
    440390   1940408  50.298  86.118  34.176  0.3343
    440390   1940409  50.298  86.118  31.713  0.3029
    440390   1940411  50.298  86.118  34.175  0.3343
    440390   1949728  50.298 108.407  27.931  0.2136
    440390   1949729  50.298 108.407  27.931  0.2136
    440390    201010  50.298 108.978  27.987  0.2132
    440390    201598  50.298  94.228  32.821  0.2938
    440390   2420891  50.298  93.978  28.282  0.2438
    440390   2420895  50.298  98.507  27.574  0.2275
    440390   2432056  50.298 112.298  30.104  0.2272
    440390    263881  50.298 115.597  27.293  0.1969
    440390   3289646  50.298  86.118  34.043  0.3325
    440390   3289647  50.298  86.118  31.641  0.3020
    440390   3289648  50.298  86.118  34.019  0.3322
    440390    380484  50.298 100.497  28.732  0.2354
    440390    381472  50.298  90.787  38.646  0.3773
    440390    381573  50.298 100.978  28.428  0.2314
    440390    382780  50.298  98.158  32.067  0.2755
    440390    396560  50.298 102.158  28.325  0.2282
    440390    396561  50.298 102.027  28.060  0.2258
    440390    397207  50.298  92.368  30.414  0.2709
    440390    426662  50.298 101.948  28.650  0.2318
    440390    487387  50.298 105.027  29.979  0.2392
    440390    539334  50.298 105.807  33.237  0.2705
    440390    557840  50.298 105.807  33.315  0.2713
    440390    569270  50.298  90.028  30.502  0.2777
    440390    599116  50.298 113.097  30.432  0.2289
    440390    604127  50.298 113.097  28.421  0.2106
    440390    604316  50.298 113.097  30.493  0.2294
    440390    137781  50.298 128.317  26.927  0.1775
    440390    138989  50.298 128.317  26.927  0.1775
    440390   1779058  50.298 114.658  34.498  0.2644
    440390   1940402  50.298  91.317  36.041  0.3414
    440390   1940403  50.298  91.317  34.846  0.3264
    440390   1940404  50.298  91.317  36.663  0.3493
    440390   1949727  50.298 107.437  30.911  0.2437
    440390    201287  50.298  96.327  31.361  0.2721
    440390    201432  50.298 108.297  25.582  0.1923
    440390    201577  50.298  93.747  39.948  0.3838
    440390   2036989  50.298 123.767  30.886  0.2157
    440390   2037430  50.298  94.418  30.616  0.2683
    440390   2420782  50.298  98.137  28.177  0.2343
    440390   2420890  50.298  96.927  31.584  0.2731
    440390   2420894  50.298 101.457  31.301  0.2599
    440390   2432042  50.298 117.327  30.528  0.2227
    440390   2432051  50.298 115.617  29.963  0.2204
    440390    245764  50.298 102.158  28.325  0.2282
    440390   3115577  50.298 101.987  31.022  0.2558
    440390   3286429  50.298  94.418  31.594  0.2793
    440390    343755  50.298 128.317  26.927  0.1775
    440390    381325  50.298  89.308  40.247  0.4051
    440390    467094  50.298 109.738  27.032  0.2032
    440390    536044  50.298 109.797  34.577  0.2755
    440390    558766  50.298 109.837  34.469  0.2743
    440390    604732  50.298 116.817  28.477  0.2054
    440390   1258671  50.298  97.427  36.727  0.3309
    440390   2204343  50.298  95.847  35.662  0.3228
    440390    240774  50.298  98.157  30.196  0.2553
    440390   2420781  50.298 101.087  32.064  0.2687
    440390   3115579  50.298  98.337  36.776  0.3288
    440390   3289645  50.298  94.007  35.127  0.3217
    440390   3289655  50.298  98.267  31.885  0.2733
    440390    395933  50.298  98.417  30.666  0.2598
    440390        54  50.298  95.847  37.574  0.3461
    440390    555146  50.298 105.127  34.710  0.2875
    440390    596622  50.298 108.337  30.952  0.2424
    440390    598730  50.298 121.597  34.036  0.2469
    440390    599134  50.298 120.327  29.737  0.2111
    440390   1258223  50.298 101.387  36.684  0.3190
    440390    238717  50.298 102.127  29.787  0.2429
    440390    239917  50.298 102.347  31.926  0.2645
    440390    240995  50.298 102.087  31.614  0.2618
    440390   3289649  50.298 100.377  33.401  0.2848
    440390   3321788  50.298 104.757  35.522  0.2972
    440390   3321789  50.298 104.757  35.896  0.3012
    440390   3590084  50.298  97.467  36.308  0.3258
    440390   3622097  50.298 105.187  29.707  0.2362
    440390    426317  50.298  98.687  31.175  0.2646
    440390    597900  50.298 129.027  28.520  0.1891
    440390    597909  50.298 124.607  26.933  0.1820
    440390    604525  50.298 123.667  31.289  0.2193
    440390       716  50.298 105.817  31.002  0.2478
    440390    184073  50.298 104.757  34.943  0.2909
    440390   2031737  50.298 112.727  33.636  0.2600
    440390    238718  50.298 106.057  31.179  0.2491
    440390   3115578  50.298 110.477  30.643  0.2355
    440390   3115581  50.298 112.067  32.326  0.2486
    440390    393492  50.298 106.337  32.026  0.2570
    440390    394080  50.298 106.597  32.503  0.2613
    440390    394110  50.298 108.277  29.878  0.2322
    440390    418854  50.298 106.657  32.148  0.2576
    440390    598949  50.298 133.747  28.438  0.1828
    440390    600986  50.298 128.417  28.730  0.1916
    440390    600987  50.298 127.007  28.754  0.1936
    440390    603485  50.298 127.007  33.322  0.2314
    440390    605127  50.298 133.087  28.308  0.1825
    440390    238915  50.298 112.207  31.230  0.2379
    440390    239700  50.298 110.307  31.551  0.2445
    440390   3589577  50.298 106.027  30.417  0.2416
    440390   3590080  50.298 103.397  37.036  0.3175
    440390   3590081  50.298 103.397  32.132  0.2643
    440390    379450  50.298 123.097  28.226  0.1944
    440390    482496  50.298 104.857  35.853  0.3005
    440390    515472  50.298 112.937  37.596  0.2992
    440390    516088  50.298 107.277  37.858  0.3162
    440390    596824  50.298 121.117  33.446  0.2424
    440390      1112  50.298 113.117  35.173  0.2743
    440390    201788  50.298 117.847  33.263  0.2466
    440390    238917  50.298 116.457  31.556  0.2334
    440390    240996  50.298 114.587  33.007  0.2503
    440390    268371  50.298 114.847  33.463  0.2541
    440390    328866  50.298 119.817  35.097  0.2599
    440390   3590077  50.298 106.737  32.971  0.2658
    440390   3622099  50.298 117.167  31.294  0.2298
    440390    598105  50.298 141.297  29.469  0.1818
    440390    599282  50.298 125.977  30.615  0.2102
    440390    603872  50.298 140.827  31.402  0.1966
    440390       726  50.298 118.397  31.653  0.2310
    440390        85  50.298 121.137  29.753  0.2100
    440390   1632174  50.298 118.417  35.928  0.2706
    440390    194206  50.298 119.677  30.427  0.2180
    440390    196169  50.298 120.167  30.629  0.2190
    440390    199824  50.298 131.037  30.158  0.1995
    440390   3115582  50.298 120.557  31.889  0.2295
    440390    370128  50.298 120.167  30.844  0.2209
    440390    372453  50.298 119.677  30.631  0.2198
    440390    398813  50.298 118.557  32.633  0.2396
    440390    605339  50.298 145.597  28.726  0.1718
    440390    605354  50.298 141.477  29.542  0.1821
    440390   1632158  50.298 121.737  37.356  0.2774
    440390   1765683  50.298 128.957  35.036  0.2429
    440390   1765684  50.298 128.957  34.991  0.2425
    440390    195927  50.298 123.967  31.714  0.2225
    440390    196370  50.298 123.967  29.227  0.2015
    440390    197796  50.298 123.187  28.996  0.2007
    440390    238916  50.298 124.707  32.684  0.2296
    440390    282116  50.298 127.517  34.795  0.2433
    440390    599135  50.298 144.407  31.160  0.1905
    440390    599487  50.298 133.287  30.291  0.1976
    440390    212912  50.298 138.907  29.205  0.1825
    440390    419505  50.298 128.567  32.892  0.2253
    440390    196598  50.298 131.707  31.968  0.2131
    440390    213336  50.298 143.697  30.693  0.1880
    440390    213424  50.298 143.697  29.828  0.1817
    440390   2323582  50.298 141.587  33.429  0.2110
    440390    300780  50.298 132.577  32.738  0.2181
    440390    378669  50.298 143.697  29.071  0.1763
    440390    209497  50.298 141.167  33.995  0.2159
    440390    197408  50.298 141.446  30.023  0.1856
    440390    213834  50.298 155.246  27.259  0.1529
    440390    378825  50.298 140.986  35.082  0.2246
    440390    425069  50.298 151.876  30.794  0.1797
    440390     15928  50.298 146.536  32.507  0.1978
    440390    213492  50.298 157.406  30.288  0.1707
    440390    459350  50.298 142.276  34.674  0.2196
    440390    459373  50.298 142.636  34.034  0.2142
    440390    517407  50.298 142.636  35.090  0.2223
    440390    460402  50.298 147.246  35.793  0.2213
    440390    517244  50.298 153.966  34.014  0.1998
    440390    457957  50.298 149.896  36.711  0.2246
    440390    464811  50.298 155.986  32.280  0.1855
    440390   3577342  50.298 147.096  36.315  0.2254
    440390   3577343  50.298 147.096  36.315  0.2254
    440390   3577345  50.298 163.706  35.621  0.1997
    440390   3577346  50.298 163.706  35.621  0.1997
    440390   3577344  50.298 173.535  35.324  0.1874
    440390    455288  50.298 187.005  36.094  0.1794
   1672288    345349  58.838  74.778  30.761  0.2991
   1672288    379673  58.838  69.558  32.006  0.3320
   1672288     50498  58.838  69.898  35.758  0.3846
   1672288   1829958  58.838  74.368  38.321  0.4039
   1672288   1829959  58.838  73.828  35.643  0.3674
   1672288   1829961  58.838  74.368  38.602  0.4080
   1672288    201093  58.838  68.338  35.368  0.3852
   1672288    201561  58.838  73.178  32.058  0.3207
   1672288    229429  58.838  62.368  55.727  0.8511
   1672288   2420769  58.838  65.628  37.070  0.4242
   1672288    554303  58.838  80.868  36.373  0.3520
   1672288    557171  58.838  80.868  36.382  0.3521
   1672288    186720  58.838  65.508  36.600  0.4171
   1672288    201483  58.838  72.788  33.435  0.3405
   1672288    201525  58.838  72.378  31.781  0.3196
   1672288     24077  58.838  78.908  35.236  0.3437
   1672288   2420770  58.838  70.068  39.887  0.4481
   1672288   2420771  58.838  70.068  39.614  0.4436
   1672288   2420774  58.838  70.068  37.703  0.4134
   1672288   2420775  58.838  69.558  39.881  0.4506
   1672288   2420776  58.838  69.558  39.607  0.4461
   1672288   2420778  58.838  69.558  37.721  0.4160
   1672288    286080  58.838  73.188  35.425  0.3667
   1672288   3115585  58.838  70.038  32.427  0.3362
   1672288    535374  58.838  85.188  36.675  0.3416
   1672288    556194  58.838  84.738  36.558  0.3416
   1672288    557582  58.838  85.188  36.561  0.3402
   1672288    557781  58.838  84.778  36.519  0.3410
   1672288       589  58.838  66.608  34.334  0.3768
   1672288    593626  58.838  78.458  30.943  0.2909
   1672288    593897  58.838  77.738  31.168  0.2957
   1672288   1077189  58.838  92.068  31.885  0.2679
   1672288    201170  58.838  76.618  32.239  0.3123
   1672288    134807  58.838  78.198  35.424  0.3486
   1672288   1814790  58.838  83.508  36.814  0.3488
   1672288    201142  58.838  75.608  35.546  0.3594
   1672288    201739  58.838  91.528  31.355  0.2635
   1672288    203689  58.838  77.018  32.312  0.3121
   1672288    217299  58.838  83.008  32.103  0.2925
   1672288   2391541  58.838  74.708  35.244  0.3585
   1672288   2420772  58.838  74.408  40.389  0.4350
   1672288   2420777  58.838  73.898  40.251  0.4352
   1672288    382010  58.838  76.638  32.287  0.3129
   1672288    396950  58.838  75.698  32.075  0.3130
   1672288    534478  58.838  90.008  36.505  0.3249
   1672288    553690  58.838  90.008  36.391  0.3236
   1672288    557782  58.838  89.118  36.845  0.3316
   1672288    558364  58.838  89.078  36.704  0.3300
   1672288    593395  58.838  82.178  31.088  0.2828
   1672288    594557  58.838  81.958  31.194  0.2846
   1672288    594798  58.838  76.778  38.029  0.3897
   1672288    595720  58.838  76.398  32.173  0.3122
   1672288    596179  58.838  76.648  32.427  0.3146
   1672288    596448  58.838  81.428  31.235  0.2865
   1672288   1086789  58.838  96.048  31.704  0.2574
   1672288   1086790  58.838  96.198  31.555  0.2555
   1672288   1088073  58.838  90.338  32.453  0.2780
   1672288   1202298  58.838  81.098  32.542  0.3030
   1672288   1643901  58.838 100.378  34.803  0.2797
   1672288    184050  58.838  80.028  33.004  0.3118
   1672288    203047  58.838  81.098  34.449  0.3266
   1672288    203637  58.838  81.408  34.023  0.3203
   1672288    204098  58.838  81.098  33.565  0.3155
   1672288     21731  58.838  87.818  31.027  0.2683
   1672288    231070  58.838  80.048  32.421  0.3045
   1672288   2420773  58.838  77.358  37.521  0.3802
   1672288   2420780  58.838  78.128  39.102  0.3996
   1672288   2420893  58.838  78.128  39.165  0.4005
   1672288   2432043  58.838 101.158  30.925  0.2396
   1672288   3115574  58.838  82.098  36.904  0.3547
   1672288   3115575  58.838  82.248  37.220  0.3583
   1672288    379662  58.838  80.958  32.377  0.3014
   1672288    380330  58.838  80.338  32.207  0.3011
   1672288    380464  58.838  81.498  34.263  0.3230
   1672288    381936  58.838  80.878  32.537  0.3036
   1672288    381946  58.838  80.378  32.063  0.2992
   1672288    389356  58.838  80.028  32.520  0.3058
   1672288    394779  58.838  80.068  32.489  0.3053
   1672288    435505  58.838  75.648  37.402  0.3852
   1672288    437888  58.838  87.118  32.856  0.2905
   1672288    540867  58.838  93.958  36.675  0.3158
   1672288    558040  58.838  93.918  36.644  0.3156
   1672288    593394  58.838  80.088  32.137  0.3009
   1672288    594127  58.838  80.478  38.034  0.3755
   1672288    594789  58.838  80.368  32.147  0.3003
   1672288    594799  58.838  80.948  37.983  0.3731
   1672288       629  58.838  80.288  32.216  0.3013
   1672288        71  58.838  80.668  36.329  0.3521
   1672288       908  58.838  80.668  37.583  0.3687
   1672288   1087300  58.838  93.788  32.353  0.2690
   1672288   1087301  58.838  93.978  32.317  0.2682
   1672288   1224527  58.838 108.848  33.966  0.2540
   1672288    184049  58.838  83.768  32.917  0.3001
   1672288    187367  58.838  78.688  37.776  0.3787
   1672288    201288  58.838  94.188  32.382  0.2684
   1672288    201393  58.838  98.788  34.634  0.2816
   1672288    201748  58.838  97.728  34.459  0.2822
   1672288    231374  58.838  83.828  32.318  0.2929
   1672288   2420779  58.838  81.078  36.686  0.3554
   1672288   2420892  58.838  81.078  37.149  0.3615
   1672288   2429890  58.838 106.568  30.424  0.2254
   1672288    276778  58.838  83.788  32.586  0.2961
   1672288    298406  58.838 104.238  33.249  0.2561
   1672288   3104091  58.838  96.468  30.580  0.2452
   1672288   3104092  58.838  95.748  31.133  0.2522
   1672288   3104093  58.838  96.108  30.887  0.2490
   1672288   3217984  58.838  96.468  32.126  0.2608
   1672288    364565  58.838  79.348  37.340  0.3703
   1672288    365697  58.838  79.348  37.749  0.3759
   1672288    378358  58.838  94.358  31.996  0.2640
   1672288    383102  58.838  98.178  34.259  0.2791
   1672288    383451  58.838  86.008  35.358  0.3229
   1672288    389357  58.838  83.768  32.602  0.2964
   1672288    389559  58.838  83.458  32.183  0.2923
   1672288    394777  58.838  90.988  33.290  0.2857
   1672288    397180  58.838  81.578  38.501  0.3778
   1672288    441618  58.838  93.948  32.340  0.2685
   1672288    443843  58.838  90.348  31.088  0.2632
   1672288    534706  58.838  97.748  37.016  0.3096
   1672288    535823  58.838  97.748  37.106  0.3106
   1672288    540613  58.838  97.748  37.100  0.3105
   1672288    540868  58.838  97.748  37.022  0.3096
   1672288    610449  58.838  89.168  31.784  0.2735
   1672288       715  58.838  89.398  34.194  0.2998
   1672288   1258452  58.838  80.168  36.397  0.3547
   1672288   1940415  58.838  82.188  39.285  0.3861
   1672288   1940416  58.838  82.188  36.331  0.3470
   1672288   1940418  58.838  82.188  39.862  0.3940
   1672288   1940419  58.838  82.188  37.232  0.3587
   1672288   1940420  58.838  82.188  36.515  0.3494
   1672288   1949725  58.838 104.107  32.785  0.2519
   1672288   1949726  58.838 104.107  32.785  0.2519
   1672288    201177  58.838  98.178  35.158  0.2885
   1672288    201241  58.838 103.268  34.360  0.2690
   1672288    201334  58.838  96.798  35.165  0.2919
   1672288    201375  58.838  96.788  35.540  0.2960
   1672288    201584  58.838  97.248  35.511  0.2945
   1672288    202924  58.838  88.878  32.611  0.2833
   1672288    203734  58.838  90.058  35.706  0.3155
   1672288    204065  58.838  88.318  32.346  0.2817
   1672288    216258  58.838  97.478  32.384  0.2613
   1672288    216439  58.838  97.438  32.188  0.2594
   1672288   2205836  58.838 108.378  31.539  0.2325
   1672288    231171  58.838  87.218  32.221  0.2830
   1672288   2432062  58.838 111.998  30.254  0.2152
   1672288    245570  58.838  98.328  32.834  0.2641
   1672288    245571  58.838  98.268  32.673  0.2626
   1672288    381912  58.838 102.658  34.161  0.2683
   1672288    382642  58.838 105.638  33.360  0.2544
   1672288    382850  58.838  97.838  32.306  0.2598
   1672288        42  58.838  93.518  33.748  0.2845
   1672288    535151  58.838 101.698  37.162  0.3012
   1672288    535602  58.838 101.738  37.258  0.3021
   1672288    536271  58.838 101.698  37.167  0.3013
   1672288    559164  58.838 101.738  37.252  0.3021
   1672288    591685  58.838 109.037  34.407  0.2578
   1672288    598515  58.838 108.618  34.377  0.2583
   1672288    600083  58.838 109.037  34.466  0.2584
   1672288    604314  58.838 109.037  33.357  0.2480
   1672288   1940406  58.838  86.118  38.746  0.3648
   1672288   1940408  58.838  86.118  40.188  0.3836
   1672288   1940409  58.838  86.118  38.160  0.3573
   1672288   1940411  58.838  86.118  37.290  0.3464
   1672288   1949728  58.838 108.407  32.732  0.2433
   1672288   1949729  58.838 108.407  32.732  0.2433
   1672288    201010  58.838 108.978  34.350  0.2574
   1672288    201598  58.838  94.228  36.734  0.3158
   1672288   2420891  58.838  93.978  40.779  0.3640
   1672288   2420895  58.838  98.507  37.750  0.3156
   1672288   2432056  58.838 112.298  32.500  0.2344
   1672288    263881  58.838 115.597  31.670  0.2218
   1672288   3289646  58.838  86.118  37.302  0.3465
   1672288   3289647  58.838  86.118  38.152  0.3572
   1672288   3289648  58.838  86.118  40.314  0.3853
   1672288    380484  58.838 100.497  35.004  0.2815
   1672288    381472  58.838  90.787  38.167  0.3424
   1672288    381573  58.838 100.978  35.485  0.2854
   1672288    382780  58.838  98.158  37.595  0.3149
   1672288    396560  58.838 102.158  32.710  0.2550
   1672288    396561  58.838 102.027  32.227  0.2505
   1672288    397207  58.838  92.368  32.636  0.2752
   1672288    426662  58.838 101.948  35.046  0.2787
   1672288    487387  58.838 105.027  31.565  0.2386
   1672288    539334  58.838 105.807  36.796  0.2878
   1672288    557840  58.838 105.807  36.712  0.2870
   1672288    569270  58.838  90.028  45.766  0.4439
   1672288    599116  58.838 113.097  34.410  0.2502
   1672288    604127  58.838 113.097  36.832  0.2726
   1672288    604316  58.838 113.097  34.404  0.2502
   1672288    137781  58.838 128.317  31.928  0.2057
   1672288    138989  58.838 128.317  31.928  0.2057
   1672288   1779058  58.838 114.658  35.225  0.2548
   1672288   1940402  58.838  91.317  39.967  0.3627
   1672288   1940403  58.838  91.317  39.529  0.3573
   1672288   1940404  58.838  91.317  38.641  0.3465
   1672288   1949727  58.838 107.437  32.778  0.2455
   1672288    201287  58.838  96.327  32.908  0.2692
   1672288    201432  58.838 108.297  32.958  0.2456
   1672288    201577  58.838  93.747  37.970  0.3313
   1672288   2036989  58.838 123.767  32.205  0.2141
   1672288   2037430  58.838  94.418  41.208  0.3678
   1672288   2420782  58.838  98.137  37.967  0.3190
   1672288   2420890  58.838  96.927  38.188  0.3248
   1672288   2420894  58.838 101.457  35.547  0.2849
   1672288   2432042  58.838 117.327  32.535  0.2265
   1672288   2432051  58.838 115.617  32.314  0.2273
   1672288    245764  58.838 102.158  32.789  0.2558
   1672288   3115577  58.838 101.987  35.910  0.2875
   1672288   3286429  58.838  94.418  38.790  0.3389
   1672288    343755  58.838 128.317  31.928  0.2057
   1672288    381325  58.838  89.308  35.477  0.3149
   1672288    467094  58.838 109.738  30.061  0.2170
   1672288    536044  58.838 109.797  36.857  0.2797
   1672288    558766  58.838 109.837  36.948  0.2805
   1672288    604732  58.838 116.817  36.716  0.2643
   1672288   1258671  58.838  97.427  36.737  0.3073
   1672288   2204343  58.838  95.847  38.499  0.3314
   1672288    240774  58.838  98.157  33.821  0.2746
   1672288   2420781  58.838 101.087  35.872  0.2892
   1672288   3115579  58.838  98.337  36.044  0.2976
   1672288   3289645  58.838  94.007  36.399  0.3126
   1672288   3289655  58.838  98.267  38.078  0.3199
   1672288    395933  58.838  98.417  33.961  0.2754
   1672288        54  58.838  95.847  39.846  0.3470
   1672288    555146  58.838 105.127  40.788  0.3311
   1672288    596622  58.838 108.337  39.815  0.3126
   1672288    598730  58.838 121.597  34.370  0.2353
   1672288    599134  58.838 120.327  36.427  0.2552
   1672288   1258223  58.838 101.387  36.518  0.2952
   1672288    238717  58.838 102.127  34.529  0.2731
   1672288    239917  58.838 102.347  36.130  0.2889
   1672288    240995  58.838 102.087  36.042  0.2886
   1672288   3289649  58.838 100.377  38.677  0.3209
   1672288   3321788  58.838 104.757  38.543  0.3082
   1672288   3321789  58.838 104.757  37.011  0.2924
   1672288   3590084  58.838  97.467  37.869  0.3197
   1672288   3622097  58.838 105.187  36.892  0.2902
   1672288    426317  58.838  98.687  34.927  0.2849
   1672288    597900  58.838 129.027  37.204  0.2469
   1672288    597909  58.838 124.607  33.745  0.2254
   1672288    604525  58.838 123.667  36.307  0.2483
   1672288       716  58.838 105.817  32.722  0.2480
   1672288    184073  58.838 104.757  37.449  0.2969
   1672288   2031737  58.838 112.727  39.151  0.2957
   1672288    238718  58.838 106.057  36.677  0.2861
   1672288   3115578  58.838 110.477  35.479  0.2651
   1672288   3115581  58.838 112.067  34.859  0.2562
   1672288    393492  58.838 106.337  34.433  0.2634
   1672288    394080  58.838 106.597  34.452  0.2630
   1672288    394110  58.838 108.277  34.563  0.2608
   1672288    418854  58.838 106.657  36.705  0.2850
   1672288    598949  58.838 133.747  34.502  0.2183
   1672288    600986  58.838 128.417  33.853  0.2207
   1672288    600987  58.838 127.007  34.059  0.2244
   1672288    603485  58.838 127.007  34.243  0.2259
   1672288    605127  58.838 133.087  36.492  0.2348
   1672288    238915  58.838 112.207  36.491  0.2712
   1672288    239700  58.838 110.307  34.781  0.2589
   1672288   3589577  58.838 106.027  35.466  0.2741
   1672288   3590080  58.838 103.397  37.557  0.3012
   1672288   3590081  58.838 103.397  34.658  0.2717
   1672288    379450  58.838 123.097  34.536  0.2343
   1672288    482496  58.838 104.857  38.045  0.3028
   1672288    515472  58.838 112.937  40.185  0.3054
   1672288    516088  58.838 107.277  40.345  0.3208
   1672288    596824  58.838 121.117  39.418  0.2805
   1672288      1112  58.838 113.117  36.661  0.2710
   1672288    201788  58.838 117.847  34.702  0.2444
   1672288    238917  58.838 116.457  34.509  0.2451
   1672288    240996  58.838 114.587  35.939  0.2614
   1672288    268371  58.838 114.847  35.942  0.2609
   1672288    328866  58.838 119.817  39.870  0.2873
   1672288   3590077  58.838 106.737  36.359  0.2814
   1672288   3622099  58.838 117.167  36.884  0.2651
   1672288    598105  58.838 141.297  38.347  0.2370
   1672288    599282  58.838 125.977  39.233  0.2695
   1672288    603872  58.838 140.827  34.744  0.2107
   1672288       726  58.838 118.397  35.520  0.2506
   1672288        85  58.838 121.137  38.201  0.2695
   1672288   1632174  58.838 118.417  34.757  0.2439
   1672288    194206  58.838 119.677  36.249  0.2548
   1672288    196169  58.838 120.167  36.176  0.2533
   1672288    199824  58.838 131.037  33.664  0.2155
   1672288   3115582  58.838 120.557  34.431  0.2375
   1672288    370128  58.838 120.167  35.923  0.2511
   1672288    372453  58.838 119.677  35.977  0.2524
   1672288    398813  58.838 118.557  36.486  0.2589
   1672288    605339  58.838 145.597  35.549  0.2105
   1672288    605354  58.838 141.477  35.555  0.2158
   1672288   1632158  58.838 121.737  34.598  0.2370
   1672288   1765683  58.838 128.957  40.314  0.2733
   1672288   1765684  58.838 128.957  40.274  0.2730
   1672288    195927  58.838 123.967  35.734  0.2430
   1672288    196370  58.838 123.967  34.073  0.2291
   1672288    197796  58.838 123.187  34.783  0.2362
   1672288    238916  58.838 124.707  36.457  0.2479
   1672288    282116  58.838 127.517  39.594  0.2698
   1672288    599135  58.838 144.407  36.226  0.2169
   1672288    599487  58.838 133.287  39.088  0.2554
   1672288    212912  58.838 138.907  37.052  0.2306
   1672288    419505  58.838 128.567  37.631  0.2513
   1672288    196598  58.838 131.707  35.709  0.2306
   1672288    213336  58.838 143.697  37.541  0.2275
   1672288    213424  58.838 143.697  37.120  0.2244
   1672288   2323582  58.838 141.587  35.604  0.2160
   1672288    300780  58.838 132.577  37.457  0.2433
   1672288    378669  58.838 143.697  37.130  0.2245
   1672288    209497  58.838 141.167  36.159  0.2207
   1672288    197408  58.838 141.446  35.372  0.2145
   1672288    213834  58.838 155.246  34.902  0.1948
   1672288    378825  58.838 140.986  36.170  0.2210
   1672288    425069  58.838 151.876  35.656  0.2037
   1672288     15928  58.838 146.536  39.556  0.2385
   1672288    213492  58.838 157.406  38.178  0.2144
   1672288    459350  58.838 142.276  35.602  0.2151
   1672288    459373  58.838 142.636  37.522  0.2289
   1672288    517407  58.838 142.636  38.626  0.2372
   1672288    460402  58.838 147.246  35.508  0.2082
   1672288    517244  58.838 153.966  34.660  0.1946
   1672288    457957  58.838 149.896  34.916  0.2009
   1672288    464811  58.838 155.986  34.995  0.1946
   1672288   3577342  58.838 147.096  37.356  0.2216
   1672288   3577343  58.838 147.096  37.356  0.2216
   1672288   3577345  58.838 163.706  36.273  0.1947
   1672288   3577346  58.838 163.706  36.273  0.1947
   1672288   3577344  58.838 173.535  37.943  0.1952
   1672288    455288  58.838 187.005  34.401  0.1627
    345349    379673  74.778  69.558  63.892  0.7942
    345349     50498  74.778  69.898  49.186  0.5151
    345349   1829958  74.778  74.368  49.522  0.4971
    345349   1829959  74.778  73.828  49.412  0.4981
    345349   1829961  74.778  74.368  49.522  0.4971
    345349    201093  74.778  68.338  50.156  0.5395
    345349    201561  74.778  73.178  66.267  0.8112
    345349    229429  74.778  62.368  32.941  0.3161
    345349   2420769  74.778  65.628  41.507  0.4197
    345349    554303  74.778  80.868  47.035  0.4331
    345349    557171  74.778  80.868  47.033  0.4330
    345349    186720  74.778  65.508  36.611  0.3531
    345349    201483  74.778  72.788  54.925  0.5929
    345349    201525  74.778  72.378  53.216  0.5665
    345349     24077  74.778  78.908  50.320  0.4868
    345349   2420770  74.778  70.068  41.837  0.4061
    345349   2420771  74.778  70.068  41.837  0.4061
    345349   2420774  74.778  70.068  41.868  0.4066
    345349   2420775  74.778  69.558  41.754  0.4070
    345349   2420776  74.778  69.558  41.754  0.4070
    345349   2420778  74.778  69.558  41.777  0.4073
    345349    286080  74.778  73.188  49.879  0.5085
    345349   3115585  74.778  70.038  38.787  0.3658
    345349    535374  74.778  85.188  47.619  0.4239
    345349    556194  74.778  84.738  46.895  0.4164
    345349    557582  74.778  85.188  47.620  0.4239
    345349    557781  74.778  84.778  46.894  0.4162
    345349       589  74.778  66.608  41.688  0.4181
    345349    593626  74.778  78.458  59.100  0.6278
    345349    593897  74.778  77.738  58.155  0.6163
    345349   1077189  74.778  92.068  62.976  0.6063
    345349    201170  74.778  76.618  53.045  0.5393
    345349    134807  74.778  78.198  42.937  0.3902
    345349   1814790  74.778  83.508  50.926  0.4744
    345349    201142  74.778  75.608  50.807  0.5102
    345349    201739  74.778  91.528  70.306  0.7324
    345349    203689  74.778  77.018  53.036  0.5370
    345349    217299  74.778  83.008  52.118  0.4932
    345349   2391541  74.778  74.708  46.958  0.4580
    345349   2420772  74.778  74.408  41.657  0.3874
    345349   2420777  74.778  73.898  41.649  0.3891
    345349    382010  74.778  76.638  53.036  0.5391
    345349    396950  74.778  75.698  52.990  0.5436
    345349    534478  74.778  90.008  47.958  0.4105
    345349    553690  74.778  90.008  47.959  0.4105
    345349    557782  74.778  89.118  47.440  0.4074
    345349    558364  74.778  89.078  47.440  0.4075
    345349    593395  74.778  82.178  58.920  0.6010
    345349    594557  74.778  81.958  58.247  0.5914
    345349    594798  74.778  76.778  49.337  0.4827
    345349    595720  74.778  76.398  52.489  0.5319
    345349    596179  74.778  76.648  52.868  0.5364
    345349    596448  74.778  81.428  57.974  0.5902
    345349   1086789  74.778  96.048  67.853  0.6589
    345349   1086790  74.778  96.198  63.820  0.5956
    345349   1088073  74.778  90.338  57.608  0.5358
    345349   1202298  74.778  81.098  52.872  0.5133
    345349   1643901  74.778 100.378  44.293  0.3385
    345349    184050  74.778  80.028  51.063  0.4922
    345349    203047  74.778  81.098  52.872  0.5133
    345349    203637  74.778  81.408  52.867  0.5117
    345349    204098  74.778  81.098  53.155  0.5175
    345349     21731  74.778  87.818  48.667  0.4272
    345349    231070  74.778  80.048  53.613  0.5297
    345349   2420773  74.778  77.358  41.714  0.3778
    345349   2420780  74.778  78.128  43.661  0.3997
    345349   2420893  74.778  78.128  44.480  0.4102
    345349   2432043  74.778 101.158  43.557  0.3290
    345349   3115574  74.778  82.098  42.757  0.3747
    345349   3115575  74.778  82.248  42.757  0.3742
    345349    379662  74.778  80.958  52.855  0.5137
    345349    380330  74.778  80.338  52.855  0.5169
    345349    380464  74.778  81.498  52.856  0.5111
    345349    381936  74.778  80.878  52.865  0.5143
    345349    381946  74.778  80.378  52.864  0.5168
    345349    389356  74.778  80.028  53.608  0.5297
    345349    394779  74.778  80.068  53.614  0.5296
    345349    435505  74.778  75.648  42.471  0.3934
    345349    437888  74.778  87.118  66.048  0.6891
    345349    540867  74.778  93.958  47.786  0.3951
    345349    558040  74.778  93.918  47.786  0.3952
    345349    593394  74.778  80.088  52.299  0.5099
    345349    594127  74.778  80.478  49.101  0.4625
    345349    594789  74.778  80.368  52.688  0.5142
    345349    594799  74.778  80.948  49.390  0.4645
    345349       629  74.778  80.288  48.625  0.4568
    345349        71  74.778  80.668  46.806  0.4308
    345349       908  74.778  80.668  45.595  0.4151
    345349   1087300  74.778  93.788  58.020  0.5248
    345349   1087301  74.778  93.978  63.296  0.6002
    345349   1224527  74.778 108.848  53.000  0.4057
    345349    184049  74.778  83.768  50.886  0.4727
    345349    187367  74.778  78.688  41.999  0.3768
    345349    201288  74.778  94.188  63.434  0.6011
    345349    201393  74.778  98.788  72.891  0.7240
    345349    201748  74.778  97.728  72.636  0.7273
    345349    231374  74.778  83.828  53.430  0.5080
    345349   2420779  74.778  81.078  43.644  0.3889
    345349   2420892  74.778  81.078  44.421  0.3986
    345349   2429890  74.778 106.568  43.952  0.3199
    345349    276778  74.778  83.788  53.448  0.5085
    345349    298406  74.778 104.238  56.061  0.4559
    345349   3104091  74.778  96.468  57.491  0.5054
    345349   3104092  74.778  95.748  56.116  0.4905
    345349   3104093  74.778  96.108  56.966  0.5001
    345349   3217984  74.778  96.468  55.434  0.4787
    345349    364565  74.778  79.348  43.311  0.3908
    345349    365697  74.778  79.348  40.567  0.3572
    345349    378358  74.778  94.358  64.571  0.6175
    345349    383102  74.778  98.178  72.975  0.7299
    345349    383451  74.778  86.008  52.676  0.4873
    345349    389357  74.778  83.768  53.424  0.5082
    345349    389559  74.778  83.458  53.302  0.5080
    345349    394777  74.778  90.988  59.531  0.5604
    345349    397180  74.778  81.578  47.611  0.4378
    345349    441618  74.778  93.948  63.988  0.6109
    345349    443843  74.778  90.348  59.277  0.5600
    345349    534706  74.778  97.748  48.028  0.3858
    345349    535823  74.778  97.748  48.048  0.3860
    345349    540613  74.778  97.748  48.028  0.3858
    345349    540868  74.778  97.748  48.048  0.3860
    345349    610449  74.778  89.168  53.891  0.4897
    345349       715  74.778  89.398  50.807  0.4482
    345349   1258452  74.778  80.168  40.395  0.3526
    345349   1940415  74.778  82.188  39.927  0.3411
    345349   1940416  74.778  82.188  38.537  0.3254
    345349   1940418  74.778  82.188  42.294  0.3688
    345349   1940419  74.778  82.188  41.302  0.3571
    345349   1940420  74.778  82.188  41.360  0.3578
    345349   1949725  74.778 104.107  63.808  0.5545
    345349   1949726  74.778 104.107  63.808  0.5545
    345349    201177  74.778  98.178  65.244  0.6057
    345349    201241  74.778 103.268  73.260  0.6991
    345349    201334  74.778  96.798  65.269  0.6140
    345349    201375  74.778  96.788  65.115  0.6117
    345349    201584  74.778  97.248  65.040  0.6079
    345349    202924  74.778  88.878  52.507  0.4724
    345349    203734  74.778  90.058  52.507  0.4674
    345349    204065  74.778  88.318  52.495  0.4746
    345349    216258  74.778  97.478  64.150  0.5934
    345349    216439  74.778  97.438  63.754  0.5878
    345349   2205836  74.778 108.378  45.369  0.3293
    345349    231171  74.778  87.218  53.133  0.4881
    345349   2432062  74.778 111.998  44.245  0.3104
    345349    245570  74.778  98.328  63.818  0.5840
    345349    245571  74.778  98.268  63.712  0.5827
    345349    381912  74.778 102.658  73.249  0.7031
    345349    382642  74.778 105.638  73.414  0.6861
    345349    382850  74.778  97.838  63.868  0.5873
    345349        42  74.778  93.518  54.213  0.4752
    345349    535151  74.778 101.698  47.848  0.3720
    345349    535602  74.778 101.738  47.868  0.3721
    345349    536271  74.778 101.698  47.868  0.3722
    345349    559164  74.778 101.738  47.848  0.3719
    345349    591685  74.778 109.037  56.479  0.4435
    345349    598515  74.778 108.618  56.267  0.4426
    345349    600083  74.778 109.037  55.881  0.4368
    345349    604314  74.778 109.037  55.881  0.4368
    345349   1940406  74.778  86.118  43.254  0.3677
    345349   1940408  74.778  86.118  43.066  0.3655
    345349   1940409  74.778  86.118  42.207  0.3556
    345349   1940411  74.778  86.118  42.227  0.3558
    345349   1949728  74.778 108.407  63.687  0.5329
    345349   1949729  74.778 108.407  63.687  0.5329
    345349    201010  74.778 108.978  73.102  0.6606
    345349    201598  74.778  94.228  50.759  0.4293
    345349   2420891  74.778  93.978  47.753  0.3946
    345349   2420895  74.778  98.507  53.869  0.4511
    345349   2432056  74.778 112.298  43.836  0.3060
    345349    263881  74.778 115.597  57.710  0.4350
    345349   3289646  74.778  86.118  41.757  0.3505
    345349   3289647  74.778  86.118  41.699  0.3498
    345349   3289648  74.778  86.118  42.563  0.3597
    345349    380484  74.778 100.497  65.550  0.5974
    345349    381472  74.778  90.787  48.245  0.4112
    345349    381573  74.778 100.978  65.300  0.5912
    345349    382780  74.778  98.158  55.985  0.4787
    345349    396560  74.778 102.158  63.679  0.5623
    345349    396561  74.778 102.027  63.765  0.5641
    345349    397207  74.778  92.368  53.074  0.4653
    345349    426662  74.778 101.948  65.437  0.5880
    345349    487387  74.778 105.027  57.549  0.4707
    345349    539334  74.778 105.807  47.938  0.3614
    345349    557840  74.778 105.807  47.938  0.3614
    345349    569270  74.778  90.028  37.223  0.2918
    345349    599116  74.778 113.097  55.776  0.4222
    345349    604127  74.778 113.097  55.853  0.4231
    345349    604316  74.778 113.097  55.776  0.4222
    345349    137781  74.778 128.317  58.607  0.4056
    345349    138989  74.778 128.317  58.607  0.4056
    345349   1779058  74.778 114.658  44.119  0.3036
    345349   1940402  74.778  91.317  43.720  0.3573
    345349   1940403  74.778  91.317  43.135  0.3508
    345349   1940404  74.778  91.317  43.147  0.3509
    345349   1949727  74.778 107.437  63.687  0.5373
    345349    201287  74.778  96.327  52.356  0.4409
    345349    201432  74.778 108.297  64.299  0.5413
    345349    201577  74.778  93.747  48.016  0.3984
    345349   2036989  74.778 123.767  40.493  0.2562
    345349   2037430  74.778  94.418  46.688  0.3811
    345349   2420782  74.778  98.137  49.908  0.4057
    345349   2420890  74.778  96.927  47.654  0.3841
    345349   2420894  74.778 101.457  53.819  0.4396
    345349   2432042  74.778 117.327  43.626  0.2938
    345349   2432051  74.778 115.617  43.173  0.2932
    345349    245764  74.778 102.158  60.548  0.5202
    345349   3115577  74.778 101.987  48.422  0.3773
    345349   3286429  74.778  94.418  46.895  0.3834
    345349    343755  74.778 128.317  58.607  0.4056
    345349    381325  74.778  89.308  42.288  0.3472
    345349    467094  74.778 109.738  51.215  0.3842
    345349    536044  74.778 109.797  47.758  0.3491
    345349    558766  74.778 109.837  47.758  0.3490
    345349    604732  74.778 116.817  55.673  0.4096
    345349   1258671  74.778  97.427  41.636  0.3189
    345349   2204343  74.778  95.847  38.143  0.2879
    345349    240774  74.778  98.157  47.893  0.3830
    345349   2420781  74.778 101.087  49.786  0.3949
    345349   3115579  74.778  98.337  41.955  0.3199
    345349   3289645  74.778  94.007  41.383  0.3248
    345349   3289655  74.778  98.267  47.117  0.3742
    345349    395933  74.778  98.417  49.393  0.3990
    345349        54  74.778  95.847  43.552  0.3427
    345349    555146  74.778 105.127  45.800  0.3415
    345349    596622  74.778 108.337  51.169  0.3878
    345349    598730  74.778 121.597  55.416  0.3931
    345349    599134  74.778 120.327  55.493  0.3975
    345349   1258223  74.778 101.387  41.882  0.3119
    345349    238717  74.778 102.127  48.337  0.3760
    345349    239917  74.778 102.347  49.163  0.3842
    345349    240995  74.778 102.087  47.715  0.3695
    345349   3289649  74.778 100.377  46.465  0.3611
    345349   3321788  74.778 104.757  48.820  0.3735
    345349   3321789  74.778 104.757  48.588  0.3710
    345349   3590084  74.778  97.467  44.157  0.3447
    345349   3622097  74.778 105.187  52.092  0.4074
    345349    426317  74.778  98.687  38.883  0.2889
    345349    597900  74.778 129.027  55.278  0.3722
    345349    597909  74.778 124.607  55.549  0.3862
    345349    604525  74.778 123.667  55.310  0.3864
    345349       716  74.778 105.817  50.858  0.3920
    345349    184073  74.778 104.757  43.344  0.3183
    345349   2031737  74.778 112.727  45.551  0.3209
    345349    238718  74.778 106.057  48.157  0.3630
    345349   3115578  74.778 110.477  46.664  0.3367
    345349   3115581  74.778 112.067  47.908  0.3448
    345349    393492  74.778 106.337  47.546  0.3560
    345349    394080  74.778 106.597  48.999  0.3702
    345349    394110  74.778 108.277  45.409  0.3299
    345349    418854  74.778 106.657  45.277  0.3325
    345349    598949  74.778 133.747  57.352  0.3794
    345349    600986  74.778 128.417  55.368  0.3745
    345349    600987  74.778 127.007  55.560  0.3800
    345349    603485  74.778 127.007  55.541  0.3798
    345349    605127  74.778 133.087  55.558  0.3648
    345349    238915  74.778 112.207  45.176  0.3186
    345349    239700  74.778 110.307  47.999  0.3501
    345349   3589577  74.778 106.027  44.396  0.3255
    345349   3590080  74.778 103.397  43.787  0.3258
    345349   3590081  74.778 103.397  44.514  0.3330
    345349    379450  74.778 123.097  62.782  0.4647
    345349    482496  74.778 104.857  35.102  0.2429
    345349    515472  74.778 112.937  42.988  0.2970
    345349    516088  74.778 107.277  42.911  0.3084
    345349    596824  74.778 121.117  50.958  0.3516
    345349      1112  74.778 113.117  48.457  0.3475
    345349    201788  74.778 117.847  51.547  0.3654
    345349    238917  74.778 116.457  45.019  0.3079
    345349    240996  74.778 114.587  47.279  0.3328
    345349    268371  74.778 114.847  49.064  0.3491
    345349    328866  74.778 119.817  43.601  0.2888
    345349   3590077  74.778 106.737  41.275  0.2943
    345349   3622099  74.778 117.167  51.802  0.3696
    345349    598105  74.778 141.297  54.842  0.3401
    345349    599282  74.778 125.977  50.449  0.3356
    345349    603872  74.778 140.827  54.840  0.3411
    345349       726  74.778 118.397  49.037  0.3402
    345349        85  74.778 121.137  52.572  0.3668
    345349   1632174  74.778 118.417  52.144  0.3697
    345349    194206  74.778 119.677  43.434  0.2876
    345349    196169  74.778 120.167  43.434  0.2867
    345349    199824  74.778 131.037  47.736  0.3020
    345349   3115582  74.778 120.557  46.160  0.3094
    345349    370128  74.778 120.167  43.434  0.2867
    345349    372453  74.778 119.677  43.434  0.2876
    345349    398813  74.778 118.557  48.060  0.3308
    345349    605339  74.778 145.597  54.641  0.3297
    345349    605354  74.778 141.477  54.405  0.3361
    345349   1632158  74.778 121.737  51.964  0.3595
    345349   1765683  74.778 128.957  45.309  0.2860
    345349   1765684  74.778 128.957  45.972  0.2914
    345349    195927  74.778 123.967  46.215  0.3030
    345349    196370  74.778 123.967  43.277  0.2784
    345349    197796  74.778 123.187  43.254  0.2796
    345349    238916  74.778 124.707  44.857  0.2901
    345349    282116  74.778 127.517  43.256  0.2720
    345349    599135  74.778 144.407  54.220  0.3287
    345349    599487  74.778 133.287  48.932  0.3075
    345349    212912  74.778 138.907  52.900  0.3290
    345349    419505  74.778 128.567  49.312  0.3201
    345349    196598  74.778 131.707  43.296  0.2653
    345349    213336  74.778 143.697  52.931  0.3197
    345349    213424  74.778 143.697  52.918  0.3196
    345349   2323582  74.778 141.587  52.246  0.3183
    345349    300780  74.778 132.577  49.788  0.3160
    345349    378669  74.778 143.697  52.761  0.3184
    345349    209497  74.778 141.167  50.346  0.3040
    345349    197408  74.778 141.446  45.255  0.2647
    345349    213834  74.778 155.246  53.891  0.3060
    345349    378825  74.778 140.986  49.558  0.2982
    345349    425069  74.778 151.876  52.402  0.3007
    345349     15928  74.778 146.536  44.514  0.2518
    345349    213492  74.778 157.406  52.314  0.2908
    345349    459350  74.778 142.276  49.427  0.2949
    345349    459373  74.778 142.636  48.713  0.2888
    345349    517407  74.778 142.636  46.918  0.2752
    345349    460402  74.778 147.246  49.198  0.2847
    345349    517244  74.778 153.966  49.202  0.2740
    345349    457957  74.778 149.896  49.064  0.2794
    345349    464811  74.778 155.986  52.016  0.2910
    345349   3577342  74.778 147.096  36.251  0.1953
    345349   3577343  74.778 147.096  36.251  0.1953
    345349   3577345  74.778 163.706  43.799  0.2250
    345349   3577346  74.778 163.706  43.799  0.2250
    345349   3577344  74.778 173.535  45.685  0.2255
    345349    455288  74.778 187.005  46.823  0.2178
    379673     50498  69.558  69.898  49.937  0.5578
    379673   1829958  69.558  74.368  50.397  0.5388
    379673   1829959  69.558  73.828  49.800  0.5321
    379673   1829961  69.558  74.368  50.397  0.5388
    379673    201093  69.558  68.338  53.114  0.6265
    379673    201561  69.558  73.178  68.722  0.9285
    379673    229429  69.558  62.368  34.065  0.3481
    379673   2420769  69.558  65.628  43.061  0.4674
    379673    554303  69.558  80.868  46.045  0.4411
    379673    557171  69.558  80.868  46.046  0.4411
    379673    186720  69.558  65.508  38.394  0.3972
    379673    201483  69.558  72.788  57.076  0.6694
    379673    201525  69.558  72.378  54.873  0.6303
    379673     24077  69.558  78.908  49.617  0.5019
    379673   2420770  69.558  70.068  43.034  0.4455
    379673   2420771  69.558  70.068  43.034  0.4455
    379673   2420774  69.558  70.068  43.090  0.4464
    379673   2420775  69.558  69.558  42.924  0.4462
    379673   2420776  69.558  69.558  42.924  0.4462
    379673   2420778  69.558  69.558  42.953  0.4467
    379673    286080  69.558  73.188  49.196  0.5259
    379673   3115585  69.558  70.038  39.687  0.3972
    379673    535374  69.558  85.188  48.004  0.4497
    379673    556194  69.558  84.738  45.882  0.4232
    379673    557582  69.558  85.188  48.004  0.4497
    379673    557781  69.558  84.778  45.922  0.4236
    379673       589  69.558  66.608  43.799  0.4742
    379673    593626  69.558  78.458  51.512  0.5338
    379673    593897  69.558  77.738  50.717  0.5251
    379673   1077189  69.558  92.068  56.101  0.5316
    379673    201170  69.558  76.618  54.694  0.5979
    379673    134807  69.558  78.198  43.241  0.4137
    379673   1814790  69.558  83.508  52.737  0.5256
    379673    201142  69.558  75.608  52.784  0.5714
    379673    201739  69.558  91.528  60.863  0.6073
    379673    203689  69.558  77.018  54.757  0.5964
    379673    217299  69.558  83.008  48.561  0.4669
    379673   2391541  69.558  74.708  48.434  0.5054
    379673   2420772  69.558  74.408  42.854  0.4238
    379673   2420777  69.558  73.898  42.775  0.4249
    379673    382010  69.558  76.638  54.694  0.5977
    379673    396950  69.558  75.698  52.545  0.5668
    379673    534478  69.558  90.008  48.796  0.4405
    379673    553690  69.558  90.008  48.796  0.4405
    379673    557782  69.558  89.118  47.824  0.4314
    379673    558364  69.558  89.078  47.824  0.4316
    379673    593395  69.558  82.178  51.327  0.5112
    379673    594557  69.558  81.958  50.907  0.5060
    379673    594798  69.558  76.778  50.128  0.5210
    379673    595720  69.558  76.398  53.761  0.5831
    379673    596179  69.558  76.648  54.282  0.5905
    379673    596448  69.558  81.428  50.535  0.5031
    379673   1086789  69.558  96.048  60.813  0.5803
    379673   1086790  69.558  96.198  56.973  0.5237
    379673   1088073  69.558  90.338  58.842  0.5823
    379673   1202298  69.558  81.098  54.521  0.5671
    379673   1643901  69.558 100.378  43.564  0.3447
    379673    184050  69.558  80.028  53.067  0.5498
    379673    203047  69.558  81.098  54.521  0.5671
    379673    203637  69.558  81.408  54.518  0.5653
    379673    204098  69.558  81.098  54.851  0.5725
    379673     21731  69.558  87.818  46.134  0.4147
    379673    231070  69.558  80.048  55.674  0.5927
    379673   2420773  69.558  77.358  42.946  0.4131
    379673   2420780  69.558  78.128  44.649  0.4333
    379673   2420893  69.558  78.128  45.273  0.4421
    379673   2432043  69.558 101.158  43.316  0.3400
    379673   3115574  69.558  82.098  43.061  0.3965
    379673   3115575  69.558  82.248  43.061  0.3960
    379673    379662  69.558  80.958  54.575  0.5688
    379673    380330  69.558  80.338  54.514  0.5715
    379673    380464  69.558  81.498  54.578  0.5657
    379673    381936  69.558  80.878  54.514  0.5683
    379673    381946  69.558  80.378  54.514  0.5713
    379673    389356  69.558  80.028  55.693  0.5931
    379673    394779  69.558  80.068  55.674  0.5926
    379673    435505  69.558  75.648  44.342  0.4396
    379673    437888  69.558  87.118  67.791  0.7627
    379673    540867  69.558  93.958  48.717  0.4244
    379673    558040  69.558  93.918  48.677  0.4240
    379673    593394  69.558  80.088  53.584  0.5578
    379673    594127  69.558  80.478  49.949  0.4991
    379673    594789  69.558  80.368  54.106  0.5647
    379673    594799  69.558  80.948  50.454  0.5043
    379673       629  69.558  80.288  48.631  0.4805
    379673        71  69.558  80.668  48.056  0.4704
    379673       908  69.558  80.668  46.168  0.4437
    379673   1087300  69.558  93.788  59.781  0.5772
    379673   1087301  69.558  93.978  64.607  0.6531
    379673   1224527  69.558 108.848  51.230  0.4028
    379673    184049  69.558  83.768  52.891  0.5266
    379673    187367  69.558  78.688  43.951  0.4214
    379673    201288  69.558  94.188  65.855  0.6727
    379673    201393  69.558  98.788  62.708  0.5936
    379673    201748  69.558  97.728  62.540  0.5971
    379673    231374  69.558  83.828  55.505  0.5671
    379673   2420779  69.558  81.078  44.631  0.4210
    379673   2420892  69.558  81.078  45.254  0.4294
    379673   2429890  69.558 106.568  41.686  0.3101
    379673    276778  69.558  83.788  55.588  0.5686
    379673    298406  69.558 104.238  54.481  0.4566
    379673   3104091  69.558  96.468  57.707  0.5328
    379673   3104092  69.558  95.748  55.942  0.5115
    379673   3104093  69.558  96.108  56.547  0.5182
    379673   3217984  69.558  96.468  54.880  0.4938
    379673    364565  69.558  79.348  45.035  0.4336
    379673    365697  69.558  79.348  42.627  0.4011
    379673    378358  69.558  94.358  66.078  0.6754
    379673    383102  69.558  98.178  62.725  0.5973
    379673    383451  69.558  86.008  54.339  0.5368
    379673    389357  69.558  83.768  55.555  0.5682
    379673    389559  69.558  83.458  55.112  0.5629
    379673    394777  69.558  90.988  51.967  0.4786
    379673    397180  69.558  81.578  49.015  0.4800
    379673    441618  69.558  93.948  66.037  0.6775
    379673    443843  69.558  90.348  52.086  0.4831
    379673    534706  69.558  97.748  49.050  0.4148
    379673    535823  69.558  97.748  49.069  0.4150
    379673    540613  69.558  97.748  49.050  0.4148
    379673    540868  69.558  97.748  49.069  0.4150
    379673    610449  69.558  89.168  55.387  0.5360
    379673       715  69.558  89.398  50.800  0.4697
    379673   1258452  69.558  80.168  42.244  0.3930
    379673   1940415  69.558  82.188  41.348  0.3745
    379673   1940416  69.558  82.188  39.884  0.3565
    379673   1940418  69.558  82.188  43.498  0.4018
    379673   1940419  69.558  82.188  42.436  0.3882
    379673   1940420  69.558  82.188  42.506  0.3891
    379673   1949725  69.558 104.107  65.771  0.6096
    379673   1949726  69.558 104.107  65.771  0.6096
    379673    201177  69.558  98.178  68.247  0.6860
    379673    201241  69.558 103.268  62.949  0.5729
    379673    201334  69.558  96.798  68.051  0.6922
    379673    201375  69.558  96.788  68.033  0.6920
    379673    201584  69.558  97.248  68.265  0.6928
    379673    202924  69.558  88.878  54.158  0.5194
    379673    203734  69.558  90.058  54.243  0.5148
    379673    204065  69.558  88.318  54.154  0.5221
    379673    216258  69.558  97.478  66.549  0.6623
    379673    216439  69.558  97.438  65.850  0.6510
    379673   2205836  69.558 108.378  40.053  0.2905
    379673    231171  69.558  87.218  54.958  0.5398
    379673   2432062  69.558 111.998  43.663  0.3166
    379673    245570  69.558  98.328  65.842  0.6452
    379673    245571  69.558  98.268  66.060  0.6491
    379673    381912  69.558 102.658  63.003  0.5769
    379673    382642  69.558 105.638  63.007  0.5616
    379673    382850  69.558  97.838  66.060  0.6519
    379673        42  69.558  93.518  53.906  0.4938
    379673    535151  69.558 101.698  48.870  0.3993
    379673    535602  69.558 101.738  48.889  0.3994
    379673    536271  69.558 101.698  48.889  0.3995
    379673    559164  69.558 101.738  48.870  0.3992
    379673    591685  69.558 109.037  54.790  0.4426
    379673    598515  69.558 108.618  54.642  0.4423
    379673    600083  69.558 109.037  54.301  0.4369
    379673    604314  69.558 109.037  54.301  0.4369
    379673   1940406  69.558  86.118  45.368  0.4113
    379673   1940408  69.558  86.118  44.163  0.3960
    379673   1940409  69.558  86.118  43.254  0.3847
    379673   1940411  69.558  86.118  43.305  0.3854
    379673   1949728  69.558 108.407  65.502  0.5824
    379673   1949729  69.558 108.407  65.502  0.5824
    379673    201010  69.558 108.978  64.043  0.5594
    379673    201598  69.558  94.228  51.300  0.4561
    379673   2420891  69.558  93.978  48.425  0.4207
    379673   2420895  69.558  98.507  54.375  0.4783
    379673   2432056  69.558 112.298  43.072  0.3104
    379673    263881  69.558 115.597  57.300  0.4482
    379673   3289646  69.558  86.118  42.883  0.3802
    379673   3289647  69.558  86.118  42.859  0.3799
    379673   3289648  69.558  86.118  43.716  0.3905
    379673    380484  69.558 100.497  67.453  0.6574
    379673    381472  69.558  90.787  48.570  0.4345
    379673    381573  69.558 100.978  67.478  0.6548
    379673    382780  69.558  98.158  57.693  0.5244
    379673    396560  69.558 102.158  65.547  0.6174
    379673    396561  69.558 102.027  65.458  0.6168
    379673    397207  69.558  92.368  55.203  0.5173
    379673    426662  69.558 101.948  67.497  0.6490
    379673    487387  69.558 105.027  50.117  0.4026
    379673    539334  69.558 105.807  48.709  0.3846
    379673    557840  69.558 105.807  48.709  0.3846
    379673    569270  69.558  90.028  38.951  0.3229
    379673    599116  69.558 113.097  54.184  0.4218
    379673    604127  69.558 113.097  54.260  0.4226
    379673    604316  69.558 113.097  54.184  0.4218
    379673    137781  69.558 128.317  57.879  0.4134
    379673    138989  69.558 128.317  57.879  0.4134
    379673   1779058  69.558 114.658  39.232  0.2706
    379673   1940402  69.558  91.317  45.889  0.3991
    379673   1940403  69.558  91.317  45.270  0.3916
    379673   1940404  69.558  91.317  45.284  0.3918
    379673   1949727  69.558 107.437  65.502  0.5875
    379673    201287  69.558  96.327  53.826  0.4803
    379673    201432  69.558 108.297  65.330  0.5806
    379673    201577  69.558  93.747  48.450  0.4218
    379673   2036989  69.558 123.767  37.880  0.2437
    379673   2037430  69.558  94.418  47.746  0.4108
    379673   2420782  69.558  98.137  50.821  0.4348
    379673   2420890  69.558  96.927  48.347  0.4092
    379673   2420894  69.558 101.457  54.358  0.4660
    379673   2432042  69.558 117.327  42.906  0.2980
    379673   2432051  69.558 115.617  40.758  0.2822
    379673    245764  69.558 102.158  62.341  0.5700
    379673   3115577  69.558 101.987  49.569  0.4064
    379673   3286429  69.558  94.418  47.950  0.4133
    379673    343755  69.558 128.317  57.879  0.4134
    379673    381325  69.558  89.308  42.971  0.3708
    379673    467094  69.558 109.738  50.458  0.3916
    379673    536044  69.558 109.797  48.529  0.3709
    379673    558766  69.558 109.837  48.529  0.3708
    379673    604732  69.558 116.817  54.084  0.4088
    379673   1258671  69.558  97.427  43.481  0.3521
    379673   2204343  69.558  95.847  40.312  0.3222
    379673    240774  69.558  98.157  48.364  0.4052
    379673   2420781  69.558 101.087  50.688  0.4225
    379673   3115579  69.558  98.337  42.282  0.3366
    379673   3289645  69.558  94.007  42.516  0.3512
    379673   3289655  69.558  98.267  48.428  0.4056
    379673    395933  69.558  98.417  50.132  0.4254
    379673        54  69.558  95.847  45.721  0.3820
    379673    555146  69.558 105.127  47.285  0.3712
    379673    596622  69.558 108.337  52.691  0.4208
    379673    598730  69.558 121.597  53.823  0.3919
    379673    599134  69.558 120.327  53.901  0.3964
    379673   1258223  69.558 101.387  43.890  0.3454
    379673    238717  69.558 102.127  48.929  0.3986
    379673    239917  69.558 102.347  49.940  0.4095
    379673    240995  69.558 102.087  48.146  0.3898
    379673   3289649  69.558 100.377  47.373  0.3865
    379673   3321788  69.558 104.757  44.408  0.3418
    379673   3321789  69.558 104.757  44.073  0.3384
    379673   3590084  69.558  97.467  45.106  0.3700
    379673   3622097  69.558 105.187  53.534  0.4417
    379673    426317  69.558  98.687  40.449  0.3165
    379673    597900  69.558 129.027  53.690  0.3705
    379673    597909  69.558 124.607  53.931  0.3846
    379673    604525  69.558 123.667  53.709  0.3850
    379673       716  69.558 105.817  50.690  0.4065
    379673    184073  69.558 104.757  44.404  0.3418
    379673   2031737  69.558 112.727  47.033  0.3477
    379673    238718  69.558 106.057  48.749  0.3843
    379673   3115578  69.558 110.477  48.035  0.3639
    379673   3115581  69.558 112.067  49.087  0.3704
    379673    393492  69.558 106.337  47.983  0.3751
    379673    394080  69.558 106.597  49.755  0.3936
    379673    394110  69.558 108.277  46.267  0.3517
    379673    418854  69.558 106.657  45.527  0.3484
    379673    598949  69.558 133.747  56.126  0.3813
    379673    600986  69.558 128.417  53.738  0.3726
    379673    600987  69.558 127.007  54.078  0.3795
    379673    603485  69.558 127.007  54.066  0.3794
    379673    605127  69.558 133.087  53.984  0.3631
    379673    238915  69.558 112.207  46.097  0.3398
    379673    239700  69.558 110.307  48.594  0.3702
    379673   3589577  69.558 106.027  45.444  0.3492
    379673   3590080  69.558 103.397  44.789  0.3495
    379673   3590081  69.558 103.397  45.427  0.3562
    379673    379450  69.558 123.097  64.635  0.5049
    379673    482496  69.558 104.857  35.327  0.2540
    379673    515472  69.558 112.937  44.906  0.3264
    379673    516088  69.558 107.277  44.681  0.3381
    379673    596824  69.558 121.117  52.319  0.3782
    379673      1112  69.558 113.117  49.344  0.3701
    379673    201788  69.558 117.847  52.766  0.3919
    379673    238917  69.558 116.457  45.934  0.3279
    379673    240996  69.558 114.587  47.794  0.3505
    379673    268371  69.558 114.847  49.817  0.3701
    379673    328866  69.558 119.817  44.986  0.3116
    379673   3590077  69.558 106.737  42.485  0.3175
    379673   3622099  69.558 117.167  53.303  0.3995
    379673    598105  69.558 141.297  53.241  0.3378
    379673    599282  69.558 125.977  51.971  0.3620
    379673    603872  69.558 140.827  53.231  0.3387
    379673       726  69.558 118.397  50.714  0.3695
    379673        85  69.558 121.137  52.596  0.3809
    379673   1632174  69.558 118.417  52.665  0.3892
    379673    194206  69.558 119.677  44.095  0.3038
    379673    196169  69.558 120.167  44.095  0.3028
    379673    199824  69.558 131.037  49.048  0.3237
    379673   3115582  69.558 120.557  47.573  0.3337
    379673    370128  69.558 120.167  44.095  0.3028
    379673    372453  69.558 119.677  44.095  0.3038
    379673    398813  69.558 118.557  48.631  0.3486
    379673    605339  69.558 145.597  53.049  0.3272
    379673    605354  69.558 141.477  52.822  0.3339
    379673   1632158  69.558 121.737  52.459  0.3779
    379673   1765683  69.558 128.957  45.014  0.2932
    379673   1765684  69.558 128.957  45.684  0.2989
    379673    195927  69.558 123.967  46.482  0.3161
    379673    196370  69.558 123.967  43.940  0.2937
    379673    197796  69.558 123.187  43.915  0.2951
    379673    238916  69.558 124.707  45.721  0.3078
    379673    282116  69.558 127.517  44.640  0.2928
    379673    599135  69.558 144.407  52.619  0.3261
    379673    599487  69.558 133.287  50.643  0.3327
    379673    212912  69.558 138.907  52.244  0.3344
    379673    419505  69.558 128.567  49.726  0.3351
    379673    196598  69.558 131.707  44.036  0.2801
    379673    213336  69.558 143.697  52.064  0.3230
    379673    213424  69.558 143.697  52.112  0.3234
    379673   2323582  69.558 141.587  51.607  0.3235
    379673    300780  69.558 132.577  50.343  0.3317
    379673    378669  69.558 143.697  52.112  0.3234
    379673    209497  69.558 141.167  50.733  0.3171
    379673    197408  69.558 141.446  45.998  0.2788
    379673    213834  69.558 155.246  52.360  0.3036
    379673    378825  69.558 140.986  48.039  0.2956
    379673    425069  69.558 151.876  51.710  0.3047
    379673     15928  69.558 146.536  45.092  0.2637
    379673    213492  69.558 157.406  51.524  0.2937
    379673    459350  69.558 142.276  50.798  0.3154
    379673    459373  69.558 142.636  50.235  0.3102
    379673    517407  69.558 142.636  48.410  0.2956
    379673    460402  69.558 147.246  50.593  0.3044
    379673    517244  69.558 153.966  49.015  0.2809
    379673    457957  69.558 149.896  50.442  0.2985
    379673    464811  69.558 155.986  51.963  0.2994
    379673   3577342  69.558 147.096  36.951  0.2056
    379673   3577343  69.558 147.096  36.951  0.2056
    379673   3577345  69.558 163.706  44.778  0.2376
    379673   3577346  69.558 163.706  44.778  0.2376
    379673   3577344  69.558 173.535  47.047  0.2400
    379673    455288  69.558 187.005  48.344  0.2322
     50498   1829958  69.898  74.368  63.763  0.7921
     50498   1829959  69.898  73.828  69.657  0.9404
     50498   1829961  69.898  74.368  63.763  0.7921
     50498    201093  69.898  68.338  42.292  0.4408
     50498    201561  69.898  73.178  49.944  0.5363
     50498    229429  69.898  62.368  36.667  0.3835
     50498   2420769  69.898  65.628  39.286  0.4082
     50498    554303  69.898  80.868  45.645  0.4342
     50498    557171  69.898  80.868  45.729  0.4354
     50498    186720  69.898  65.508  39.584  0.4131
     50498    201483  69.898  72.788  47.192  0.4942
     50498    201525  69.898  72.378  43.096  0.4345
     50498     24077  69.898  78.908  47.169  0.4641
     50498   2420770  69.898  70.068  39.303  0.3904
     50498   2420771  69.898  70.068  39.254  0.3898
     50498   2420774  69.898  70.068  41.380  0.4197
     50498   2420775  69.898  69.558  39.392  0.3937
     50498   2420776  69.898  69.558  39.265  0.3919
     50498   2420778  69.898  69.558  41.577  0.4248
     50498    286080  69.898  73.188  46.836  0.4866
     50498   3115585  69.898  70.038  37.937  0.3719
     50498    535374  69.898  85.188  45.829  0.4195
     50498    556194  69.898  84.738  45.494  0.4168
     50498    557582  69.898  85.188  45.742  0.4183
     50498    557781  69.898  84.778  45.542  0.4173
     50498       589  69.898  66.608  41.320  0.4341
     50498    593626  69.898  78.458  43.901  0.4203
     50498    593897  69.898  77.738  43.713  0.4206
     50498   1077189  69.898  92.068  48.470  0.4271
     50498    201170  69.898  76.618  44.628  0.4380
     50498    134807  69.898  78.198  41.032  0.3832
     50498   1814790  69.898  83.508  47.258  0.4452
     50498    201142  69.898  75.608  42.243  0.4091
     50498    201739  69.898  91.528  48.933  0.4350
     50498    203689  69.898  77.018  45.570  0.4496
     50498    217299  69.898  83.008  43.174  0.3934
     50498   2391541  69.898  74.708  48.999  0.5125
     50498   2420772  69.898  74.408  39.137  0.3721
     50498   2420777  69.898  73.898  39.160  0.3743
     50498    382010  69.898  76.638  44.623  0.4379
     50498    396950  69.898  75.698  44.422  0.4391
     50498    534478  69.898  90.008  45.758  0.4009
     50498    553690  69.898  90.008  45.671  0.3998
     50498    557782  69.898  89.118  45.649  0.4027
     50498    558364  69.898  89.078  45.562  0.4017
     50498    593395  69.898  82.178  43.722  0.4035
     50498    594557  69.898  81.958  43.589  0.4026
     50498    594798  69.898  76.778  44.964  0.4421
     50498    595720  69.898  76.398  44.644  0.4392
     50498    596179  69.898  76.648  44.851  0.4410
     50498    596448  69.898  81.428  43.536  0.4039
     50498   1086789  69.898  96.048  49.408  0.4240
     50498   1086790  69.898  96.198  48.457  0.4119
     50498   1088073  69.898  90.338  48.930  0.4396
     50498   1202298  69.898  81.098  44.549  0.4185
     50498   1643901  69.898 100.378  35.718  0.2654
     50498    184050  69.898  80.028  43.729  0.4118
     50498    203047  69.898  81.098  44.435  0.4170
     50498    203637  69.898  81.408  44.454  0.4160
     50498    204098  69.898  81.098  45.642  0.4332
     50498     21731  69.898  87.818  39.074  0.3293
     50498    231070  69.898  80.048  44.479  0.4217
     50498   2420773  69.898  77.358  41.176  0.3882
     50498   2420780  69.898  78.128  44.096  0.4243
     50498   2420893  69.898  78.128  41.334  0.3874
     50498   2432043  69.898 101.158  40.294  0.3081
     50498   3115574  69.898  82.098  40.857  0.3676
     50498   3115575  69.898  82.248  40.852  0.3671
     50498    379662  69.898  80.958  45.398  0.4305
     50498    380330  69.898  80.338  44.437  0.4200
     50498    380464  69.898  81.498  44.444  0.4155
     50498    381936  69.898  80.878  44.647  0.4207
     50498    381946  69.898  80.378  44.456  0.4201
     50498    389356  69.898  80.028  44.511  0.4222
     50498    394779  69.898  80.068  44.458  0.4214
     50498    435505  69.898  75.648  41.328  0.3966
     50498    437888  69.898  87.118  49.672  0.4627
     50498    540867  69.898  93.958  45.546  0.3850
     50498    558040  69.898  93.918  45.502  0.3846
     50498    593394  69.898  80.088  44.436  0.4210
     50498    594127  69.898  80.478  44.781  0.4241
     50498    594789  69.898  80.368  44.662  0.4229
     50498    594799  69.898  80.948  45.847  0.4366
     50498       629  69.898  80.288  40.555  0.3699
     50498        71  69.898  80.668  41.805  0.3844
     50498       908  69.898  80.668  40.186  0.3641
     50498   1087300  69.898  93.788  48.802  0.4248
     50498   1087301  69.898  93.978  50.009  0.4392
     50498   1224527  69.898 108.848  45.867  0.3452
     50498    184049  69.898  83.768  43.549  0.3955
     50498    187367  69.898  78.688  40.929  0.3802
     50498    201288  69.898  94.188  49.786  0.4356
     50498    201393  69.898  98.788  49.861  0.4196
     50498    201748  69.898  97.728  49.496  0.4190
     50498    231374  69.898  83.828  44.295  0.4048
     50498   2420779  69.898  81.078  46.194  0.4409
     50498   2420892  69.898  81.078  43.337  0.4026
     50498   2429890  69.898 106.568  35.380  0.2508
     50498    276778  69.898  83.788  44.287  0.4048
     50498    298406  69.898 104.238  43.592  0.3339
     50498   3104091  69.898  96.468  44.960  0.3703
     50498   3104092  69.898  95.748  44.491  0.3672
     50498   3104093  69.898  96.108  44.776  0.3693
     50498   3217984  69.898  96.468  43.922  0.3587
     50498    364565  69.898  79.348  41.294  0.3825
     50498    365697  69.898  79.348  40.803  0.3763
     50498    378358  69.898  94.358  52.443  0.4690
     50498    383102  69.898  98.178  49.913  0.4224
     50498    383451  69.898  86.008  44.263  0.3965
     50498    389357  69.898  83.768  44.315  0.4053
     50498    389559  69.898  83.458  44.038  0.4028
     50498    394777  69.898  90.988  43.507  0.3707
     50498    397180  69.898  81.578  43.312  0.4004
     50498    441618  69.898  93.948  49.661  0.4349
     50498    443843  69.898  90.348  43.277  0.3700
     50498    534706  69.898  97.748  45.384  0.3712
     50498    535823  69.898  97.748  45.439  0.3718
     50498    540613  69.898  97.748  45.439  0.3718
     50498    540868  69.898  97.748  45.384  0.3712
     50498    610449  69.898  89.168  42.720  0.3672
     50498       715  69.898  89.398  46.086  0.4071
     50498   1258452  69.898  80.168  39.389  0.3559
     50498   1940415  69.898  82.188  44.296  0.4109
     50498   1940416  69.898  82.188  43.924  0.4061
     50498   1940418  69.898  82.188  42.549  0.3884
     50498   1940419  69.898  82.188  42.161  0.3835
     50498   1940420  69.898  82.188  43.616  0.4021
     50498   1949725  69.898 104.107  49.558  0.3982
     50498   1949726  69.898 104.107  49.558  0.3982
     50498    201177  69.898  98.178  51.068  0.4364
     50498    201241  69.898 103.268  49.698  0.4025
     50498    201334  69.898  96.798  50.864  0.4391
     50498    201375  69.898  96.788  50.342  0.4327
     50498    201584  69.898  97.248  50.557  0.4336
     50498    202924  69.898  88.878  44.207  0.3859
     50498    203734  69.898  90.058  44.091  0.3805
     50498    204065  69.898  88.318  44.292  0.3888
     50498    216258  69.898  97.478  49.375  0.4184
     50498    216439  69.898  97.438  49.516  0.4203
     50498   2205836  69.898 108.378  35.613  0.2496
     50498    231171  69.898  87.218  43.854  0.3872
     50498   2432062  69.898 111.998  35.831  0.2453
     50498    245570  69.898  98.328  50.838  0.4331
     50498    245571  69.898  98.268  50.808  0.4329
     50498    381912  69.898 102.658  49.765  0.4053
     50498    382642  69.898 105.638  49.630  0.3942
     50498    382850  69.898  97.838  49.457  0.4181
     50498        42  69.898  93.518  47.449  0.4092
     50498    535151  69.898 101.698  45.204  0.3576
     50498    535602  69.898 101.738  45.259  0.3581
     50498    536271  69.898 101.698  45.204  0.3577
     50498    559164  69.898 101.738  45.259  0.3581
     50498    591685  69.898 109.037  45.220  0.3382
     50498    598515  69.898 108.618  44.887  0.3359
     50498    600083  69.898 109.037  43.412  0.3203
     50498    604314  69.898 109.037  44.660  0.3326
     50498   1940406  69.898  86.118  40.885  0.3551
     50498   1940408  69.898  86.118  40.185  0.3469
     50498   1940409  69.898  86.118  39.872  0.3433
     50498   1940411  69.898  86.118  41.198  0.3588
     50498   1949728  69.898 108.407  49.557  0.3849
     50498   1949729  69.898 108.407  49.557  0.3849
     50498    201010  69.898 108.978  49.522  0.3828
     50498    201598  69.898  94.228  44.022  0.3665
     50498   2420891  69.898  93.978  45.468  0.3840
     50498   2420895  69.898  98.507  54.156  0.4740
     50498   2432056  69.898 112.298  37.339  0.2578
     50498    263881  69.898 115.597  47.096  0.3403
     50498   3289646  69.898  86.118  44.565  0.3999
     50498   3289647  69.898  86.118  43.106  0.3818
     50498   3289648  69.898  86.118  43.037  0.3809
     50498    380484  69.898 100.497  50.605  0.4224
     50498    381472  69.898  90.787  49.331  0.4430
     50498    381573  69.898 100.978  50.250  0.4166
     50498    382780  69.898  98.158  52.410  0.4532
     50498    396560  69.898 102.158  50.751  0.4184
     50498    396561  69.898 102.027  50.714  0.4184
     50498    397207  69.898  92.368  44.044  0.3726
     50498    426662  69.898 101.948  50.951  0.4215
     50498    487387  69.898 105.027  44.111  0.3372
     50498    539334  69.898 105.807  45.110  0.3454
     50498    557840  69.898 105.807  45.055  0.3448
     50498    569270  69.898  90.028  47.646  0.4244
     50498    599116  69.898 113.097  43.931  0.3159
     50498    604127  69.898 113.097  44.295  0.3194
     50498    604316  69.898 113.097  43.910  0.3157
     50498    137781  69.898 128.317  47.832  0.3181
     50498    138989  69.898 128.317  47.832  0.3181
     50498   1779058  69.898 114.658  33.580  0.2224
     50498   1940402  69.898  91.317  40.759  0.3384
     50498   1940403  69.898  91.317  40.454  0.3350
     50498   1940404  69.898  91.317  41.139  0.3426
     50498   1949727  69.898 107.437  49.557  0.3878
     50498    201287  69.898  96.327  44.030  0.3603
     50498    201432  69.898 108.297  49.149  0.3809
     50498    201577  69.898  93.747  48.900  0.4262
     50498   2036989  69.898 123.767  32.916  0.2048
     50498   2037430  69.898  94.418  44.947  0.3765
     50498   2420782  69.898  98.137  46.404  0.3815
     50498   2420890  69.898  96.927  46.685  0.3886
     50498   2420894  69.898 101.457  54.951  0.4721
     50498   2432042  69.898 117.327  37.582  0.2511
     50498   2432051  69.898 115.617  36.528  0.2452
     50498    245764  69.898 102.158  47.718  0.3838
     50498   3115577  69.898 101.987  44.802  0.3525
     50498   3286429  69.898  94.418  45.547  0.3835
     50498    343755  69.898 128.317  47.832  0.3181
     50498    381325  69.898  89.308  39.466  0.3296
     50498    467094  69.898 109.738  42.083  0.3059
     50498    536044  69.898 109.797  44.875  0.3328
     50498    558766  69.898 109.837  44.930  0.3333
     50498    604732  69.898 116.817  44.152  0.3097
     50498   1258671  69.898  97.427  39.357  0.3075
     50498   2204343  69.898  95.847  36.732  0.2847
     50498    240774  69.898  98.157  44.664  0.3620
     50498   2420781  69.898 101.087  47.572  0.3855
     50498   3115579  69.898  98.337  40.478  0.3168
     50498   3289645  69.898  94.007  44.072  0.3678
     50498   3289655  69.898  98.267  44.176  0.3563
     50498    395933  69.898  98.417  46.611  0.3830
     50498        54  69.898  95.847  40.679  0.3253
     50498    555146  69.898 105.127  42.421  0.3199
     50498    596622  69.898 108.337  47.200  0.3602
     50498    598730  69.898 121.597  43.571  0.2946
     50498    599134  69.898 120.327  43.945  0.3004
     50498   1258223  69.898 101.387  39.342  0.2982
     50498    238717  69.898 102.127  49.293  0.4016
     50498    239917  69.898 102.347  46.419  0.3689
     50498    240995  69.898 102.087  44.542  0.3495
     50498   3289649  69.898 100.377  45.058  0.3598
     50498   3321788  69.898 104.757  39.447  0.2918
     50498   3321789  69.898 104.757  39.879  0.2959
     50498   3590084  69.898  97.467  40.131  0.3154
     50498   3622097  69.898 105.187  52.251  0.4254
     50498    426317  69.898  98.687  42.343  0.3354
     50498    597900  69.898 129.027  43.979  0.2838
     50498    597909  69.898 124.607  44.085  0.2931
     50498    604525  69.898 123.667  43.796  0.2924
     50498       716  69.898 105.817  45.428  0.3487
     50498    184073  69.898 104.757  43.254  0.3292
     50498   2031737  69.898 112.727  43.131  0.3092
     50498    238718  69.898 106.057  49.138  0.3875
     50498   3115578  69.898 110.477  44.089  0.3235
     50498   3115581  69.898 112.067  44.679  0.3254
     50498    393492  69.898 106.337  45.458  0.3476
     50498    394080  69.898 106.597  47.312  0.3662
     50498    394110  69.898 108.277  43.035  0.3184
     50498    418854  69.898 106.657  41.365  0.3060
     50498    598949  69.898 133.747  46.097  0.2926
     50498    600986  69.898 128.417  43.978  0.2849
     50498    600987  69.898 127.007  45.655  0.3018
     50498    603485  69.898 127.007  44.222  0.2896
     50498    605127  69.898 133.087  48.159  0.3110
     50498    238915  69.898 112.207  42.878  0.3080
     50498    239700  69.898 110.307  49.934  0.3833
     50498   3589577  69.898 106.027  40.489  0.2990
     50498   3590080  69.898 103.397  39.619  0.2964
     50498   3590081  69.898 103.397  40.368  0.3037
     50498    379450  69.898 123.097  48.357  0.3343
     50498    482496  69.898 104.857  37.262  0.2710
     50498    515472  69.898 112.937  40.791  0.2872
     50498    516088  69.898 107.277  40.578  0.2971
     50498    596824  69.898 121.117  46.792  0.3244
     50498      1112  69.898 113.117  46.839  0.3440
     50498    201788  69.898 117.847  43.346  0.3002
     50498    238917  69.898 116.457  43.951  0.3086
     50498    240996  69.898 114.587  44.540  0.3183
     50498    268371  69.898 114.847  46.475  0.3361
     50498    328866  69.898 119.817  42.848  0.2917
     50498   3590077  69.898 106.737  41.685  0.3089
     50498   3622099  69.898 117.167  51.659  0.3815
     50498    598105  69.898 141.297  44.516  0.2671
     50498    599282  69.898 125.977  46.480  0.3111
     50498    603872  69.898 140.827  44.129  0.2649
     50498       726  69.898 118.397  43.101  0.2968
     50498        85  69.898 121.137  48.239  0.3378
     50498   1632174  69.898 118.417  45.197  0.3158
     50498    194206  69.898 119.677  45.025  0.3115
     50498    196169  69.898 120.167  45.028  0.3105
     50498    199824  69.898 131.037  48.086  0.3146
     50498   3115582  69.898 120.557  43.971  0.3002
     50498    370128  69.898 120.167  45.023  0.3104
     50498    372453  69.898 119.677  45.023  0.3115
     50498    398813  69.898 118.557  49.150  0.3528
     50498    605339  69.898 145.597  45.702  0.2692
     50498    605354  69.898 141.477  42.997  0.2554
     50498   1632158  69.898 121.737  45.001  0.3069
     50498   1765683  69.898 128.957  46.105  0.3018
     50498   1765684  69.898 128.957  46.196  0.3026
     50498    195927  69.898 123.967  44.542  0.2983
     50498    196370  69.898 123.967  45.153  0.3036
     50498    197796  69.898 123.187  44.896  0.3030
     50498    238916  69.898 124.707  42.901  0.2828
     50498    282116  69.898 127.517  42.716  0.2761
     50498    599135  69.898 144.407  42.699  0.2488
     50498    599487  69.898 133.287  45.620  0.2895
     50498    212912  69.898 138.907  46.819  0.2890
     50498    419505  69.898 128.567  43.182  0.2781
     50498    196598  69.898 131.707  44.969  0.2871
     50498    213336  69.898 143.697  46.776  0.2804
     50498    213424  69.898 143.697  47.293  0.2844
     50498   2323582  69.898 141.587  46.078  0.2786
     50498    300780  69.898 132.577  43.125  0.2706
     50498    378669  69.898 143.697  47.137  0.2832
     50498    209497  69.898 141.167  47.170  0.2878
     50498    197408  69.898 141.446  45.915  0.2775
     50498    213834  69.898 155.246  47.478  0.2672
     50498    378825  69.898 140.986  46.246  0.2809
     50498    425069  69.898 151.876  47.305  0.2711
     50498     15928  69.898 146.536  46.301  0.2721
     50498    213492  69.898 157.406  46.217  0.2552
     50498    459350  69.898 142.276  40.795  0.2380
     50498    459373  69.898 142.636  42.491  0.2499
     50498    517407  69.898 142.636  40.553  0.2358
     50498    460402  69.898 147.246  40.622  0.2301
     50498    517244  69.898 153.966  39.808  0.2163
     50498    457957  69.898 149.896  40.556  0.2263
     50498    464811  69.898 155.986  46.531  0.2594
     50498   3577342  69.898 147.096  38.448  0.2153
     50498   3577343  69.898 147.096  38.448  0.2153
     50498   3577345  69.898 163.706  42.852  0.2246
     50498   3577346  69.898 163.706  42.852  0.2246
     50498   3577344  69.898 173.535  49.612  0.2560
     50498    455288  69.898 187.005  41.276  0.1914
   1829958   1829959  74.368  73.828  64.202  0.7644
   1829958   1829961  74.368  74.368  74.065  0.9919
   1829958    201093  74.368  68.338  42.073  0.4181
   1829958    201561  74.368  73.178  51.094  0.5297
   1829958    229429  74.368  62.368  37.903  0.3835
   1829958   2420769  74.368  65.628  38.882  0.3845
   1829958    554303  74.368  80.868  47.804  0.4450
   1829958    557171  74.368  80.868  47.838  0.4454
   1829958    186720  74.368  65.508  39.209  0.3895
   1829958    201483  74.368  72.788  47.845  0.4818
   1829958    201525  74.368  72.378  43.765  0.4250
   1829958     24077  74.368  78.908  48.292  0.4600
   1829958   2420770  74.368  70.068  40.501  0.3897
   1829958   2420771  74.368  70.068  40.568  0.3906
   1829958   2420774  74.368  70.068  41.746  0.4065
   1829958   2420775  74.368  69.558  40.427  0.3906
   1829958   2420776  74.368  69.558  40.418  0.3905
   1829958   2420778  74.368  69.558  41.770  0.4089
   1829958    286080  74.368  73.188  47.903  0.4807
   1829958   3115585  74.368  70.038  37.936  0.3563
   1829958    535374  74.368  85.188  47.881  0.4288
   1829958    556194  74.368  84.738  47.666  0.4277
   1829958    557582  74.368  85.188  47.861  0.4285
   1829958    557781  74.368  84.778  47.629  0.4271
   1829958       589  74.368  66.608  41.755  0.4208
   1829958    593626  74.368  78.458  44.572  0.4117
   1829958    593897  74.368  77.738  44.371  0.4119
   1829958   1077189  74.368  92.068  48.636  0.4129
   1829958    201170  74.368  76.618  45.550  0.4320
   1829958    134807  74.368  78.198  41.827  0.3777
   1829958   1814790  74.368  83.508  49.139  0.4519
   1829958    201142  74.368  75.608  42.846  0.3999
   1829958    201739  74.368  91.528  49.898  0.4302
   1829958    203689  74.368  77.018  46.619  0.4450
   1829958    217299  74.368  83.008  43.777  0.3854
   1829958   2391541  74.368  74.708  50.309  0.5094
   1829958   2420772  74.368  74.408  40.634  0.3757
   1829958   2420777  74.368  73.898  40.486  0.3756
   1829958    382010  74.368  76.638  45.486  0.4311
   1829958    396950  74.368  75.698  45.123  0.4300
   1829958    534478  74.368  90.008  47.741  0.4093
   1829958    553690  74.368  90.008  47.720  0.4091
   1829958    557782  74.368  89.118  47.691  0.4119
   1829958    558364  74.368  89.078  47.671  0.4118
   1829958    593395  74.368  82.178  44.383  0.3957
   1829958    594557  74.368  81.958  44.148  0.3936
   1829958    594798  74.368  76.778  46.006  0.4376
   1829958    595720  74.368  76.398  45.201  0.4282
   1829958    596179  74.368  76.648  45.477  0.4309
   1829958    596448  74.368  81.428  44.175  0.3958
   1829958   1086789  74.368  96.048  49.517  0.4096
   1829958   1086790  74.368  96.198  48.509  0.3974
   1829958   1088073  74.368  90.338  49.835  0.4338
   1829958   1202298  74.368  81.098  45.513  0.4139
   1829958   1643901  74.368 100.378  36.970  0.2683
   1829958    184050  74.368  80.028  44.568  0.4058
   1829958    203047  74.368  81.098  46.522  0.4270
   1829958    203637  74.368  81.408  46.709  0.4283
   1829958    204098  74.368  81.098  47.042  0.4339
   1829958     21731  74.368  87.818  39.174  0.3185
   1829958    231070  74.368  80.048  45.522  0.4180
   1829958   2420773  74.368  77.358  41.636  0.3782
   1829958   2420780  74.368  78.128  45.207  0.4214
   1829958   2420893  74.368  78.128  42.748  0.3895
   1829958   2432043  74.368 101.158  40.901  0.3038
   1829958   3115574  74.368  82.098  43.585  0.3861
   1829958   3115575  74.368  82.248  43.487  0.3844
   1829958    379662  74.368  80.958  46.440  0.4265
   1829958    380330  74.368  80.338  45.346  0.4146
   1829958    380464  74.368  81.498  46.555  0.4259
   1829958    381936  74.368  80.878  45.522  0.4149
   1829958    381946  74.368  80.378  45.295  0.4138
   1829958    389356  74.368  80.028  45.327  0.4156
   1829958    394779  74.368  80.068  45.409  0.4165
   1829958    435505  74.368  75.648  41.775  0.3859
   1829958    437888  74.368  87.118  50.967  0.4612
   1829958    540867  74.368  93.958  47.497  0.3931
   1829958    558040  74.368  93.918  47.543  0.3938
   1829958    593394  74.368  80.088  45.015  0.4113
   1829958    594127  74.368  80.478  45.823  0.4203
   1829958    594789  74.368  80.368  45.296  0.4139
   1829958    594799  74.368  80.948  46.574  0.4283
   1829958       629  74.368  80.288  40.895  0.3595
   1829958        71  74.368  80.668  43.343  0.3880
   1829958       908  74.368  80.668  42.028  0.3719
   1829958   1087300  74.368  93.788  49.499  0.4172
   1829958   1087301  74.368  93.978  50.539  0.4290
   1829958   1224527  74.368 108.848  46.908  0.3441
   1829958    184049  74.368  83.768  44.369  0.3900
   1829958    187367  74.368  78.688  41.541  0.3725
   1829958    201288  74.368  94.188  51.078  0.4348
   1829958    201393  74.368  98.788  51.063  0.4182
   1829958    201748  74.368  97.728  50.887  0.4198
   1829958    231374  74.368  83.828  45.211  0.4002
   1829958   2420779  74.368  81.078  46.809  0.4309
   1829958   2420892  74.368  81.078  43.536  0.3890
   1829958   2429890  74.368 106.568  36.627  0.2538
   1829958    276778  74.368  83.788  45.329  0.4018
   1829958    298406  74.368 104.238  45.874  0.3456
   1829958   3104091  74.368  96.468  45.302  0.3609
   1829958   3104092  74.368  95.748  44.894  0.3585
   1829958   3104093  74.368  96.108  45.124  0.3600
   1829958   3217984  74.368  96.468  44.356  0.3507
   1829958    364565  74.368  79.348  41.905  0.3748
   1829958    365697  74.368  79.348  41.259  0.3669
   1829958    378358  74.368  94.358  53.878  0.4691
   1829958    383102  74.368  98.178  50.946  0.4190
   1829958    383451  74.368  86.008  46.548  0.4089
   1829958    389357  74.368  83.768  45.125  0.3993
   1829958    389559  74.368  83.458  45.022  0.3991
   1829958    394777  74.368  90.988  45.473  0.3793
   1829958    397180  74.368  81.578  45.612  0.4134
   1829958    441618  74.368  93.948  50.991  0.4346
   1829958    443843  74.368  90.348  43.952  0.3639
   1829958    534706  74.368  97.748  47.356  0.3796
   1829958    535823  74.368  97.748  47.352  0.3795
   1829958    540613  74.368  97.748  47.350  0.3795
   1829958    540868  74.368  97.748  47.357  0.3796
   1829958    610449  74.368  89.168  43.335  0.3605
   1829958       715  74.368  89.398  47.039  0.4030
   1829958   1258452  74.368  80.168  40.099  0.3504
   1829958   1940415  74.368  82.188  44.435  0.3963
   1829958   1940416  74.368  82.188  44.093  0.3921
   1829958   1940418  74.368  82.188  43.812  0.3886
   1829958   1940419  74.368  82.188  43.509  0.3849
   1829958   1940420  74.368  82.188  44.942  0.4027
   1829958   1949725  74.368 104.107  50.954  0.3996
   1829958   1949726  74.368 104.107  50.954  0.3996
   1829958    201177  74.368  98.178  52.441  0.4366
   1829958    201241  74.368 103.268  50.864  0.4012
   1829958    201334  74.368  96.798  52.284  0.4398
   1829958    201375  74.368  96.788  52.060  0.4371
   1829958    201584  74.368  97.248  51.776  0.4320
   1829958    202924  74.368  88.878  45.101  0.3817
   1829958    203734  74.368  90.058  46.312  0.3921
   1829958    204065  74.368  88.318  45.142  0.3840
   1829958    216258  74.368  97.478  50.739  0.4190
   1829958    216439  74.368  97.438  50.323  0.4142
   1829958   2205836  74.368 108.378  36.491  0.2495
   1829958    231171  74.368  87.218  44.831  0.3840
   1829958   2432062  74.368 111.998  36.992  0.2476
   1829958    245570  74.368  98.328  52.133  0.4324
   1829958    245571  74.368  98.268  52.093  0.4322
   1829958    381912  74.368 102.658  50.785  0.4023
   1829958    382642  74.368 105.638  50.828  0.3935
   1829958    382850  74.368  97.838  50.821  0.4187
   1829958        42  74.368  93.518  48.823  0.4101
   1829958    535151  74.368 101.698  47.166  0.3659
   1829958    535602  74.368 101.738  47.161  0.3658
   1829958    536271  74.368 101.698  47.167  0.3659
   1829958    559164  74.368 101.738  47.160  0.3657
   1829958    591685  74.368 109.037  47.672  0.3512
   1829958    598515  74.368 108.618  47.340  0.3490
   1829958    600083  74.368 109.037  46.378  0.3385
   1829958    604314  74.368 109.037  47.379  0.3483
   1829958   1940406  74.368  86.118  42.954  0.3655
   1829958   1940408  74.368  86.118  41.176  0.3451
   1829958   1940409  74.368  86.118  41.001  0.3431
   1829958   1940411  74.368  86.118  42.371  0.3587
   1829958   1949728  74.368 108.407  50.984  0.3868
   1829958   1949729  74.368 108.407  50.984  0.3868
   1829958    201010  74.368 108.978  50.715  0.3824
   1829958    201598  74.368  94.228  45.142  0.3657
   1829958   2420891  74.368  93.978  46.497  0.3816
   1829958   2420895  74.368  98.507  54.746  0.4634
   1829958   2432056  74.368 112.298  37.894  0.2547
   1829958    263881  74.368 115.597  48.480  0.3427
   1829958   3289646  74.368  86.118  45.759  0.3989
   1829958   3289647  74.368  86.118  44.325  0.3816
   1829958   3289648  74.368  86.118  44.495  0.3836
   1829958    380484  74.368 100.497  52.083  0.4242
   1829958    381472  74.368  90.787  50.318  0.4382
   1829958    381573  74.368 100.978  51.666  0.4177
   1829958    382780  74.368  98.158  54.031  0.4560
   1829958    396560  74.368 102.158  52.079  0.4185
   1829958    396561  74.368 102.027  52.031  0.4184
   1829958    397207  74.368  92.368  45.025  0.3699
   1829958    426662  74.368 101.948  52.264  0.4213
   1829958    487387  74.368 105.027  44.694  0.3318
   1829958    539334  74.368 105.807  46.979  0.3527
   1829958    557840  74.368 105.807  46.987  0.3528
   1829958    569270  74.368  90.028  49.104  0.4259
   1829958    599116  74.368 113.097  45.992  0.3251
   1829958    604127  74.368 113.097  46.373  0.3287
   1829958    604316  74.368 113.097  45.976  0.3249
   1829958    137781  74.368 128.317  49.199  0.3205
   1829958    138989  74.368 128.317  49.199  0.3205
   1829958   1779058  74.368 114.658  35.426  0.2306
   1829958   1940402  74.368  91.317  42.882  0.3492
   1829958   1940403  74.368  91.317  42.437  0.3443
   1829958   1940404  74.368  91.317  43.156  0.3522
   1829958   1949727  74.368 107.437  50.967  0.3895
   1829958    201287  74.368  96.327  44.892  0.3568
   1829958    201432  74.368 108.297  50.491  0.3820
   1829958    201577  74.368  93.747  49.941  0.4226
   1829958   2036989  74.368 123.767  33.634  0.2045
   1829958   2037430  74.368  94.418  45.851  0.3730
   1829958   2420782  74.368  98.137  47.569  0.3807
   1829958   2420890  74.368  96.927  46.596  0.3737
   1829958   2420894  74.368 101.457  54.932  0.4544
   1829958   2432042  74.368 117.327  38.130  0.2483
   1829958   2432051  74.368 115.617  37.127  0.2429
   1829958    245764  74.368 102.158  48.952  0.3837
   1829958   3115577  74.368 101.987  45.530  0.3480
   1829958   3286429  74.368  94.418  46.449  0.3797
   1829958    343755  74.368 128.317  49.199  0.3205
   1829958    381325  74.368  89.308  40.443  0.3282
   1829958    467094  74.368 109.738  42.698  0.3020
   1829958    536044  74.368 109.797  46.797  0.3407
   1829958    558766  74.368 109.837  46.790  0.3405
   1829958    604732  74.368 116.817  46.190  0.3186
   1829958   1258671  74.368  97.427  40.803  0.3115
   1829958   2204343  74.368  95.847  38.071  0.2881
   1829958    240774  74.368  98.157  44.850  0.3513
   1829958   2420781  74.368 101.087  47.794  0.3744
   1829958   3115579  74.368  98.337  41.676  0.3181
   1829958   3289645  74.368  94.007  45.067  0.3655
   1829958   3289655  74.368  98.267  44.935  0.3519
   1829958    395933  74.368  98.417  46.868  0.3722
   1829958        54  74.368  95.847  42.784  0.3357
   1829958    555146  74.368 105.127  44.390  0.3286
   1829958    596622  74.368 108.337  49.082  0.3673
   1829958    598730  74.368 121.597  45.613  0.3034
   1829958    599134  74.368 120.327  45.994  0.3093
   1829958   1258223  74.368 101.387  40.977  0.3040
   1829958    238717  74.368 102.127  49.828  0.3934
   1829958    239917  74.368 102.347  47.261  0.3651
   1829958    240995  74.368 102.087  45.371  0.3461
   1829958   3289649  74.368 100.377  45.801  0.3552
   1829958   3321788  74.368 104.757  42.412  0.3102
   1829958   3321789  74.368 104.757  42.684  0.3128
   1829958   3590084  74.368  97.467  41.733  0.3208
   1829958   3622097  74.368 105.187  54.413  0.4348
   1829958    426317  74.368  98.687  43.255  0.3332
   1829958    597900  74.368 129.027  45.764  0.2903
   1829958    597909  74.368 124.607  46.601  0.3058
   1829958    604525  74.368 123.667  45.828  0.3011
   1829958       716  74.368 105.817  45.995  0.3428
   1829958    184073  74.368 104.757  43.418  0.3199
   1829958   2031737  74.368 112.727  44.607  0.3131
   1829958    238718  74.368 106.057  50.267  0.3862
   1829958   3115578  74.368 110.477  44.803  0.3199
   1829958   3115581  74.368 112.067  44.763  0.3160
   1829958    393492  74.368 106.337  45.733  0.3388
   1829958    394080  74.368 106.597  47.722  0.3582
   1829958    394110  74.368 108.277  43.253  0.3103
   1829958    418854  74.368 106.657  43.120  0.3127
   1829958    598949  74.368 133.747  47.729  0.2976
   1829958    600986  74.368 128.417  46.418  0.2969
   1829958    600987  74.368 127.007  47.028  0.3047
   1829958    603485  74.368 127.007  46.644  0.3015
   1829958    605127  74.368 133.087  49.651  0.3146
   1829958    238915  74.368 112.207  43.710  0.3060
   1829958    239700  74.368 110.307  50.808  0.3795
   1829958   3589577  74.368 106.027  42.111  0.3045
   1829958   3590080  74.368 103.397  41.225  0.3019
   1829958   3590081  74.368 103.397  41.681  0.3063
   1829958    379450  74.368 123.097  50.144  0.3404
   1829958    482496  74.368 104.857  39.983  0.2871
   1829958    515472  74.368 112.937  42.227  0.2911
   1829958    516088  74.368 107.277  42.180  0.3024
   1829958    596824  74.368 121.117  48.581  0.3307
   1829958      1112  74.368 113.117  48.016  0.3443
   1829958    201788  74.368 117.847  44.517  0.3014
   1829958    238917  74.368 116.457  44.310  0.3024
   1829958    240996  74.368 114.587  45.220  0.3146
   1829958    268371  74.368 114.847  47.140  0.3318
   1829958    328866  74.368 119.817  44.702  0.2990
   1829958   3590077  74.368 106.737  43.077  0.3121
   1829958   3622099  74.368 117.167  53.888  0.3915
   1829958    598105  74.368 141.297  46.520  0.2750
   1829958    599282  74.368 125.977  48.323  0.3179
   1829958    603872  74.368 140.827  46.237  0.2737
   1829958       726  74.368 118.397  44.520  0.3003
   1829958        85  74.368 121.137  49.950  0.3432
   1829958   1632174  74.368 118.417  46.319  0.3162
   1829958    194206  74.368 119.677  46.046  0.3111
   1829958    196169  74.368 120.167  46.184  0.3113
   1829958    199824  74.368 131.037  48.858  0.3121
   1829958   3115582  74.368 120.557  44.122  0.2926
   1829958    370128  74.368 120.167  46.289  0.3122
   1829958    372453  74.368 119.677  46.147  0.3120
   1829958    398813  74.368 118.557  50.134  0.3511
   1829958    605339  74.368 145.597  47.643  0.2765
   1829958    605354  74.368 141.477  45.028  0.2636
   1829958   1632158  74.368 121.737  46.123  0.3075
   1829958   1765683  74.368 128.957  48.480  0.3131
   1829958   1765684  74.368 128.957  48.577  0.3139
   1829958    195927  74.368 123.967  45.865  0.3008
   1829958    196370  74.368 123.967  45.831  0.3005
   1829958    197796  74.368 123.187  45.538  0.2996
   1829958    238916  74.368 124.707  43.655  0.2809
   1829958    282116  74.368 127.517  44.773  0.2850
   1829958    599135  74.368 144.407  44.844  0.2578
   1829958    599487  74.368 133.287  47.208  0.2942
   1829958    212912  74.368 138.907  48.660  0.2956
   1829958    419505  74.368 128.567  45.223  0.2867
   1829958    196598  74.368 131.707  45.865  0.2863
   1829958    213336  74.368 143.697  48.809  0.2884
   1829958    213424  74.368 143.697  49.774  0.2958
   1829958   2323582  74.368 141.587  46.836  0.2769
   1829958    300780  74.368 132.577  45.207  0.2795
   1829958    378669  74.368 143.697  49.513  0.2938
   1829958    209497  74.368 141.167  48.638  0.2914
   1829958    197408  74.368 141.446  46.794  0.2769
   1829958    213834  74.368 155.246  49.553  0.2752
   1829958    378825  74.368 140.986  47.665  0.2842
   1829958    425069  74.368 151.876  49.019  0.2766
   1829958     15928  74.368 146.536  48.046  0.2779
   1829958    213492  74.368 157.406  48.249  0.2629
   1829958    459350  74.368 142.276  42.113  0.2413
   1829958    459373  74.368 142.636  44.669  0.2592
   1829958    517407  74.368 142.636  42.985  0.2470
   1829958    460402  74.368 147.246  41.951  0.2335
   1829958    517244  74.368 153.966  41.118  0.2196
   1829958    457957  74.368 149.896  41.274  0.2256
   1829958    464811  74.368 155.986  48.431  0.2662
   1829958   3577342  74.368 147.096  38.692  0.2117
   1829958   3577343  74.368 147.096  38.692  0.2117
   1829958   3577345  74.368 163.706  43.544  0.2238
   1829958   3577346  74.368 163.706  43.544  0.2238
   1829958   3577344  74.368 173.535  50.347  0.2549
   1829958    455288  74.368 187.005  42.820  0.1959
   1829959   1829961  73.828  74.368  64.213  0.7646
   1829959    201093  73.828  68.338  42.492  0.4263
   1829959    201561  73.828  73.178  50.690  0.5263
   1829959    229429  73.828  62.368  36.528  0.3665
   1829959   2420769  73.828  65.628  39.382  0.3935
   1829959    554303  73.828  80.868  46.539  0.4303
   1829959    557171  73.828  80.868  46.592  0.4310
   1829959    186720  73.828  65.508  42.573  0.4400
   1829959    201483  73.828  72.788  47.838  0.4843
   1829959    201525  73.828  72.378  43.882  0.4289
   1829959     24077  73.828  78.908  48.309  0.4626
   1829959   2420770  73.828  70.068  40.336  0.3895
   1829959   2420771  73.828  70.068  40.286  0.3888
   1829959   2420774  73.828  70.068  42.116  0.4138
   1829959   2420775  73.828  69.558  40.425  0.3926
   1829959   2420776  73.828  69.558  40.298  0.3909
   1829959   2420778  73.828  69.558  42.355  0.4192
   1829959    286080  73.828  73.188  47.955  0.4841
   1829959   3115585  73.828  70.038  38.590  0.3666
   1829959    535374  73.828  85.188  46.849  0.4177
   1829959    556194  73.828  84.738  48.951  0.4466
   1829959    557582  73.828  85.188  46.776  0.4167
   1829959    557781  73.828  84.778  49.055  0.4478
   1829959       589  73.828  66.608  41.387  0.4178
   1829959    593626  73.828  78.458  45.058  0.4202
   1829959    593897  73.828  77.738  44.870  0.4205
   1829959   1077189  73.828  92.068  49.279  0.4226
   1829959    201170  73.828  76.618  45.778  0.4374
   1829959    134807  73.828  78.198  42.734  0.3910
   1829959   1814790  73.828  83.508  48.138  0.4408
   1829959    201142  73.828  75.608  43.394  0.4092
   1829959    201739  73.828  91.528  49.718  0.4299
   1829959    203689  73.828  77.018  46.315  0.4431
   1829959    217299  73.828  83.008  44.814  0.4000
   1829959   2391541  73.828  74.708  52.365  0.5445
   1829959   2420772  73.828  74.408  40.131  0.3712
   1829959   2420777  73.828  73.898  40.157  0.3733
   1829959    382010  73.828  76.638  45.786  0.4374
   1829959    396950  73.828  75.698  45.547  0.4380
   1829959    534478  73.828  90.008  46.798  0.3999
   1829959    553690  73.828  90.008  46.725  0.3990
   1829959    557782  73.828  89.118  49.153  0.4320
   1829959    558364  73.828  89.078  49.013  0.4303
   1829959    593395  73.828  82.178  47.144  0.4331
   1829959    594557  73.828  81.958  47.064  0.4329
   1829959    594798  73.828  76.778  45.960  0.4392
   1829959    595720  73.828  76.398  45.802  0.4386
   1829959    596179  73.828  76.648  45.960  0.4397
   1829959    596448  73.828  81.428  46.911  0.4330
   1829959   1086789  73.828  96.048  50.230  0.4198
   1829959   1086790  73.828  96.198  49.292  0.4083
   1829959   1088073  73.828  90.338  49.733  0.4346
   1829959   1202298  73.828  81.098  45.774  0.4194
   1829959   1643901  73.828 100.378  36.265  0.2629
   1829959    184050  73.828  80.028  45.573  0.4209
   1829959    203047  73.828  81.098  45.587  0.4169
   1829959    203637  73.828  81.408  45.628  0.4163
   1829959    204098  73.828  81.098  46.778  0.4325
   1829959     21731  73.828  87.818  39.986  0.3287
   1829959    231070  73.828  80.048  45.619  0.4214
   1829959   2420773  73.828  77.358  44.667  0.4193
   1829959   2420780  73.828  78.128  44.814  0.4183
   1829959   2420893  73.828  78.128  41.961  0.3815
   1829959   2432043  73.828 101.158  40.843  0.3045
   1829959   3115574  73.828  82.098  42.527  0.3750
   1829959   3115575  73.828  82.248  42.544  0.3747
   1829959    379662  73.828  80.958  49.186  0.4658
   1829959    380330  73.828  80.338  47.894  0.4507
   1829959    380464  73.828  81.498  45.618  0.4158
   1829959    381936  73.828  80.878  46.011  0.4233
   1829959    381946  73.828  80.378  47.926  0.4509
   1829959    389356  73.828  80.028  45.638  0.4217
   1829959    394779  73.828  80.068  45.632  0.4215
   1829959    435505  73.828  75.648  44.870  0.4289
   1829959    437888  73.828  87.118  50.446  0.4565
   1829959    540867  73.828  93.958  49.040  0.4130
   1829959    558040  73.828  93.918  48.945  0.4120
   1829959    593394  73.828  80.088  47.830  0.4509
   1829959    594127  73.828  80.478  48.213  0.4544
   1829959    594789  73.828  80.368  48.131  0.4538
   1829959    594799  73.828  80.948  49.237  0.4665
   1829959       629  73.828  80.288  41.488  0.3684
   1829959        71  73.828  80.668  42.784  0.3830
   1829959       908  73.828  80.668  41.175  0.3634
   1829959   1087300  73.828  93.788  49.598  0.4203
   1829959   1087301  73.828  93.978  50.845  0.4347
   1829959   1224527  73.828 108.848  47.104  0.3474
   1829959    184049  73.828  83.768  47.006  0.4250
   1829959    187367  73.828  78.688  44.613  0.4134
   1829959    201288  73.828  94.188  50.640  0.4314
   1829959    201393  73.828  98.788  50.644  0.4152
   1829959    201748  73.828  97.728  50.292  0.4147
   1829959    231374  73.828  83.828  47.770  0.4347
   1829959   2420779  73.828  81.078  49.626  0.4714
   1829959   2420892  73.828  81.078  46.809  0.4330
   1829959   2429890  73.828 106.568  37.396  0.2615
   1829959    276778  73.828  83.788  47.723  0.4343
   1829959    298406  73.828 104.238  44.769  0.3359
   1829959   3104091  73.828  96.468  45.825  0.3682
   1829959   3104092  73.828  95.748  45.285  0.3644
   1829959   3104093  73.828  96.108  45.586  0.3666
   1829959   3217984  73.828  96.468  45.278  0.3622
   1829959    364565  73.828  79.348  44.864  0.4142
   1829959    365697  73.828  79.348  44.285  0.4067
   1829959    378358  73.828  94.358  53.264  0.4635
   1829959    383102  73.828  98.178  50.730  0.4183
   1829959    383451  73.828  86.008  45.401  0.3967
   1829959    389357  73.828  83.768  47.761  0.4348
   1829959    389559  73.828  83.458  45.150  0.4026
   1829959    394777  73.828  90.988  46.995  0.3989
   1829959    397180  73.828  81.578  46.600  0.4283
   1829959    441618  73.828  93.948  50.466  0.4302
   1829959    443843  73.828  90.348  46.712  0.3977
   1829959    534706  73.828  97.748  46.500  0.3718
   1829959    535823  73.828  97.748  46.572  0.3726
   1829959    540613  73.828  97.748  46.571  0.3726
   1829959    540868  73.828  97.748  46.502  0.3718
   1829959    610449  73.828  89.168  44.696  0.3778
   1829959       715  73.828  89.398  47.027  0.4047
   1829959   1258452  73.828  80.168  43.072  0.3883
   1829959   1940415  73.828  82.188  45.192  0.4078
   1829959   1940416  73.828  82.188  46.071  0.4190
   1829959   1940418  73.828  82.188  43.442  0.3859
   1829959   1940419  73.828  82.188  44.305  0.3966
   1829959   1940420  73.828  82.188  47.216  0.4340
   1829959   1949725  73.828 104.107  50.354  0.3947
   1829959   1949726  73.828 104.107  50.354  0.3947
   1829959    201177  73.828  98.178  51.926  0.4324
   1829959    201241  73.828 103.268  50.504  0.3990
   1829959    201334  73.828  96.798  51.683  0.4345
   1829959    201375  73.828  96.788  51.193  0.4287
   1829959    201584  73.828  97.248  51.333  0.4287
   1829959    202924  73.828  88.878  47.725  0.4151
   1829959    203734  73.828  90.058  47.563  0.4089
   1829959    204065  73.828  88.318  47.857  0.4187
   1829959    216258  73.828  97.478  50.189  0.4144
   1829959    216439  73.828  97.438  50.338  0.4163
   1829959   2205836  73.828 108.378  39.050  0.2728
   1829959    231171  73.828  87.218  47.334  0.4163
   1829959   2432062  73.828 111.998  37.845  0.2557
   1829959    245570  73.828  98.328  52.007  0.4329
   1829959    245571  73.828  98.268  51.927  0.4321
   1829959    381912  73.828 102.658  50.567  0.4016
   1829959    382642  73.828 105.638  50.454  0.3911
   1829959    382850  73.828  97.838  50.250  0.4139
   1829959        42  73.828  93.518  48.141  0.4039
   1829959    535151  73.828 101.698  48.637  0.3833
   1829959    535602  73.828 101.738  48.731  0.3842
   1829959    536271  73.828 101.698  48.638  0.3833
   1829959    559164  73.828 101.738  48.731  0.3842
   1829959    591685  73.828 109.037  46.373  0.3397
   1829959    598515  73.828 108.618  46.012  0.3372
   1829959    600083  73.828 109.037  44.579  0.3224
   1829959    604314  73.828 109.037  46.104  0.3371
   1829959   1940406  73.828  86.118  44.334  0.3835
   1829959   1940408  73.828  86.118  41.070  0.3455
   1829959   1940409  73.828  86.118  41.933  0.3553
   1829959   1940411  73.828  86.118  44.684  0.3877
   1829959   1949728  73.828 108.407  51.386  0.3927
   1829959   1949729  73.828 108.407  51.386  0.3927
   1829959    201010  73.828 108.978  50.318  0.3798
   1829959    201598  73.828  94.228  44.751  0.3629
   1829959   2420891  73.828  93.978  46.596  0.3844
   1829959   2420895  73.828  98.507  54.818  0.4665
   1829959   2432056  73.828 112.298  40.763  0.2804
   1829959    263881  73.828 115.597  48.675  0.3458
   1829959   3289646  73.828  86.118  48.162  0.4309
   1829959   3289647  73.828  86.118  45.244  0.3945
   1829959   3289648  73.828  86.118  43.921  0.3785
   1829959    380484  73.828 100.497  51.419  0.4184
   1829959    381472  73.828  90.787  50.895  0.4475
   1829959    381573  73.828 100.978  51.098  0.4131
   1829959    382780  73.828  98.158  53.567  0.4523
   1829959    396560  73.828 102.158  54.200  0.4450
   1829959    396561  73.828 102.027  54.001  0.4432
   1829959    397207  73.828  92.368  47.546  0.4007
   1829959    426662  73.828 101.948  51.788  0.4177
   1829959    487387  73.828 105.027  47.709  0.3638
   1829959    539334  73.828 105.807  46.230  0.3465
   1829959    557840  73.828 105.807  46.160  0.3458
   1829959    569270  73.828  90.028  49.234  0.4295
   1829959    599116  73.828 113.097  45.635  0.3230
   1829959    604127  73.828 113.097  45.456  0.3213
   1829959    604316  73.828 113.097  45.513  0.3218
   1829959    137781  73.828 128.317  49.498  0.3243
   1829959    138989  73.828 128.317  49.498  0.3243
   1829959   1779058  73.828 114.658  34.573  0.2246
   1829959   1940402  73.828  91.317  41.525  0.3359
   1829959   1940403  73.828  91.317  41.929  0.3403
   1829959   1940404  73.828  91.317  44.495  0.3688
   1829959   1949727  73.828 107.437  51.386  0.3956
   1829959    201287  73.828  96.327  47.523  0.3875
   1829959    201432  73.828 108.297  49.892  0.3773
   1829959    201577  73.828  93.747  50.569  0.4322
   1829959   2036989  73.828 123.767  34.640  0.2126
   1829959   2037430  73.828  94.418  45.838  0.3745
   1829959   2420782  73.828  98.137  47.202  0.3783
   1829959   2420890  73.828  96.927  50.019  0.4143
   1829959   2420894  73.828 101.457  58.018  0.4948
   1829959   2432042  73.828 117.327  40.996  0.2730
   1829959   2432051  73.828 115.617  39.963  0.2673
   1829959    245764  73.828 102.158  51.168  0.4099
   1829959   3115577  73.828 101.987  46.611  0.3608
   1829959   3286429  73.828  94.418  46.641  0.3835
   1829959    343755  73.828 128.317  49.498  0.3243
   1829959    381325  73.828  89.308  41.214  0.3380
   1829959    467094  73.828 109.738  45.860  0.3330
   1829959    536044  73.828 109.797  48.289  0.3568
   1829959    558766  73.828 109.837  48.382  0.3576
   1829959    604732  73.828 116.817  45.303  0.3117
   1829959   1258671  73.828  97.427  42.807  0.3333
   1829959   2204343  73.828  95.847  38.310  0.2916
   1829959    240774  73.828  98.157  45.959  0.3647
   1829959   2420781  73.828 101.087  50.885  0.4103
   1829959   3115579  73.828  98.337  43.746  0.3406
   1829959   3289645  73.828  94.007  47.637  0.3963
   1829959   3289655  73.828  98.267  45.710  0.3617
   1829959    395933  73.828  98.417  47.574  0.3816
   1829959        54  73.828  95.847  42.136  0.3304
   1829959    555146  73.828 105.127  44.366  0.3296
   1829959    596622  73.828 108.337  48.141  0.3592
   1829959    598730  73.828 121.597  46.204  0.3096
   1829959    599134  73.828 120.327  45.477  0.3059
   1829959   1258223  73.828 101.387  42.750  0.3227
   1829959    238717  73.828 102.127  50.041  0.3974
   1829959    239917  73.828 102.347  47.372  0.3678
   1829959    240995  73.828 102.087  45.827  0.3523
   1829959   3289649  73.828 100.377  46.183  0.3607
   1829959   3321788  73.828 104.757  40.213  0.2906
   1829959   3321789  73.828 104.757  43.132  0.3184
   1829959   3590084  73.828  97.467  41.711  0.3219
   1829959   3622097  73.828 105.187  53.207  0.4229
   1829959    426317  73.828  98.687  45.895  0.3625
   1829959    597900  73.828 129.027  45.143  0.2862
   1829959    597909  73.828 124.607  45.226  0.2952
   1829959    604525  73.828 123.667  45.333  0.2979
   1829959       716  73.828 105.817  47.886  0.3634
   1829959    184073  73.828 104.757  46.828  0.3554
   1829959   2031737  73.828 112.727  45.125  0.3191
   1829959    238718  73.828 106.057  49.877  0.3836
   1829959   3115578  73.828 110.477  45.782  0.3305
   1829959   3115581  73.828 112.067  47.998  0.3481
   1829959    393492  73.828 106.337  48.708  0.3705
   1829959    394080  73.828 106.597  50.512  0.3888
   1829959    394110  73.828 108.277  44.266  0.3211
   1829959    418854  73.828 106.657  44.827  0.3304
   1829959    598949  73.828 133.747  47.255  0.2948
   1829959    600986  73.828 128.417  45.116  0.2871
   1829959    600987  73.828 127.007  46.722  0.3032
   1829959    603485  73.828 127.007  46.329  0.2999
   1829959    605127  73.828 133.087  49.245  0.3123
   1829959    238915  73.828 112.207  44.095  0.3107
   1829959    239700  73.828 110.307  53.194  0.4062
   1829959   3589577  73.828 106.027  41.870  0.3034
   1829959   3590080  73.828 103.397  41.213  0.3030
   1829959   3590081  73.828 103.397  41.733  0.3080
   1829959    379450  73.828 123.097  49.163  0.3327
   1829959    482496  73.828 104.857  40.887  0.2967
   1829959    515472  73.828 112.937  44.405  0.3119
   1829959    516088  73.828 107.277  44.203  0.3229
   1829959    596824  73.828 121.117  48.265  0.3291
   1829959      1112  73.828 113.117  50.310  0.3682
   1829959    201788  73.828 117.847  46.768  0.3227
   1829959    238917  73.828 116.457  47.231  0.3302
   1829959    240996  73.828 114.587  45.797  0.3211
   1829959    268371  73.828 114.847  47.396  0.3355
   1829959    328866  73.828 119.817  46.386  0.3150
   1829959   3590077  73.828 106.737  45.085  0.3328
   1829959   3622099  73.828 117.167  52.587  0.3799
   1829959    598105  73.828 141.297  45.580  0.2688
   1829959    599282  73.828 125.977  47.426  0.3112
   1829959    603872  73.828 140.827  47.141  0.2814
   1829959       726  73.828 118.397  44.701  0.3030
   1829959        85  73.828 121.137  49.197  0.3375
   1829959   1632174  73.828 118.417  47.276  0.3261
   1829959    194206  73.828 119.677  48.539  0.3348
   1829959    196169  73.828 120.167  48.542  0.3337
   1829959    199824  73.828 131.037  51.479  0.3356
   1829959   3115582  73.828 120.557  47.252  0.3212
   1829959    370128  73.828 120.167  48.537  0.3337
   1829959    372453  73.828 119.677  48.537  0.3348
   1829959    398813  73.828 118.557  49.865  0.3499
   1829959    605339  73.828 145.597  46.759  0.2708
   1829959    605354  73.828 141.477  44.688  0.2619
   1829959   1632158  73.828 121.737  47.198  0.3181
   1829959   1765683  73.828 128.957  49.429  0.3223
   1829959   1765684  73.828 128.957  49.514  0.3230
   1829959    195927  73.828 123.967  48.126  0.3215
   1829959    196370  73.828 123.967  48.724  0.3268
   1829959    197796  73.828 123.187  48.420  0.3259
   1829959    238916  73.828 124.707  44.089  0.2855
   1829959    282116  73.828 127.517  46.354  0.2991
   1829959    599135  73.828 144.407  44.423  0.2556
   1829959    599487  73.828 133.287  46.537  0.2898
   1829959    212912  73.828 138.907  48.637  0.2964
   1829959    419505  73.828 128.567  44.874  0.2849
   1829959    196598  73.828 131.707  48.349  0.3076
   1829959    213336  73.828 143.697  48.586  0.2876
   1829959    213424  73.828 143.697  49.106  0.2916
   1829959   2323582  73.828 141.587  49.336  0.2971
   1829959    300780  73.828 132.577  44.832  0.2775
   1829959    378669  73.828 143.697  48.947  0.2904
   1829959    209497  73.828 141.167  50.458  0.3067
   1829959    197408  73.828 141.446  49.150  0.2959
   1829959    213834  73.828 155.246  49.259  0.2739
   1829959    378825  73.828 140.986  49.512  0.2995
   1829959    425069  73.828 151.876  50.535  0.2885
   1829959     15928  73.828 146.536  49.564  0.2902
   1829959    213492  73.828 157.406  47.997  0.2619
   1829959    459350  73.828 142.276  44.018  0.2558
   1829959    459373  73.828 142.636  45.751  0.2680
   1829959    517407  73.828 142.636  43.780  0.2535
   1829959    460402  73.828 147.246  43.835  0.2473
   1829959    517244  73.828 153.966  43.046  0.2330
   1829959    457957  73.828 149.896  43.766  0.2432
   1829959    464811  73.828 155.986  49.678  0.2758
   1829959   3577342  73.828 147.096  41.949  0.2344
   1829959   3577343  73.828 147.096  41.949  0.2344
   1829959   3577345  73.828 163.706  45.614  0.2377
   1829959   3577346  73.828 163.706  45.614  0.2377
   1829959   3577344  73.828 173.535  52.629  0.2703
   1829959    455288  73.828 187.005  44.421  0.2053
   1829961    201093  74.368  68.338  42.074  0.4181
   1829961    201561  74.368  73.178  51.094  0.5297
   1829961    229429  74.368  62.368  38.093  0.3862
   1829961   2420769  74.368  65.628  38.890  0.3846
   1829961    554303  74.368  80.868  48.032  0.4480
   1829961    557171  74.368  80.868  48.077  0.4486
   1829961    186720  74.368  65.508  39.221  0.3897
   1829961    201483  74.368  72.788  47.845  0.4818
   1829961    201525  74.368  72.378  43.765  0.4250
   1829961     24077  74.368  78.908  48.341  0.4607
   1829961   2420770  74.368  70.068  40.630  0.3914
   1829961   2420771  74.368  70.068  40.699  0.3923
   1829961   2420774  74.368  70.068  41.815  0.4075
   1829961   2420775  74.368  69.558  40.547  0.3922
   1829961   2420776  74.368  69.558  40.537  0.3921
   1829961   2420778  74.368  69.558  41.837  0.4098
   1829961    286080  74.368  73.188  47.954  0.4815
   1829961   3115585  74.368  70.038  37.943  0.3564
   1829961    535374  74.368  85.188  48.120  0.4318
   1829961    556194  74.368  84.738  47.897  0.4307
   1829961    557582  74.368  85.188  48.087  0.4314
   1829961    557781  74.368  84.778  47.868  0.4302
   1829961       589  74.368  66.608  41.755  0.4208
   1829961    593626  74.368  78.458  44.581  0.4119
   1829961    593897  74.368  77.738  44.372  0.4119
   1829961   1077189  74.368  92.068  48.636  0.4129
   1829961    201170  74.368  76.618  45.554  0.4321
   1829961    134807  74.368  78.198  41.917  0.3788
   1829961   1814790  74.368  83.508  49.257  0.4535
   1829961    201142  74.368  75.608  42.854  0.4001
   1829961    201739  74.368  91.528  49.898  0.4302
   1829961    203689  74.368  77.018  46.619  0.4450
   1829961    217299  74.368  83.008  43.835  0.3861
   1829961   2391541  74.368  74.708  50.309  0.5094
   1829961   2420772  74.368  74.408  40.784  0.3777
   1829961   2420777  74.368  73.898  40.630  0.3775
   1829961    382010  74.368  76.638  45.487  0.4311
   1829961    396950  74.368  75.698  45.141  0.4302
   1829961    534478  74.368  90.008  47.980  0.4122
   1829961    553690  74.368  90.008  47.945  0.4118
   1829961    557782  74.368  89.118  47.930  0.4148
   1829961    558364  74.368  89.078  47.897  0.4145
   1829961    593395  74.368  82.178  44.392  0.3958
   1829961    594557  74.368  81.958  44.165  0.3938
   1829961    594798  74.368  76.778  46.007  0.4376
   1829961    595720  74.368  76.398  45.202  0.4282
   1829961    596179  74.368  76.648  45.486  0.4310
   1829961    596448  74.368  81.428  44.176  0.3958
   1829961   1086789  74.368  96.048  49.517  0.4096
   1829961   1086790  74.368  96.198  48.509  0.3974
   1829961   1088073  74.368  90.338  49.835  0.4338
   1829961   1202298  74.368  81.098  45.529  0.4141
   1829961   1643901  74.368 100.378  37.189  0.2704
   1829961    184050  74.368  80.028  44.617  0.4064
   1829961    203047  74.368  81.098  46.781  0.4304
   1829961    203637  74.368  81.408  46.939  0.4313
   1829961    204098  74.368  81.098  47.045  0.4339
   1829961     21731  74.368  87.818  39.174  0.3185
   1829961    231070  74.368  80.048  45.524  0.4181
   1829961   2420773  74.368  77.358  41.704  0.3791
   1829961   2420780  74.368  78.128  45.322  0.4229
   1829961   2420893  74.368  78.128  42.985  0.3925
   1829961   2432043  74.368 101.158  40.902  0.3038
   1829961   3115574  74.368  82.098  43.318  0.3828
   1829961   3115575  74.368  82.248  43.250  0.3815
   1829961    379662  74.368  80.958  46.440  0.4265
   1829961    380330  74.368  80.338  45.347  0.4147
   1829961    380464  74.368  81.498  46.779  0.4288
   1829961    381936  74.368  80.878  45.559  0.4154
   1829961    381946  74.368  80.378  45.296  0.4139
   1829961    389356  74.368  80.028  45.347  0.4158
   1829961    394779  74.368  80.068  45.410  0.4165
   1829961    435505  74.368  75.648  41.779  0.3860
   1829961    437888  74.368  87.118  50.967  0.4612
   1829961    540867  74.368  93.958  47.736  0.3959
   1829961    558040  74.368  93.918  47.768  0.3964
   1829961    593394  74.368  80.088  45.017  0.4113
   1829961    594127  74.368  80.478  45.825  0.4203
   1829961    594789  74.368  80.368  45.298  0.4139
   1829961    594799  74.368  80.948  46.595  0.4286
   1829961       629  74.368  80.288  40.895  0.3595
   1829961        71  74.368  80.668  43.591  0.3911
   1829961       908  74.368  80.668  42.280  0.3750
   1829961   1087300  74.368  93.788  49.499  0.4172
   1829961   1087301  74.368  93.978  50.539  0.4290
   1829961   1224527  74.368 108.848  46.923  0.3443
   1829961    184049  74.368  83.768  44.416  0.3906
   1829961    187367  74.368  78.688  41.548  0.3726
   1829961    201288  74.368  94.188  51.078  0.4348
   1829961    201393  74.368  98.788  51.063  0.4182
   1829961    201748  74.368  97.728  50.887  0.4198
   1829961    231374  74.368  83.828  45.212  0.4002
   1829961   2420779  74.368  81.078  46.809  0.4309
   1829961   2420892  74.368  81.078  43.536  0.3890
   1829961   2429890  74.368 106.568  36.698  0.2544
   1829961    276778  74.368  83.788  45.331  0.4018
   1829961    298406  74.368 104.238  46.133  0.3482
   1829961   3104091  74.368  96.468  45.302  0.3609
   1829961   3104092  74.368  95.748  44.894  0.3585
   1829961   3104093  74.368  96.108  45.124  0.3600
   1829961   3217984  74.368  96.468  44.359  0.3507
   1829961    364565  74.368  79.348  41.916  0.3749
   1829961    365697  74.368  79.348  41.284  0.3672
   1829961    378358  74.368  94.358  53.878  0.4691
   1829961    383102  74.368  98.178  50.946  0.4190
   1829961    383451  74.368  86.008  46.781  0.4118
   1829961    389357  74.368  83.768  45.145  0.3995
   1829961    389559  74.368  83.458  45.035  0.3993
   1829961    394777  74.368  90.988  45.726  0.3822
   1829961    397180  74.368  81.578  45.854  0.4165
   1829961    441618  74.368  93.948  50.991  0.4346
   1829961    443843  74.368  90.348  43.971  0.3642
   1829961    534706  74.368  97.748  47.567  0.3819
   1829961    535823  74.368  97.748  47.583  0.3821
   1829961    540613  74.368  97.748  47.583  0.3821
   1829961    540868  74.368  97.748  47.567  0.3819
   1829961    610449  74.368  89.168  43.394  0.3612
   1829961       715  74.368  89.398  47.049  0.4031
   1829961   1258452  74.368  80.168  40.125  0.3507
   1829961   1940415  74.368  82.188  44.538  0.3976
   1829961   1940416  74.368  82.188  44.197  0.3934
   1829961   1940418  74.368  82.188  43.915  0.3899
   1829961   1940419  74.368  82.188  43.612  0.3861
   1829961   1940420  74.368  82.188  45.045  0.4040
   1829961   1949725  74.368 104.107  50.954  0.3996
   1829961   1949726  74.368 104.107  50.954  0.3996
   1829961    201177  74.368  98.178  52.441  0.4366
   1829961    201241  74.368 103.268  50.864  0.4012
   1829961    201334  74.368  96.798  52.284  0.4398
   1829961    201375  74.368  96.788  52.060  0.4371
   1829961    201584  74.368  97.248  51.776  0.4320
   1829961    202924  74.368  88.878  45.117  0.3819
   1829961    203734  74.368  90.058  46.562  0.3951
   1829961    204065  74.368  88.318  45.180  0.3845
   1829961    216258  74.368  97.478  50.739  0.4190
   1829961    216439  74.368  97.438  50.323  0.4142
   1829961   2205836  74.368 108.378  36.615  0.2506
   1829961    231171  74.368  87.218  44.833  0.3840
   1829961   2432062  74.368 111.998  37.059  0.2482
   1829961    245570  74.368  98.328  52.133  0.4324
   1829961    245571  74.368  98.268  52.098  0.4322
   1829961    381912  74.368 102.658  50.785  0.4023
   1829961    382642  74.368 105.638  50.828  0.3935
   1829961    382850  74.368  97.838  50.821  0.4187
   1829961        42  74.368  93.518  49.026  0.4125
   1829961    535151  74.368 101.698  47.377  0.3682
   1829961    535602  74.368 101.738  47.393  0.3682
   1829961    536271  74.368 101.698  47.377  0.3682
   1829961    559164  74.368 101.738  47.393  0.3682
   1829961    591685  74.368 109.037  47.913  0.3536
   1829961    598515  74.368 108.618  47.581  0.3514
   1829961    600083  74.368 109.037  46.276  0.3375
   1829961    604314  74.368 109.037  47.664  0.3511
   1829961   1940406  74.368  86.118  43.187  0.3682
   1829961   1940408  74.368  86.118  41.408  0.3477
   1829961   1940409  74.368  86.118  41.241  0.3458
   1829961   1940411  74.368  86.118  42.611  0.3615
   1829961   1949728  74.368 108.407  50.988  0.3869
   1829961   1949729  74.368 108.407  50.988  0.3869
   1829961    201010  74.368 108.978  50.715  0.3824
   1829961    201598  74.368  94.228  45.253  0.3669
   1829961   2420891  74.368  93.978  46.749  0.3845
   1829961   2420895  74.368  98.507  54.899  0.4653
   1829961   2432056  74.368 112.298  38.011  0.2557
   1829961    263881  74.368 115.597  48.501  0.3429
   1829961   3289646  74.368  86.118  45.862  0.4001
   1829961   3289647  74.368  86.118  44.429  0.3828
   1829961   3289648  74.368  86.118  44.598  0.3848
   1829961    380484  74.368 100.497  52.083  0.4242
   1829961    381472  74.368  90.787  50.416  0.4394
   1829961    381573  74.368 100.978  51.666  0.4177
   1829961    382780  74.368  98.158  54.071  0.4565
   1829961    396560  74.368 102.158  52.079  0.4185
   1829961    396561  74.368 102.027  52.036  0.4184
   1829961    397207  74.368  92.368  45.041  0.3701
   1829961    426662  74.368 101.948  52.264  0.4213
   1829961    487387  74.368 105.027  44.759  0.3324
   1829961    539334  74.368 105.807  47.203  0.3550
   1829961    557840  74.368 105.807  47.188  0.3548
   1829961    569270  74.368  90.028  49.220  0.4273
   1829961    599116  74.368 113.097  46.250  0.3275
   1829961    604127  74.368 113.097  46.623  0.3310
   1829961    604316  74.368 113.097  46.234  0.3274
   1829961    137781  74.368 128.317  49.221  0.3207
   1829961    138989  74.368 128.317  49.221  0.3207
   1829961   1779058  74.368 114.658  35.673  0.2326
   1829961   1940402  74.368  91.317  43.121  0.3518
   1829961   1940403  74.368  91.317  42.685  0.3470
   1829961   1940404  74.368  91.317  43.415  0.3551
   1829961   1949727  74.368 107.437  50.991  0.3898
   1829961    201287  74.368  96.327  44.904  0.3570
   1829961    201432  74.368 108.297  50.491  0.3820
   1829961    201577  74.368  93.747  50.104  0.4246
   1829961   2036989  74.368 123.767  33.778  0.2055
   1829961   2037430  74.368  94.418  46.033  0.3750
   1829961   2420782  74.368  98.137  47.801  0.3833
   1829961   2420890  74.368  96.927  46.600  0.3737
   1829961   2420894  74.368 101.457  54.932  0.4544
   1829961   2432042  74.368 117.327  38.270  0.2494
   1829961   2432051  74.368 115.617  37.246  0.2439
   1829961    245764  74.368 102.158  48.952  0.3837
   1829961   3115577  74.368 101.987  45.427  0.3470
   1829961   3286429  74.368  94.418  46.628  0.3817
   1829961    343755  74.368 128.317  49.221  0.3207
   1829961    381325  74.368  89.308  40.595  0.3298
   1829961    467094  74.368 109.738  42.743  0.3024
   1829961    536044  74.368 109.797  46.998  0.3426
   1829961    558766  74.368 109.837  47.013  0.3427
   1829961    604732  74.368 116.817  46.440  0.3208
   1829961   1258671  74.368  97.427  40.928  0.3127
   1829961   2204343  74.368  95.847  38.320  0.2905
   1829961    240774  74.368  98.157  44.850  0.3513
   1829961   2420781  74.368 101.087  47.794  0.3744
   1829961   3115579  74.368  98.337  41.806  0.3194
   1829961   3289645  74.368  94.007  45.151  0.3664
   1829961   3289655  74.368  98.267  45.143  0.3541
   1829961    395933  74.368  98.417  46.868  0.3722
   1829961        54  74.368  95.847  43.026  0.3383
   1829961    555146  74.368 105.127  44.638  0.3310
   1829961    596622  74.368 108.337  49.194  0.3685
   1829961    598730  74.368 121.597  45.871  0.3056
   1829961    599134  74.368 120.327  46.244  0.3115
   1829961   1258223  74.368 101.387  41.102  0.3052
   1829961    238717  74.368 102.127  49.847  0.3936
   1829961    239917  74.368 102.347  47.382  0.3664
   1829961    240995  74.368 102.087  45.526  0.3477
   1829961   3289649  74.368 100.377  46.014  0.3574
   1829961   3321788  74.368 104.757  42.704  0.3130
   1829961   3321789  74.368 104.757  42.977  0.3157
   1829961   3590084  74.368  97.467  41.992  0.3234
   1829961   3622097  74.368 105.187  54.302  0.4335
   1829961    426317  74.368  98.687  43.482  0.3356
   1829961    597900  74.368 129.027  46.023  0.2924
   1829961    597909  74.368 124.607  46.843  0.3079
   1829961    604525  74.368 123.667  46.079  0.3032
   1829961       716  74.368 105.817  46.013  0.3429
   1829961    184073  74.368 104.757  43.420  0.3200
   1829961   2031737  74.368 112.727  44.617  0.3131
   1829961    238718  74.368 106.057  50.400  0.3876
   1829961   3115578  74.368 110.477  44.694  0.3189
   1829961   3115581  74.368 112.067  44.858  0.3168
   1829961    393492  74.368 106.337  45.734  0.3388
   1829961    394080  74.368 106.597  47.722  0.3582
   1829961    394110  74.368 108.277  43.268  0.3104
   1829961    418854  74.368 106.657  43.327  0.3147
   1829961    598949  74.368 133.747  47.981  0.2996
   1829961    600986  74.368 128.417  46.660  0.2989
   1829961    600987  74.368 127.007  47.252  0.3066
   1829961    603485  74.368 127.007  46.896  0.3036
   1829961    605127  74.368 133.087  49.861  0.3164
   1829961    238915  74.368 112.207  43.928  0.3079
   1829961    239700  74.368 110.307  50.909  0.3806
   1829961   3589577  74.368 106.027  42.361  0.3069
   1829961   3590080  74.368 103.397  41.481  0.3044
   1829961   3590081  74.368 103.397  41.916  0.3085
   1829961    379450  74.368 123.097  50.144  0.3404
   1829961    482496  74.368 104.857  39.752  0.2850
   1829961    515472  74.368 112.937  42.467  0.2932
   1829961    516088  74.368 107.277  42.419  0.3047
   1829961    596824  74.368 121.117  48.695  0.3317
   1829961      1112  74.368 113.117  48.253  0.3466
   1829961    201788  74.368 117.847  44.529  0.3015
   1829961    238917  74.368 116.457  44.325  0.3026
   1829961    240996  74.368 114.587  45.311  0.3154
   1829961    268371  74.368 114.847  47.230  0.3326
   1829961    328866  74.368 119.817  44.915  0.3009
   1829961   3590077  74.368 106.737  43.201  0.3133
   1829961   3622099  74.368 117.167  53.761  0.3902
   1829961    598105  74.368 141.297  46.756  0.2768
   1829961    599282  74.368 125.977  48.436  0.3189
   1829961    603872  74.368 140.827  46.503  0.2757
   1829961       726  74.368 118.397  44.613  0.3011
   1829961        85  74.368 121.137  50.075  0.3443
   1829961   1632174  74.368 118.417  46.332  0.3164
   1829961    194206  74.368 119.677  46.255  0.3130
   1829961    196169  74.368 120.167  46.392  0.3132
   1829961    199824  74.368 131.037  49.083  0.3140
   1829961   3115582  74.368 120.557  44.209  0.2933
   1829961    370128  74.368 120.167  46.496  0.3141
   1829961    372453  74.368 119.677  46.357  0.3139
   1829961    398813  74.368 118.557  50.243  0.3521
   1829961    605339  74.368 145.597  47.881  0.2782
   1829961    605354  74.368 141.477  45.301  0.2656
   1829961   1632158  74.368 121.737  46.137  0.3076
   1829961   1765683  74.368 128.957  48.278  0.3114
   1829961   1765684  74.368 128.957  48.375  0.3122
   1829961    195927  74.368 123.967  45.900  0.3011
   1829961    196370  74.368 123.967  45.980  0.3018
   1829961    197796  74.368 123.187  45.682  0.3008
   1829961    238916  74.368 124.707  43.760  0.2817
   1829961    282116  74.368 127.517  44.990  0.2868
   1829961    599135  74.368 144.407  45.093  0.2596
   1829961    599487  74.368 133.287  47.321  0.2951
   1829961    212912  74.368 138.907  48.895  0.2974
   1829961    419505  74.368 128.567  45.446  0.2886
   1829961    196598  74.368 131.707  46.057  0.2878
   1829961    213336  74.368 143.697  49.022  0.2900
   1829961    213424  74.368 143.697  49.901  0.2967
   1829961   2323582  74.368 141.587  46.842  0.2770
   1829961    300780  74.368 132.577  45.430  0.2813
   1829961    378669  74.368 143.697  49.662  0.2949
   1829961    209497  74.368 141.167  48.762  0.2924
   1829961    197408  74.368 141.446  46.925  0.2778
   1829961    213834  74.368 155.246  49.762  0.2767
   1829961    378825  74.368 140.986  47.860  0.2857
   1829961    425069  74.368 151.876  49.230  0.2781
   1829961     15928  74.368 146.536  48.077  0.2782
   1829961    213492  74.368 157.406  48.469  0.2644
   1829961    459350  74.368 142.276  42.117  0.2413
   1829961    459373  74.368 142.636  44.904  0.2609
   1829961    517407  74.368 142.636  43.217  0.2487
   1829961    460402  74.368 147.246  41.968  0.2336
   1829961    517244  74.368 153.966  41.124  0.2197
   1829961    457957  74.368 149.896  41.309  0.2258
   1829961    464811  74.368 155.986  48.609  0.2675
   1829961   3577342  74.368 147.096  38.707  0.2118
   1829961   3577343  74.368 147.096  38.707  0.2118
   1829961   3577345  74.368 163.706  43.549  0.2239
   1829961   3577346  74.368 163.706  43.549  0.2239
   1829961   3577344  74.368 173.535  50.446  0.2555
   1829961    455288  74.368 187.005  42.917  0.1965
    201093    201561  68.338  73.178  54.131  0.6195
    201093    229429  68.338  62.368  37.299  0.3993
    201093   2420769  68.338  65.628  46.280  0.5278
    201093    554303  68.338  80.868  49.048  0.4897
    201093    557171  68.338  80.868  49.118  0.4908
    201093    186720  68.338  65.508  41.180  0.4444
    201093    201483  68.338  72.788  61.648  0.7757
    201093    201525  68.338  72.378  61.520  0.7768
    201093     24077  68.338  78.908  52.978  0.5620
    201093   2420770  68.338  70.068  46.100  0.4994
    201093   2420771  68.338  70.068  46.106  0.4995
    201093   2420774  68.338  70.068  46.147  0.5002
    201093   2420775  68.338  69.558  46.100  0.5022
    201093   2420776  68.338  69.558  46.106  0.5023
    201093   2420778  68.338  69.558  46.149  0.5030
    201093    286080  68.338  73.188  53.100  0.6005
    201093   3115585  68.338  70.038  40.242  0.4101
    201093    535374  68.338  85.188  51.122  0.4992
    201093    556194  68.338  84.738  49.171  0.4732
    201093    557582  68.338  85.188  51.050  0.4982
    201093    557781  68.338  84.778  49.269  0.4744
    201093       589  68.338  66.608  40.954  0.4357
    201093    593626  68.338  78.458  55.720  0.6118
    201093    593897  68.338  77.738  54.660  0.5979
    201093   1077189  68.338  92.068  52.408  0.4853
    201093    201170  68.338  76.618  61.675  0.7406
    201093    134807  68.338  78.198  46.046  0.4582
    201093   1814790  68.338  83.508  56.100  0.5859
    201093    201142  68.338  75.608  67.928  0.8936
    201093    201739  68.338  91.528  52.580  0.4901
    201093    203689  68.338  77.018  61.565  0.7347
    201093    217299  68.338  83.008  53.177  0.5417
    201093   2391541  68.338  74.708  40.227  0.3912
    201093   2420772  68.338  74.408  45.816  0.4727
    201093   2420777  68.338  73.898  45.816  0.4752
    201093    382010  68.338  76.638  61.763  0.7422
    201093    396950  68.338  75.698  57.325  0.6611
    201093    534478  68.338  90.008  51.917  0.4878
    201093    553690  68.338  90.008  51.839  0.4867
    201093    557782  68.338  89.118  51.208  0.4820
    201093    558364  68.338  89.078  51.135  0.4811
    201093    593395  68.338  82.178  55.633  0.5863
    201093    594557  68.338  81.958  54.168  0.5635
    201093    594798  68.338  76.778  53.240  0.5795
    201093    595720  68.338  76.398  58.766  0.6836
    201093    596179  68.338  76.648  59.136  0.6888
    201093    596448  68.338  81.428  54.748  0.5762
    201093   1086789  68.338  96.048  54.494  0.4959
    201093   1086790  68.338  96.198  53.704  0.4846
    201093   1088073  68.338  90.338  57.117  0.5624
    201093   1202298  68.338  81.098  61.596  0.7012
    201093   1643901  68.338 100.378  44.372  0.3569
    201093    184050  68.338  80.028  60.556  0.6896
    201093    203047  68.338  81.098  61.583  0.7010
    201093    203637  68.338  81.408  61.496  0.6968
    201093    204098  68.338  81.098  61.495  0.6993
    201093     21731  68.338  87.818  48.187  0.4463
    201093    231070  68.338  80.048  60.428  0.6870
    201093   2420773  68.338  77.358  45.849  0.4592
    201093   2420780  68.338  78.128  42.331  0.4065
    201093   2420893  68.338  78.128  44.035  0.4299
    201093   2432043  68.338 101.158  42.884  0.3387
    201093   3115574  68.338  82.098  45.866  0.4386
    201093   3115575  68.338  82.248  45.866  0.4380
    201093    379662  68.338  80.958  61.569  0.7018
    201093    380330  68.338  80.338  61.589  0.7072
    201093    380464  68.338  81.498  61.583  0.6978
    201093    381936  68.338  80.878  61.507  0.7013
    201093    381946  68.338  80.378  61.688  0.7088
    201093    389356  68.338  80.028  60.422  0.6870
    201093    394779  68.338  80.068  60.518  0.6886
    201093    435505  68.338  75.648  46.749  0.4808
    201093    437888  68.338  87.118  53.605  0.5263
    201093    540867  68.338  93.958  52.094  0.4727
    201093    558040  68.338  93.918  52.004  0.4717
    201093    593394  68.338  80.088  58.705  0.6543
    201093    594127  68.338  80.478  53.317  0.5583
    201093    594789  68.338  80.368  59.044  0.6585
    201093    594799  68.338  80.948  53.563  0.5596
    201093       629  68.338  80.288  52.946  0.5534
    201093        71  68.338  80.668  48.300  0.4796
    201093       908  68.338  80.668  52.340  0.5415
    201093   1087300  68.338  93.788  58.243  0.5607
    201093   1087301  68.338  93.978  59.673  0.5814
    201093   1224527  68.338 108.848  53.177  0.4288
    201093    184049  68.338  83.768  60.482  0.6601
    201093    187367  68.338  78.688  46.381  0.4608
    201093    201288  68.338  94.188  56.614  0.5345
    201093    201393  68.338  98.788  51.447  0.4447
    201093    201748  68.338  97.728  51.240  0.4462
    201093    231374  68.338  83.828  60.451  0.6591
    201093   2420779  68.338  81.078  42.790  0.4013
    201093   2420892  68.338  81.078  44.618  0.4257
    201093   2429890  68.338 106.568  43.746  0.3335
    201093    276778  68.338  83.788  60.349  0.6576
    201093    298406  68.338 104.238  57.663  0.5018
    201093   3104091  68.338  96.468  55.178  0.5033
    201093   3104092  68.338  95.748  56.736  0.5285
    201093   3104093  68.338  96.108  56.084  0.5176
    201093   3217984  68.338  96.468  56.100  0.5161
    201093    364565  68.338  79.348  46.928  0.4657
    201093    365697  68.338  79.348  45.315  0.4427
    201093    378358  68.338  94.358  57.587  0.5479
    201093    383102  68.338  98.178  50.710  0.4379
    201093    383451  68.338  86.008  61.316  0.6591
    201093    389357  68.338  83.768  60.357  0.6579
    201093    389559  68.338  83.458  58.925  0.6345
    201093    394777  68.338  90.988  55.237  0.5307
    201093    397180  68.338  81.578  51.866  0.5290
    201093    441618  68.338  93.948  58.918  0.5700
    201093    443843  68.338  90.348  54.750  0.5268
    201093    534706  68.338  97.748  52.157  0.4578
    201093    535823  68.338  97.748  52.248  0.4590
    201093    540613  68.338  97.748  52.233  0.4588
    201093    540868  68.338  97.748  52.172  0.4580
    201093    610449  68.338  89.168  58.937  0.5979
    201093       715  68.338  89.398  53.355  0.5112
    201093   1258452  68.338  80.168  41.463  0.3873
    201093   1940415  68.338  82.188  39.241  0.3526
    201093   1940416  68.338  82.188  39.130  0.3513
    201093   1940418  68.338  82.188  41.414  0.3796
    201093   1940419  68.338  82.188  41.781  0.3842
    201093   1940420  68.338  82.188  40.738  0.3711
    201093   1949725  68.338 104.107  58.594  0.5147
    201093   1949726  68.338 104.107  58.594  0.5147
    201093    201177  68.338  98.178  54.969  0.4928
    201093    201241  68.338 103.268  51.327  0.4267
    201093    201334  68.338  96.798  54.030  0.4863
    201093    201375  68.338  96.788  54.510  0.4928
    201093    201584  68.338  97.248  54.783  0.4944
    201093    202924  68.338  88.878  61.361  0.6401
    201093    203734  68.338  90.058  61.328  0.6318
    201093    204065  68.338  88.318  61.249  0.6420
    201093    216258  68.338  97.478  57.682  0.5334
    201093    216439  68.338  97.438  57.929  0.5371
    201093   2205836  68.338 108.378  41.864  0.3104
    201093    231171  68.338  87.218  58.831  0.6082
    201093   2432062  68.338 111.998  45.724  0.3397
    201093    245570  68.338  98.328  59.066  0.5489
    201093    245571  68.338  98.268  58.998  0.5483
    201093    381912  68.338 102.658  50.619  0.4205
    201093    382642  68.338 105.638  51.454  0.4200
    201093    382850  68.338  97.838  58.738  0.5467
    201093        42  68.338  93.518  50.593  0.4547
    201093    535151  68.338 101.698  52.238  0.4435
    201093    535602  68.338 101.738  52.334  0.4445
    201093    536271  68.338 101.698  52.253  0.4436
    201093    559164  68.338 101.738  52.319  0.4443
    201093    591685  68.338 109.037  57.505  0.4797
    201093    598515  68.338 108.618  57.509  0.4815
    201093    600083  68.338 109.037  57.483  0.4795
    201093    604314  68.338 109.037  57.514  0.4798
    201093   1940406  68.338  86.118  47.606  0.4455
    201093   1940408  68.338  86.118  43.059  0.3865
    201093   1940409  68.338  86.118  43.830  0.3962
    201093   1940411  68.338  86.118  42.818  0.3835
    201093   1949728  68.338 108.407  58.467  0.4943
    201093   1949729  68.338 108.407  58.467  0.4943
    201093    201010  68.338 108.978  52.421  0.4197
    201093    201598  68.338  94.228  53.038  0.4842
    201093   2420891  68.338  93.978  52.993  0.4847
    201093   2420895  68.338  98.507  48.052  0.4045
    201093   2432056  68.338 112.298  44.466  0.3265
    201093    263881  68.338 115.597  49.923  0.3725
    201093   3289646  68.338  86.118  41.154  0.3632
    201093   3289647  68.338  86.118  42.160  0.3754
    201093   3289648  68.338  86.118  41.812  0.3712
    201093    380484  68.338 100.497  54.013  0.4704
    201093    381472  68.338  90.787  42.901  0.3691
    201093    381573  68.338 100.978  54.657  0.4767
    201093    382780  68.338  98.158  51.135  0.4433
    201093    396560  68.338 102.158  58.979  0.5289
    201093    396561  68.338 102.027  58.904  0.5285
    201093    397207  68.338  92.368  60.134  0.5979
    201093    426662  68.338 101.948  54.810  0.4746
    201093    487387  68.338 105.027  54.218  0.4551
    201093    539334  68.338 105.807  51.888  0.4244
    201093    557840  68.338 105.807  51.812  0.4235
    201093    569270  68.338  90.028  40.604  0.3448
    201093    599116  68.338 113.097  57.310  0.4617
    201093    604127  68.338 113.097  57.347  0.4622
    201093    604316  68.338 113.097  57.310  0.4617
    201093    137781  68.338 128.317  50.236  0.3431
    201093    138989  68.338 128.317  50.236  0.3431
    201093   1779058  68.338 114.658  40.354  0.2829
    201093   1940402  68.338  91.317  47.812  0.4275
    201093   1940403  68.338  91.317  48.583  0.4374
    201093   1940404  68.338  91.317  47.548  0.4241
    201093   1949727  68.338 107.437  58.467  0.4984
    201093    201287  68.338  96.327  61.001  0.5884
    201093    201432  68.338 108.297  58.215  0.4916
    201093    201577  68.338  93.747  42.629  0.3569
    201093   2036989  68.338 123.767  41.896  0.2789
    201093   2037430  68.338  94.418  48.633  0.4262
    201093   2420782  68.338  98.137  50.660  0.4374
    201093   2420890  68.338  96.927  52.977  0.4718
    201093   2420894  68.338 101.457  48.259  0.3971
    201093   2432042  68.338 117.327  44.367  0.3140
    201093   2432051  68.338 115.617  42.172  0.2974
    201093    245764  68.338 102.158  59.009  0.5293
    201093   3115577  68.338 101.987  49.768  0.4128
    201093   3286429  68.338  94.418  46.075  0.3949
    201093    343755  68.338 128.317  50.236  0.3431
    201093    381325  68.338  89.308  45.146  0.4013
    201093    467094  68.338 109.738  55.190  0.4491
    201093    536044  68.338 109.797  51.893  0.4111
    201093    558766  68.338 109.837  51.974  0.4118
    201093    604732  68.338 116.817  57.167  0.4467
    201093   1258671  68.338  97.427  44.727  0.3695
    201093   2204343  68.338  95.847  41.615  0.3395
    201093    240774  68.338  98.157  47.255  0.3963
    201093   2420781  68.338 101.087  51.032  0.4310
    201093   3115579  68.338  98.337  45.219  0.3723
    201093   3289645  68.338  94.007  40.975  0.3376
    201093   3289655  68.338  98.267  49.493  0.4226
    201093    395933  68.338  98.417  47.370  0.3968
    201093        54  68.338  95.847  47.675  0.4092
    201093    555146  68.338 105.127  51.399  0.4211
    201093    596622  68.338 108.337  55.153  0.4539
    201093    598730  68.338 121.597  56.983  0.4286
    201093    599134  68.338 120.327  57.008  0.4330
    201093   1258223  68.338 101.387  44.736  0.3579
    201093    238717  68.338 102.127  45.132  0.3601
    201093    239917  68.338 102.347  47.238  0.3827
    201093    240995  68.338 102.087  47.087  0.3818
    201093   3289649  68.338 100.377  45.592  0.3703
    201093   3321788  68.338 104.757  46.191  0.3640
    201093   3321789  68.338 104.757  46.112  0.3631
    201093   3590084  68.338  97.467  47.557  0.4022
    201093   3622097  68.338 105.187  46.146  0.3623
    201093    426317  68.338  98.687  38.417  0.2987
    201093    597900  68.338 129.027  59.586  0.4325
    201093    597909  68.338 124.607  56.890  0.4181
    201093    604525  68.338 123.667  56.821  0.4203
    201093       716  68.338 105.817  52.809  0.4352
    201093    184073  68.338 104.757  45.423  0.3558
    201093   2031737  68.338 112.727  51.032  0.3925
    201093    238718  68.338 106.057  44.971  0.3475
    201093   3115578  68.338 110.477  48.336  0.3705
    201093   3115581  68.338 112.067  49.337  0.3764
    201093    393492  68.338 106.337  47.499  0.3735
    201093    394080  68.338 106.597  47.493  0.3727
    201093    394110  68.338 108.277  46.989  0.3625
    201093    418854  68.338 106.657  46.358  0.3604
    201093    598949  68.338 133.747  56.837  0.3913
    201093    600986  68.338 128.417  56.719  0.4050
    201093    600987  68.338 127.007  56.765  0.4096
    201093    603485  68.338 127.007  56.742  0.4094
    201093    605127  68.338 133.087  56.488  0.3897
    201093    238915  68.338 112.207  46.740  0.3493
    201093    239700  68.338 110.307  45.214  0.3389
    201093   3589577  68.338 106.027  46.445  0.3631
    201093   3590080  68.338 103.397  47.185  0.3788
    201093   3590081  68.338 103.397  46.445  0.3707
    201093    379450  68.338 123.097  57.489  0.4292
    201093    482496  68.338 104.857  38.151  0.2825
    201093    515472  68.338 112.937  46.618  0.3462
    201093    516088  68.338 107.277  46.798  0.3633
    201093    596824  68.338 121.117  54.708  0.4060
    201093      1112  68.338 113.117  47.622  0.3558
    201093    201788  68.338 117.847  59.921  0.4746
    201093    238917  68.338 116.457  46.728  0.3384
    201093    240996  68.338 114.587  47.061  0.3464
    201093    268371  68.338 114.847  47.210  0.3472
    201093    328866  68.338 119.817  44.396  0.3088
    201093   3590077  68.338 106.737  41.186  0.3076
    201093   3622099  68.338 117.167  45.812  0.3279
    201093    598105  68.338 141.297  56.071  0.3651
    201093    599282  68.338 125.977  54.474  0.3895
    201093    603872  68.338 140.827  56.083  0.3664
    201093       726  68.338 118.397  50.469  0.3704
    201093        85  68.338 121.137  49.818  0.3567
    201093   1632174  68.338 118.417  47.730  0.3433
    201093    194206  68.338 119.677  42.439  0.2915
    201093    196169  68.338 120.167  42.439  0.2906
    201093    199824  68.338 131.037  48.060  0.3176
    201093   3115582  68.338 120.557  47.920  0.3399
    201093    370128  68.338 120.167  42.444  0.2906
    201093    372453  68.338 119.677  42.445  0.2916
    201093    398813  68.338 118.557  45.099  0.3181
    201093    605339  68.338 145.597  55.969  0.3543
    201093    605354  68.338 141.477  55.949  0.3636
    201093   1632158  68.338 121.737  47.553  0.3336
    201093   1765683  68.338 128.957  43.281  0.2810
    201093   1765684  68.338 128.957  43.210  0.2804
    201093    195927  68.338 123.967  44.312  0.2994
    201093    196370  68.338 123.967  42.470  0.2834
    201093    197796  68.338 123.187  43.407  0.2931
    201093    238916  68.338 124.707  47.132  0.3230
    201093    282116  68.338 127.517  44.419  0.2933
    201093    599135  68.338 144.407  55.763  0.3552
    201093    599487  68.338 133.287  54.421  0.3697
    201093    212912  68.338 138.907  48.824  0.3082
    201093    419505  68.338 128.567  49.873  0.3392
    201093    196598  68.338 131.707  42.559  0.2702
    201093    213336  68.338 143.697  48.654  0.2978
    201093    213424  68.338 143.697  48.645  0.2977
    201093   2323582  68.338 141.587  48.438  0.3000
    201093    300780  68.338 132.577  51.937  0.3486
    201093    378669  68.338 143.697  48.644  0.2977
    201093    209497  68.338 141.167  48.743  0.3032
    201093    197408  68.338 141.446  45.289  0.2753
    201093    213834  68.338 155.246  50.376  0.2908
    201093    378825  68.338 140.986  47.574  0.2941
    201093    425069  68.338 151.876  48.550  0.2828
    201093     15928  68.338 146.536  45.388  0.2678
    201093    213492  68.338 157.406  48.104  0.2708
    201093    459350  68.338 142.276  54.288  0.3473
    201093    459373  68.338 142.636  49.103  0.3033
    201093    517407  68.338 142.636  53.941  0.3435
    201093    460402  68.338 147.246  54.134  0.3353
    201093    517244  68.338 153.966  50.772  0.2960
    201093    457957  68.338 149.896  53.939  0.3283
    201093    464811  68.338 155.986  48.513  0.2759
    201093   3577342  68.338 147.096  36.795  0.2060
    201093   3577343  68.338 147.096  36.795  0.2060
    201093   3577345  68.338 163.706  46.749  0.2523
    201093   3577346  68.338 163.706  46.749  0.2523
    201093   3577344  68.338 173.535  41.405  0.2065
    201093    455288  68.338 187.005  47.415  0.2280
    201561    229429  73.178  62.368  34.321  0.3391
    201561   2420769  73.178  65.628  43.941  0.4632
    201561    554303  73.178  80.868  48.667  0.4618
    201561    557171  73.178  80.868  48.686  0.4621
    201561    186720  73.178  65.508  40.028  0.4057
    201561    201483  73.178  72.788  59.237  0.6830
    201561    201525  73.178  72.378  57.768  0.6580
    201561     24077  73.178  78.908  52.533  0.5277
    201561   2420770  73.178  70.068  44.635  0.4526
    201561   2420771  73.178  70.068  44.635  0.4526
    201561   2420774  73.178  70.068  44.657  0.4530
    201561   2420775  73.178  69.558  44.535  0.4535
    201561   2420776  73.178  69.558  44.535  0.4535
    201561   2420778  73.178  69.558  44.555  0.4538
    201561    286080  73.178  73.188  52.058  0.5520
    201561   3115585  73.178  70.038  41.529  0.4084
    201561    535374  73.178  85.188  50.733  0.4714
    201561    556194  73.178  84.738  48.473  0.4429
    201561    557582  73.178  85.188  50.734  0.4714
    201561    557781  73.178  84.778  48.531  0.4435
    201561       589  73.178  66.608  44.697  0.4701
    201561    593626  73.178  78.458  53.990  0.5529
    201561    593897  73.178  77.738  53.345  0.5467
    201561   1077189  73.178  92.068  58.891  0.5537
    201561    201170  73.178  76.618  57.580  0.6244
    201561    134807  73.178  78.198  45.742  0.4330
    201561   1814790  73.178  83.508  55.638  0.5506
    201561    201142  73.178  75.608  54.858  0.5840
    201561    201739  73.178  91.528  63.634  0.6296
    201561    203689  73.178  77.018  57.672  0.6233
    201561    217299  73.178  83.008  50.830  0.4825
    201561   2391541  73.178  74.708  49.934  0.5098
    201561   2420772  73.178  74.408  44.453  0.4310
    201561   2420777  73.178  73.898  44.368  0.4320
    201561    382010  73.178  76.638  57.579  0.6243
    201561    396950  73.178  75.698  55.312  0.5912
    201561    534478  73.178  90.008  51.548  0.4617
    201561    553690  73.178  90.008  51.549  0.4618
    201561    557782  73.178  89.118  50.544  0.4523
    201561    558364  73.178  89.078  50.544  0.4524
    201561    593395  73.178  82.178  53.800  0.5298
    201561    594557  73.178  81.958  53.494  0.5263
    201561    594798  73.178  76.778  52.924  0.5454
    201561    595720  73.178  76.398  56.791  0.6121
    201561    596179  73.178  76.648  57.042  0.6148
    201561    596448  73.178  81.428  53.154  0.5239
    201561   1086789  73.178  96.048  63.891  0.6065
    201561   1086790  73.178  96.198  59.633  0.5434
    201561   1088073  73.178  90.338  61.872  0.6087
    201561   1202298  73.178  81.098  57.390  0.5924
    201561   1643901  73.178 100.378  45.760  0.3581
    201561    184050  73.178  80.028  55.733  0.5718
    201561    203047  73.178  81.098  57.389  0.5923
    201561    203637  73.178  81.408  57.425  0.5910
    201561    204098  73.178  81.098  57.737  0.5981
    201561     21731  73.178  87.818  48.525  0.4314
    201561    231070  73.178  80.048  58.462  0.6169
    201561   2420773  73.178  77.358  44.649  0.4217
    201561   2420780  73.178  78.128  46.592  0.4449
    201561   2420893  73.178  78.128  47.933  0.4637
    201561   2432043  73.178 101.158  45.241  0.3504
    201561   3115574  73.178  82.098  45.551  0.4151
    201561   3115575  73.178  82.248  45.552  0.4146
    201561    379662  73.178  80.958  57.483  0.5947
    201561    380330  73.178  80.338  57.390  0.5970
    201561    380464  73.178  81.498  57.483  0.5914
    201561    381936  73.178  80.878  57.390  0.5937
    201561    381946  73.178  80.378  57.390  0.5968
    201561    389356  73.178  80.028  58.480  0.6174
    201561    394779  73.178  80.068  58.462  0.6168
    201561    435505  73.178  75.648  46.994  0.4615
    201561    437888  73.178  87.118  72.163  0.8188
    201561    540867  73.178  93.958  51.460  0.4449
    201561    558040  73.178  93.918  51.424  0.4446
    201561    593394  73.178  80.088  56.601  0.5855
    201561    594127  73.178  80.478  52.736  0.5226
    201561    594789  73.178  80.368  56.854  0.5880
    201561    594799  73.178  80.948  52.889  0.5224
    201561       629  73.178  80.288  51.238  0.5012
    201561        71  73.178  80.668  50.145  0.4836
    201561       908  73.178  80.668  48.553  0.4611
    201561   1087300  73.178  93.788  62.404  0.5968
    201561   1087301  73.178  93.978  67.649  0.6798
    201561   1224527  73.178 108.848  54.302  0.4251
    201561    184049  73.178  83.768  55.552  0.5479
    201561    187367  73.178  78.688  46.575  0.4423
    201561    201288  73.178  94.188  68.214  0.6880
    201561    201393  73.178  98.788  65.749  0.6190
    201561    201748  73.178  97.728  65.610  0.6231
    201561    231374  73.178  83.828  58.268  0.5901
    201561   2420779  73.178  81.078  46.551  0.4322
    201561   2420892  73.178  81.078  47.872  0.4500
    201561   2429890  73.178 106.568  43.609  0.3203
    201561    276778  73.178  83.788  58.346  0.5916
    201561    298406  73.178 104.238  57.411  0.4784
    201561   3104091  73.178  96.468  60.458  0.5537
    201561   3104092  73.178  95.748  58.745  0.5332
    201561   3104093  73.178  96.108  59.407  0.5407
    201561   3217984  73.178  96.468  57.466  0.5123
    201561    364565  73.178  79.348  47.700  0.4550
    201561    365697  73.178  79.348  44.931  0.4176
    201561    378358  73.178  94.358  69.576  0.7102
    201561    383102  73.178  98.178  65.667  0.6213
    201561    383451  73.178  86.008  57.233  0.5614
    201561    389357  73.178  83.768  58.314  0.5912
    201561    389559  73.178  83.458  57.904  0.5865
    201561    394777  73.178  90.988  54.674  0.4993
    201561    397180  73.178  81.578  51.537  0.4993
    201561    441618  73.178  93.948  69.771  0.7167
    201561    443843  73.178  90.348  54.796  0.5040
    201561    534706  73.178  97.748  51.929  0.4364
    201561    535823  73.178  97.748  51.949  0.4366
    201561    540613  73.178  97.748  51.929  0.4364
    201561    540868  73.178  97.748  51.949  0.4366
    201561    610449  73.178  89.168  57.803  0.5529
    201561       715  73.178  89.398  52.863  0.4818
    201561   1258452  73.178  80.168  44.065  0.4032
    201561   1940415  73.178  82.188  43.468  0.3885
    201561   1940416  73.178  82.188  41.766  0.3677
    201561   1940418  73.178  82.188  45.742  0.4173
    201561   1940419  73.178  82.188  44.586  0.4025
    201561   1940420  73.178  82.188  44.644  0.4032
    201561   1949725  73.178 104.107  69.053  0.6380
    201561   1949726  73.178 104.107  69.053  0.6380
    201561    201177  73.178  98.178  71.021  0.7078
    201561    201241  73.178 103.268  66.527  0.6052
    201561    201334  73.178  96.798  70.894  0.7155
    201561    201375  73.178  96.788  70.808  0.7141
    201561    201584  73.178  97.248  70.976  0.7137
    201561    202924  73.178  88.878  57.012  0.5427
    201561    203734  73.178  90.058  57.129  0.5384
    201561    204065  73.178  88.318  57.010  0.5456
    201561    216258  73.178  97.478  69.629  0.6892
    201561    216439  73.178  97.438  68.615  0.6727
    201561   2205836  73.178 108.378  42.169  0.3025
    201561    231171  73.178  87.218  57.739  0.5625
    201561   2432062  73.178 111.998  45.605  0.3267
    201561    245570  73.178  98.328  69.131  0.6753
    201561    245571  73.178  98.268  69.378  0.6797
    201561    381912  73.178 102.658  66.130  0.6028
    201561    382642  73.178 105.638  66.166  0.5874
    201561    382850  73.178  97.838  69.378  0.6826
    201561        42  73.178  93.518  56.465  0.5122
    201561    535151  73.178 101.698  51.739  0.4202
    201561    535602  73.178 101.738  51.759  0.4203
    201561    536271  73.178 101.698  51.759  0.4204
    201561    559164  73.178 101.738  51.739  0.4200
    201561    591685  73.178 109.037  57.623  0.4625
    201561    598515  73.178 108.618  57.568  0.4634
    201561    600083  73.178 109.037  57.224  0.4578
    201561    604314  73.178 109.037  57.224  0.4578
    201561   1940406  73.178  86.118  47.902  0.4300
    201561   1940408  73.178  86.118  46.734  0.4152
    201561   1940409  73.178  86.118  45.753  0.4030
    201561   1940411  73.178  86.118  45.811  0.4037
    201561   1949728  73.178 108.407  68.773  0.6096
    201561   1949729  73.178 108.407  68.773  0.6096
    201561    201010  73.178 108.978  67.822  0.5932
    201561    201598  73.178  94.228  54.596  0.4840
    201561   2420891  73.178  93.978  51.191  0.4414
    201561   2420895  73.178  98.507  57.105  0.4984
    201561   2432056  73.178 112.298  45.243  0.3226
    201561    263881  73.178 115.597  59.458  0.4598
    201561   3289646  73.178  86.118  44.996  0.3937
    201561   3289647  73.178  86.118  44.970  0.3933
    201561   3289648  73.178  86.118  45.948  0.4054
    201561    380484  73.178 100.497  71.391  0.6980
    201561    381472  73.178  90.787  51.276  0.4550
    201561    381573  73.178 100.978  71.848  0.7023
    201561    382780  73.178  98.158  60.841  0.5506
    201561    396560  73.178 102.158  69.236  0.6526
    201561    396561  73.178 102.027  69.145  0.6519
    201561    397207  73.178  92.368  57.957  0.5387
    201561    426662  73.178 101.948  71.831  0.6954
    201561    487387  73.178 105.027  52.787  0.4209
    201561    539334  73.178 105.807  51.582  0.4049
    201561    557840  73.178 105.807  51.582  0.4049
    201561    569270  73.178  90.028  40.245  0.3273
    201561    599116  73.178 113.097  57.105  0.4421
    201561    604127  73.178 113.097  57.212  0.4433
    201561    604316  73.178 113.097  57.105  0.4421
    201561    137781  73.178 128.317  60.807  0.4322
    201561    138989  73.178 128.317  60.807  0.4322
    201561   1779058  73.178 114.658  41.426  0.2830
    201561   1940402  73.178  91.317  48.380  0.4167
    201561   1940403  73.178  91.317  47.784  0.4094
    201561   1940404  73.178  91.317  47.803  0.4096
    201561   1949727  73.178 107.437  68.773  0.6149
    201561    201287  73.178  96.327  56.666  0.5022
    201561    201432  73.178 108.297  69.057  0.6143
    201561    201577  73.178  93.747  50.862  0.4382
    201561   2036989  73.178 123.767  40.229  0.2567
    201561   2037430  73.178  94.418  50.240  0.4281
    201561   2420782  73.178  98.137  53.586  0.4552
    201561   2420890  73.178  96.927  51.108  0.4295
    201561   2420894  73.178 101.457  57.007  0.4846
    201561   2432042  73.178 117.327  45.059  0.3098
    201561   2432051  73.178 115.617  42.865  0.2937
    201561    245764  73.178 102.158  65.856  0.6015
    201561   3115577  73.178 101.987  52.167  0.4241
    201561   3286429  73.178  94.418  50.446  0.4306
    201561    343755  73.178 128.317  60.807  0.4322
    201561    381325  73.178  89.308  45.466  0.3885
    201561    467094  73.178 109.738  52.702  0.4047
    201561    536044  73.178 109.797  51.392  0.3906
    201561    558766  73.178 109.837  51.392  0.3904
    201561    604732  73.178 116.817  57.023  0.4288
    201561   1258671  73.178  97.427  45.463  0.3633
    201561   2204343  73.178  95.847  42.783  0.3389
    201561    240774  73.178  98.157  50.815  0.4216
    201561   2420781  73.178 101.087  53.478  0.4427
    201561   3115579  73.178  98.337  44.783  0.3534
    201561   3289645  73.178  94.007  44.491  0.3626
    201561   3289655  73.178  98.267  51.078  0.4243
    201561    395933  73.178  98.417  52.760  0.4440
    201561        54  73.178  95.847  48.203  0.3990
    201561    555146  73.178 105.127  49.949  0.3891
    201561    596622  73.178 108.337  55.919  0.4452
    201561    598730  73.178 121.597  56.727  0.4109
    201561    599134  73.178 120.327  56.833  0.4158
    201561   1258223  73.178 101.387  45.807  0.3558
    201561    238717  73.178 102.127  51.400  0.4148
    201561    239917  73.178 102.347  52.527  0.4271
    201561    240995  73.178 102.087  50.624  0.4062
    201561   3289649  73.178 100.377  50.048  0.4052
    201561   3321788  73.178 104.757  46.961  0.3586
    201561   3321789  73.178 104.757  46.635  0.3552
    201561   3590084  73.178  97.467  47.596  0.3868
    201561   3622097  73.178 105.187  56.367  0.4620
    201561    426317  73.178  98.687  41.894  0.3223
    201561    597900  73.178 129.027  56.686  0.3895
    201561    597909  73.178 124.607  56.827  0.4031
    201561    604525  73.178 123.667  56.635  0.4039
    201561       716  73.178 105.817  53.111  0.4219
    201561    184073  73.178 104.757  47.076  0.3598
    201561   2031737  73.178 112.727  49.757  0.3655
    201561    238718  73.178 106.057  51.210  0.4000
    201561   3115578  73.178 110.477  50.479  0.3790
    201561   3115581  73.178 112.067  51.667  0.3868
    201561    393492  73.178 106.337  50.451  0.3909
    201561    394080  73.178 106.597  52.302  0.4103
    201561    394110  73.178 108.277  48.709  0.3669
    201561    418854  73.178 106.657  48.100  0.3651
    201561    598949  73.178 133.747  59.149  0.4003
    201561    600986  73.178 128.417  56.621  0.3906
    201561    600987  73.178 127.007  57.017  0.3983
    201561    603485  73.178 127.007  56.999  0.3981
    201561    605127  73.178 133.087  57.037  0.3822
    201561    238915  73.178 112.207  48.469  0.3540
    201561    239700  73.178 110.307  51.032  0.3853
    201561   3589577  73.178 106.027  47.944  0.3653
    201561   3590080  73.178 103.397  47.283  0.3657
    201561   3590081  73.178 103.397  47.945  0.3727
    201561    379450  73.178 123.097  68.276  0.5334
    201561    482496  73.178 104.857  37.433  0.2662
    201561    515472  73.178 112.937  47.450  0.3422
    201561    516088  73.178 107.277  47.248  0.3547
    201561    596824  73.178 121.117  55.598  0.4009
    201561      1112  73.178 113.117  51.735  0.3845
    201561    201788  73.178 117.847  55.732  0.4119
    201561    238917  73.178 116.457  48.297  0.3417
    201561    240996  73.178 114.587  50.290  0.3658
    201561    268371  73.178 114.847  52.390  0.3863
    201561    328866  73.178 119.817  47.788  0.3291
    201561   3590077  73.178 106.737  44.962  0.3332
    201561   3622099  73.178 117.167  55.866  0.4154
    201561    598105  73.178 141.297  56.204  0.3551
    201561    599282  73.178 125.977  55.159  0.3831
    201561    603872  73.178 140.827  56.184  0.3560
    201561       726  73.178 118.397  52.983  0.3823
    201561        85  73.178 121.137  55.465  0.3995
    201561   1632174  73.178 118.417  54.910  0.4017
    201561    194206  73.178 119.677  46.436  0.3171
    201561    196169  73.178 120.167  46.436  0.3161
    201561    199824  73.178 131.037  50.954  0.3325
    201561   3115582  73.178 120.557  49.993  0.3478
    201561    370128  73.178 120.167  46.436  0.3161
    201561    372453  73.178 119.677  46.436  0.3171
    201561    398813  73.178 118.557  51.021  0.3626
    201561    605339  73.178 145.597  56.050  0.3444
    201561    605354  73.178 141.477  55.738  0.3507
    201561   1632158  73.178 121.737  54.694  0.3901
    201561   1765683  73.178 128.957  47.834  0.3100
    201561   1765684  73.178 128.957  48.932  0.3194
    201561    195927  73.178 123.967  49.101  0.3317
    201561    196370  73.178 123.967  46.260  0.3066
    201561    197796  73.178 123.187  46.246  0.3081
    201561    238916  73.178 124.707  48.155  0.3216
    201561    282116  73.178 127.517  47.419  0.3094
    201561    599135  73.178 144.407  55.536  0.3427
    201561    599487  73.178 133.287  53.620  0.3508
    201561    212912  73.178 138.907  54.962  0.3498
    201561    419505  73.178 128.567  52.262  0.3496
    201561    196598  73.178 131.707  46.260  0.2916
    201561    213336  73.178 143.697  54.772  0.3379
    201561    213424  73.178 143.697  54.820  0.3383
    201561   2323582  73.178 141.587  54.541  0.3404
    201561    300780  73.178 132.577  52.889  0.3460
    201561    378669  73.178 143.697  54.820  0.3383
    201561    209497  73.178 141.167  53.513  0.3327
    201561    197408  73.178 141.446  48.678  0.2933
    201561    213834  73.178 155.246  55.090  0.3178
    201561    378825  73.178 140.986  50.783  0.3108
    201561    425069  73.178 151.876  54.381  0.3186
    201561     15928  73.178 146.536  47.795  0.2780
    201561    213492  73.178 157.406  54.202  0.3073
    201561    459350  73.178 142.276  53.548  0.3307
    201561    459373  73.178 142.636  52.778  0.3237
    201561    517407  73.178 142.636  51.151  0.3106
    201561    460402  73.178 147.246  53.333  0.3192
    201561    517244  73.178 153.966  51.742  0.2950
    201561    457957  73.178 149.896  53.164  0.3129
    201561    464811  73.178 155.986  54.621  0.3129
    201561   3577342  73.178 147.096  39.222  0.2166
    201561   3577343  73.178 147.096  39.222  0.2166
    201561   3577345  73.178 163.706  47.189  0.2488
    201561   3577346  73.178 163.706  47.189  0.2488
    201561   3577344  73.178 173.535  49.423  0.2505
    201561    455288  73.178 187.005  50.801  0.2426
    229429   2420769  62.368  65.628  39.712  0.4498
    229429    554303  62.368  80.868  38.389  0.3661
    229429    557171  62.368  80.868  38.256  0.3644
    229429    186720  62.368  65.508  38.830  0.4361
    229429    201483  62.368  72.788  35.562  0.3571
    229429    201525  62.368  72.378  34.015  0.3377
    229429     24077  62.368  78.908  37.638  0.3632
    229429   2420770  62.368  70.068  42.519  0.4729
    229429   2420771  62.368  70.068  42.245  0.4684
    229429   2420774  62.368  70.068  40.323  0.4377
    229429   2420775  62.368  69.558  42.499  0.4752
    229429   2420776  62.368  69.558  42.227  0.4708
    229429   2420778  62.368  69.558  40.353  0.4407
    229429    286080  62.368  73.188  37.743  0.3859
    229429   3115585  62.368  70.038  34.936  0.3584
    229429    535374  62.368  85.188  38.377  0.3515
    229429    556194  62.368  84.738  38.455  0.3539
    229429    557582  62.368  85.188  38.360  0.3513
    229429    557781  62.368  84.778  38.400  0.3531
    229429       589  62.368  66.608  36.808  0.3994
    229429    593626  62.368  78.458  33.420  0.3112
    229429    593897  62.368  77.738  33.528  0.3146
    229429   1077189  62.368  92.068  33.635  0.2784
    229429    201170  62.368  76.618  34.470  0.3298
    229429    134807  62.368  78.198  38.147  0.3725
    229429   1814790  62.368  83.508  39.088  0.3660
    229429    201142  62.368  75.608  37.979  0.3798
    229429    201739  62.368  91.528  33.288  0.2760
    229429    203689  62.368  77.018  34.582  0.3300
    229429    217299  62.368  83.008  34.245  0.3081
    229429   2391541  62.368  74.708  37.751  0.3801
    229429   2420772  62.368  74.408  43.111  0.4603
    229429   2420777  62.368  73.898  42.917  0.4597
    229429    382010  62.368  76.638  34.504  0.3302
    229429    396950  62.368  75.698  34.478  0.3328
    229429    534478  62.368  90.008  38.197  0.3345
    229429    553690  62.368  90.008  38.180  0.3343
    229429    557782  62.368  89.118  38.520  0.3410
    229429    558364  62.368  89.078  38.505  0.3409
    229429    593395  62.368  82.178  33.473  0.3014
    229429    594557  62.368  81.958  33.412  0.3012
    229429    594798  62.368  76.778  40.555  0.4114
    229429    595720  62.368  76.398  34.486  0.3307
    229429    596179  62.368  76.648  34.508  0.3302
    229429    596448  62.368  81.428  33.542  0.3042
    229429   1086789  62.368  96.048  33.810  0.2713
    229429   1086790  62.368  96.198  33.550  0.2684
    229429   1088073  62.368  90.338  34.371  0.2905
    229429   1202298  62.368  81.098  34.766  0.3198
    229429   1643901  62.368 100.378  36.115  0.2852
    229429    184050  62.368  80.028  35.367  0.3304
    229429    203047  62.368  81.098  36.586  0.3423
    229429    203637  62.368  81.408  36.351  0.3384
    229429    204098  62.368  81.098  35.865  0.3333
    229429     21731  62.368  87.818  32.762  0.2790
    229429    231070  62.368  80.048  34.671  0.3218
    229429   2420773  62.368  77.358  40.178  0.4036
    229429   2420780  62.368  78.128  41.327  0.4167
    229429   2420893  62.368  78.128  41.799  0.4235
    229429   2432043  62.368 101.158  32.452  0.2476
    229429   3115574  62.368  82.098  39.510  0.3764
    229429   3115575  62.368  82.248  39.939  0.3816
    229429    379662  62.368  80.958  34.642  0.3187
    229429    380330  62.368  80.338  34.492  0.3187
    229429    380464  62.368  81.498  36.431  0.3391
    229429    381936  62.368  80.878  34.778  0.3206
    229429    381946  62.368  80.378  34.267  0.3159
    229429    389356  62.368  80.028  34.835  0.3239
    229429    394779  62.368  80.068  34.690  0.3220
    229429    435505  62.368  75.648  40.207  0.4111
    229429    437888  62.368  87.118  35.350  0.3097
    229429    540867  62.368  93.958  38.341  0.3250
    229429    558040  62.368  93.918  38.365  0.3253
    229429    593394  62.368  80.088  34.373  0.3180
    229429    594127  62.368  80.478  40.540  0.3963
    229429    594789  62.368  80.368  34.206  0.3152
    229429    594799  62.368  80.948  39.966  0.3867
    229429       629  62.368  80.288  34.240  0.3158
    229429        71  62.368  80.668  38.093  0.3630
    229429       908  62.368  80.668  39.531  0.3819
    229429   1087300  62.368  93.788  34.477  0.2833
    229429   1087301  62.368  93.978  34.663  0.2849
    229429   1224527  62.368 108.848  36.203  0.2681
    229429    184049  62.368  83.768  35.209  0.3174
    229429    187367  62.368  78.688  40.329  0.4004
    229429    201288  62.368  94.188  34.796  0.2858
    229429    201393  62.368  98.788  36.822  0.2962
    229429    201748  62.368  97.728  36.524  0.2956
    229429    231374  62.368  83.828  34.478  0.3086
    229429   2420779  62.368  81.078  38.760  0.3702
    229429   2420892  62.368  81.078  39.582  0.3811
    229429   2429890  62.368 106.568  31.553  0.2297
    229429    276778  62.368  83.788  34.890  0.3136
    229429    298406  62.368 104.238  35.374  0.2696
    229429   3104091  62.368  96.468  32.895  0.2612
    229429   3104092  62.368  95.748  33.430  0.2681
    229429   3104093  62.368  96.108  33.248  0.2655
    229429   3217984  62.368  96.468  34.313  0.2756
    229429    364565  62.368  79.348  40.198  0.3960
    229429    365697  62.368  79.348  40.336  0.3979
    229429    378358  62.368  94.358  34.292  0.2801
    229429    383102  62.368  98.178  36.397  0.2932
    229429    383451  62.368  86.008  37.568  0.3390
    229429    389357  62.368  83.768  34.813  0.3127
    229429    389559  62.368  83.458  34.435  0.3091
    229429    394777  62.368  90.988  35.543  0.3017
    229429    397180  62.368  81.578  40.720  0.3945
    229429    441618  62.368  93.948  34.753  0.2859
    229429    443843  62.368  90.348  33.474  0.2807
    229429    534706  62.368  97.748  39.149  0.3236
    229429    535823  62.368  97.748  39.073  0.3228
    229429    540613  62.368  97.748  39.060  0.3227
    229429    540868  62.368  97.748  39.162  0.3238
    229429    610449  62.368  89.168  33.810  0.2872
    229429       715  62.368  89.398  36.508  0.3168
    229429   1258452  62.368  80.168  39.160  0.3788
    229429   1940415  62.368  82.188  41.345  0.4006
    229429   1940416  62.368  82.188  38.419  0.3620
    229429   1940418  62.368  82.188  42.051  0.4102
    229429   1940419  62.368  82.188  39.513  0.3762
    229429   1940420  62.368  82.188  38.790  0.3667
    229429   1949725  62.368 104.107  35.313  0.2692
    229429   1949726  62.368 104.107  35.313  0.2692
    229429    201177  62.368  98.178  37.586  0.3057
    229429    201241  62.368 103.268  36.515  0.2828
    229429    201334  62.368  96.798  37.606  0.3094
    229429    201375  62.368  96.788  37.952  0.3131
    229429    201584  62.368  97.248  37.908  0.3115
    229429    202924  62.368  88.878  34.895  0.2999
    229429    203734  62.368  90.058  37.873  0.3306
    229429    204065  62.368  88.318  34.622  0.2983
    229429    216258  62.368  97.478  34.789  0.2782
    229429    216439  62.368  97.438  34.582  0.2762
    229429   2205836  62.368 108.378  32.969  0.2393
    229429    231171  62.368  87.218  34.494  0.2997
    229429   2432062  62.368 111.998  31.397  0.2196
    229429    245570  62.368  98.328  35.207  0.2806
    229429    245571  62.368  98.268  35.091  0.2795
    229429    381912  62.368 102.658  36.321  0.2822
    229429    382642  62.368 105.638  35.546  0.2684
    229429    382850  62.368  97.838  34.765  0.2771
    229429        42  62.368  93.518  36.003  0.3003
    229429    535151  62.368 101.698  39.297  0.3150
    229429    535602  62.368 101.738  39.220  0.3140
    229429    536271  62.368 101.698  39.310  0.3151
    229429    559164  62.368 101.738  39.207  0.3139
    229429    591685  62.368 109.037  36.711  0.2726
    229429    598515  62.368 108.618  36.744  0.2737
    229429    600083  62.368 109.037  36.537  0.2709
    229429    604314  62.368 109.037  35.575  0.2619
    229429   1940406  62.368  86.118  41.522  0.3882
    229429   1940408  62.368  86.118  42.636  0.4028
    229429   1940409  62.368  86.118  40.858  0.3796
    229429   1940411  62.368  86.118  39.995  0.3687
    229429   1949728  62.368 108.407  35.712  0.2644
    229429   1949729  62.368 108.407  35.712  0.2644
    229429    201010  62.368 108.978  36.500  0.2707
    229429    201598  62.368  94.228  39.287  0.3349
    229429   2420891  62.368  93.978  43.148  0.3812
    229429   2420895  62.368  98.507  40.441  0.3358
    229429   2432056  62.368 112.298  33.697  0.2390
    229429    263881  62.368 115.597  33.756  0.2341
    229429   3289646  62.368  86.118  39.591  0.3636
    229429   3289647  62.368  86.118  40.424  0.3741
    229429   3289648  62.368  86.118  42.510  0.4011
    229429    380484  62.368 100.497  37.441  0.2985
    229429    381472  62.368  90.787  40.625  0.3610
    229429    381573  62.368 100.978  37.878  0.3019
    229429    382780  62.368  98.158  39.987  0.3317
    229429    396560  62.368 102.158  35.060  0.2708
    229429    396561  62.368 102.027  34.639  0.2670
    229429    397207  62.368  92.368  34.945  0.2917
    229429    426662  62.368 101.948  37.491  0.2956
    229429    487387  62.368 105.027  33.879  0.2537
    229429    539334  62.368 105.807  39.187  0.3038
    229429    557840  62.368 105.807  39.239  0.3043
    229429    569270  62.368  90.028  47.025  0.4463
    229429    599116  62.368 113.097  36.965  0.2669
    229429    604127  62.368 113.097  39.152  0.2872
    229429    604316  62.368 113.097  36.920  0.2665
    229429    137781  62.368 128.317  34.739  0.2228
    229429    138989  62.368 128.317  34.739  0.2228
    229429   1779058  62.368 114.658  36.794  0.2624
    229429   1940402  62.368  91.317  42.650  0.3841
    229429   1940403  62.368  91.317  42.327  0.3801
    229429   1940404  62.368  91.317  41.430  0.3691
    229429   1949727  62.368 107.437  35.758  0.2668
    229429    201287  62.368  96.327  35.418  0.2873
    229429    201432  62.368 108.297  35.362  0.2614
    229429    201577  62.368  93.747  40.379  0.3489
    229429   2036989  62.368 123.767  34.126  0.2245
    229429   2037430  62.368  94.418  43.970  0.3898
    229429   2420782  62.368  98.137  40.631  0.3389
    229429   2420890  62.368  96.927  40.354  0.3393
    229429   2420894  62.368 101.457  37.819  0.3001
    229429   2432042  62.368 117.327  33.982  0.2332
    229429   2432051  62.368 115.617  33.863  0.2350
    229429    245764  62.368 102.158  35.081  0.2710
    229429   3115577  62.368 101.987  38.533  0.3062
    229429   3286429  62.368  94.418  41.605  0.3612
    229429    343755  62.368 128.317  34.739  0.2228
    229429    381325  62.368  89.308  38.193  0.3366
    229429    467094  62.368 109.738  31.944  0.2279
    229429    536044  62.368 109.797  39.388  0.2966
    229429    558766  62.368 109.837  39.334  0.2960
    229429    604732  62.368 116.817  39.047  0.2786
    229429   1258671  62.368  97.427  39.550  0.3289
    229429   2204343  62.368  95.847  41.132  0.3513
    229429    240774  62.368  98.157  36.002  0.2891
    229429   2420781  62.368 101.087  38.328  0.3063
    229429   3115579  62.368  98.337  39.523  0.3261
    229429   3289645  62.368  94.007  39.913  0.3427
    229429   3289655  62.368  98.267  40.692  0.3393
    229429    395933  62.368  98.417  36.369  0.2923
    229429        54  62.368  95.847  42.521  0.3675
    229429    555146  62.368 105.127  43.804  0.3541
    229429    596622  62.368 108.337  42.171  0.3281
    229429    598730  62.368 121.597  36.895  0.2509
    229429    599134  62.368 120.327  38.736  0.2691
    229429   1258223  62.368 101.387  39.339  0.3162
    229429    238717  62.368 102.127  36.382  0.2840
    229429    239917  62.368 102.347  38.536  0.3054
    229429    240995  62.368 102.087  38.190  0.3025
    229429   3289649  62.368 100.377  41.640  0.3438
    229429   3321788  62.368 104.757  40.730  0.3222
    229429   3321789  62.368 104.757  39.217  0.3066
    229429   3590084  62.368  97.467  40.443  0.3387
    229429   3622097  62.368 105.187  39.350  0.3069
    229429    426317  62.368  98.687  36.320  0.2912
    229429    597900  62.368 129.027  39.627  0.2611
    229429    597909  62.368 124.607  36.054  0.2389
    229429    604525  62.368 123.667  38.795  0.2635
    229429       716  62.368 105.817  35.369  0.2663
    229429    184073  62.368 104.757  40.139  0.3161
    229429   2031737  62.368 112.727  42.194  0.3175
    229429    238718  62.368 106.057  38.520  0.2965
    229429   3115578  62.368 110.477  38.079  0.2826
    229429   3115581  62.368 112.067  38.772  0.2858
    229429    393492  62.368 106.337  36.560  0.2767
    229429    394080  62.368 106.597  36.842  0.2788
    229429    394110  62.368 108.277  36.617  0.2732
    229429    418854  62.368 106.657  39.585  0.3058
    229429    598949  62.368 133.747  36.910  0.2318
    229429    600986  62.368 128.417  36.125  0.2336
    229429    600987  62.368 127.007  36.305  0.2372
    229429    603485  62.368 127.007  36.522  0.2389
    229429    605127  62.368 133.087  38.698  0.2469
    229429    238915  62.368 112.207  38.535  0.2833
    229429    239700  62.368 110.307  36.570  0.2687
    229429   3589577  62.368 106.027  37.737  0.2888
    229429   3590080  62.368 103.397  40.198  0.3201
    229429   3590081  62.368 103.397  37.025  0.2876
    229429    379450  62.368 123.097  36.920  0.2485
    229429    482496  62.368 104.857  40.147  0.3159
    229429    515472  62.368 112.937  44.147  0.3366
    229429    516088  62.368 107.277  44.326  0.3537
    229429    596824  62.368 121.117  41.870  0.2957
    229429      1112  62.368 113.117  39.210  0.2877
    229429    201788  62.368 117.847  37.227  0.2604
    229429    238917  62.368 116.457  36.529  0.2567
    229429    240996  62.368 114.587  39.563  0.2880
    229429    268371  62.368 114.847  39.745  0.2891
    229429    328866  62.368 119.817  42.601  0.3052
    229429   3590077  62.368 106.737  38.709  0.2969
    229429   3622099  62.368 117.167  39.300  0.2802
    229429    598105  62.368 141.297  40.606  0.2490
    229429    599282  62.368 125.977  41.479  0.2824
    229429    603872  62.368 140.827  37.016  0.2227
    229429       726  62.368 118.397  39.341  0.2782
    229429        85  62.368 121.137  40.937  0.2871
    229429   1632174  62.368 118.417  37.573  0.2624
    229429    194206  62.368 119.677  38.453  0.2678
    229429    196169  62.368 120.167  38.448  0.2668
    229429    199824  62.368 131.037  35.051  0.2213
    229429   3115582  62.368 120.557  38.277  0.2646
    229429    370128  62.368 120.167  38.195  0.2646
    229429    372453  62.368 119.677  38.181  0.2654
    229429    398813  62.368 118.557  39.770  0.2817
    229429    605339  62.368 145.597  37.853  0.2225
    229429    605354  62.368 141.477  37.818  0.2278
    229429   1632158  62.368 121.737  37.394  0.2549
    229429   1765683  62.368 128.957  43.354  0.2930
    229429   1765684  62.368 128.957  43.288  0.2924
    229429    195927  62.368 123.967  38.203  0.2579
    229429    196370  62.368 123.967  36.309  0.2420
    229429    197796  62.368 123.187  36.965  0.2488
    229429    238916  62.368 124.707  40.025  0.2722
    229429    282116  62.368 127.517  42.312  0.2867
    229429    599135  62.368 144.407  38.963  0.2322
    229429    599487  62.368 133.287  41.385  0.2683
    229429    212912  62.368 138.907  39.244  0.2422
    229429    419505  62.368 128.567  40.207  0.2668
    229429    196598  62.368 131.707  39.413  0.2548
    229429    213336  62.368 143.697  39.778  0.2392
    229429    213424  62.368 143.697  39.317  0.2358
    229429   2323582  62.368 141.587  38.493  0.2326
    229429    300780  62.368 132.577  39.992  0.2581
[truncated: 2,672,473 more chars]
