# Supplementary material for: A visual approach for analysis and inference of molecular activity spaces
Source: J Cheminform. 2019 Oct 22;11:63. doi: 10.1186/s13321-019-0386-z (PMC6805449; doi:10.1186/s13321-019-0386-z)
Supplement: Supplementary file 2 — Additional file 2. Contains all data sets (SIGMAR1, HRH1, HERG,and DRD5) retrieved from ChEMBL23, their computed NAMS similarities and R source code for analysis and inference of molecular activity spaces. [file 13321_2019_386_MOESM2_ESM.zip › Additional File 2/NAMS_H1_sims.txt]

    molid1      molid2     ss1     ss2   sim12   Sscore
    155328        90  22.909  26.649  17.229  0.5329
    155328     32813  22.909  26.419  17.201  0.5354
    155328   2436555  22.909  42.199  10.690  0.1964
    155328    554031  22.909  39.119  16.045  0.3489
    155328    175782  22.909  47.899  14.433  0.2560
    155328    270177  22.909  46.879  11.358  0.1944
    155328     30713  22.909  49.749  14.405  0.2473
    155328    156131  22.909  47.889  22.349  0.4613
    155328   1794855  22.909  49.839  13.489  0.2276
    155328    273170  22.909  51.179  11.282  0.1796
    155328    434785  22.909  54.389  10.101  0.1503
    155328     90063  22.909  45.299  15.826  0.3021
    155328     10780  22.909  52.238  11.981  0.1897
    155328    154695  22.909  50.828  22.269  0.4327
    155328    287052  22.909  56.428  16.592  0.2644
    155328    345185  22.909  48.358  15.857  0.2862
    155328     10961  22.909  55.798  12.111  0.1819
    155328    153919  22.909  54.878  22.189  0.3991
    155328    154068  22.909  60.618  16.512  0.2464
    155328    154566  22.909  48.128  15.785  0.2857
    155328   1923532  22.909  54.888  12.881  0.1984
    155328   1923535  22.909  55.178  13.359  0.2064
    155328    250403  22.909  61.178  12.858  0.1805
    155328    343324  22.909  55.188  11.118  0.1660
    155328     47482  22.909  62.118   9.516  0.1260
    155328    609579  22.909  55.798  11.364  0.1687
    155328     90997  22.909  59.368  12.130  0.1729
    155328     94249  22.909  51.418  15.732  0.2685
    155328     10602  22.909  59.858  12.031  0.1701
    155328    154047  22.909  51.188  15.705  0.2690
    155328    157842  22.909  51.188  14.282  0.2388
    155328    158352  22.909  54.478  15.622  0.2529
    155328    160893  22.909  65.738  10.824  0.1391
    155328   1672288  22.909  58.838  20.298  0.3303
    155328   1824784  22.909  68.718   9.855  0.1205
    155328    359122  22.909  51.188  14.301  0.2392
    155328    571073  22.909  56.858  12.272  0.1818
    155328    593494  22.909  59.178  11.487  0.1627
    155328    593734  22.909  59.178  11.182  0.1577
    155328     73307  22.909  65.738   9.667  0.1224
    155328   1084132  22.909  65.738  12.602  0.1657
    155328   1098230  22.909  65.888  15.321  0.2085
    155328   1411979  22.909  62.108  16.818  0.2466
    155328    152126  22.909  61.758  15.119  0.2174
    155328    155188  22.909  57.538  15.567  0.2399
    155328    157328  22.909  64.298  22.029  0.3380
    155328    158780  22.909  69.178  10.296  0.1259
    155328    160933  22.909  69.858   9.587  0.1153
    155328   1824777  22.909  74.058  10.317  0.1191
    155328   1824785  22.909  72.868   8.952  0.1031
    155328   1923526  22.909  67.628  15.767  0.2109
    155328    229429  22.909  62.368  19.950  0.3054
    155328     24665  22.909  68.878  16.349  0.2167
    155328    256694  22.909  70.628  12.373  0.1524
    155328    350878  22.909  64.318  16.349  0.2307
    155328    402377  22.909  71.118  12.780  0.1573
    155328    429136  22.909  65.408  12.453  0.1641
    155328    594138  22.909  62.478  11.313  0.1527
    155328    595158  22.909  69.178  10.947  0.1349
    155328    608151  22.909  79.648   9.638  0.1037
    155328    610739  22.909  63.058  11.407  0.1530
    155328   1201353  22.909  72.728  15.560  0.1943
    155328      1241  22.909  65.908  13.686  0.1822
    155328    129198  22.909  76.828  12.937  0.1490
    155328    152122  22.909  57.308  14.122  0.2137
    155328    156071  22.909  60.598  15.494  0.2278
    155328    157273  22.909  57.308  14.141  0.2140
    155328    157843  22.909  57.308  15.545  0.2404
    155328   1632411  22.909  76.748  13.932  0.1625
    155328   1824778  22.909  78.248   9.347  0.1018
    155328   1915534  22.909  70.218  13.894  0.1754
    155328   1923525  22.909  72.058  13.713  0.1688
    155328   1923528  22.909  72.978  12.101  0.1444
    155328   2376800  22.909  72.688  12.898  0.1560
    155328   2432045  22.909  90.848   9.691  0.0931
    155328    319231  22.909  68.848  13.164  0.1675
    155328    346574  22.909  67.348  16.269  0.2199
    155328    348302  22.909  72.508  10.418  0.1226
    155328       505  22.909  67.088  15.640  0.2103
    155328    593988  22.909  73.118  10.867  0.1276
    155328    608689  22.909  66.278  11.233  0.1441
    155328       657  22.909  66.278  10.982  0.1404
    155328   1085672  22.909  74.738  12.837  0.1514
    155328   1172775  22.909  77.018  13.898  0.1615
    155328   1189234  22.909  97.068   8.661  0.0778
    155328   1222552  22.909  80.908  10.730  0.1153
    155328    127508  22.909  77.418  10.878  0.1216
    155328     14638  22.909  74.618  14.391  0.1731
    155328    155314  22.909  63.658  15.405  0.2165
    155328    157217  22.909  67.878  14.943  0.1970
    155328   1632412  22.909  80.958  13.870  0.1541
    155328   1632413  22.909  80.958  13.011  0.1432
    155328   1632414  22.909  80.958  12.816  0.1408
    155328   1915535  22.909  70.188  13.861  0.1749
    155328   1923521  22.909  73.398  11.701  0.1383
    155328   1923523  22.909  81.628  10.972  0.1173
    155328   1923524  22.909  75.938  13.881  0.1634
    155328   1923529  22.909  78.428  11.734  0.1310
    155328   1923531  22.909  79.258  11.811  0.1307
    155328   2203551  22.909  75.568  12.567  0.1463
    155328   2376801  22.909  81.698  12.917  0.1409
    155328   2376804  22.909  79.578  11.978  0.1323
    155328   2391541  22.909  74.708  14.207  0.1703
    155328    260374  22.909  77.518  13.516  0.1555
    155328    346230  22.909  76.338  10.338  0.1163
    155328    360953  22.909  81.998  11.464  0.1227
    155328       445  22.909  76.438  10.186  0.1142
    155328    462605  22.909  65.938  12.236  0.1597
    155328       564  22.909  76.338  14.121  0.1659
    155328       643  22.909  77.678  13.817  0.1592
    155328      6437  22.909  82.828   9.355  0.0971
    155328       648  22.909  75.598  11.574  0.1331
    155328       654  22.909  82.828  10.666  0.1122
    155328       900  22.909  70.858  10.927  0.1319
    155328   1090197  22.909  78.768  13.823  0.1573
    155328   1090198  22.909  78.768  14.089  0.1609
    155328   1091782  22.909  85.598  20.827  0.2375
    155328   1092118  22.909  85.598  19.041  0.2128
    155328   1092598  22.909  85.598  18.893  0.2108
    155328   1092767  22.909  79.998  19.454  0.2331
    155328   1093044  22.909  85.628  18.142  0.2007
    155328   1093058  22.909  85.598  16.828  0.1836
    155328   1093607  22.909  79.998  17.328  0.2025
    155328      1125  22.909  85.288  13.960  0.1481
    155328     11603  22.909  83.708  16.029  0.1769
    155328   1628227  22.909  80.288  11.192  0.1216
    155328   1643900  22.909  98.048  11.491  0.1050
    155328   1643901  22.909 100.378   9.531  0.0838
    155328   1923530  22.909  82.928  11.560  0.1226
    155328   1923533  22.909  82.798  12.933  0.1394
    155328   1923534  22.909  78.608  14.749  0.1700
    155328   2112371  22.909 103.518   9.718  0.0833
    155328     21731  22.909  87.818   9.690  0.0959
    155328   2204360  22.909  79.098  12.930  0.1452
    155328   2432039  22.909 116.908   7.941  0.0602
    155328   2441619  22.909  82.258  12.441  0.1342
    155328   3094130  22.909  75.588  12.181  0.1411
    155328   3094213  22.909  78.028  11.767  0.1320
    155328    329685  22.909  98.038   9.798  0.0882
    155328    434684  22.909  80.648  14.992  0.1693
    155328    444353  22.909  86.908  11.532  0.1173
    155328       451  22.909  81.918  11.510  0.1233
    155328       511  22.909  73.458  13.757  0.1665
    155328    551340  22.909  78.768  18.005  0.2152
    155328    559251  22.909  78.768  15.263  0.1766
    155328       629  22.909  80.288  10.106  0.1086
    155328        71  22.909  80.668  14.041  0.1568
    155328       855  22.909  77.538  14.806  0.1729
    155328       908  22.909  80.668  12.665  0.1393
    155328   1087493  22.909  88.398  12.417  0.1256
    155328   1088882  22.909  82.988  15.183  0.1674
    155328   1088898  22.909  83.278  15.185  0.1669
    155328   1088899  22.909  82.788  15.183  0.1677
    155328   1090432  22.909  83.948  18.142  0.2045
    155328   1090527  22.909  89.908  18.813  0.2001
    155328   1090528  22.909  89.908  18.813  0.2001
    155328   1091776  22.909  83.948  17.136  0.1910
    155328   1091778  22.909  89.628  17.056  0.1786
    155328   1092259  22.909  83.018  15.184  0.1673
    155328   1092599  22.909  89.858  19.894  0.2142
    155328   1092600  22.909  83.018  15.183  0.1673
    155328   1092649  22.909  83.018  15.183  0.1673
    155328   1092652  22.909  83.018  13.744  0.1491
    155328   1092662  22.909  83.018  13.743  0.1491
    155328      1113  22.909  89.468  10.821  0.1066
    155328     11584  22.909  86.208  15.949  0.1712
    155328      1172  22.909  90.068  10.991  0.1078
    155328   1172754  22.909  85.538  13.468  0.1418
    155328   1242950  22.909  75.578  12.012  0.1389
    155328   1278116  22.909  91.108   8.598  0.0816
    155328   1403257  22.909  86.598  10.607  0.1072
    155328   1493369  22.909  89.628  15.187  0.1560
    155328    152221  22.909  73.998  14.842  0.1809
    155328   1617548  22.909  84.058  13.593  0.1456
    155328   1643902  22.909 103.348  11.411  0.0994
    155328   1669405  22.909  82.308  15.183  0.1686
    155328   1669412  22.909  85.488  14.691  0.1568
    155328   1923522  22.909  88.538  11.158  0.1113
    155328   1923527  22.909  91.608  13.891  0.1380
    155328   1935574  22.909  87.908  12.257  0.1244
    155328   1940414  22.909  78.328  12.881  0.1458
    155328     22108  22.909  83.948  15.267  0.1667
    155328   2376803  22.909  87.598  11.818  0.1197
    155328   2429890  22.909 106.568  10.471  0.0880
    155328    260823  22.909  94.578  11.604  0.1096
    155328    264418  22.909  94.858  11.604  0.1093
    155328    272899  22.909  81.678  17.197  0.1968
    155328    285802  22.909  84.128  11.181  0.1166
    155328   3104091  22.909  96.468   9.530  0.0868
    155328   3104092  22.909  95.748   9.538  0.0874
    155328   3104093  22.909  96.108   9.595  0.0877
    155328   3217984  22.909  96.468  11.394  0.1055
    155328    327306  22.909 102.168  11.418  0.1005
    155328    327651  22.909 107.768   9.638  0.0796
    155328    328573  22.909 101.508  10.560  0.0928
    155328    329268  22.909 107.768   9.638  0.0796
    155328    329566  22.909 107.768   9.638  0.0796
    155328    330713  22.909 102.168   9.919  0.0861
    155328    395110  22.909  88.688  13.479  0.1374
    155328    404956  22.909  94.578  11.616  0.1097
    155328       415  22.909  84.658  11.825  0.1235
    155328    429914  22.909  83.238  12.951  0.1390
    155328    434001  22.909  87.918  12.428  0.1263
    155328       516  22.909  89.878   9.356  0.0905
    155328       534  22.909  90.548  12.479  0.1236
    155328    539843  22.909  92.338  12.807  0.1250
    155328    540982  22.909  82.788  15.785  0.1756
    155328    556506  22.909  89.628  15.209  0.1563
    155328    560741  22.909  82.788  11.149  0.1179
    155328    563920  22.909  89.628  16.366  0.1702
    155328    564144  22.909  89.628  18.062  0.1912
    155328    564226  22.909  89.628  15.187  0.1560
    155328    598753  22.909  90.848   9.673  0.0929
    155328     65849  22.909  83.408  12.726  0.1360
    155328       715  22.909  89.398  14.049  0.1430
    155328     92667  22.909 102.168   9.718  0.0842
    155328     96158  22.909 102.168   9.919  0.0861
    155328     96732  22.909 102.168   9.718  0.0842
    155328    100454  22.909  93.238  13.979  0.1368
    155328   1088900  22.909  87.178  16.073  0.1710
    155328   1091775  22.909  96.408  17.510  0.1720
    155328   1091791  22.909  88.248  18.070  0.1941
    155328   1091793  22.909  88.248  18.062  0.1940
    155328   1092126  22.909  94.378  17.983  0.1811
    155328   1092258  22.909  86.758  15.220  0.1611
    155328   1092377  22.909  94.378  17.983  0.1811
    155328   1092494  22.909  94.378  17.986  0.1811
    155328   1092495  22.909  93.728  17.983  0.1823
    155328   1092496  22.909  88.008  17.708  0.1900
    155328   1092663  22.909  93.958  15.129  0.1487
    155328   1092765  22.909  94.378  16.976  0.1692
    155328   1092766  22.909  94.378  16.988  0.1694
    155328   1092813  22.909  94.378  17.742  0.1782
    155328   1093623  22.909  93.688  18.740  0.1915
    155328   1201203  22.909 107.227   9.331  0.0772
    155328    157264  22.909  88.988  15.869  0.1653
    155328   1669406  22.909  85.678  15.103  0.1616
    155328   1669407  22.909  85.678  15.103  0.1616
    155328   1669413  22.909  89.218  14.611  0.1498
    155328   1669414  22.909  89.348  14.611  0.1496
    155328    167223  22.909  88.238  15.188  0.1583
    155328   1767153  22.909  92.578  13.611  0.1336
    155328    193435  22.909 106.037   9.839  0.0826
    155328   1935437  22.909  96.798  12.137  0.1128
    155328   1935441  22.909  96.798  12.941  0.1212
    155328   1935442  22.909  96.798  12.941  0.1212
    155328   1935444  22.909  91.288  14.644  0.1471
    155328   1935445  22.909  91.288  14.644  0.1471
    155328   1935446  22.909  96.798  14.564  0.1385
    155328   1935571  22.909  91.948  12.336  0.1203
    155328   1935572  22.909  91.948  14.406  0.1434
    155328   1935573  22.909  91.948  12.251  0.1194
    155328    193639  22.909 106.037  11.338  0.0964
    155328   1940412  22.909  82.188  12.801  0.1387
    155328   1940418  22.909  82.188  13.138  0.1429
    155328   1940419  22.909  82.188  14.181  0.1560
    155328   1940420  22.909  82.188  13.263  0.1444
    155328    194659  22.909 106.037   9.839  0.0826
    155328    195706  22.909 106.037   9.839  0.0826
    155328    213912  22.909  93.478  10.893  0.1033
    155328   2205811  22.909 107.918  11.247  0.0941
    155328   2205812  22.909 107.578  11.114  0.0931
    155328   2205836  22.909 108.378  11.549  0.0965
    155328    237087  22.909  81.648  12.874  0.1404
    155328   2432046  22.909 106.858  10.479  0.0878
    155328   2432052  22.909 108.348  11.419  0.0953
    155328     25688  22.909  82.118  12.585  0.1361
    155328    258930  22.909 102.497  11.444  0.1004
    155328    259765  22.909  98.618  11.524  0.1048
    155328    267014  22.909  93.638  12.300  0.1180
    155328    275507  22.909  88.988  15.869  0.1653
    155328    282424  22.909  94.168  12.300  0.1174
    155328     28997  22.909  93.638  12.300  0.1180
    155328    302445  22.909  77.458  12.949  0.1481
    155328    303313  22.909  99.658  11.970  0.1082
    155328   3094114  22.909  87.168  11.209  0.1134
    155328   3238444  22.909  83.258  13.595  0.1469
    155328   3238446  22.909  82.358  12.953  0.1403
    155328    328209  22.909 106.177   9.888  0.0830
    155328    328356  22.909 107.527  11.140  0.0934
    155328    363581  22.909 106.037  11.338  0.0964
    155328    364270  22.909 106.037   9.839  0.0826
    155328    366164  22.909 112.337  11.258  0.0908
    155328    408868  22.909  98.618  11.524  0.1048
    155328        42  22.909  93.518  10.108  0.0951
    155328    435301  22.909 106.037   9.839  0.0826
    155328    440512  22.909  94.008  13.957  0.1356
    155328    588119  22.909  85.048  13.295  0.1405
    155328    593103  22.909  85.138  13.005  0.1368
    155328    594721  22.909  85.558  13.011  0.1363
    155328    594731  22.909  85.558  13.005  0.1362
    155328     64249  22.909  93.598  12.050  0.1154
    155328     64875  22.909  99.658  11.970  0.1082
    155328     93321  22.909 106.177   9.908  0.0831
    155328    104669  22.909  90.378  12.490  0.1239
    155328    105267  22.909  90.378  12.475  0.1237
    155328    105594  22.909  85.768  12.547  0.1305
    155328    106483  22.909  85.768  12.815  0.1337
    155328   1078642  22.909  82.878  16.276  0.1818
    155328   1087089  22.909  95.608  12.123  0.1139
    155328   1090175  22.909  97.738  15.263  0.1448
    155328   1091069  22.909  98.438  17.986  0.1740
    155328   1091792  22.909  91.988  18.352  0.1901
    155328   1092597  22.909  98.438  16.169  0.1537
    155328   1092650  22.909  91.468  15.993  0.1626
    155328   1092651  22.909  91.468  15.993  0.1626
    155328   1092812  22.909  91.618  17.298  0.1779
    155328   1093294  22.909  98.438  17.228  0.1655
    155328   1095819  22.909 101.238  12.034  0.1073
    155328   1243335  22.909  93.548  15.349  0.1518
    155328   1243366  22.909  93.548  14.803  0.1456
    155328   1243367  22.909  93.548  14.795  0.1455
    155328   1243394  22.909  99.367  14.783  0.1375
    155328   1243395  22.909  99.367  14.783  0.1375
    155328    140872  22.909  86.698  12.905  0.1335
    155328    153994  22.909  93.077  15.789  0.1576
    155328      1626  22.909  95.747  11.810  0.1105
    155328   1669408  22.909  96.618  15.049  0.1440
    155328   1669409  22.909  96.618  15.058  0.1441
    155328   1669415  22.909  93.708  14.531  0.1423
    155328   1669417  22.909  93.248  14.531  0.1430
    155328    172233  22.909  90.898  15.107  0.1531
    155328   1767134  22.909  91.468  13.815  0.1374
    155328   1923729  22.909  91.647  13.895  0.1380
    155328   1935438  22.909  93.218  12.671  0.1225
    155328   1935443  22.909  95.758  13.013  0.1232
    155328   1935447  22.909 100.408  14.484  0.1331
    155328   1935448  22.909  94.878  14.564  0.1411
    155328   2037604  22.909 101.227  12.770  0.1147
    155328    261551  22.909  95.028  13.061  0.1245
    155328    263881  22.909 115.597  12.022  0.0950
    155328    274768  22.909  91.887  15.789  0.1595
    155328    282829  22.909  97.147  12.450  0.1157
    155328     28607  22.909  97.147  12.628  0.1175
    155328     28651  22.909  97.147  13.506  0.1268
    155328     29808  22.909  97.147  12.344  0.1146
    155328    302005  22.909  92.828  11.774  0.1133
    155328    303824  22.909  94.858  14.099  0.1360
    155328   3094217  22.909  90.158  11.584  0.1141
    155328    318801  22.909  90.378  12.490  0.1239
    155328   3289656  22.909  90.488  17.368  0.1809
    155328   3417585  22.909 105.487  12.475  0.1076
    155328   3417586  22.909 105.487  12.475  0.1076
    155328    346993  22.909  93.077  15.789  0.1576
    155328    435949  22.909  97.967  12.897  0.1194
    155328    481153  22.909  94.878  12.640  0.1202
    155328    519240  22.909 113.937  10.832  0.0860
    155328       549  22.909  92.908  11.992  0.1155
    155328    569270  22.909  90.028  19.042  0.2028
    155328    590241  22.909  93.498  11.375  0.1083
    155328    595180  22.909  90.028  12.931  0.1293
    155328     62840  22.909  82.298  12.946  0.1403
    155328     66388  22.909  93.628  12.654  0.1218
    155328    102416  22.909  89.628  12.443  0.1243
    155328    102452  22.909  89.628  12.486  0.1248
    155328    102984  22.909  89.997  13.062  0.1308
    155328       104  22.909 104.018  12.001  0.1044
    155328    104994  22.909  95.577  13.154  0.1249
    155328    105762  22.909 100.037  12.902  0.1172
    155328    105967  22.909  89.217  12.472  0.1252
    155328    106545  22.909  94.057  12.471  0.1193
    155328    106596  22.909  89.768  12.491  0.1247
    155328   1090176  22.909 102.807  16.089  0.1468
    155328   1090526  22.909 102.807  16.089  0.1468
    155328   1094510  22.909  97.507  12.621  0.1171
    155328   1222553  22.909  99.077  11.899  0.1081
    155328   1278114  22.909 100.848   9.726  0.0853
    155328   1278115  22.909 100.848   9.726  0.0853
    155328    137781  22.909 128.317  12.149  0.0874
    155328    138989  22.909 128.317  12.149  0.0874
    155328    150161  22.909  92.298  11.966  0.1159
    155328    157138  22.909 118.197  11.416  0.0880
    155328   1669410  22.909  99.907  14.986  0.1390
    155328   1669416  22.909  97.777  14.451  0.1360
    155328   1767135  22.909  94.677  14.027  0.1354
    155328   1767151  22.909 104.617  13.070  0.1142
    155328   1779058  22.909 114.658  10.275  0.0807
    155328   1940402  22.909  91.317  11.621  0.1133
    155328   1940403  22.909  91.317  12.605  0.1240
    155328   1940404  22.909  91.317  11.682  0.1139
    155328   1946125  22.909  89.938  13.600  0.1370
    155328   1946126  22.909  89.938  12.680  0.1266
    155328   1946253  22.909  89.938  12.338  0.1228
    155328   2112461  22.909  90.378  12.497  0.1240
    155328   2432051  22.909 115.617  10.367  0.0809
    155328    274767  22.909  94.757  15.709  0.1541
    155328     28833  22.909 100.477  12.411  0.1118
    155328   3094215  22.909  93.168  12.036  0.1157
    155328   3221637  22.909  94.588  12.812  0.1224
    155328    322873  22.909  89.768  12.429  0.1240
    155328    323562  22.909  89.628  12.455  0.1244
    155328    343755  22.909 128.317  12.149  0.0874
    155328    452847  22.909  98.348  15.350  0.1449
    155328    454890  22.909  98.348  13.776  0.1282
    155328    467094  22.909 109.738   9.135  0.0740
    155328    476935  22.909  90.628  12.341  0.1220
    155328       479  22.909 100.118  15.071  0.1396
    155328    519609  22.909  94.658  13.336  0.1279
    155328    549599  22.909  99.018  12.036  0.1095
    155328    572034  22.909  89.817  11.595  0.1147
    155328    609328  22.909  96.397  10.780  0.0993
    155328     62066  22.909  85.798  12.919  0.1349
    155328     66660  22.909  97.317  11.662  0.1074
    155328       728  22.909  98.787  13.590  0.1257
    155328     96429  22.909 116.957  10.764  0.0834
    155328    101692  22.909  96.617  12.918  0.1212
    155328    104947  22.909  96.617  13.672  0.1292
    155328    105515  22.909  94.347  12.982  0.1245
    155328    105567  22.909  92.637  15.269  0.1523
    155328    106602  22.909  92.637  15.190  0.1514
    155328   1087367  22.909 108.147  12.164  0.1023
    155328   1090186  22.909 106.607  16.009  0.1410
    155328   1222625  22.909 103.437  11.962  0.1046
    155328   1276948  22.909 109.827   9.959  0.0811
    155328   1277312  22.909 109.827  10.555  0.0864
    155328   1767136  22.909 108.657  13.034  0.1100
    155328   1767138  22.909 108.657  13.156  0.1111
    155328   1767140  22.909 108.657  13.034  0.1100
    155328   1767141  22.909 108.657  13.034  0.1100
    155328   1767145  22.909 108.857  13.034  0.1098
    155328   1767146  22.909 108.857  13.034  0.1098
    155328   1767148  22.909 108.857  13.034  0.1098
    155328   1767152  22.909 107.527  13.280  0.1134
    155328   1767154  22.909 108.657  13.034  0.1100
    155328   1767155  22.909 103.007  13.144  0.1166
    155328   1767156  22.909 104.107  12.910  0.1131
    155328   1783890  22.909 100.227  14.583  0.1343
    155328    191703  22.909 150.947  10.373  0.0634
    155328   1935436  22.909 102.897  12.015  0.1056
    155328   1946255  22.909  98.267  17.320  0.1668
    155328   2037608  22.909  98.687  13.106  0.1208
    155328   2146484  22.909 108.657  13.228  0.1118
    155328   2146804  22.909 108.657  13.498  0.1143
    155328   2146805  22.909 108.657  13.462  0.1140
    155328   2146809  22.909 108.657  13.300  0.1125
    155328   2146812  22.909 108.657  13.281  0.1123
    155328    264761  22.909  89.797  12.839  0.1286
    155328    268258  22.909 106.327  12.659  0.1086
    155328    283036  22.909 105.667  12.069  0.1036
    155328    302196  22.909  97.627  12.685  0.1176
    155328    304714  22.909  89.117  12.839  0.1294
    155328    316068  22.909 120.987  11.865  0.0899
    155328    318659  22.909 120.987  10.696  0.0803
    155328    319000  22.909  98.237  12.363  0.1137
    155328    340816  22.909  99.897  10.231  0.0909
    155328    352375  22.909  99.667  14.947  0.1389
    155328    421026  22.909  97.087  12.233  0.1135
    155328    423666  22.909 100.987  12.408  0.1113
    155328    432144  22.909  88.037  12.829  0.1307
    155328    476108  22.909  94.467  12.305  0.1171
    155328    517140  22.909 100.227  14.403  0.1325
    155328        54  22.909  95.847  11.628  0.1085
    155328    555146  22.909 105.127  13.256  0.1155
    155328    558467  22.909 103.147  11.956  0.1048
    155328    563451  22.909 103.147  11.956  0.1048
    155328    597528  22.909  99.297  10.638  0.0953
    155328     60401  22.909  92.447  12.628  0.1229
    155328     61120  22.909  92.447  13.148  0.1286
    155328       621  22.909  99.297  12.940  0.1184
    155328     62596  22.909 100.987  12.408  0.1113
    155328     62804  22.909  97.627  12.685  0.1176
    155328     62948  22.909  92.447  12.481  0.1213
    155328      1000  22.909  99.967  11.693  0.1052
    155328    102331  22.909 101.557  13.609  0.1228
    155328     11879  22.909 106.107  14.940  0.1310
    155328   1201190  22.909 106.047  11.613  0.0990
    155328   1222554  22.909 108.297  11.778  0.0986
    155328   1222624  22.909 108.817  12.315  0.1031
    155328   1222626  22.909 110.917  10.715  0.0870
    155328   1259173  22.909 114.527  13.069  0.1051
    155328   1259174  22.909 114.527  13.069  0.1051
    155328   1277034  22.909 112.957  10.340  0.0824
    155328   1277035  22.909 112.957  10.208  0.0812
    155328   1278201  22.909 114.127  10.026  0.0789
    155328   1669411  22.909 107.987  14.809  0.1276
    155328   1669418  22.909 110.877  15.774  0.1337
    155328   1669419  22.909 110.877  17.667  0.1521
    155328   1669420  22.909 110.877  19.226  0.1678
    155328   1669421  22.909 110.877  16.786  0.1435
    155328   1669422  22.909 115.167  14.726  0.1194
    155328   1767137  22.909 112.227  13.147  0.1078
    155328   1767147  22.909 112.577  13.221  0.1081
    155328   1767149  22.909 113.117  12.954  0.1053
    155328   1767157  22.909 106.227  14.002  0.1216
    155328   1767158  22.909 108.177  12.788  0.1081
    155328   1909072  22.909 106.207  13.540  0.1172
    155328   1935416  22.909 104.597  10.823  0.0928
    155328   1946122  22.909 116.017   9.961  0.0772
    155328   1946123  22.909 116.017   9.985  0.0774
    155328   1946254  22.909 101.217  17.059  0.1593
    155328   2037531  22.909 101.057  16.853  0.1573
    155328   2207635  22.909 105.617  12.190  0.1048
    155328   2208420  22.909  96.937  12.414  0.1156
    155328    236610  22.909 102.847  13.547  0.1207
    155328   2413154  22.909  99.157  13.800  0.1275
    155328    241329  22.909  99.217  13.649  0.1258
    155328    292195  22.909 100.957  14.908  0.1368
    155328    294502  22.909  92.197  12.811  0.1252
    155328    302829  22.909 101.387  12.857  0.1154
    155328    305144  22.909 104.677  12.793  0.1114
    155328    305313  22.909  92.937  12.752  0.1237
    155328   3094214  22.909 101.777  12.311  0.1096
    155328   3094216  22.909 100.887  12.041  0.1077
    155328    322695  22.909 101.557  14.378  0.1306
    155328    331603  22.909 109.177  11.919  0.0992
    155328   3321788  22.909 104.757  10.145  0.0863
    155328   3321789  22.909 104.757  10.121  0.0861
    155328   3321790  22.909 104.757  11.044  0.0947
    155328   3321791  22.909 104.937  11.044  0.0946
    155328   3321792  22.909 105.177  11.044  0.0944
    155328   3357041  22.909 109.177  11.802  0.0981
    155328    393436  22.909 102.847  13.547  0.1207
    155328    418666  22.909 101.387  12.857  0.1154
    155328    419912  22.909  96.387  12.820  0.1204
    155328    426317  22.909  98.687  13.579  0.1257
    155328    431172  22.909  93.137  12.656  0.1224
    155328    478617  22.909 105.357  10.231  0.0867
    155328    558468  22.909 106.737  12.250  0.1043
    155328     59798  22.909  91.817  12.751  0.1250
    155328     61231  22.909  92.937  12.759  0.1238
    155328     61288  22.909 101.387  13.044  0.1172
    155328       639  22.909 107.947  12.846  0.1089
    155328     64253  22.909  94.407  12.640  0.1208
    155328     64334  22.909  91.237  12.760  0.1259
    155328     64408  22.909  92.197  12.718  0.1242
    155328     64608  22.909 101.387  13.044  0.1172
    155328     64896  22.909 104.677  12.793  0.1114
    155328       716  22.909 105.817  12.483  0.1074
    155328     74355  22.909 105.967  12.262  0.1052
    155328       998  22.909 109.177  10.879  0.0898
    155328    105385  22.909 100.317  11.966  0.1075
    155328      1108  22.909 112.107  12.914  0.1058
    155328   1222623  22.909 112.357  11.834  0.0959
    155328   1222694  22.909 112.717  12.923  0.1053
    155328   1222695  22.909 112.717  11.855  0.0958
    155328   1222762  22.909 112.967  11.790  0.0950
    155328   1222763  22.909 112.717  11.736  0.0947
    155328   1276859  22.909 117.277  10.449  0.0805
    155328   1276860  22.909 137.787   9.000  0.0593
    155328   1276947  22.909 128.007   9.130  0.0644
    155328   1277125  22.909 118.377  10.411  0.0795
    155328   1277126  22.909 117.767  10.245  0.0785
    155328   1277216  22.909 117.767  10.245  0.0785
    155328   1277311  22.909 123.637  10.343  0.0759
    155328   1277584  22.909 123.637   9.823  0.0718
    155328   1277770  22.909 117.767   9.791  0.0748
    155328   1277854  22.909 117.767   9.791  0.0748
    155328   1277935  22.909 118.377   9.889  0.0753
    155328   1278021  22.909 118.377   9.889  0.0753
    155328   1278112  22.909 118.377  10.760  0.0824
    155328   1278113  22.909 118.377  10.675  0.0817
    155328   1278202  22.909 119.267   9.992  0.0756
    155328   1669423  22.909 115.167  14.726  0.1194
    155328   1669424  22.909 114.587  14.777  0.1204
    155328   1669425  22.909 114.587  14.672  0.1195
    155328   1669426  22.909 114.587  14.799  0.1206
    155328   1669427  22.909 114.587  15.171  0.1240
    155328   1767139  22.909 115.567  13.127  0.1047
    155328   1767144  22.909 116.297  12.874  0.1019
    155328   1935425  22.909 113.517  11.796  0.0947
    155328   2031737  22.909 112.727  13.632  0.1117
    155328   2037528  22.909 104.987  16.853  0.1518
    155328    210578  22.909 109.377  10.151  0.0831
    155328   2208419  22.909 106.477  12.269  0.1048
    155328   2208421  22.909 106.477  12.040  0.1026
    155328    236587  22.909 106.577  13.474  0.1161
    155328   2391166  22.909 108.857  12.245  0.1025
    155328     26880  22.909 104.257  12.088  0.1050
    155328    287671  22.909 115.407  11.780  0.0931
    155328    291821  22.909 104.857  12.807  0.1114
    155328    302886  22.909  98.847  12.580  0.1152
    155328   3092650  22.909 111.437  12.447  0.1021
    155328    317900  22.909 100.317  11.966  0.1075
    155328   3233067  22.909 111.637  13.167  0.1085
    155328   3238445  22.909 106.047  13.134  0.1134
    155328   3357042  22.909 113.077  11.858  0.0955
    155328   3357043  22.909 112.427  11.844  0.0959
    155328     43064  22.909 106.437  11.632  0.0988
    155328    476109  22.909 107.867  11.590  0.0972
    155328    534737  22.909 104.827  12.691  0.1103
    155328    551347  22.909 113.737  11.837  0.0948
    155328    556449  22.909 113.737  12.186  0.0979
    155328    557210  22.909 110.137  12.067  0.0997
    155328    558339  22.909 113.737  12.186  0.0979
    155328    571390  22.909 110.627  10.630  0.0865
    155328     60620  22.909  95.517  12.870  0.1219
    155328     62421  22.909 100.697  12.884  0.1164
    155328     62527  22.909  96.197  12.731  0.1197
    155328     62803  22.909  95.517  12.679  0.1199
    155328     64124  22.909 104.857  12.877  0.1121
    155328     64461  22.909 108.567  12.741  0.1073
    155328     64479  22.909  95.517  12.731  0.1204
    155328       708  22.909 112.227  13.662  0.1125
    155328     92337  22.909 127.857  10.703  0.0764
    155328    105268  22.909 104.097  12.180  0.1061
    155328    105483  22.909 103.827  11.886  0.1035
    155328   1222692  22.909 118.707  10.531  0.0803
    155328   1222693  22.909 117.607  13.186  0.1036
    155328   1222764  22.909 116.927  12.604  0.0991
    155328   1259189  22.909 122.047  13.254  0.1006
    155328   1259190  22.909 122.047  13.254  0.1006
    155328   1277217  22.909 122.777  10.165  0.0750
    155328   1277400  22.909 124.067   9.826  0.0716
    155328   1277585  22.909 120.897  10.267  0.0769
    155328   1277678  22.909 122.777   9.711  0.0714
    155328   1277679  22.909 122.777   9.800  0.0721
    155328   1277769  22.909 122.777   9.770  0.0719
    155328   1277855  22.909 122.777   9.809  0.0722
    155328   1278019  22.909 123.637   9.823  0.0718
    155328   1278020  22.909 122.047   9.984  0.0740
    155328   1767142  22.909 120.867  12.794  0.0977
    155328   1767143  22.909 119.857  12.796  0.0985
    155328   1767150  22.909 120.727  13.061  0.1000
    155328   1935426  22.909 116.387  11.944  0.0938
    155328   1935431  22.909 114.547  11.957  0.0953
    155328   1935435  22.909 117.407  14.287  0.1134
    155328   1946257  22.909 108.807  16.842  0.1466
    155328   1946745  22.909 127.377  16.264  0.1214
    155328   2031874  22.909 112.547  11.776  0.0952
    155328   2146801  22.909 119.597  13.270  0.1027
    155328   2146802  22.909 119.597  13.008  0.1004
    155328   2146803  22.909 119.597  12.837  0.0990
    155328   2146806  22.909 119.597  13.443  0.1042
    155328   2146807  22.909 119.597  13.217  0.1022
    155328   2146808  22.909 119.597  13.045  0.1008
    155328   2146810  22.909 119.597  13.241  0.1024
    155328   2146811  22.909 119.597  13.080  0.1011
    155328   2207637  22.909 113.277  12.373  0.0999
    155328   2208417  22.909 109.017  12.430  0.1040
    155328   2208424  22.909 109.277  12.313  0.1027
    155328   2208436  22.909 109.277  12.506  0.1045
    155328   2391167  22.909 113.067  12.180  0.0984
    155328   2413153  22.909 105.997  13.700  0.1189
    155328    294087  22.909 109.647  12.718  0.1061
    155328    294349  22.909 100.697  12.676  0.1143
    155328    304888  22.909 108.827  12.468  0.1045
    155328    320178  22.909 103.827  12.180  0.1063
    155328   3233142  22.909 136.167  11.419  0.0773
    155328   3357024  22.909 117.347  11.268  0.0874
    155328   3357035  22.909 116.177  10.883  0.0849
    155328   3358509  22.909 107.927  12.637  0.1069
    155328    402143  22.909 107.277  12.189  0.1033
    155328    430502  22.909 109.047  12.576  0.1053
    155328    476839  22.909 107.277  12.189  0.1033
    155328    482496  22.909 104.857  12.396  0.1074
    155328    490632  22.909 107.277  12.189  0.1033
    155328        51  22.909 117.547  12.858  0.1008
    155328    515472  22.909 112.937  12.109  0.0979
    155328    516088  22.909 107.277  12.189  0.1033
    155328    537218  22.909 106.727  12.787  0.1094
    155328    550337  22.909 113.387  11.998  0.0965
    155328    556450  22.909 117.777  11.783  0.0914
    155328    571391  22.909 113.457  11.436  0.0915
    155328     60360  22.909 101.977  17.464  0.1626
    155328     60435  22.909 111.317  13.591  0.1127
    155328     61070  22.909 104.017  12.241  0.1067
    155328     62660  22.909 104.457  12.813  0.1119
    155328     62716  22.909 110.407  12.700  0.1053
    155328     63631  22.909 101.077  12.588  0.1130
    155328     64100  22.909 102.917  12.500  0.1103
    155328     64235  22.909  98.747  12.851  0.1181
    155328     64259  22.909  99.337  12.617  0.1151
    155328     64773  22.909  99.337  12.857  0.1175
    155328    101691  22.909 116.907  12.335  0.0968
    155328    102840  22.909 114.327  12.776  0.1027
    155328    105669  22.909 108.427  12.130  0.1018
    155328    105952  22.909 108.847  12.020  0.1004
    155328      1112  22.909 113.117  12.542  0.1016
    155328   1242923  22.909 112.947  13.605  0.1113
    155328   1277401  22.909 127.937  10.092  0.0717
    155328   1277491  22.909 127.937  11.139  0.0797
    155328   1277492  22.909 133.827  10.189  0.0695
    155328     19215  22.909 140.187  11.896  0.0787
    155328   1935439  22.909 116.367  12.288  0.0968
    155328   1935440  22.909 119.227  14.349  0.1123
    155328   2031884  22.909 120.817  12.418  0.0946
    155328   2179217  22.909 121.087  12.382  0.0941
    155328   2179222  22.909 121.087  12.352  0.0938
    155328    219916  22.909 129.807  12.771  0.0913
    155328   2207661  22.909 121.827  13.345  0.1016
    155328   2208418  22.909 116.917  16.275  0.1317
    155328   2208423  22.909 114.087  12.796  0.1030
    155328    241330  22.909 111.547  13.062  0.1076
    155328    255621  22.909 118.287  16.108  0.1288
    155328     30008  22.909 114.657  11.472  0.0910
    155328    303369  22.909 108.717  12.879  0.1085
    155328    318320  22.909 107.837  11.975  0.1008
    155328    322678  22.909 117.137  13.483  0.1065
    155328   3357049  22.909 125.957  12.056  0.0881
    155328    440864  22.909 107.967  12.153  0.1024
    155328    449040  22.909 101.787  12.519  0.1116
    155328    552026  22.909 122.057  11.852  0.0890
    155328    559061  22.909 117.137  11.912  0.0930
    155328    562894  22.909 121.367  12.082  0.0914
    155328    570695  22.909 116.377  11.087  0.0865
    155328     59715  22.909 110.647  13.860  0.1158
    155328     59931  22.909 113.297  12.647  0.1024
    155328     60509  22.909 106.637  15.048  0.1314
    155328     62312  22.909 106.637  13.316  0.1146
    155328     62592  22.909 108.717  12.879  0.1085
    155328     62726  22.909 106.637  15.472  0.1356
    155328     64021  22.909 108.147  12.156  0.1022
    155328     64317  22.909 101.917  12.565  0.1119
    155328     64667  22.909 106.637  12.428  0.1061
    155328     64775  22.909 102.477  12.557  0.1113
    155328     64799  22.909 106.887  12.433  0.1059
    155328       726  22.909 118.397  13.306  0.1040
    155328        85  22.909 121.137  14.153  0.1090
    155328    102384  22.909 121.457  12.255  0.0928
    155328    102929  22.909 121.457  12.396  0.0939
    155328    103027  22.909 121.137  12.306  0.0934
    155328    103828  22.909 118.187  12.713  0.0990
    155328    104344  22.909 120.897  12.255  0.0932
    155328    104618  22.909 121.457  12.255  0.0928
    155328    104808  22.909 120.897  12.255  0.0932
    155328    104809  22.909 121.137  12.255  0.0930
    155328    107293  22.909 120.897  12.255  0.0932
    155328     12713  22.909 125.017  11.729  0.0861
    155328   1632174  22.909 118.417  12.387  0.0961
    155328   1935432  22.909 121.807  11.883  0.0895
    155328    194206  22.909 119.677  11.774  0.0900
    155328    196169  22.909 120.167  11.774  0.0897
    155328    199824  22.909 131.037  12.775  0.0905
    155328   2113738  22.909 111.497  12.851  0.1057
    155328   2158815  22.909 119.447  11.923  0.0914
    155328   2158822  22.909 118.507  11.904  0.0919
    155328   2158823  22.909 117.807  11.761  0.0912
    155328   2158824  22.909 117.417  11.751  0.0914
    155328   2158834  22.909 118.507  12.479  0.0968
    155328   2207658  22.909 123.877  13.542  0.1016
    155328   2207659  22.909 124.087  13.678  0.1026
    155328   2208422  22.909 119.297  13.212  0.1024
    155328   2208426  22.909 118.677  15.410  0.1221
    155328   2208427  22.909 118.347  12.895  0.1005
    155328   2208429  22.909 126.887  13.129  0.0961
    155328   2208430  22.909 126.887  12.811  0.0935
    155328   2431120  22.909 127.317  11.879  0.0859
    155328    255220  22.909 122.957  17.118  0.1330
    155328    255827  22.909 122.437  16.057  0.1242
    155328    256471  22.909 122.437  17.194  0.1342
    155328    256653  22.909 121.867  14.139  0.1082
    155328    270209  22.909 121.867  14.067  0.1076
    155328     27979  22.909 125.977  12.426  0.0911
    155328    291394  22.909 110.417  12.958  0.1077
    155328    291847  22.909 111.897  12.826  0.1052
    155328    291882  22.909 110.957  15.392  0.1299
    155328    293033  22.909 116.347  12.302  0.0969
    155328    294519  22.909 110.417  12.328  0.1019
    155328    302468  22.909 120.317  12.787  0.0980
    155328    304027  22.909 112.807  12.073  0.0976
    155328    314968  22.909 142.787  11.027  0.0713
    155328    320174  22.909 118.187  12.713  0.0990
    155328    321320  22.909 121.137  12.255  0.0930
    155328    321709  22.909 120.897  12.255  0.0932
    155328   3357027  22.909 125.767  11.961  0.0875
    155328   3357045  22.909 127.067  12.041  0.0873
    155328    370128  22.909 120.167  11.774  0.0897
    155328    372453  22.909 119.677  11.774  0.0900
    155328    402422  22.909 122.957  16.073  0.1238
    155328    418658  22.909 110.417  13.075  0.1087
    155328    418691  22.909 111.497  12.073  0.0987
    155328    444307  22.909 109.877  12.964  0.1082
    155328    558933  22.909 125.237  11.522  0.0843
    155328    559060  22.909 123.197  12.459  0.0932
    155328    559206  22.909 116.577  12.451  0.0980
    155328    561489  22.909 125.237  11.775  0.0863
    155328    571174  22.909 119.377  10.961  0.0835
    155328    571389  22.909 119.377  11.035  0.0841
    155328     59733  22.909 119.287  18.469  0.1493
    155328     60383  22.909 110.647  15.440  0.1307
    155328     60559  22.909 119.287  16.824  0.1342
    155328     61396  22.909 110.957  13.555  0.1127
    155328     61792  22.909 123.297  15.315  0.1170
    155328     62115  22.909 110.417  13.880  0.1162
    155328     62741  22.909 111.897  12.826  0.1052
    155328     62949  22.909 104.887  12.439  0.1078
    155328     63036  22.909 110.417  13.999  0.1173
    155328     64884  22.909 110.957  13.975  0.1166
    155328     65518  22.909 110.417  12.557  0.1040
    155328     96471  22.909 142.787  10.091  0.0649
    155328    101634  22.909 123.767  18.596  0.1452
    155328    101748  22.909 124.807  12.424  0.0918
    155328    102390  22.909 122.377  12.621  0.0951
    155328    102925  22.909 124.477  12.377  0.0917
    155328    107162  22.909 124.477  12.202  0.0903
    155328   1079180  22.909 124.007  13.173  0.0985
    155328   1201207  22.909 166.276   7.664  0.0422
    155328   1259172  22.909 128.857  11.917  0.0852
    155328   1632158  22.909 121.737  12.309  0.0930
    155328   1935433  22.909 128.857  11.464  0.0817
    155328   1935434  22.909 128.857  12.049  0.0862
    155328    195927  22.909 123.967  12.582  0.0937
    155328    196370  22.909 123.967  11.694  0.0865
    155328    197796  22.909 123.187  12.335  0.0922
    155328   2031873  22.909 125.967  11.610  0.0846
    155328   2031876  22.909 132.297  11.879  0.0829
    155328   2031877  22.909 132.297  11.879  0.0829
    155328   2031885  22.909 132.057  11.857  0.0829
    155328   2112451  22.909 124.477  12.311  0.0911
    155328   2158816  22.909 122.827  12.173  0.0911
    155328   2158817  22.909 128.317  12.464  0.0898
    155328   2158818  22.909 128.317  12.464  0.0898
    155328   2158819  22.909 122.107  11.976  0.0900
    155328   2158820  22.909 127.837  11.896  0.0857
    155328   2158821  22.909 127.837  11.896  0.0857
    155328   2158825  22.909 121.687  12.135  0.0916
    155328   2158826  22.909 120.977  11.959  0.0907
    155328   2158827  22.909 120.567  11.943  0.0908
    155328   2158831  22.909 121.117  11.566  0.0873
    155328   2158832  22.909 120.547  11.420  0.0865
    155328   2158833  22.909 120.207  11.402  0.0866
    155328   2171023  22.909 123.567  11.609  0.0861
    155328   2171024  22.909 122.837  11.584  0.0863
    155328   2207638  22.909 127.777  11.700  0.0842
    155328   2207639  22.909 127.777  11.913  0.0858
    155328   2207660  22.909 128.577  13.508  0.0979
    155328   2208425  22.909 125.927  13.653  0.1010
    155328   2208428  22.909 123.647  13.757  0.1036
    155328   2208432  22.909 131.827  12.876  0.0908
    155328   2208435  22.909 126.517  12.518  0.0914
    155328    239975  22.909 120.547  12.371  0.0944
    155328    240352  22.909 121.537  12.368  0.0936
    155328    255567  22.909 126.087  17.330  0.1316
    155328    257536  22.909 126.407  15.939  0.1195
    155328    271073  22.909 125.377  16.077  0.1216
    155328    271702  22.909 126.517  14.774  0.1097
    155328    272302  22.909 125.517  14.253  0.1062
    155328    272546  22.909 126.087  16.166  0.1217
    155328    303737  22.909 123.067  12.827  0.0963
    155328    305338  22.909 113.287  12.643  0.1023
    155328    307609  22.909 129.177  12.914  0.0928
    155328    316968  22.909 122.377  12.621  0.0951
    155328    393718  22.909 123.047  13.291  0.1002
    155328    394015  22.909 121.387  12.368  0.0937
    155328    403804  22.909 126.647  17.334  0.1311
    155328    420108  22.909 125.367  12.519  0.0922
    155328    427836  22.909 126.647  16.181  0.1213
    155328    446885  22.909 115.317  11.646  0.0920
    155328    534512  22.909 120.547  12.371  0.0944
    155328    535631  22.909 122.997  12.107  0.0905
    155328    536991  22.909 120.547  12.371  0.0944
    155328    539093  22.909 122.997  12.107  0.0905
    155328    540633  22.909 125.747  11.918  0.0872
    155328    550818  22.909 128.007  12.379  0.0894
    155328    551888  22.909 128.007  11.560  0.0829
    155328    563055  22.909 126.787  12.382  0.0902
    155328     92333  22.909 146.907  11.190  0.0705
    155328     94454  22.909 134.107  12.132  0.0837
    155328   1078240  22.909 127.737  13.124  0.0954
    155328   1078745  22.909 128.327  13.132  0.0951
    155328   1200406  22.909  56.368  11.215  0.1648
    155328      1627  22.909 131.847  12.431  0.0873
    155328   1910383  22.909 133.787  12.423  0.0861
    155328   2158778  22.909 130.207  12.323  0.0875
    155328   2158828  22.909 124.897  11.952  0.0880
    155328   2158829  22.909 124.167  11.685  0.0863
    155328   2158830  22.909 123.717  11.659  0.0864
    155328   2158835  22.909 130.467  12.323  0.0874
    155328   2158836  22.909 130.467  12.323  0.0874
    155328   2171015  22.909 126.637  11.875  0.0863
    155328   2171019  22.909 127.467  12.538  0.0910
    155328   2171033  22.909 126.527  11.601  0.0842
    155328   2171049  22.909 126.217  11.601  0.0844
    155328   2207640  22.909 131.787  11.620  0.0812
    155328   2207662  22.909 132.447  13.814  0.0976
    155328   2207663  22.909 132.656  13.830  0.0976
    155328   2207666  22.909 135.676  13.467  0.0928
    155328   2207668  22.909 134.896  13.480  0.0934
    155328   2208431  22.909 135.676  13.296  0.0915
    155328   2208434  22.909 135.676  12.979  0.0891
    155328   2208437  22.909 121.357  13.475  0.1030
    155328    256016  22.909 130.237  16.120  0.1176
    155328    257534  22.909 131.137  15.798  0.1143
    155328    269995  22.909 130.197  13.872  0.0996
    155328    271280  22.909 132.927  15.718  0.1122
    155328    292275  22.909 117.257  12.192  0.0953
    155328    305371  22.909 127.047  12.930  0.0944
    155328    328114  22.909 142.156  11.685  0.0762
    155328   3290012  22.909 129.187  14.869  0.1084
    155328    417215  22.909 127.047  12.929  0.0944
    155328    451821  22.909 184.636  11.175  0.0569
    155328    534958  22.909 124.097  12.341  0.0916
    155328    537219  22.909 129.717  11.838  0.0841
    155328    540634  22.909 129.717  11.838  0.0841
    155328    556782  22.909 129.717  11.838  0.0841
    155328    558663  22.909 131.597  12.302  0.0865
    155328    559557  22.909 130.937  12.663  0.0897
    155328    570033  22.909 126.757  10.880  0.0784
    155328     62050  22.909 127.247  12.948  0.0944
    155328     64059  22.909 126.017  12.496  0.0916
    155328     64247  22.909 120.057  12.103  0.0925
    155328     64406  22.909 123.927  12.157  0.0903
    155328     85606  22.909 140.307  12.099  0.0801
    155328    105071  22.909 133.137  12.210  0.0849
    155328   1455766  22.909 123.797  11.286  0.0833
    155328    196598  22.909 131.707  11.534  0.0806
    155328   2158772  22.909 134.977  12.243  0.0841
    155328   2158773  22.909 134.656  12.243  0.0842
    155328   2158774  22.909 134.477  12.243  0.0843
    155328   2158779  22.909 134.667  12.243  0.0842
    155328   2158780  22.909 134.667  12.378  0.0853
    155328   2158781  22.909 134.667  12.378  0.0853
    155328   2158782  22.909 134.477  12.288  0.0847
    155328   2158786  22.909 130.467  12.323  0.0874
    155328   2158788  22.909 135.146  12.378  0.0850
    155328   2158814  22.909 130.507  11.521  0.0812
    155328   2158837  22.909 134.977  12.251  0.0841
    155328   2158838  22.909 134.477  12.243  0.0843
    155328   2158839  22.909 134.977  12.243  0.0841
    155328   2158840  22.909 134.656  12.243  0.0842
    155328   2158841  22.909 134.477  12.243  0.0843
    155328   2171016  22.909 131.337  11.841  0.0831
    155328   2171020  22.909 140.497  12.601  0.0836
    155328   2171021  22.909 132.167  12.458  0.0874
    155328   2171022  22.909 129.217  11.558  0.0822
    155328   2171026  22.909 136.936  11.285  0.0760
    155328   2171030  22.909 144.866  11.806  0.0757
    155328   2171031  22.909 144.866  11.806  0.0757
    155328   2171034  22.909 130.507  11.521  0.0812
    155328   2171035  22.909 130.507  11.521  0.0812
    155328   2171038  22.909 131.057  11.673  0.0820
    155328   2171039  22.909 131.057  11.521  0.0809
    155328   2171042  22.909 130.737  11.579  0.0815
    155328   2171043  22.909 130.737  11.521  0.0811
    155328   2171046  22.909 130.697  11.521  0.0811
    155328   2171048  22.909 130.697  11.521  0.0811
    155328   2171050  22.909 130.507  11.521  0.0812
    155328   2171215  22.909 129.297  11.183  0.0793
    155328   2178582  22.909 136.567  11.171  0.0753
    155328   2207278  22.909 139.976  13.387  0.0895
    155328   2207279  22.909 140.186  13.523  0.0904
    155328   2207280  22.909 140.016  13.387  0.0895
    155328   2207656  22.909 140.376  13.387  0.0893
    155328   2207657  22.909 140.586  13.523  0.0902
    155328   2207664  22.909 137.146  13.740  0.0939
    155328   2207665  22.909 132.447  13.814  0.0976
    155328   2207669  22.909 139.286  13.400  0.0901
    155328   2208433  22.909 140.766  13.387  0.0891
    155328   2323582  22.909 141.587  12.098  0.0794
    155328    236788  22.909 131.247  13.151  0.0933
    155328    238503  22.909 116.577  12.736  0.1005
    155328    255619  22.909 136.067  15.917  0.1113
    155328    256474  22.909 134.887  15.987  0.1127
    155328    256651  22.909 133.847  14.094  0.0988
    155328    256659  22.909 135.527  15.768  0.1105
    155328    270387  22.909 134.957  13.768  0.0955
    155328    271449  22.909 135.527  15.777  0.1106
    155328    271511  22.909 135.387  15.811  0.1110
    155328    272588  22.909 135.187  15.811  0.1111
    155328    272775  22.909 135.527  15.994  0.1123
    155328    296419  22.909 133.057  12.474  0.0869
    155328   3094128  22.909 134.376  11.853  0.0815
    155328    323517  22.909 133.917  18.178  0.1311
    155328    328662  22.909 154.376  10.604  0.0636
    155328    372588  22.909 135.827  11.176  0.0757
    155328    419316  22.909 146.696  11.731  0.0743
    155328    429458  22.909 116.897  12.448  0.0977
    155328    437792  22.909 135.527  16.003  0.1124
    155328    568892  22.909 130.257  10.894  0.0766
    155328     62808  22.909 126.136  13.559  0.1001
    155328     63632  22.909 123.217  12.638  0.0947
    155328     64321  22.909 126.136  13.559  0.1001
    155328     91157  22.909 146.716  11.640  0.0737
    155328     96467  22.909 141.936  13.924  0.0923
    155328   1078896  22.909 135.786  13.432  0.0925
    155328   1259187  22.909 139.697  11.803  0.0783
    155328     17157  22.909 135.846  10.800  0.0730
    155328   1910378  22.909 141.276  13.144  0.0870
    155328   1910380  22.909 141.276  12.304  0.0810
    155328   1910384  22.909 145.926  13.117  0.0842
    155328   2151155  22.909 136.876  12.076  0.0818
    155328   2158769  22.909 138.846  12.244  0.0819
    155328   2158770  22.909 138.346  12.231  0.0821
    155328   2158771  22.909 138.036  12.231  0.0822
    155328   2158775  22.909 138.846  12.508  0.0838
    155328   2158776  22.909 138.036  12.175  0.0818
    155328   2158783  22.909 139.156  12.208  0.0815
    155328   2158784  22.909 139.156  12.299  0.0821
    155328   2158787  22.909 134.477  12.243  0.0843
    155328   2158789  22.909 135.146  12.378  0.0850
    155328   2158791  22.909 134.667  12.378  0.0853
    155328   2158792  22.909 134.477  12.288  0.0847
    155328   2158793  22.909 134.667  12.378  0.0853
    155328   2171013  22.909 135.717  11.441  0.0777
    155328   2171025  22.909 141.496  12.324  0.0810
    155328   2171028  22.909 133.156  12.299  0.0855
    155328   2171036  22.909 134.066  11.445  0.0786
    155328   2171040  22.909 134.947  11.445  0.0782
    155328   2171044  22.909 134.396  12.092  0.0833
    155328   2171047  22.909 135.206  11.441  0.0780
    155328    239300  22.909 125.617  12.597  0.0927
    155328    240141  22.909 120.447  12.421  0.0949
    155328    240185  22.909 120.547  12.371  0.0944
    155328    240187  22.909 132.697  12.883  0.0903
    155328    255158  22.909 139.436  14.878  0.1009
    155328    256650  22.909 143.546  13.977  0.0917
    155328    270376  22.909 139.667  18.056  0.1249
    155328    270602  22.909 138.926  14.715  0.1000
    155328    271844  22.909 142.247  14.356  0.0952
    155328    305660  22.909 132.307  11.130  0.0772
    155328    305662  22.909 148.746  12.191  0.0765
    155328    312082  22.909 139.626  13.023  0.0871
    155328    318235  22.909 150.636  11.560  0.0714
    155328    394144  22.909 125.617  12.597  0.0927
    155328    401576  22.909 138.167  13.948  0.0948
    155328    404404  22.909 138.926  14.782  0.1005
    155328    406678  22.909 142.546  14.317  0.0947
    155328     43860  22.909 140.386  13.060  0.0869
    155328    439065  22.909 137.926  13.712  0.0932
    155328     63002  22.909 138.616  15.299  0.1046
    155328     63125  22.909 126.996  12.352  0.0898
    155328     64120  22.909 137.046  12.303  0.0833
    155328     73135  22.909 138.256  12.935  0.0873
    155328     74688  22.909 148.746  12.191  0.0765
    155328     92860  22.909 155.486  10.717  0.0639
    155328   1729417  22.909 142.336  12.939  0.0850
    155328   1910379  22.909 145.466  13.064  0.0841
    155328    197408  22.909 141.446  11.294  0.0738
    155328   2158785  22.909 142.846  12.308  0.0802
    155328   2158790  22.909 139.156  12.299  0.0821
    155328   2171032  22.909 153.466  12.376  0.0755
    155328   2171037  22.909 138.126  11.475  0.0767
    155328   2171041  22.909 139.336  11.557  0.0767
    155328   2178580  22.909 144.806  12.714  0.0820
    155328   2207667  22.909 148.736  13.400  0.0847
    155328    238456  22.909 126.547  12.088  0.0880
    155328    238870  22.909 123.997  12.307  0.0914
    155328    239080  22.909 129.167  12.570  0.0901
    155328    239081  22.909 130.107  12.517  0.0891
    155328    239299  22.909 130.257  12.517  0.0890
    155328    239510  22.909 129.167  12.570  0.0901
    155328    239724  22.909 130.257  12.517  0.0890
    155328    240394  22.909 125.037  12.291  0.0906
    155328    256658  22.909 146.776  14.237  0.0916
    155328    257716  22.909 146.776  14.237  0.0916
    155328    257717  22.909 146.696  14.237  0.0916
    155328    257901  22.909 148.546  14.032  0.0891
    155328    257946  22.909 146.636  14.187  0.0913
    155328    269959  22.909 146.396  14.316  0.0924
    155328    271096  22.909 141.576  13.934  0.0925
    155328    271632  22.909 146.396  16.075  0.1049
    155328    271909  22.909 146.916  16.161  0.1052
    155328    272511  22.909 146.916  14.448  0.0930
    155328    319352  22.909 148.356  11.336  0.0709
    155328   3238447  22.909 143.536  12.102  0.0784
    155328    328187  22.909 148.356  11.564  0.0724
    155328    392532  22.909 127.637  12.027  0.0868
    155328    392713  22.909 130.107  12.517  0.0891
    155328    398812  22.909 125.187  12.291  0.0905
    155328    402015  22.909 148.546  13.897  0.0882
    155328    430368  22.909 127.487  12.027  0.0869
    155328     60837  22.909 131.196  12.276  0.0866
    155328     63003  22.909 143.376  12.572  0.0818
    155328     73706  22.909 136.246  12.934  0.0885
    155328     74779  22.909 146.696  12.190  0.0774
    155328     15928  22.909 146.536  13.285  0.0851
    155328   2158777  22.909 147.226  12.003  0.0759
    155328   2171014  22.909 142.826  11.395  0.0738
    155328   2171045  22.909 143.216  11.339  0.0733
    155328   2207276  22.909 152.846  13.915  0.0860
    155328   2207277  22.909 153.126  13.915  0.0858
    155328   2207282  22.909 152.636  13.445  0.0829
    155328   2207671  22.909 152.636  13.915  0.0861
    155328    238504  22.909 132.757  12.270  0.0856
    155328    238871  22.909 128.487  12.227  0.0879
    155328    238872  22.909 128.637  12.227  0.0878
    155328    239099  22.909 133.267  11.897  0.0825
    155328    239101  22.909 134.207  11.758  0.0809
    155328    239321  22.909 134.357  11.758  0.0808
    155328    239744  22.909 133.427  11.758  0.0813
    155328    239963  22.909 133.427  11.758  0.0813
    155328    255806  22.909 151.376  14.322  0.0895
    155328    256442  22.909 150.606  16.357  0.1041
    155328    271066  22.909 150.366  14.101  0.0886
    155328    271083  22.909 147.966  15.803  0.1019
    155328    271631  22.909 150.046  16.456  0.1052
    155328    272297  22.909 150.286  15.435  0.0978
    155328    272378  22.909 152.236  14.246  0.0885
    155328    272480  22.909 151.006  14.107  0.0883
    155328    272545  22.909 150.046  14.514  0.0916
    155328    272694  22.909 151.376  14.457  0.0905
    155328    288768  22.909 149.746  12.900  0.0807
    155328    312958  22.909 135.896  12.344  0.0843
    155328   3409256  22.909 147.156  12.344  0.0783
    155328    400612  22.909 127.547  12.261  0.0887
    155328    401728  22.909 149.536  15.419  0.0982
    155328    401777  22.909 152.236  14.394  0.0895
    155328    402215  22.909 148.726  15.819  0.1015
    155328    403181  22.909 150.406  14.408  0.0907
    155328    403815  22.909 151.656  14.368  0.0897
    155328     43491  22.909 148.766  12.900  0.0812
    155328    442456  22.909 150.606  14.568  0.0916
    155328    459350  22.909 142.276  11.782  0.0768
    155328    459373  22.909 142.636  12.983  0.0851
    155328    517407  22.909 142.636  12.742  0.0834
    155328     60598  22.909 135.896  12.344  0.0843
    155328       914  22.909 143.826  10.640  0.0682
    155328   1077908  22.909 148.506  12.797  0.0807
    155328   1082036  22.909 148.626  12.924  0.0815
    155328    141343  22.909 158.376  11.694  0.0690
    155328   2171027  22.909 145.226  12.196  0.0782
    155328   2207283  22.909 157.616  13.835  0.0830
    155328   2207284  22.909 156.546  13.406  0.0807
    155328   2207670  22.909 156.246  13.835  0.0837
    155328   2207672  22.909 157.336  13.835  0.0831
    155328    239964  22.909 136.977  11.817  0.0798
    155328    240393  22.909 133.197  12.997  0.0908
    155328    240567  22.909 137.917  11.678  0.0783
    155328    255620  22.909 154.196  14.130  0.0867
    155328    255778  22.909 155.066  14.434  0.0883
    155328    256015  22.909 154.196  14.456  0.0889
    155328    256472  22.909 153.466  14.128  0.0871
    155328    256477  22.909 154.996  14.311  0.0875
    155328    256481  22.909 154.316  14.561  0.0895
    155328    256652  22.909 155.096  14.049  0.0857
    155328    270239  22.909 156.286  14.497  0.0880
    155328    270853  22.909 153.946  14.198  0.0873
    155328    271072  22.909 154.316  14.422  0.0886
    155328    272300  22.909 155.896  14.147  0.0859
    155328    272695  22.909 156.886  14.059  0.0848
    155328    273165  22.909 156.286  14.362  0.0871
    155328    288772  22.909 153.656  12.820  0.0783
    155328    291166  22.909 154.636  12.820  0.0778
    155328    295001  22.909 154.466  12.820  0.0779
    155328    392354  22.909 138.066  11.678  0.0782
    155328    401752  22.909 155.066  14.574  0.0892
    155328    402826  22.909 153.466  14.495  0.0895
    155328    425358  22.909 147.526  11.744  0.0740
    155328    460402  22.909 147.246  11.769  0.0743
    155328    517244  22.909 153.966  11.589  0.0701
    155328     59870  22.909 139.156  12.283  0.0820
    155328     60189  22.909 148.856  12.449  0.0781
    155328     63112  22.909 139.156  12.283  0.0820
    155328    187264  22.909 150.506  11.714  0.0724
    155328    187637  22.909 145.546  11.744  0.0749
    155328   1910381  22.909 154.536  12.829  0.0779
    155328   2207286  22.909 160.956  13.326  0.0781
    155328   2207642  22.909 157.556  11.059  0.0653
    155328    244946  22.909 157.586  13.947  0.0837
    155328    255417  22.909 159.976  14.376  0.0853
    155328    256473  22.909 158.846  14.339  0.0856
    155328    256482  22.909 158.006  14.404  0.0865
    155328    256488  22.909 159.486  14.366  0.0855
    155328    257524  22.909 159.976  14.515  0.0862
    155328    257900  22.909 161.116  13.792  0.0810
    155328    269994  22.909 158.006  14.543  0.0874
    155328    271729  22.909 159.346  13.997  0.0832
    155328    272150  22.909 159.486  14.208  0.0845
    155328    272478  22.909 159.046  13.947  0.0830
    155328    272702  22.909 158.906  13.969  0.0832
    155328    273166  22.909 160.026  14.248  0.0845
    155328    273199  22.909 157.706  14.131  0.0849
    155328    295395  22.909 159.356  12.740  0.0752
    155328    398996  22.909 141.866  12.370  0.0812
    155328    402016  22.909 158.846  14.076  0.0839
    155328    404363  22.909 159.486  14.080  0.0837
    155328    408208  22.909 161.116  13.657  0.0802
    155328    411293  22.909 159.146  13.997  0.0833
    155328     42335  22.909 158.446  12.750  0.0756
    155328    429132  22.909 158.846  14.395  0.0860
    155328    457957  22.909 149.896  12.297  0.0766
    155328    464811  22.909 155.986  11.007  0.0656
    155328     60143  22.909 150.966  12.491  0.0774
    155328   1079686  22.909 159.016  13.056  0.0773
    155328    185825  22.909 148.546  11.714  0.0733
    155328    185905  22.909 156.036  11.917  0.0713
    155328    186125  22.909 153.526  11.670  0.0708
    155328   1910382  22.909 158.726  12.749  0.0755
    155328   2207281  22.909 163.556  13.272  0.0766
    155328   2207285  22.909 166.926  13.215  0.0748
    155328   2207641  22.909 161.886  10.979  0.0632
    155328   2207654  22.909 168.076  13.267  0.0746
    155328    240178  22.909 145.576  12.290  0.0787
    155328    240395  22.909 142.546  11.891  0.0774
    155328    240565  22.909 146.076  12.497  0.0799
    155328    255566  22.909 163.946  14.401  0.0835
    155328    258090  22.909 161.806  14.259  0.0837
    155328    270852  22.909 161.986  14.038  0.0822
    155328    272086  22.909 163.936  13.987  0.0809
    155328    402087  22.909 163.946  14.538  0.0844
    155328     43594  22.909 163.336  12.670  0.0730
    155328    188021  22.909 159.036  11.818  0.0695
    155328   2151156  22.909 159.776  11.246  0.0656
    155328   2171029  22.909 157.076  11.338  0.0672
    155328    255618  22.909 168.856  14.122  0.0795
    155328    255826  22.909 168.726  13.817  0.0777
    155328    257369  22.909 166.886  14.182  0.0808
    155328    257525  22.909 168.856  14.257  0.0803
    155328    271097  22.909 166.886  14.321  0.0816
    155328    400224  22.909 151.716  11.358  0.0696
    155328    444083  22.909 151.566  11.670  0.0717
    155328     62266  22.909 154.036  13.036  0.0795
    155328     62903  22.909 154.036  13.036  0.0795
    155328   1910385  22.909 166.816  12.801  0.0724
    155328   2207655  22.909 176.636  13.132  0.0704
    155328    270227  22.909 171.926  14.099  0.0780
    155328    270567  22.909 173.496  13.849  0.0759
    155328    271034  22.909 172.686  14.196  0.0783
    155328    360202  22.909 162.056  11.781  0.0680
    155328    366925  22.909 155.006  11.544  0.0694
    155328    402853  22.909 174.246  13.886  0.0758
    155328    147077  22.909 169.526  12.052  0.0668
    155328   1767162  22.909 161.216  12.615  0.0735
    155328    179590  22.909 158.286  11.467  0.0676
    155328   1910386  22.909 179.186  11.490  0.0603
    155328    158595  22.909 172.316  12.773  0.0700
    155328   1767159  22.909 174.016  12.212  0.0661
    155328   1767163  22.909 165.776  12.535  0.0712
    155328    180233  22.909 162.066  11.387  0.0656
    155328   1765111  22.909 176.816  12.503  0.0668
    155328    181085  22.909 165.145  11.307  0.0640
    155328   1767160  22.909 179.725  12.114  0.0636
    155328   1767164  22.909 184.265  11.807  0.0604
    155328   1767166  22.909 184.265  11.807  0.0604
    155328   1767168  22.909 184.265  11.807  0.0604
    155328   2146813  22.909 184.265  12.111  0.0621
    155328   1767161  22.909 182.705  12.022  0.0621
    155328   1767165  22.909 187.835  11.727  0.0589
    155328   1767167  22.909 187.245  11.727  0.0591
    155328    360666  22.909 178.845  10.997  0.0576
    155328    455288  22.909 187.005  11.742  0.0592
        90     32813  26.649  26.419  18.604  0.5398
        90   2436555  26.649  42.199  14.121  0.2580
        90    554031  26.649  39.119  24.824  0.6063
        90    175782  26.649  47.899  23.334  0.4556
        90    270177  26.649  46.879  15.181  0.2602
        90     30713  26.649  49.749  20.380  0.3638
        90    156131  26.649  47.889  17.817  0.3141
        90   1794855  26.649  49.839  15.398  0.2521
        90    273170  26.649  51.179  15.091  0.2405
        90    434785  26.649  54.389  11.347  0.1628
        90     90063  26.649  45.299  24.678  0.5221
        90     10780  26.649  52.238  13.395  0.2045
        90    154695  26.649  50.828  17.486  0.2915
        90    287052  26.649  56.428  25.929  0.4537
        90    345185  26.649  48.358  24.700  0.4910
        90     10961  26.649  55.798  13.335  0.1930
        90    153919  26.649  54.878  17.396  0.2713
        90    154068  26.649  60.618  25.839  0.4206
        90    154566  26.649  48.128  17.177  0.2982
        90   1923532  26.649  54.888  11.852  0.1701
        90   1923535  26.649  55.178  13.312  0.1943
        90    250403  26.649  61.178  14.022  0.1900
        90    343324  26.649  55.188  11.032  0.1558
        90     47482  26.649  62.118  10.761  0.1380
        90    609579  26.649  55.798  12.759  0.1831
        90     90997  26.649  59.368  16.468  0.2368
        90     94249  26.649  51.418  24.552  0.4588
        90     10602  26.649  59.858  13.319  0.1820
        90    154047  26.649  51.188  17.081  0.2811
        90    157842  26.649  51.188  16.659  0.2723
        90    158352  26.649  54.478  24.194  0.4250
        90    160893  26.649  65.738  12.008  0.1494
        90   1672288  26.649  58.838  15.815  0.2270
        90   1824784  26.649  68.718  11.265  0.1339
        90    359122  26.649  51.188  16.443  0.2678
        90    571073  26.649  56.858  14.125  0.2036
        90    593494  26.649  59.178  12.669  0.1732
        90    593734  26.649  59.178  12.579  0.1717
        90     73307  26.649  65.738  10.719  0.1312
        90   1084132  26.649  65.738  16.980  0.2252
        90   1098230  26.649  65.888  23.101  0.3327
        90   1411979  26.649  62.108  16.829  0.2340
        90    152126  26.649  61.758  23.971  0.3720
        90    155188  26.649  57.538  24.376  0.4075
        90    157328  26.649  64.298  17.540  0.2389
        90    158780  26.649  69.178  11.466  0.1359
        90    160933  26.649  69.858  10.775  0.1257
        90   1824777  26.649  74.058  11.175  0.1248
        90   1824785  26.649  72.868  10.407  0.1168
        90   1923526  26.649  67.628  16.922  0.2188
        90    229429  26.649  62.368  15.892  0.2173
        90     24665  26.649  68.878  25.659  0.3673
        90    256694  26.649  70.628  16.266  0.2008
        90    350878  26.649  64.318  25.659  0.3929
        90    402377  26.649  71.118  14.342  0.1719
        90    429136  26.649  65.408  16.210  0.2137
        90    594138  26.649  62.478  12.493  0.1630
        90    595158  26.649  69.178  11.969  0.1427
        90    608151  26.649  79.648  11.115  0.1168
        90    610739  26.649  63.058  12.703  0.1650
        90   1201353  26.649  72.728  17.145  0.2085
        90      1241  26.649  65.908  16.934  0.2239
        90    129198  26.649  76.828  18.130  0.2124
        90    152122  26.649  57.308  16.479  0.2442
        90    156071  26.649  60.598  24.392  0.3881
        90    157273  26.649  57.308  16.263  0.2402
        90    157843  26.649  57.308  16.901  0.2520
        90   1632411  26.649  76.748  19.153  0.2274
        90   1824778  26.649  78.248  10.317  0.1091
        90   1915534  26.649  70.218  19.554  0.2529
        90   1923525  26.649  72.058  16.013  0.1936
        90   1923528  26.649  72.978  13.481  0.1565
        90   2376800  26.649  72.688  18.463  0.2283
        90   2432045  26.649  90.848  10.971  0.1030
        90    319231  26.649  68.848  14.840  0.1840
        90    346574  26.649  67.348  25.569  0.3737
        90    348302  26.649  72.508  11.419  0.1301
        90       505  26.649  67.088  17.065  0.2226
        90    593988  26.649  73.118  12.008  0.1368
        90    608689  26.649  66.278  12.535  0.1559
        90       657  26.649  66.278  11.802  0.1455
        90   1085672  26.649  74.738  16.708  0.1973
        90   1172775  26.649  77.018  22.556  0.2781
        90   1189234  26.649  97.068   9.745  0.0855
        90   1222552  26.649  80.908  15.328  0.1662
        90    127508  26.649  77.418  12.496  0.1365
        90     14638  26.649  74.618  22.709  0.2891
        90    155314  26.649  63.658  24.085  0.3637
        90    157217  26.649  67.878  23.737  0.3353
        90   1632412  26.649  80.958  19.063  0.2153
        90   1632413  26.649  80.958  18.567  0.2085
        90   1632414  26.649  80.958  20.690  0.2380
        90   1915535  26.649  70.188  19.603  0.2538
        90   1923521  26.649  73.398  12.166  0.1384
        90   1923523  26.649  81.628  15.146  0.1626
        90   1923524  26.649  75.938  17.002  0.1987
        90   1923529  26.649  78.428  16.433  0.1854
        90   1923531  26.649  79.258  16.351  0.1826
        90   2203551  26.649  75.568  13.314  0.1498
        90   2376801  26.649  81.698  18.480  0.2056
        90   2376804  26.649  79.578  17.479  0.1969
        90   2391541  26.649  74.708  19.756  0.2421
        90    260374  26.649  77.518  21.792  0.2646
        90    346230  26.649  76.338  11.487  0.1255
        90    360953  26.649  81.998  15.769  0.1698
        90       445  26.649  76.438  11.160  0.1214
        90    462605  26.649  65.938  13.829  0.1756
        90       564  26.649  76.338  13.454  0.1503
        90       643  26.649  77.678  12.961  0.1419
        90      6437  26.649  82.828  11.609  0.1186
        90       648  26.649  75.598  14.289  0.1625
        90       654  26.649  82.828  14.152  0.1485
        90       900  26.649  70.858  11.717  0.1366
        90   1090197  26.649  78.768  15.785  0.1761
        90   1090198  26.649  78.768  19.158  0.2221
        90   1091782  26.649  85.598  16.483  0.1721
        90   1092118  26.649  85.598  15.875  0.1647
        90   1092598  26.649  85.598  15.943  0.1656
        90   1092767  26.649  79.998  15.936  0.1757
        90   1093044  26.649  85.628  16.890  0.1771
        90   1093058  26.649  85.598  16.116  0.1677
        90   1093607  26.649  79.998  19.773  0.2276
        90      1125  26.649  85.288  14.372  0.1473
        90     11603  26.649  83.708  25.299  0.2974
        90   1628227  26.649  80.288  11.227  0.1173
        90   1643900  26.649  98.048  12.840  0.1148
        90   1643901  26.649 100.378  10.881  0.0937
        90   1923530  26.649  82.928  16.528  0.1776
        90   1923533  26.649  82.798  14.850  0.1570
        90   1923534  26.649  78.608  18.093  0.2076
        90   2112371  26.649 103.518   9.837  0.0817
        90     21731  26.649  87.818  10.618  0.1022
        90   2204360  26.649  79.098  13.501  0.1464
        90   2432039  26.649 116.908   9.027  0.0671
        90   2441619  26.649  82.258  15.293  0.1634
        90   3094130  26.649  75.588  13.806  0.1561
        90   3094213  26.649  78.028  13.229  0.1447
        90    329685  26.649  98.038   9.908  0.0863
        90    434684  26.649  80.648  16.392  0.1803
        90    444353  26.649  86.908  15.746  0.1610
        90       451  26.649  81.918  14.592  0.1553
        90       511  26.649  73.458  16.754  0.2010
        90    551340  26.649  78.768  19.393  0.2254
        90    559251  26.649  78.768  19.351  0.2248
        90       629  26.649  80.288  11.227  0.1173
        90        71  26.649  80.668  13.364  0.1422
        90       855  26.649  77.538  17.062  0.1958
        90       908  26.649  80.668  11.227  0.1168
        90   1087493  26.649  88.398  17.605  0.1807
        90   1088882  26.649  82.988  19.268  0.2132
        90   1088898  26.649  83.278  19.262  0.2124
        90   1088899  26.649  82.788  19.261  0.2136
        90   1090432  26.649  83.948  16.655  0.1773
        90   1090527  26.649  89.908  15.853  0.1574
        90   1090528  26.649  89.908  15.853  0.1574
        90   1091776  26.649  83.948  16.408  0.1742
        90   1091778  26.649  89.628  16.411  0.1643
        90   1092259  26.649  83.018  19.261  0.2130
        90   1092599  26.649  89.858  16.142  0.1608
        90   1092600  26.649  83.018  19.261  0.2130
        90   1092649  26.649  83.018  19.261  0.2130
        90   1092652  26.649  83.018  15.695  0.1670
        90   1092662  26.649  83.018  15.695  0.1670
        90      1113  26.649  89.468  13.996  0.1371
        90     11584  26.649  86.208  25.209  0.2876
        90      1172  26.649  90.068  13.420  0.1299
        90   1172754  26.649  85.538  22.376  0.2491
        90   1242950  26.649  75.578  13.724  0.1551
        90   1278116  26.649  91.108   9.582  0.0886
        90   1403257  26.649  86.598  16.064  0.1653
        90   1493369  26.649  89.628  16.759  0.1684
        90    152221  26.649  73.998  23.505  0.3047
        90   1617548  26.649  84.058  18.151  0.1961
        90   1643902  26.649 103.348  12.840  0.1096
        90   1669405  26.649  82.308  19.261  0.2147
        90   1669412  26.649  85.488  18.763  0.2009
        90   1923522  26.649  88.538  16.289  0.1647
        90   1923527  26.649  91.608  17.880  0.1781
        90   1935574  26.649  87.908  16.220  0.1649
        90   1940414  26.649  78.328  15.058  0.1675
        90     22108  26.649  83.948  16.635  0.1770
        90   2376803  26.649  87.598  17.299  0.1784
        90   2429890  26.649 106.568  10.370  0.0844
        90    260823  26.649  94.578  12.288  0.1128
        90    264418  26.649  94.858  12.288  0.1125
        90    272899  26.649  81.678  15.104  0.1620
        90    285802  26.649  84.128   9.480  0.0936
        90   3104091  26.649  96.468  11.470  0.1027
        90   3104092  26.649  95.748  11.593  0.1046
        90   3104093  26.649  96.108  11.803  0.1064
        90   3217984  26.649  96.468  11.226  0.1003
        90    327306  26.649 102.168   9.902  0.0833
        90    327651  26.649 107.768   9.861  0.0792
        90    328573  26.649 101.508  11.474  0.0983
        90    329268  26.649 107.768   9.861  0.0792
        90    329566  26.649 107.768   9.861  0.0792
        90    330713  26.649 102.168   9.902  0.0833
        90    395110  26.649  88.688  13.660  0.1343
        90    404956  26.649  94.578  12.305  0.1130
        90       415  26.649  84.658  13.327  0.1360
        90    429914  26.649  83.238  13.973  0.1457
        90    434001  26.649  87.918  16.364  0.1666
        90       516  26.649  89.878  11.018  0.1044
        90       534  26.649  90.548  11.018  0.1038
        90    539843  26.649  92.338  17.414  0.1714
        90    540982  26.649  82.788  12.358  0.1273
        90    556506  26.649  89.628  19.568  0.2023
        90    560741  26.649  82.788  12.311  0.1268
        90    563920  26.649  89.628  16.800  0.1689
        90    564144  26.649  89.628  16.800  0.1689
        90    564226  26.649  89.628  16.759  0.1684
        90    598753  26.649  90.848  10.047  0.0935
        90     65849  26.649  83.408  14.647  0.1535
        90       715  26.649  89.398  14.512  0.1429
        90     92667  26.649 102.168   9.932  0.0835
        90     96158  26.649 102.168   9.902  0.0833
        90     96732  26.649 102.168   9.932  0.0835
        90    100454  26.649  93.238  14.422  0.1367
        90   1088900  26.649  87.178  19.171  0.2025
        90   1091775  26.649  96.408  16.867  0.1588
        90   1091791  26.649  88.248  16.573  0.1686
        90   1091793  26.649  88.248  16.565  0.1685
        90   1092126  26.649  94.378  16.736  0.1605
        90   1092258  26.649  86.758  19.171  0.2034
        90   1092377  26.649  94.378  16.710  0.1602
        90   1092494  26.649  94.378  16.710  0.1602
        90   1092495  26.649  93.728  16.710  0.1612
        90   1092496  26.649  88.008  16.473  0.1678
        90   1092663  26.649  93.958  19.478  0.1926
        90   1092765  26.649  94.378  16.321  0.1559
        90   1092766  26.649  94.378  16.321  0.1559
        90   1092813  26.649  94.378  16.508  0.1579
        90   1093623  26.649  93.688  15.763  0.1507
        90   1201203  26.649 107.227  10.253  0.0829
        90    157264  26.649  88.988  25.119  0.2775
        90   1669406  26.649  85.678  19.171  0.2058
        90   1669407  26.649  85.678  19.171  0.2058
        90   1669413  26.649  89.218  18.673  0.1921
        90   1669414  26.649  89.348  18.673  0.1919
        90    167223  26.649  88.238  16.545  0.1682
        90   1767153  26.649  92.578  15.889  0.1538
        90    193435  26.649 106.037   9.801  0.0798
        90   1935437  26.649  96.798  16.815  0.1577
        90   1935441  26.649  96.798  16.699  0.1564
        90   1935442  26.649  96.798  16.699  0.1564
        90   1935444  26.649  91.288  16.649  0.1644
        90   1935445  26.649  91.288  16.649  0.1644
        90   1935446  26.649  96.798  16.699  0.1564
        90   1935571  26.649  91.948  16.247  0.1587
        90   1935572  26.649  91.948  16.247  0.1587
        90   1935573  26.649  91.948  16.239  0.1587
        90    193639  26.649 106.037   9.801  0.0798
        90   1940412  26.649  82.188  14.968  0.1595
        90   1940418  26.649  82.188  17.796  0.1955
        90   1940419  26.649  82.188  17.109  0.1865
        90   1940420  26.649  82.188  17.109  0.1865
        90    194659  26.649 106.037   9.801  0.0798
        90    195706  26.649 106.037   9.801  0.0798
        90    213912  26.649  93.478  14.136  0.1334
        90   2205811  26.649 107.918  11.503  0.0935
        90   2205812  26.649 107.578  11.503  0.0937
        90   2205836  26.649 108.378  11.503  0.0931
        90    237087  26.649  81.648  14.672  0.1567
        90   2432046  26.649 106.858  10.611  0.0863
        90   2432052  26.649 108.348  12.750  0.1043
        90     25688  26.649  82.118  13.756  0.1448
        90    258930  26.649 102.497  12.108  0.1035
        90    259765  26.649  98.618  12.198  0.1079
        90    267014  26.649  93.638  20.044  0.2000
        90    275507  26.649  88.988  25.119  0.2775
        90    282424  26.649  94.168  20.044  0.1989
        90     28997  26.649  93.638  20.044  0.2000
        90    302445  26.649  77.458  14.879  0.1668
        90    303313  26.649  99.658  12.713  0.1119
        90   3094114  26.649  87.168  12.191  0.1200
        90   3238444  26.649  83.258  17.080  0.1840
        90   3238446  26.649  82.358  14.582  0.1544
        90    328209  26.649 106.177   9.840  0.0800
        90    328356  26.649 107.527  11.972  0.0980
        90    363581  26.649 106.037   9.801  0.0798
        90    364270  26.649 106.037   9.801  0.0798
        90    366164  26.649 112.337   9.741  0.0754
        90    408868  26.649  98.618  12.198  0.1079
        90        42  26.649  93.518  14.291  0.1350
        90    435301  26.649 106.037   9.801  0.0798
        90    440512  26.649  94.008  14.422  0.1358
        90    588119  26.649  85.048  12.904  0.1306
        90    593103  26.649  85.138  18.708  0.2010
        90    594721  26.649  85.558  18.708  0.2001
        90    594731  26.649  85.558  18.708  0.2001
        90     64249  26.649  93.598  12.753  0.1186
        90     64875  26.649  99.658  12.713  0.1119
        90     93321  26.649 106.177   9.840  0.0800
        90    104669  26.649  90.378  13.956  0.1354
        90    105267  26.649  90.378  14.196  0.1380
        90    105594  26.649  85.768  14.979  0.1537
        90    106483  26.649  85.768  13.478  0.1362
        90   1078642  26.649  82.878  24.231  0.2841
        90   1087089  26.649  95.608  17.061  0.1622
        90   1090175  26.649  97.738  19.388  0.1846
        90   1091069  26.649  98.438  16.620  0.1532
        90   1091792  26.649  91.988  16.475  0.1613
        90   1092597  26.649  98.438  19.388  0.1834
        90   1092650  26.649  91.468  19.081  0.1927
        90   1092651  26.649  91.468  19.081  0.1927
        90   1092812  26.649  91.618  16.228  0.1590
        90   1093294  26.649  98.438  16.231  0.1491
        90   1095819  26.649 101.238  17.055  0.1539
        90   1243335  26.649  93.548  23.145  0.2385
        90   1243366  26.649  93.548  22.719  0.2331
        90   1243367  26.649  93.548  22.664  0.2324
        90   1243394  26.649  99.367  22.267  0.2146
        90   1243395  26.649  99.367  22.267  0.2146
        90    140872  26.649  86.698  18.392  0.1937
        90    153994  26.649  93.077  25.029  0.2643
        90      1626  26.649  95.747  13.220  0.1211
        90   1669408  26.649  96.618  19.388  0.1866
        90   1669409  26.649  96.618  19.419  0.1870
        90   1669415  26.649  93.708  18.583  0.1826
        90   1669417  26.649  93.248  18.583  0.1834
        90    172233  26.649  90.898  16.455  0.1628
        90   1767134  26.649  91.468  15.296  0.1488
        90   1923729  26.649  91.647  16.041  0.1569
        90   1935438  26.649  93.218  16.750  0.1624
        90   1935443  26.649  95.758  16.619  0.1571
        90   1935447  26.649 100.408  16.609  0.1504
        90   1935448  26.649  94.878  16.559  0.1578
        90   2037604  26.649 101.227  16.859  0.1519
        90    261551  26.649  95.028  17.753  0.1708
        90    263881  26.649 115.597  17.197  0.1375
        90    274768  26.649  91.887  25.029  0.2677
        90    282829  26.649  97.147  20.119  0.1941
        90     28607  26.649  97.147  19.954  0.1922
        90     28651  26.649  97.147  19.954  0.1922
        90     29808  26.649  97.147  20.019  0.1929
        90    302005  26.649  92.828  11.944  0.1111
        90    303824  26.649  94.858  16.980  0.1624
        90   3094217  26.649  90.158  13.201  0.1274
        90    318801  26.649  90.378  13.956  0.1354
        90   3289656  26.649  90.488  18.432  0.1867
        90   3417585  26.649 105.487  13.778  0.1164
        90   3417586  26.649 105.487  13.778  0.1164
        90    346993  26.649  93.077  25.029  0.2643
        90    435949  26.649  97.967  19.954  0.1907
        90    481153  26.649  94.878  12.721  0.1169
        90    519240  26.649 113.937  15.721  0.1259
        90       549  26.649  92.908  11.965  0.1112
        90    569270  26.649  90.028  19.642  0.2024
        90    590241  26.649  93.498  12.586  0.1170
        90    595180  26.649  90.028  18.618  0.1899
        90     62840  26.649  82.298  14.876  0.1581
        90     66388  26.649  93.628  15.602  0.1491
        90    102416  26.649  89.628  13.647  0.1330
        90    102452  26.649  89.628  13.767  0.1343
        90    102984  26.649  89.997  13.745  0.1336
        90       104  26.649 104.018  17.113  0.1507
        90    104994  26.649  95.577  15.341  0.1435
        90    105762  26.649 100.037  13.853  0.1228
        90    105967  26.649  89.217  14.961  0.1483
        90    106545  26.649  94.057  14.608  0.1377
        90    106596  26.649  89.768  13.647  0.1328
        90   1090176  26.649 102.807  19.298  0.1752
        90   1090526  26.649 102.807  19.298  0.1752
        90   1094510  26.649  97.507  17.163  0.1604
        90   1222553  26.649  99.077  16.389  0.1499
        90   1278114  26.649 100.848  10.771  0.0923
        90   1278115  26.649 100.848  10.771  0.0923
        90    137781  26.649 128.317  17.497  0.1273
        90    138989  26.649 128.317  17.497  0.1273
        90    150161  26.649  92.298  13.469  0.1277
        90    157138  26.649 118.197  16.973  0.1327
        90   1669410  26.649  99.907  19.320  0.1802
        90   1669416  26.649  97.777  18.493  0.1746
        90   1767135  26.649  94.677  15.500  0.1465
        90   1767151  26.649 104.617  15.325  0.1322
        90   1779058  26.649 114.658  11.028  0.0846
        90   1940402  26.649  91.317  13.385  0.1280
        90   1940403  26.649  91.317  12.755  0.1212
        90   1940404  26.649  91.317  12.755  0.1212
        90   1946125  26.649  89.938  14.812  0.1455
        90   1946126  26.649  89.938  14.812  0.1455
        90   1946253  26.649  89.938  15.155  0.1494
        90   2112461  26.649  90.378  13.770  0.1334
        90   2432051  26.649 115.617  10.431  0.0791
        90    274767  26.649  94.757  24.939  0.2585
        90     28833  26.649 100.477  20.075  0.1875
        90   3094215  26.649  93.168  13.868  0.1309
        90   3221637  26.649  94.588  13.836  0.1288
        90    322873  26.649  89.768  13.798  0.1345
        90    323562  26.649  89.628  13.689  0.1334
        90    343755  26.649 128.317  17.497  0.1273
        90    452847  26.649  98.348  17.541  0.1632
        90    454890  26.649  98.348  17.541  0.1632
        90    467094  26.649 109.738   9.415  0.0742
        90    476935  26.649  90.628  15.122  0.1480
        90       479  26.649 100.118  15.157  0.1358
        90    519609  26.649  94.658  12.371  0.1136
        90    549599  26.649  99.018  17.148  0.1580
        90    572034  26.649  89.817  13.392  0.1299
        90    609328  26.649  96.397  11.981  0.1079
        90     62066  26.649  85.798  14.848  0.1521
        90     66660  26.649  97.317  14.104  0.1284
        90       728  26.649  98.787  14.863  0.1344
        90     96429  26.649 116.957  10.947  0.0825
        90    101692  26.649  96.617  18.407  0.1755
        90    104947  26.649  96.617  21.867  0.2157
        90    105515  26.649  94.347  13.656  0.1272
        90    105567  26.649  92.637  14.062  0.1336
        90    106602  26.649  92.637  14.062  0.1336
        90   1087367  26.649 108.147  16.995  0.1443
        90   1090186  26.649 106.607  19.208  0.1684
        90   1222625  26.649 103.437  16.355  0.1438
        90   1276948  26.649 109.827  11.565  0.0926
        90   1277312  26.649 109.827  11.565  0.0926
        90   1767136  26.649 108.657  15.279  0.1273
        90   1767138  26.649 108.657  15.279  0.1273
        90   1767140  26.649 108.657  15.279  0.1273
        90   1767141  26.649 108.657  15.279  0.1273
        90   1767145  26.649 108.857  15.279  0.1271
        90   1767146  26.649 108.857  15.279  0.1271
        90   1767148  26.649 108.857  15.279  0.1271
        90   1767152  26.649 107.527  15.517  0.1308
        90   1767154  26.649 108.657  15.279  0.1273
        90   1767155  26.649 103.007  15.308  0.1339
        90   1767156  26.649 104.107  14.977  0.1294
        90   1783890  26.649 100.227  17.600  0.1611
        90    191703  26.649 150.947  11.682  0.0704
        90   1935436  26.649 102.897  17.074  0.1518
        90   1946255  26.649  98.267  15.897  0.1458
        90   2037608  26.649  98.687  15.028  0.1362
        90   2146484  26.649 108.657  16.102  0.1351
        90   2146804  26.649 108.657  16.307  0.1370
        90   2146805  26.649 108.657  16.475  0.1386
        90   2146809  26.649 108.657  16.550  0.1394
        90   2146812  26.649 108.657  16.838  0.1421
        90    264761  26.649  89.797  14.758  0.1451
        90    268258  26.649 106.327  12.618  0.1048
        90    283036  26.649 105.667  19.774  0.1757
        90    302196  26.649  97.627  15.263  0.1400
        90    304714  26.649  89.117  14.758  0.1461
        90    316068  26.649 120.987  12.861  0.0954
        90    318659  26.649 120.987  12.861  0.0954
        90    319000  26.649  98.237  14.450  0.1308
        90    340816  26.649  99.897  11.445  0.0994
        90    352375  26.649  99.667  16.275  0.1479
        90    421026  26.649  97.087  14.348  0.1312
        90    423666  26.649 100.987  15.854  0.1418
        90    432144  26.649  88.037  14.764  0.1478
        90    476108  26.649  94.467  15.111  0.1425
        90    517140  26.649 100.227  16.347  0.1479
        90        54  26.649  95.847  13.295  0.1217
        90    555146  26.649 105.127  13.410  0.1133
        90    558467  26.649 103.147  17.023  0.1509
        90    563451  26.649 103.147  17.023  0.1509
        90    597528  26.649  99.297  11.841  0.1038
        90     60401  26.649  92.447  15.171  0.1460
        90     61120  26.649  92.447  15.612  0.1509
        90       621  26.649  99.297  16.929  0.1553
        90     62596  26.649 100.987  15.854  0.1418
        90     62804  26.649  97.627  15.263  0.1400
        90     62948  26.649  92.447  14.384  0.1374
        90      1000  26.649  99.967  14.160  0.1259
        90    102331  26.649 101.557  16.660  0.1494
        90     11879  26.649 106.107  23.753  0.2179
        90   1201190  26.649 106.047  14.115  0.1190
        90   1222554  26.649 108.297  16.253  0.1369
        90   1222624  26.649 108.817  16.760  0.1412
        90   1222626  26.649 110.917  15.089  0.1232
        90   1259173  26.649 114.527  14.510  0.1146
        90   1259174  26.649 114.527  14.510  0.1146
        90   1277034  26.649 112.957  12.269  0.0963
        90   1277035  26.649 112.957  12.029  0.0943
        90   1278201  26.649 114.127  11.709  0.0907
        90   1669411  26.649 107.987  19.118  0.1655
        90   1669418  26.649 110.877  19.044  0.1607
        90   1669419  26.649 110.877  19.044  0.1607
        90   1669420  26.649 110.877  19.138  0.1617
        90   1669421  26.649 110.877  19.138  0.1617
        90   1669422  26.649 115.167  22.985  0.1934
        90   1767137  26.649 112.227  15.189  0.1228
        90   1767147  26.649 112.577  15.189  0.1225
        90   1767149  26.649 113.117  15.189  0.1219
        90   1767157  26.649 106.227  15.996  0.1369
        90   1767158  26.649 108.177  14.980  0.1250
        90   1909072  26.649 106.207  14.785  0.1252
        90   1935416  26.649 104.597  11.356  0.0947
        90   1946122  26.649 116.017  10.428  0.0789
        90   1946123  26.649 116.017  11.216  0.0853
        90   1946254  26.649 101.217  15.754  0.1405
        90   2037531  26.649 101.057  14.660  0.1297
        90   2207635  26.649 105.617  13.840  0.1169
        90   2208420  26.649  96.937  13.471  0.1223
        90    236610  26.649 102.847  15.222  0.1332
        90   2413154  26.649  99.157  17.867  0.1655
        90    241329  26.649  99.217  16.533  0.1512
        90    292195  26.649 100.957  23.658  0.2276
        90    294502  26.649  92.197  14.675  0.1409
        90    302829  26.649 101.387  15.427  0.1370
        90    305144  26.649 104.677  15.329  0.1322
        90    305313  26.649  92.937  14.661  0.1397
        90   3094214  26.649 101.777  14.157  0.1239
        90   3094216  26.649 100.887  13.554  0.1189
        90    322695  26.649 101.557  18.231  0.1658
        90    331603  26.649 109.177  14.275  0.1174
        90   3321788  26.649 104.757  11.355  0.0946
        90   3321789  26.649 104.757  10.469  0.0866
        90   3321790  26.649 104.757  10.469  0.0866
        90   3321791  26.649 104.937  10.469  0.0864
        90   3321792  26.649 105.177  10.469  0.0863
        90   3357041  26.649 109.177  14.128  0.1161
        90    393436  26.649 102.847  15.222  0.1332
        90    418666  26.649 101.387  15.427  0.1370
        90    419912  26.649  96.387  15.493  0.1441
        90    426317  26.649  98.687  17.867  0.1663
        90    431172  26.649  93.137  14.609  0.1389
        90    478617  26.649 105.357  11.355  0.0941
        90    558468  26.649 106.737  16.933  0.1454
        90     59798  26.649  91.817  14.696  0.1416
        90     61231  26.649  92.937  14.668  0.1398
        90     61288  26.649 101.387  15.519  0.1379
        90       639  26.649 107.947  14.898  0.1245
        90     64253  26.649  94.407  14.588  0.1370
        90     64334  26.649  91.237  14.725  0.1427
        90     64408  26.649  92.197  14.625  0.1403
        90     64608  26.649 101.387  15.519  0.1379
        90     64896  26.649 104.677  15.329  0.1322
        90       716  26.649 105.817  14.561  0.1235
        90     74355  26.649 105.967  13.378  0.1122
        90       998  26.649 109.177  13.041  0.1062
        90    105385  26.649 100.317  13.882  0.1228
        90      1108  26.649 112.107  20.040  0.1688
        90   1222623  26.649 112.357  16.215  0.1321
        90   1222694  26.649 112.717  17.250  0.1413
        90   1222695  26.649 112.717  16.128  0.1309
        90   1222762  26.649 112.967  16.163  0.1309
        90   1222763  26.649 112.717  16.128  0.1309
        90   1276859  26.649 117.277  12.253  0.0931
        90   1276860  26.649 137.787  10.776  0.0701
        90   1276947  26.649 128.007  10.749  0.0747
        90   1277125  26.649 118.377  11.497  0.0861
        90   1277126  26.649 117.767  11.333  0.0852
        90   1277216  26.649 117.767  11.333  0.0852
        90   1277311  26.649 123.637  11.690  0.0843
        90   1277584  26.649 123.637  11.690  0.0843
        90   1277770  26.649 117.767  11.333  0.0852
        90   1277854  26.649 117.767  11.333  0.0852
        90   1277935  26.649 118.377  11.497  0.0861
        90   1278021  26.649 118.377  11.497  0.0861
        90   1278112  26.649 118.377  11.156  0.0833
        90   1278113  26.649 118.377  13.490  0.1026
        90   1278202  26.649 119.267  11.532  0.0858
        90   1669423  26.649 115.167  20.469  0.1687
        90   1669424  26.649 114.587  19.060  0.1560
        90   1669425  26.649 114.587  18.998  0.1554
        90   1669426  26.649 114.587  19.118  0.1566
        90   1669427  26.649 114.587  18.938  0.1548
        90   1767139  26.649 115.567  15.099  0.1188
        90   1767144  26.649 116.297  15.099  0.1181
        90   1935425  26.649 113.517  10.793  0.0834
        90   2031737  26.649 112.727  13.921  0.1110
        90   2037528  26.649 104.987  15.561  0.1341
        90    210578  26.649 109.377  11.265  0.0903
        90   2208419  26.649 106.477  13.324  0.1112
        90   2208421  26.649 106.477  12.069  0.0997
        90    236587  26.649 106.577  15.132  0.1281
        90   2391166  26.649 108.857  15.489  0.1291
        90     26880  26.649 104.257  13.854  0.1184
        90    287671  26.649 115.407  19.488  0.1590
        90    291821  26.649 104.857  15.382  0.1325
        90    302886  26.649  98.847  14.498  0.1306
        90   3092650  26.649 111.437  14.838  0.1204
        90    317900  26.649 100.317  13.882  0.1228
        90   3233067  26.649 111.637  16.795  0.1382
        90   3238445  26.649 106.047  17.781  0.1547
        90   3357042  26.649 113.077  14.208  0.1132
        90   3357043  26.649 112.427  14.193  0.1136
        90     43064  26.649 106.437  14.313  0.1205
        90    476109  26.649 107.867  13.724  0.1136
        90    534737  26.649 104.827  14.796  0.1268
        90    551347  26.649 113.737  16.831  0.1362
        90    556449  26.649 113.737  17.786  0.1451
        90    557210  26.649 110.137  17.236  0.1442
        90    558339  26.649 113.737  16.982  0.1376
        90    571390  26.649 110.627  12.371  0.0990
        90     60620  26.649  95.517  15.605  0.1464
        90     62421  26.649 100.697  15.452  0.1381
        90     62527  26.649  96.197  14.606  0.1349
        90     62803  26.649  95.517  14.578  0.1355
        90     64124  26.649 104.857  15.481  0.1334
        90     64461  26.649 108.567  15.298  0.1276
        90     64479  26.649  95.517  14.635  0.1361
        90       708  26.649 112.227  16.226  0.1323
        90     92337  26.649 127.857  12.854  0.0907
        90    105268  26.649 104.097  14.682  0.1265
        90    105483  26.649 103.827  13.792  0.1182
        90   1222692  26.649 118.707  14.787  0.1132
        90   1222693  26.649 117.607  17.413  0.1373
        90   1222764  26.649 116.927  16.116  0.1264
        90   1259189  26.649 122.047  14.731  0.1100
        90   1259190  26.649 122.047  14.731  0.1100
        90   1277217  26.649 122.777  11.243  0.0814
        90   1277400  26.649 124.067  11.407  0.0819
        90   1277585  26.649 120.897  11.968  0.0883
        90   1277678  26.649 122.777  11.243  0.0814
        90   1277679  26.649 122.777  11.243  0.0814
        90   1277769  26.649 122.777  11.351  0.0822
        90   1277855  26.649 122.777  11.407  0.0826
        90   1278019  26.649 123.637  11.409  0.0822
        90   1278020  26.649 122.047  11.407  0.0831
        90   1767142  26.649 120.867  15.009  0.1133
        90   1767143  26.649 119.857  15.009  0.1141
        90   1767150  26.649 120.727  15.009  0.1134
        90   1935426  26.649 116.387  10.846  0.0820
        90   1935431  26.649 114.547  16.965  0.1366
        90   1935435  26.649 117.407  16.621  0.1304
        90   1946257  26.649 108.807  15.512  0.1293
        90   1946745  26.649 127.377  13.094  0.0929
        90   2031874  26.649 112.547  14.184  0.1135
        90   2146801  26.649 119.597  16.226  0.1248
        90   2146802  26.649 119.597  15.303  0.1169
        90   2146803  26.649 119.597  15.068  0.1149
        90   2146806  26.649 119.597  16.447  0.1267
        90   2146807  26.649 119.597  16.060  0.1234
        90   2146808  26.649 119.597  15.831  0.1214
        90   2146810  26.649 119.597  16.505  0.1272
        90   2146811  26.649 119.597  16.290  0.1253
        90   2207637  26.649 113.277  14.757  0.1179
        90   2208417  26.649 109.017  14.212  0.1170
        90   2208424  26.649 109.277  13.316  0.1086
        90   2208436  26.649 109.277  14.214  0.1168
        90   2391167  26.649 113.067  15.390  0.1238
        90   2413153  26.649 105.997  17.687  0.1539
        90    294087  26.649 109.647  15.270  0.1262
        90    294349  26.649 100.697  14.516  0.1287
        90    304888  26.649 108.827  15.012  0.1246
        90    320178  26.649 103.827  14.678  0.1268
        90   3233142  26.649 136.167  16.376  0.1118
        90   3357024  26.649 117.347  12.861  0.0981
        90   3357035  26.649 116.177  12.967  0.0999
        90   3358509  26.649 107.927  15.910  0.1341
        90    402143  26.649 107.277  13.229  0.1096
        90    430502  26.649 109.047  14.451  0.1192
        90    476839  26.649 107.277  13.229  0.1096
        90    482496  26.649 104.857  12.417  0.1043
        90    490632  26.649 107.277  13.229  0.1096
        90        51  26.649 117.547  19.613  0.1574
        90    515472  26.649 112.937  13.198  0.1044
        90    516088  26.649 107.277  13.229  0.1096
        90    537218  26.649 106.727  15.025  0.1270
        90    550337  26.649 113.387  17.110  0.1392
        90    556450  26.649 117.777  16.754  0.1312
        90    571391  26.649 113.457  13.153  0.1036
        90     60360  26.649 101.977  15.670  0.1387
        90     60435  26.649 111.317  16.058  0.1317
        90     61070  26.649 104.017  14.114  0.1211
        90     62660  26.649 104.457  15.362  0.1327
        90     62716  26.649 110.407  15.252  0.1252
        90     63631  26.649 101.077  14.496  0.1280
        90     64100  26.649 102.917  14.408  0.1251
        90     64235  26.649  98.747  14.457  0.1303
        90     64259  26.649  99.337  14.488  0.1299
        90     64773  26.649  99.337  15.598  0.1413
        90    101691  26.649 116.907  13.518  0.1040
        90    102840  26.649 114.327  13.905  0.1094
        90    105669  26.649 108.427  14.596  0.1211
        90    105952  26.649 108.847  14.376  0.1187
        90      1112  26.649 113.117  14.693  0.1175
        90   1242923  26.649 112.947  15.592  0.1257
        90   1277401  26.649 127.937  11.153  0.0778
        90   1277491  26.649 127.937  11.153  0.0778
        90   1277492  26.649 133.827  11.510  0.0773
        90     19215  26.649 140.187  14.435  0.0947
        90   1935439  26.649 116.367  16.838  0.1334
        90   1935440  26.649 119.227  16.700  0.1293
        90   2031884  26.649 120.817  14.836  0.1119
        90   2179217  26.649 121.087  14.606  0.1097
        90   2179222  26.649 121.087  16.220  0.1233
        90    219916  26.649 129.807  19.942  0.1461
        90   2207661  26.649 121.827  18.175  0.1395
        90   2208418  26.649 116.917  14.863  0.1155
        90   2208423  26.649 114.087  14.197  0.1122
        90    241330  26.649 111.547  13.472  0.1080
        90    255621  26.649 118.287  18.067  0.1424
        90     30008  26.649 114.657  14.133  0.1111
        90    303369  26.649 108.717  15.427  0.1286
        90    318320  26.649 107.837  14.259  0.1186
        90    322678  26.649 117.137  17.229  0.1361
        90   3357049  26.649 125.957  15.078  0.1096
        90    440864  26.649 107.967  14.017  0.1162
        90    449040  26.649 101.787  14.398  0.1263
        90    552026  26.649 122.057  16.422  0.1241
        90    559061  26.649 117.137  17.039  0.1344
        90    562894  26.649 121.367  16.664  0.1269
        90    570695  26.649 116.377  12.806  0.0983
        90     59715  26.649 110.647  21.930  0.1901
        90     59931  26.649 113.297  15.202  0.1219
        90     60509  26.649 106.637  15.748  0.1340
        90     62312  26.649 106.637  14.307  0.1202
        90     62592  26.649 108.717  15.427  0.1286
        90     62726  26.649 106.637  14.307  0.1202
        90     64021  26.649 108.147  14.024  0.1161
        90     64317  26.649 101.917  14.419  0.1263
        90     64667  26.649 106.637  15.395  0.1306
        90     64775  26.649 102.477  14.399  0.1255
        90     64799  26.649 106.887  14.292  0.1199
        90       726  26.649 118.397  14.712  0.1129
        90        85  26.649 121.137  17.844  0.1373
        90    102384  26.649 121.457  13.428  0.0997
        90    102929  26.649 121.457  13.428  0.0997
        90    103027  26.649 121.137  13.428  0.0999
        90    103828  26.649 118.187  14.819  0.1140
        90    104344  26.649 120.897  13.428  0.1001
        90    104618  26.649 121.457  13.428  0.0997
        90    104808  26.649 120.897  13.428  0.1001
        90    104809  26.649 121.137  13.428  0.0999
        90    107293  26.649 120.897  13.428  0.1001
        90     12713  26.649 125.017  15.666  0.1152
        90   1632174  26.649 118.417  14.287  0.1092
        90   1935432  26.649 121.807  16.925  0.1287
        90    194206  26.649 119.677  14.279  0.1081
        90    196169  26.649 120.167  14.279  0.1077
        90    199824  26.649 131.037  16.991  0.1208
        90   2113738  26.649 111.497  13.927  0.1121
        90   2158815  26.649 119.447  13.724  0.1037
        90   2158822  26.649 118.507  13.717  0.1044
        90   2158823  26.649 117.807  13.580  0.1038
        90   2158824  26.649 117.417  13.561  0.1039
        90   2158834  26.649 118.507  16.558  0.1288
        90   2207658  26.649 123.877  18.380  0.1391
        90   2207659  26.649 124.087  18.380  0.1389
        90   2208422  26.649 119.297  13.958  0.1058
        90   2208426  26.649 118.677  13.812  0.1050
        90   2208427  26.649 118.347  14.094  0.1077
        90   2208429  26.649 126.887  17.061  0.1250
        90   2208430  26.649 126.887  18.395  0.1361
        90   2431120  26.649 127.317  16.022  0.1162
        90    255220  26.649 122.957  18.013  0.1369
        90    255827  26.649 122.437  18.006  0.1374
        90    256471  26.649 122.437  18.006  0.1374
        90    256653  26.649 121.867  17.075  0.1299
        90    270209  26.649 121.867  16.470  0.1247
        90     27979  26.649 125.977  13.923  0.1004
        90    291394  26.649 110.417  15.948  0.1317
        90    291847  26.649 111.897  15.365  0.1247
        90    291882  26.649 110.957  14.217  0.1152
        90    293033  26.649 116.347  14.813  0.1156
        90    294519  26.649 110.417  14.217  0.1157
        90    302468  26.649 120.317  15.435  0.1174
        90    304027  26.649 112.807  13.927  0.1109
        90    314968  26.649 142.787  11.151  0.0704
        90    320174  26.649 118.187  14.819  0.1140
        90    321320  26.649 121.137  13.428  0.0999
        90    321709  26.649 120.897  13.428  0.1001
        90   3357027  26.649 125.767  13.520  0.0973
        90   3357045  26.649 127.067  14.336  0.1029
        90    370128  26.649 120.167  14.279  0.1077
        90    372453  26.649 119.677  14.279  0.1081
        90    402422  26.649 122.957  18.035  0.1371
        90    418658  26.649 110.417  16.223  0.1343
        90    418691  26.649 111.497  13.927  0.1121
        90    444307  26.649 109.877  16.071  0.1334
        90    558933  26.649 125.237  16.499  0.1219
        90    559060  26.649 123.197  16.754  0.1259
        90    559206  26.649 116.577  14.498  0.1126
        90    561489  26.649 125.237  17.253  0.1281
        90    571174  26.649 119.377  12.624  0.0946
        90    571389  26.649 119.377  12.762  0.0958
        90     59733  26.649 119.287  16.529  0.1277
        90     60383  26.649 110.647  14.242  0.1157
        90     60559  26.649 119.287  15.671  0.1203
        90     61396  26.649 110.957  14.242  0.1154
        90     61792  26.649 123.297  23.956  0.1901
        90     62115  26.649 110.417  17.772  0.1490
        90     62741  26.649 111.897  15.365  0.1247
        90     62949  26.649 104.887  14.308  0.1221
        90     63036  26.649 110.417  16.663  0.1384
        90     64884  26.649 110.957  16.694  0.1381
        90     65518  26.649 110.417  15.258  0.1253
        90     96471  26.649 142.787  11.151  0.0704
        90    101634  26.649 123.767  17.127  0.1285
        90    101748  26.649 124.807  13.425  0.0973
        90    102390  26.649 122.377  14.729  0.1097
        90    102925  26.649 124.477  13.546  0.0985
        90    107162  26.649 124.477  13.324  0.0967
        90   1079180  26.649 124.007  14.772  0.1087
        90   1201207  26.649 166.276   7.970  0.0431
        90   1259172  26.649 128.857  15.824  0.1133
        90   1632158  26.649 121.737  14.197  0.1058
        90   1935433  26.649 128.857  16.429  0.1181
        90   1935434  26.649 128.857  16.429  0.1181
        90    195927  26.649 123.967  15.109  0.1115
        90    196370  26.649 123.967  14.189  0.1040
        90    197796  26.649 123.187  14.189  0.1046
        90   2031873  26.649 125.967  13.939  0.1005
        90   2031876  26.649 132.297  14.212  0.0982
        90   2031877  26.649 132.297  14.212  0.0982
        90   2031885  26.649 132.057  14.257  0.0987
        90   2112451  26.649 124.477  13.415  0.0974
        90   2158816  26.649 122.827  13.968  0.1031
        90   2158817  26.649 128.317  13.895  0.0985
        90   2158818  26.649 128.317  13.895  0.0985
        90   2158819  26.649 122.107  13.726  0.1017
        90   2158820  26.649 127.837  13.682  0.0972
        90   2158821  26.649 127.837  13.682  0.0972
        90   2158825  26.649 121.687  14.205  0.1059
        90   2158826  26.649 120.977  13.848  0.1035
        90   2158827  26.649 120.567  13.768  0.1032
        90   2158831  26.649 121.117  13.361  0.0994
        90   2158832  26.649 120.547  13.260  0.0990
        90   2158833  26.649 120.207  13.235  0.0991
        90   2171023  26.649 123.567  13.382  0.0978
        90   2171024  26.649 122.837  13.303  0.0977
        90   2207638  26.649 127.777  14.063  0.1002
        90   2207639  26.649 127.777  14.048  0.1001
        90   2207660  26.649 128.577  18.290  0.1336
        90   2208425  26.649 125.927  17.707  0.1313
        90   2208428  26.649 123.647  13.933  0.1022
        90   2208432  26.649 131.827  19.772  0.1426
        90   2208435  26.649 126.517  15.087  0.1093
        90    239975  26.649 120.547  14.408  0.1085
        90    240352  26.649 121.537  14.405  0.1077
        90    255567  26.649 126.087  18.042  0.1339
        90    257536  26.649 126.407  17.887  0.1323
        90    271073  26.649 125.377  17.869  0.1332
        90    271702  26.649 126.517  18.473  0.1371
        90    272302  26.649 125.517  17.179  0.1273
        90    272546  26.649 126.087  18.053  0.1340
        90    303737  26.649 123.067  15.366  0.1144
        90    305338  26.649 113.287  14.490  0.1155
        90    307609  26.649 129.177  14.534  0.1029
        90    316968  26.649 122.377  14.729  0.1097
        90    393718  26.649 123.047  14.772  0.1095
        90    394015  26.649 121.387  14.405  0.1078
        90    403804  26.649 126.647  18.039  0.1334
        90    420108  26.649 125.367  13.475  0.0973
        90    427836  26.649 126.647  18.072  0.1336
        90    446885  26.649 115.317  13.522  0.1053
        90    534512  26.649 120.547  14.408  0.1085
        90    535631  26.649 122.997  14.153  0.1045
        90    536991  26.649 120.547  14.408  0.1085
        90    539093  26.649 122.997  14.153  0.1045
        90    540633  26.649 125.747  14.016  0.1013
        90    550818  26.649 128.007  16.664  0.1208
        90    551888  26.649 128.007  16.653  0.1207
        90    563055  26.649 126.787  16.664  0.1218
        90     92333  26.649 146.907  13.087  0.0816
        90     94454  26.649 134.107  19.863  0.1410
        90   1078240  26.649 127.737  14.682  0.1051
        90   1078745  26.649 128.327  14.592  0.1039
        90   1200406  26.649  56.368  18.361  0.2840
        90      1627  26.649 131.847  14.285  0.0991
        90   1910383  26.649 133.787  17.476  0.1222
        90   2158778  26.649 130.207  14.158  0.0992
        90   2158828  26.649 124.897  13.382  0.0969
        90   2158829  26.649 124.167  13.381  0.0974
        90   2158830  26.649 123.717  13.381  0.0977
        90   2158835  26.649 130.467  14.158  0.0990
        90   2158836  26.649 130.467  14.158  0.0990
        90   2171015  26.649 126.637  14.297  0.1029
        90   2171019  26.649 127.467  13.204  0.0937
        90   2171033  26.649 126.527  13.720  0.0984
        90   2171049  26.649 126.217  13.720  0.0986
        90   2207640  26.649 131.787  13.981  0.0968
        90   2207662  26.649 132.447  19.164  0.1370
        90   2207663  26.649 132.656  19.164  0.1368
        90   2207666  26.649 135.676  18.726  0.1304
        90   2207668  26.649 134.896  18.726  0.1311
        90   2208431  26.649 135.676  17.216  0.1186
        90   2208434  26.649 135.676  18.003  0.1247
        90   2208437  26.649 121.357  14.303  0.1070
        90    256016  26.649 130.237  17.989  0.1295
        90    257534  26.649 131.137  17.803  0.1272
        90    269995  26.649 130.197  16.362  0.1165
        90    271280  26.649 132.927  17.714  0.1249
        90    292275  26.649 117.257  14.026  0.1080
        90    305371  26.649 127.047  15.537  0.1125
        90    328114  26.649 142.156  13.615  0.0877
        90   3290012  26.649 129.187  14.366  0.1015
        90    417215  26.649 127.047  15.537  0.1125
        90    451821  26.649 184.636  13.265  0.0670
        90    534958  26.649 124.097  14.398  0.1056
        90    537219  26.649 129.717  13.926  0.0978
        90    540634  26.649 129.717  13.926  0.0978
        90    556782  26.649 129.717  13.927  0.0978
        90    558663  26.649 131.597  16.574  0.1170
        90    559557  26.649 130.937  17.579  0.1256
        90    570033  26.649 126.757  12.582  0.0893
        90     62050  26.649 127.247  15.555  0.1124
        90     64059  26.649 126.017  15.093  0.1097
        90     64247  26.649 120.057  13.997  0.1055
        90     64406  26.649 123.927  14.645  0.1077
        90     85606  26.649 140.307  15.127  0.0996
        90    105071  26.649 133.137  13.401  0.0915
        90   1455766  26.649 123.797  11.459  0.0824
        90    196598  26.649 131.707  14.009  0.0970
        90   2158772  26.649 134.977  14.068  0.0953
        90   2158773  26.649 134.656  14.068  0.0955
        90   2158774  26.649 134.477  14.068  0.0957
        90   2158779  26.649 134.667  14.068  0.0955
        90   2158780  26.649 134.667  14.068  0.0955
        90   2158781  26.649 134.667  14.068  0.0955
        90   2158782  26.649 134.477  14.068  0.0957
        90   2158786  26.649 130.467  14.105  0.0986
        90   2158788  26.649 135.146  14.068  0.0952
        90   2158814  26.649 130.507  13.630  0.0950
        90   2158837  26.649 134.977  14.068  0.0953
        90   2158838  26.649 134.477  14.068  0.0957
        90   2158839  26.649 134.977  14.068  0.0953
        90   2158840  26.649 134.656  14.068  0.0955
        90   2158841  26.649 134.477  14.068  0.0957
        90   2171016  26.649 131.337  14.207  0.0988
        90   2171020  26.649 140.497  17.806  0.1192
        90   2171021  26.649 132.167  13.114  0.0900
        90   2171022  26.649 129.217  13.114  0.0919
        90   2171026  26.649 136.936  15.032  0.1012
        90   2171030  26.649 144.866  13.422  0.0849
        90   2171031  26.649 144.866  13.422  0.0849
        90   2171034  26.649 130.507  13.630  0.0950
        90   2171035  26.649 130.507  13.630  0.0950
        90   2171038  26.649 131.057  13.630  0.0946
        90   2171039  26.649 131.057  13.630  0.0946
        90   2171042  26.649 130.737  13.630  0.0948
        90   2171043  26.649 130.737  13.630  0.0948
        90   2171046  26.649 130.697  13.630  0.0948
        90   2171048  26.649 130.697  13.630  0.0948
        90   2171050  26.649 130.507  13.630  0.0950
        90   2171215  26.649 129.297  13.691  0.0962
        90   2178582  26.649 136.567  12.417  0.0823
        90   2207278  26.649 139.976  18.636  0.1259
        90   2207279  26.649 140.186  18.636  0.1257
        90   2207280  26.649 140.016  18.636  0.1259
        90   2207656  26.649 140.376  18.636  0.1256
        90   2207657  26.649 140.586  18.636  0.1254
        90   2207664  26.649 137.146  19.074  0.1318
        90   2207665  26.649 132.447  16.618  0.1166
        90   2207669  26.649 139.286  18.636  0.1265
        90   2208433  26.649 140.766  18.636  0.1253
        90   2323582  26.649 141.587  15.252  0.0997
        90    236788  26.649 131.247  14.592  0.1018
        90    238503  26.649 116.577  15.585  0.1221
        90    255619  26.649 136.067  17.767  0.1226
        90    256474  26.649 134.887  17.844  0.1242
        90    256651  26.649 133.847  16.580  0.1152
        90    256659  26.649 135.527  17.672  0.1223
        90    270387  26.649 134.957  16.144  0.1110
        90    271449  26.649 135.527  17.694  0.1225
        90    271511  26.649 135.387  17.735  0.1229
        90    272588  26.649 135.187  17.735  0.1231
        90    272775  26.649 135.527  17.843  0.1236
        90    296419  26.649 133.057  16.959  0.1188
        90   3094128  26.649 134.376  14.274  0.0973
        90    323517  26.649 133.917  16.683  0.1159
        90    328662  26.649 154.376  11.505  0.0679
        90    372588  26.649 135.827  12.250  0.0815
        90    419316  26.649 146.696  13.654  0.0855
        90    429458  26.649 116.897  14.495  0.1123
        90    437792  26.649 135.527  17.865  0.1238
        90    568892  26.649 130.257  12.492  0.0865
        90     62808  26.649 126.136  16.681  0.1226
        90     63632  26.649 123.217  14.582  0.1078
        90     64321  26.649 126.136  16.681  0.1226
        90     91157  26.649 146.716  13.578  0.0850
        90     96467  26.649 141.936  15.374  0.1003
        90   1078896  26.649 135.786  15.021  0.1019
        90   1259187  26.649 139.697  15.661  0.1039
        90     17157  26.649 135.846  12.402  0.0826
        90   1910378  26.649 141.276  18.877  0.1267
        90   1910380  26.649 141.276  19.258  0.1295
        90   1910384  26.649 145.926  18.829  0.1225
        90   2151155  26.649 136.876  13.746  0.0918
        90   2158769  26.649 138.846  14.664  0.0972
        90   2158770  26.649 138.346  14.583  0.0970
        90   2158771  26.649 138.036  14.583  0.0972
        90   2158775  26.649 138.846  13.978  0.0923
        90   2158776  26.649 138.036  13.978  0.0928
        90   2158783  26.649 139.156  13.978  0.0921
        90   2158784  26.649 139.156  13.978  0.0921
        90   2158787  26.649 134.477  14.015  0.0953
        90   2158789  26.649 135.146  14.015  0.0948
        90   2158791  26.649 134.667  14.015  0.0951
        90   2158792  26.649 134.477  14.015  0.0953
        90   2158793  26.649 134.667  14.015  0.0951
        90   2171013  26.649 135.717  13.565  0.0912
        90   2171025  26.649 141.496  17.614  0.1170
        90   2171028  26.649 133.156  14.744  0.1016
        90   2171036  26.649 134.066  13.540  0.0920
        90   2171040  26.649 134.947  13.540  0.0915
        90   2171044  26.649 134.396  14.071  0.0957
        90   2171047  26.649 135.206  13.540  0.0913
        90    239300  26.649 125.617  14.751  0.1073
        90    240141  26.649 120.447  14.488  0.1093
        90    240185  26.649 120.547  14.408  0.1085
        90    240187  26.649 132.697  14.138  0.0974
        90    255158  26.649 139.436  17.776  0.1199
        90    256650  26.649 143.546  16.713  0.1089
        90    270376  26.649 139.667  17.665  0.1188
        90    270602  26.649 138.926  18.225  0.1237
        90    271844  26.649 142.247  16.959  0.1116
        90    305660  26.649 132.307  12.333  0.0841
        90    305662  26.649 148.746  14.317  0.0889
        90    312082  26.649 139.626  14.476  0.0954
        90    318235  26.649 150.636  13.488  0.0823
        90    394144  26.649 125.617  14.751  0.1073
        90    401576  26.649 138.167  16.164  0.1087
        90    404404  26.649 138.926  17.764  0.1202
        90    406678  26.649 142.546  17.016  0.1118
        90     43860  26.649 140.386  15.352  0.1012
        90    439065  26.649 137.926  16.182  0.1090
        90     63002  26.649 138.616  15.072  0.1004
        90     63125  26.649 126.996  14.834  0.1069
        90     64120  26.649 137.046  14.693  0.0986
        90     73135  26.649 138.256  14.478  0.0962
        90     74688  26.649 148.746  14.317  0.0889
        90     92860  26.649 155.486  12.512  0.0738
        90   1729417  26.649 142.336  16.924  0.1113
        90   1910379  26.649 145.466  18.787  0.1225
        90    197408  26.649 141.446  13.739  0.0890
        90   2158785  26.649 142.846  14.488  0.0935
        90   2158790  26.649 139.156  13.925  0.0917
        90   2171032  26.649 153.466  13.359  0.0801
        90   2171037  26.649 138.126  13.539  0.0895
        90   2171041  26.649 139.336  13.600  0.0892
        90   2178580  26.649 144.806  15.748  0.1011
        90   2207667  26.649 148.736  18.456  0.1176
        90    238456  26.649 126.547  14.159  0.1018
        90    238870  26.649 123.997  14.334  0.1052
        90    239080  26.649 129.167  14.740  0.1045
        90    239081  26.649 130.107  14.661  0.1032
        90    239299  26.649 130.257  14.661  0.1031
        90    239510  26.649 129.167  14.740  0.1045
        90    239724  26.649 130.257  14.661  0.1031
        90    240394  26.649 125.037  14.318  0.1042
        90    256658  26.649 146.776  17.027  0.1089
        90    257716  26.649 146.776  16.926  0.1082
        90    257717  26.649 146.696  16.926  0.1082
        90    257901  26.649 148.546  16.623  0.1048
        90    257946  26.649 146.636  16.869  0.1078
        90    269959  26.649 146.396  16.869  0.1080
        90    271096  26.649 141.576  16.400  0.1080
        90    271632  26.649 146.396  16.869  0.1080
        90    271909  26.649 146.916  16.867  0.1076
        90    272511  26.649 146.916  16.891  0.1078
        90    319352  26.649 148.356  15.281  0.0957
        90   3238447  26.649 143.536  15.545  0.1005
        90    328187  26.649 148.356  15.854  0.0996
        90    392532  26.649 127.637  14.063  0.1003
        90    392713  26.649 130.107  14.661  0.1032
        90    398812  26.649 125.187  14.318  0.1041
        90    402015  26.649 148.546  16.623  0.1048
        90    430368  26.649 127.487  14.063  0.1004
        90     60837  26.649 131.196  14.744  0.1030
        90     63003  26.649 143.376  15.132  0.0977
        90     73706  26.649 136.246  14.425  0.0972
        90     74779  26.649 146.696  14.277  0.0898
        90     15928  26.649 146.536  15.630  0.0992
        90   2158777  26.649 147.226  13.798  0.0862
        90   2171014  26.649 142.826  13.449  0.0862
        90   2171045  26.649 143.216  13.361  0.0854
        90   2207276  26.649 152.846  18.366  0.1140
        90   2207277  26.649 153.126  18.366  0.1138
        90   2207282  26.649 152.636  18.366  0.1141
        90   2207671  26.649 152.636  18.366  0.1141
        90    238504  26.649 132.757  15.590  0.1084
        90    238871  26.649 128.487  14.244  0.1011
        90    238872  26.649 128.637  14.244  0.1010
        90    239099  26.649 133.267  13.981  0.0958
        90    239101  26.649 134.207  13.836  0.0941
        90    239321  26.649 134.357  13.836  0.0940
        90    239744  26.649 133.427  13.848  0.0947
        90    239963  26.649 133.427  13.848  0.0947
        90    255806  26.649 151.376  16.779  0.1041
        90    256442  26.649 150.606  16.993  0.1060
        90    271066  26.649 150.366  16.841  0.1051
        90    271083  26.649 147.966  17.639  0.1124
        90    271631  26.649 150.046  16.996  0.1064
        90    272297  26.649 150.286  17.663  0.1109
        90    272378  26.649 152.236  16.878  0.1042
        90    272480  26.649 151.006  16.779  0.1043
        90    272545  26.649 150.046  17.007  0.1065
        90    272694  26.649 151.376  16.779  0.1041
        90    288768  26.649 149.746  15.266  0.0947
        90    312958  26.649 135.896  14.806  0.1002
        90   3409256  26.649 147.156  14.570  0.0915
        90    400612  26.649 127.547  14.313  0.1023
        90    401728  26.649 149.536  17.638  0.1112
        90    401777  26.649 152.236  16.879  0.1042
        90    402215  26.649 148.726  17.660  0.1120
        90    403181  26.649 150.406  17.119  0.1070
        90    403815  26.649 151.656  16.801  0.1040
        90     43491  26.649 148.766  15.176  0.0947
        90    442456  26.649 150.606  17.025  0.1063
        90    459350  26.649 142.276  13.010  0.0834
        90    459373  26.649 142.636  13.911  0.0895
        90    517407  26.649 142.636  13.010  0.0833
        90     60598  26.649 135.896  14.806  0.1002
        90       914  26.649 143.826  12.222  0.0772
        90   1077908  26.649 148.506  14.184  0.0881
        90   1082036  26.649 148.626  14.142  0.0878
        90    141343  26.649 158.376  16.535  0.0981
        90   2171027  26.649 145.226  12.921  0.0813
        90   2207283  26.649 157.616  18.276  0.1101
        90   2207284  26.649 156.546  18.276  0.1108
        90   2207670  26.649 156.246  18.276  0.1110
        90   2207672  26.649 157.336  18.276  0.1103
        90    239964  26.649 136.977  13.892  0.0928
        90    240393  26.649 133.197  14.138  0.0970
        90    240567  26.649 137.917  13.758  0.0912
        90    255620  26.649 154.196  16.689  0.1017
        90    255778  26.649 155.066  16.915  0.1026
        90    256015  26.649 154.196  16.880  0.1030
        90    256472  26.649 153.466  16.749  0.1025
        90    256477  26.649 154.996  17.053  0.1036
        90    256481  26.649 154.316  16.664  0.1014
        90    256652  26.649 155.096  16.689  0.1011
        90    270239  26.649 156.286  16.788  0.1010
        90    270853  26.649 153.946  16.654  0.1016
        90    271072  26.649 154.316  16.664  0.1014
        90    272300  26.649 155.896  16.788  0.1013
        90    272695  26.649 156.886  16.599  0.0994
        90    273165  26.649 156.286  16.788  0.1010
        90    288772  26.649 153.656  15.107  0.0914
        90    291166  26.649 154.636  15.176  0.0914
        90    295001  26.649 154.466  15.176  0.0915
        90    392354  26.649 138.066  13.758  0.0911
        90    401752  26.649 155.066  16.915  0.1026
        90    402826  26.649 153.466  17.005  0.1043
        90    425358  26.649 147.526  14.189  0.0887
        90    460402  26.649 147.246  12.920  0.0803
        90    517244  26.649 153.966  12.794  0.0762
        90     59870  26.649 139.156  14.735  0.0975
        90     60189  26.649 148.856  14.997  0.0934
        90     63112  26.649 139.156  14.735  0.0975
        90    187264  26.649 150.506  14.188  0.0871
        90    187637  26.649 145.546  14.152  0.0895
        90   1910381  26.649 154.536  18.495  0.1137
        90   2207286  26.649 160.956  18.186  0.1073
        90   2207642  26.649 157.556  13.479  0.0789
        90    244946  26.649 157.586  16.825  0.1005
        90    255417  26.649 159.976  16.825  0.0991
        90    256473  26.649 158.846  16.765  0.0994
        90    256482  26.649 158.006  16.679  0.0993
        90    256488  26.649 159.486  16.762  0.0990
        90    257524  26.649 159.976  16.825  0.0991
        90    257900  26.649 161.116  16.353  0.0954
        90    269994  26.649 158.006  16.680  0.0993
        90    271729  26.649 159.346  16.757  0.0990
        90    272150  26.649 159.486  16.621  0.0981
        90    272478  26.649 159.046  16.599  0.0982
        90    272702  26.649 158.906  16.599  0.0982
        90    273166  26.649 160.026  16.688  0.0982
        90    273199  26.649 157.706  17.027  0.1018
        90    295395  26.649 159.356  15.086  0.0883
        90    398996  26.649 141.866  13.656  0.0882
        90    402016  26.649 158.846  16.599  0.0983
        90    404363  26.649 159.486  16.597  0.0979
        90    408208  26.649 161.116  16.353  0.0954
        90    411293  26.649 159.146  16.656  0.0985
        90     42335  26.649 158.446  15.086  0.0887
        90    429132  26.649 158.846  16.810  0.0997
        90    457957  26.649 149.896  13.480  0.0827
        90    464811  26.649 155.986  14.226  0.0845
        90     60143  26.649 150.966  15.015  0.0923
        90   1079686  26.649 159.016  14.948  0.0876
        90    185825  26.649 148.546  14.151  0.0879
        90    185905  26.649 156.036  14.316  0.0850
        90    186125  26.649 153.526  14.108  0.0850
        90   1910382  26.649 158.726  18.405  0.1102
        90   2207281  26.649 163.556  18.096  0.1051
        90   2207285  26.649 166.926  18.006  0.1026
        90   2207641  26.649 161.886  13.389  0.0764
        90   2207654  26.649 168.076  18.006  0.1019
        90    240178  26.649 145.576  13.578  0.0856
        90    240395  26.649 142.546  13.881  0.0894
        90    240565  26.649 146.076  13.578  0.0853
        90    255566  26.649 163.946  16.720  0.0962
        90    258090  26.649 161.806  16.675  0.0971
        90    270852  26.649 161.986  16.474  0.0957
        90    272086  26.649 163.936  16.608  0.0955
        90    402087  26.649 163.946  16.720  0.0962
        90     43594  26.649 163.336  14.996  0.0857
        90    188021  26.649 159.036  14.306  0.0835
        90   2151156  26.649 159.776  13.019  0.0751
        90   2171029  26.649 157.076  14.460  0.0854
        90    255618  26.649 168.856  16.518  0.0923
        90    255826  26.649 168.726  16.329  0.0912
        90    257369  26.649 166.886  16.394  0.0925
        90    257525  26.649 168.856  16.518  0.0923
        90    271097  26.649 166.886  16.394  0.0925
        90    400224  26.649 151.716  13.396  0.0812
        90    444083  26.649 151.566  14.072  0.0857
        90     62266  26.649 154.036  16.069  0.0976
        90     62903  26.649 154.036  16.069  0.0976
        90   1910385  26.649 166.816  18.464  0.1055
        90   2207655  26.649 176.636  17.826  0.0961
        90    270227  26.649 171.926  16.495  0.0906
        90    270567  26.649 173.496  16.665  0.0908
        90    271034  26.649 172.686  16.516  0.0903
        90    360202  26.649 162.056  14.221  0.0815
        90    366925  26.649 155.006  13.927  0.0830
        90    402853  26.649 174.246  16.689  0.0906
        90    147077  26.649 169.526  14.832  0.0818
        90   1767162  26.649 161.216  14.542  0.0839
        90    179590  26.649 158.286  13.841  0.0809
        90   1910386  26.649 179.186  17.685  0.0940
        90    158595  26.649 172.316  15.570  0.0849
        90   1767159  26.649 174.016  14.125  0.0757
        90   1767163  26.649 165.776  14.451  0.0812
        90    180233  26.649 162.066  13.751  0.0786
        90   1765111  26.649 176.816  14.466  0.0765
        90    181085  26.649 165.145  13.661  0.0767
        90   1767160  26.649 179.725  14.104  0.0734
        90   1767164  26.649 184.265  13.925  0.0707
        90   1767166  26.649 184.265  13.925  0.0707
        90   1767168  26.649 184.265  13.925  0.0707
        90   2146813  26.649 184.265  14.752  0.0752
        90   1767161  26.649 182.705  13.981  0.0716
        90   1767165  26.649 187.835  13.835  0.0690
        90   1767167  26.649 187.245  13.812  0.0690
        90    360666  26.649 178.845  13.314  0.0693
        90    455288  26.649 187.005  12.938  0.0645
     32813   2436555  26.419  42.199  18.081  0.3578
     32813    554031  26.419  39.119  19.406  0.4207
     32813    175782  26.419  47.899  20.762  0.3877
     32813    270177  26.419  46.879  18.944  0.3485
     32813     30713  26.419  49.749  22.510  0.4195
     32813    156131  26.419  47.889  24.296  0.4858
     32813   1794855  26.419  49.839  20.368  0.3644
     32813    273170  26.419  51.179  18.854  0.3210
     32813    434785  26.419  54.389  18.192  0.2905
     32813     90063  26.419  45.299  19.116  0.3634
     32813     10780  26.419  52.238  20.872  0.3612
     32813    154695  26.419  50.828  23.487  0.4369
     32813    287052  26.419  56.428  24.246  0.4137
     32813    345185  26.419  48.358  19.011  0.3409
     32813     10961  26.419  55.798  20.812  0.3389
     32813    153919  26.419  54.878  23.397  0.4041
     32813    154068  26.419  60.618  24.156  0.3841
     32813    154566  26.419  48.128  24.754  0.4971
     32813   1923532  26.419  54.888  18.944  0.3038
     32813   1923535  26.419  55.178  20.779  0.3416
     32813    250403  26.419  61.178  19.626  0.2887
     32813    343324  26.419  55.188  17.999  0.2830
     32813     47482  26.419  62.118  17.936  0.2540
     32813    609579  26.419  55.798  20.235  0.3265
     32813     90997  26.419  59.368  19.160  0.2876
     32813     94249  26.419  51.418  18.961  0.3220
     32813     10602  26.419  59.858  20.722  0.3161
     32813    154047  26.419  51.188  24.664  0.4659
     32813    157842  26.419  51.188  22.883  0.4181
     32813    158352  26.419  54.478  18.828  0.3033
     32813    160893  26.419  65.738  19.159  0.2625
     32813   1672288  26.419  58.838  21.641  0.3402
     32813   1824784  26.419  68.718  17.812  0.2303
     32813    359122  26.419  51.188  22.742  0.4145
     32813    571073  26.419  56.858  20.624  0.3292
     32813    593494  26.419  59.178  20.145  0.3078
     32813    593734  26.419  59.178  20.001  0.3049
     32813     73307  26.419  65.738  17.875  0.2406
     32813   1084132  26.419  65.738  20.915  0.2936
     32813   1098230  26.419  65.888  21.113  0.2965
     32813   1411979  26.419  62.108  22.204  0.3348
     32813    152126  26.419  61.758  19.957  0.2925
     32813    155188  26.419  57.538  18.738  0.2873
     32813    157328  26.419  64.298  24.018  0.3601
     32813    158780  26.419  69.178  18.581  0.2413
     32813    160933  26.419  69.858  17.785  0.2266
     32813   1824777  26.419  74.058  17.722  0.2141
     32813   1824785  26.419  72.868  17.205  0.2096
     32813   1923526  26.419  67.628  17.320  0.2257
     32813    229429  26.419  62.368  21.931  0.3280
     32813     24665  26.419  68.878  24.055  0.3377
     32813    256694  26.419  70.628  19.834  0.2569
     32813    350878  26.419  64.318  23.387  0.3473
     32813    402377  26.419  71.118  20.448  0.2653
     32813    429136  26.419  65.408  19.924  0.2771
     32813    594138  26.419  62.478  19.915  0.2887
     32813    595158  26.419  69.178  19.102  0.2497
     32813    608151  26.419  79.648  17.223  0.1939
     32813    610739  26.419  63.058  20.055  0.2889
     32813   1201353  26.419  72.728  24.636  0.3306
     32813      1241  26.419  65.908  22.164  0.3159
     32813    129198  26.419  76.828  20.522  0.2481
     32813    152122  26.419  57.308  22.703  0.3720
     32813    156071  26.419  60.598  18.648  0.2728
     32813    157273  26.419  57.308  22.562  0.3689
     32813    157843  26.419  57.308  24.484  0.4133
     32813   1632411  26.419  76.748  21.770  0.2675
     32813   1824778  26.419  78.248  17.115  0.1955
     32813   1915534  26.419  70.218  20.472  0.2688
     32813   1923525  26.419  72.058  18.896  0.2374
     32813   1923528  26.419  72.978  19.611  0.2458
     32813   2376800  26.419  72.688  20.273  0.2572
     32813   2432045  26.419  90.848  17.790  0.1788
     32813    319231  26.419  68.848  20.576  0.2755
     32813    346574  26.419  67.348  23.297  0.3306
     32813    348302  26.419  72.508  18.497  0.2300
     32813       505  26.419  67.088  24.726  0.3595
     32813    593988  26.419  73.118  19.012  0.2361
     32813    608689  26.419  66.278  19.825  0.2720
     32813       657  26.419  66.278  19.188  0.2610
     32813   1085672  26.419  74.738  20.757  0.2582
     32813   1172775  26.419  77.018  21.091  0.2561
     32813   1189234  26.419  97.068  16.501  0.1542
     32813   1222552  26.419  80.908  17.930  0.2006
     32813    127508  26.419  77.418  18.844  0.2217
     32813     14638  26.419  74.618  21.015  0.2626
     32813    155314  26.419  63.658  18.601  0.2602
     32813    157217  26.419  67.878  19.736  0.2647
     32813   1632412  26.419  80.958  21.697  0.2532
     32813   1632413  26.419  80.958  20.728  0.2392
     32813   1632414  26.419  80.958  20.381  0.2343
     32813   1915535  26.419  70.188  18.972  0.2444
     32813   1923521  26.419  73.398  18.636  0.2296
     32813   1923523  26.419  81.628  18.837  0.2112
     32813   1923524  26.419  75.938  22.265  0.2780
     32813   1923529  26.419  78.428  19.147  0.2234
     32813   1923531  26.419  79.258  19.346  0.2241
     32813   2203551  26.419  75.568  18.711  0.2247
     32813   2376801  26.419  81.698  20.272  0.2308
     32813   2376804  26.419  79.578  19.457  0.2248
     32813   2391541  26.419  74.708  21.834  0.2754
     32813    260374  26.419  77.518  20.008  0.2384
     32813    346230  26.419  76.338  18.407  0.2182
     32813    360953  26.419  81.998  18.474  0.2054
     32813       445  26.419  76.438  18.205  0.2150
     32813    462605  26.419  65.938  20.280  0.2814
     32813       564  26.419  76.338  19.775  0.2383
     32813       643  26.419  77.678  19.481  0.2302
     32813      6437  26.419  82.828  16.899  0.1830
     32813       648  26.419  75.598  19.688  0.2391
     32813       654  26.419  82.828  18.278  0.2009
     32813       900  26.419  70.858  19.098  0.2443
     32813   1090197  26.419  78.768  21.822  0.2618
     32813   1090198  26.419  78.768  21.447  0.2561
     32813   1091782  26.419  85.598  21.601  0.2389
     32813   1092118  26.419  85.598  20.799  0.2280
     32813   1092598  26.419  85.598  21.001  0.2307
     32813   1092767  26.419  79.998  21.367  0.2512
     32813   1093044  26.419  85.628  24.273  0.2765
     32813   1093058  26.419  85.598  21.098  0.2321
     32813   1093607  26.419  79.998  21.490  0.2530
     32813      1125  26.419  85.288  17.585  0.1868
     32813     11603  26.419  83.708  23.190  0.2667
     32813   1628227  26.419  80.288  18.112  0.2044
     32813   1643900  26.419  98.048  19.924  0.1906
     32813   1643901  26.419 100.378  17.610  0.1613
     32813   1923530  26.419  82.928  18.969  0.2099
     32813   1923533  26.419  82.798  20.601  0.2325
     32813   1923534  26.419  78.608  21.137  0.2520
     32813   2112371  26.419 103.518  16.644  0.1469
     32813     21731  26.419  87.818  17.615  0.1823
     32813   2204360  26.419  79.098  19.215  0.2226
     32813   2432039  26.419 116.908  13.645  0.1052
     32813   2441619  26.419  82.258  20.375  0.2307
     32813   3094130  26.419  75.588  18.850  0.2267
     32813   3094213  26.419  78.028  18.316  0.2127
     32813    329685  26.419  98.038  16.734  0.1553
     32813    434684  26.419  80.648  24.022  0.2893
     32813    444353  26.419  86.908  18.384  0.1936
     32813       451  26.419  81.918  19.507  0.2196
     32813       511  26.419  73.458  21.984  0.2822
     32813    551340  26.419  78.768  22.474  0.2717
     32813    559251  26.419  78.768  22.186  0.2673
     32813       629  26.419  80.288  18.115  0.2045
     32813        71  26.419  80.668  19.685  0.2252
     32813       855  26.419  77.538  23.850  0.2977
     32813       908  26.419  80.668  18.087  0.2032
     32813   1087493  26.419  88.398  19.792  0.2083
     32813   1088882  26.419  82.988  22.135  0.2536
     32813   1088898  26.419  83.278  22.250  0.2544
     32813   1088899  26.419  82.788  22.211  0.2553
     32813   1090432  26.419  83.948  24.273  0.2819
     32813   1090527  26.419  89.908  20.912  0.2192
     32813   1090528  26.419  89.908  20.992  0.2202
     32813   1091776  26.419  83.948  22.591  0.2574
     32813   1091778  26.419  89.628  22.501  0.2405
     32813   1092259  26.419  83.018  22.096  0.2530
     32813   1092599  26.419  89.858  21.412  0.2257
     32813   1092600  26.419  83.018  22.181  0.2542
     32813   1092649  26.419  83.018  22.096  0.2530
     32813   1092652  26.419  83.018  21.732  0.2478
     32813   1092662  26.419  83.018  21.732  0.2478
     32813      1113  26.419  89.468  17.459  0.1774
     32813     11584  26.419  86.208  22.943  0.2558
     32813      1172  26.419  90.068  18.936  0.1941
     32813   1172754  26.419  85.538  20.955  0.2303
     32813   1242950  26.419  75.578  20.196  0.2469
     32813   1278116  26.419  91.108  16.297  0.1610
     32813   1403257  26.419  86.598  15.847  0.1631
     32813   1493369  26.419  89.628  24.145  0.2627
     32813    152221  26.419  73.998  19.611  0.2427
     32813   1617548  26.419  84.058  21.633  0.2435
     32813   1643902  26.419 103.348  19.834  0.1804
     32813   1669405  26.419  82.308  22.096  0.2551
     32813   1669412  26.419  85.488  21.596  0.2391
     32813   1923522  26.419  88.538  16.538  0.1680
     32813   1923527  26.419  91.608  20.961  0.2160
     32813   1935574  26.419  87.908  18.844  0.1974
     32813   1940414  26.419  78.328  20.568  0.2443
     32813     22108  26.419  83.948  24.235  0.2814
     32813   2376803  26.419  87.598  19.330  0.2041
     32813   2429890  26.419 106.568  16.206  0.1388
     32813    260823  26.419  94.578  18.164  0.1766
     32813    264418  26.419  94.858  18.164  0.1762
     32813    272899  26.419  81.678  20.519  0.2343
     32813    285802  26.419  84.128  16.379  0.1739
     32813   3104091  26.419  96.468  16.950  0.1600
     32813   3104092  26.419  95.748  16.938  0.1610
     32813   3104093  26.419  96.108  16.938  0.1604
     32813   3217984  26.419  96.468  16.706  0.1573
     32813    327306  26.419 102.168  16.576  0.1480
     32813    327651  26.419 107.768  16.554  0.1407
     32813    328573  26.419 101.508  17.911  0.1628
     32813    329268  26.419 107.768  16.554  0.1407
     32813    329566  26.419 107.768  16.554  0.1407
     32813    330713  26.419 102.168  16.576  0.1480
     32813    395110  26.419  88.688  19.089  0.1988
     32813    404956  26.419  94.578  18.177  0.1768
     32813       415  26.419  84.658  19.624  0.2146
     32813    429914  26.419  83.238  20.398  0.2285
     32813    434001  26.419  87.918  18.217  0.1895
     32813       516  26.419  89.878  16.932  0.1704
     32813       534  26.419  90.548  16.837  0.1682
     32813    539843  26.419  92.338  19.769  0.1997
     32813    540982  26.419  82.788  19.603  0.2188
     32813    556506  26.419  89.628  22.434  0.2396
     32813    560741  26.419  82.788  19.542  0.2179
     32813    563920  26.419  89.628  24.183  0.2632
     32813    564144  26.419  89.628  24.183  0.2632
     32813    564226  26.419  89.628  24.145  0.2627
     32813    598753  26.419  90.848  17.229  0.1722
     32813     65849  26.419  83.408  20.366  0.2277
     32813       715  26.419  89.398  17.712  0.1805
     32813     92667  26.419 102.168  16.644  0.1487
     32813     96158  26.419 102.168  16.576  0.1480
     32813     96732  26.419 102.168  16.644  0.1487
     32813    100454  26.419  93.238  17.622  0.1727
     32813   1088900  26.419  87.178  22.006  0.2403
     32813   1091775  26.419  96.408  23.615  0.2380
     32813   1091791  26.419  88.248  24.190  0.2674
     32813   1091793  26.419  88.248  24.183  0.2673
     32813   1092126  26.419  94.378  24.093  0.2491
     32813   1092258  26.419  86.758  22.006  0.2414
     32813   1092377  26.419  94.378  24.093  0.2491
     32813   1092494  26.419  94.378  24.093  0.2491
     32813   1092495  26.419  93.728  24.093  0.2508
     32813   1092496  26.419  88.008  23.759  0.2620
     32813   1092663  26.419  93.958  22.424  0.2289
     32813   1092765  26.419  94.378  22.411  0.2278
     32813   1092766  26.419  94.378  22.411  0.2278
     32813   1092813  26.419  94.378  23.816  0.2456
     32813   1093623  26.419  93.688  20.822  0.2097
     32813   1201203  26.419 107.227  17.085  0.1466
     32813    157264  26.419  88.988  22.848  0.2469
     32813   1669406  26.419  85.678  22.006  0.2443
     32813   1669407  26.419  85.678  22.006  0.2443
     32813   1669413  26.419  89.218  21.516  0.2286
     32813   1669414  26.419  89.348  21.506  0.2282
     32813    167223  26.419  88.238  24.145  0.2668
     32813   1767153  26.419  92.578  20.641  0.2099
     32813    193435  26.419 106.037  16.479  0.1421
     32813   1935437  26.419  96.798  20.151  0.1955
     32813   1935441  26.419  96.798  20.077  0.1947
     32813   1935442  26.419  96.798  19.973  0.1935
     32813   1935444  26.419  91.288  20.167  0.2068
     32813   1935445  26.419  91.288  20.063  0.2055
     32813   1935446  26.419  96.798  19.973  0.1935
     32813   1935571  26.419  91.948  18.804  0.1889
     32813   1935572  26.419  91.948  18.804  0.1889
     32813   1935573  26.419  91.948  18.819  0.1890
     32813    193639  26.419 106.037  16.479  0.1421
     32813   1940412  26.419  82.188  20.478  0.2324
     32813   1940418  26.419  82.188  21.656  0.2491
     32813   1940419  26.419  82.188  21.166  0.2421
     32813   1940420  26.419  82.188  21.166  0.2421
     32813    194659  26.419 106.037  16.479  0.1421
     32813    195706  26.419 106.037  16.479  0.1421
     32813    213912  26.419  93.478  17.599  0.1720
     32813   2205811  26.419 107.918  18.703  0.1617
     32813   2205812  26.419 107.578  18.703  0.1622
     32813   2205836  26.419 108.378  18.703  0.1611
     32813    237087  26.419  81.648  20.532  0.2346
     32813   2432046  26.419 106.858  17.434  0.1505
     32813   2432052  26.419 108.348  19.744  0.1717
     32813     25688  26.419  82.118  19.903  0.2246
     32813    258930  26.419 102.497  17.980  0.1621
     32813    259765  26.419  98.618  18.074  0.1690
     32813    267014  26.419  93.638  20.672  0.2080
     32813    275507  26.419  88.988  22.848  0.2469
     32813    282424  26.419  94.168  20.672  0.2069
     32813     28997  26.419  93.638  20.672  0.2080
     32813    302445  26.419  77.458  19.955  0.2378
     32813    303313  26.419  99.658  17.726  0.1636
     32813   3094114  26.419  87.168  18.388  0.1931
     32813   3238444  26.419  83.258  21.212  0.2398
     32813   3238446  26.419  82.358  20.424  0.2312
     32813    328209  26.419 106.177  16.503  0.1421
     32813    328356  26.419 107.527  18.297  0.1582
     32813    363581  26.419 106.037  16.479  0.1421
     32813    364270  26.419 106.037  16.479  0.1421
     32813    366164  26.419 112.337  16.389  0.1339
     32813    408868  26.419  98.618  18.074  0.1690
     32813        42  26.419  93.518  17.658  0.1726
     32813    435301  26.419 106.037  16.479  0.1421
     32813    440512  26.419  94.008  17.622  0.1714
     32813    588119  26.419  85.048  20.089  0.2198
     32813    593103  26.419  85.138  20.754  0.2286
     32813    594721  26.419  85.558  20.754  0.2275
     32813    594731  26.419  85.558  20.962  0.2303
     32813     64249  26.419  93.598  17.816  0.1743
     32813     64875  26.419  99.658  17.726  0.1636
     32813     93321  26.419 106.177  16.502  0.1421
     32813    104669  26.419  90.378  19.723  0.2032
     32813    105267  26.419  90.378  19.779  0.2039
     32813    105594  26.419  85.768  19.620  0.2120
     32813    106483  26.419  85.768  19.533  0.2108
     32813   1078642  26.419  82.878  21.929  0.2510
     32813   1087089  26.419  95.608  20.138  0.1976
     32813   1090175  26.419  97.738  22.254  0.2184
     32813   1091069  26.419  98.438  24.003  0.2380
     32813   1091792  26.419  91.988  24.093  0.2555
     32813   1092597  26.419  98.438  22.254  0.2169
     32813   1092650  26.419  91.468  21.916  0.2284
     32813   1092651  26.419  91.468  21.916  0.2284
     32813   1092812  26.419  91.618  22.421  0.2345
     32813   1093294  26.419  98.438  22.403  0.2187
     32813   1095819  26.419 101.238  20.048  0.1863
     32813   1243335  26.419  93.548  23.156  0.2392
     32813   1243366  26.419  93.548  22.164  0.2266
     32813   1243367  26.419  93.548  22.197  0.2270
     32813   1243394  26.419  99.367  20.911  0.1994
     32813   1243395  26.419  99.367  20.911  0.1994
     32813    140872  26.419  86.698  20.727  0.2243
     32813    153994  26.419  93.077  22.760  0.2353
     32813      1626  26.419  95.747  19.410  0.1889
     32813   1669408  26.419  96.618  22.254  0.2208
     32813   1669409  26.419  96.618  22.263  0.2209
     32813   1669415  26.419  93.708  21.416  0.2170
     32813   1669417  26.419  93.248  21.426  0.2181
     32813    172233  26.419  90.898  24.055  0.2579
     32813   1767134  26.419  91.468  21.097  0.2180
     32813   1923729  26.419  91.647  21.431  0.2218
     32813   1935438  26.419  93.218  20.054  0.2014
     32813   1935443  26.419  95.758  20.245  0.1986
     32813   1935447  26.419 100.408  19.883  0.1859
     32813   1935448  26.419  94.878  19.973  0.1971
     32813   2037604  26.419 101.227  20.184  0.1878
     32813    261551  26.419  95.028  20.958  0.2086
     32813    263881  26.419 115.597  19.081  0.1552
     32813    274768  26.419  91.887  22.757  0.2382
     32813    282829  26.419  97.147  20.909  0.2037
     32813     28607  26.419  97.147  20.582  0.1999
     32813     28651  26.419  97.147  20.582  0.1999
     32813     29808  26.419  97.147  20.803  0.2024
     32813    302005  26.419  92.828  18.913  0.1885
     32813    303824  26.419  94.858  21.561  0.2162
     32813   3094217  26.419  90.158  18.348  0.1868
     32813    318801  26.419  90.378  19.723  0.2032
     32813   3289656  26.419  90.488  20.256  0.2096
     32813   3417585  26.419 105.487  19.555  0.1740
     32813   3417586  26.419 105.487  19.555  0.1740
     32813    346993  26.419  93.077  22.758  0.2353
     32813    435949  26.419  97.967  20.582  0.1983
     32813    481153  26.419  94.878  17.931  0.1735
     32813    519240  26.419 113.937  16.300  0.1314
     32813       549  26.419  92.908  18.956  0.1889
     32813    569270  26.419  90.028  21.572  0.2274
     32813    590241  26.419  93.498  19.912  0.1991
     32813    595180  26.419  90.028  20.664  0.2157
     32813     62840  26.419  82.298  19.928  0.2244
     32813     66388  26.419  93.628  20.138  0.2016
     32813    102416  26.419  89.628  19.883  0.2068
     32813    102452  26.419  89.628  19.949  0.2076
     32813    102984  26.419  89.997  20.404  0.2125
     32813       104  26.419 104.018  19.976  0.1808
     32813    104994  26.419  95.577  20.458  0.2015
     32813    105762  26.419 100.037  20.107  0.1891
     32813    105967  26.419  89.217  19.787  0.2064
     32813    106545  26.419  94.057  19.702  0.1955
     32813    106596  26.419  89.768  19.883  0.2065
     32813   1090176  26.419 102.807  22.244  0.2079
     32813   1090526  26.419 102.807  22.164  0.2070
     32813   1094510  26.419  97.507  19.988  0.1923
     32813   1222553  26.419  99.077  18.890  0.1772
     32813   1278114  26.419 100.848  17.612  0.1606
     32813   1278115  26.419 100.848  17.612  0.1606
     32813    137781  26.419 128.317  18.991  0.1399
     32813    138989  26.419 128.317  18.991  0.1399
     32813    150161  26.419  92.298  19.844  0.2007
     32813    157138  26.419 118.197  18.510  0.1468
     32813   1669410  26.419  99.907  22.181  0.2130
     32813   1669416  26.419  97.777  21.336  0.2074
     32813   1767135  26.419  94.677  21.253  0.2129
     32813   1767151  26.419 104.617  20.062  0.1808
     32813   1779058  26.419 114.658  18.038  0.1466
     32813   1940402  26.419  91.317  19.806  0.2022
     32813   1940403  26.419  91.317  19.016  0.1926
     32813   1940404  26.419  91.317  19.016  0.1926
     32813   1946125  26.419  89.938  20.510  0.2140
     32813   1946126  26.419  89.938  20.510  0.2140
     32813   1946253  26.419  89.938  20.887  0.2188
     32813   2112461  26.419  90.378  19.843  0.2047
     32813   2432051  26.419 115.617  17.256  0.1383
     32813    274767  26.419  94.757  22.667  0.2301
     32813     28833  26.419 100.477  20.879  0.1969
     32813   3094215  26.419  93.168  18.766  0.1861
     32813   3221637  26.419  94.588  20.090  0.1991
     32813    322873  26.419  89.768  19.890  0.2066
     32813    323562  26.419  89.628  19.916  0.2072
     32813    343755  26.419 128.317  18.991  0.1399
     32813    452847  26.419  98.348  19.932  0.1901
     32813    454890  26.419  98.348  19.847  0.1892
     32813    467094  26.419 109.738  15.264  0.1263
     32813    476935  26.419  90.628  20.805  0.2162
     32813       479  26.419 100.118  21.087  0.2000
     32813    519609  26.419  94.658  18.528  0.1807
     32813    549599  26.419  99.018  19.874  0.1883
     32813    572034  26.419  89.817  19.836  0.2058
     32813    609328  26.419  96.397  19.262  0.1860
     32813     62066  26.419  85.798  19.907  0.2157
     32813     66660  26.419  97.317  19.340  0.1853
     32813       728  26.419  98.787  19.131  0.1804
     32813     96429  26.419 116.957  16.648  0.1314
     32813    101692  26.419  96.617  20.820  0.2037
     32813    104947  26.419  96.617  21.324  0.2096
     32813    105515  26.419  94.347  20.324  0.2023
     32813    105567  26.419  92.637  18.919  0.1889
     32813    106602  26.419  92.637  18.919  0.1889
     32813   1087367  26.419 108.147  19.622  0.1707
     32813   1090186  26.419 106.607  22.074  0.1989
     32813   1222625  26.419 103.437  18.843  0.1697
     32813   1276948  26.419 109.827  17.497  0.1473
     32813   1277312  26.419 109.827  17.476  0.1471
     32813   1767136  26.419 108.657  20.447  0.1784
     32813   1767138  26.419 108.657  20.447  0.1784
     32813   1767140  26.419 108.657  20.447  0.1784
     32813   1767141  26.419 108.657  20.475  0.1787
     32813   1767145  26.419 108.857  20.447  0.1781
     32813   1767146  26.419 108.857  20.447  0.1781
     32813   1767148  26.419 108.857  20.494  0.1785
     32813   1767152  26.419 107.527  20.657  0.1823
     32813   1767154  26.419 108.657  20.447  0.1784
     32813   1767155  26.419 103.007  20.467  0.1878
     32813   1767156  26.419 104.107  20.274  0.1839
     32813   1783890  26.419 100.227  20.421  0.1922
     32813    191703  26.419 150.947  15.920  0.0986
     32813   1935436  26.419 102.897  19.994  0.1829
     32813   1946255  26.419  98.267  20.929  0.2017
     32813   2037608  26.419  98.687  20.497  0.1959
     32813   2146484  26.419 108.657  21.087  0.1850
     32813   2146804  26.419 108.657  21.036  0.1845
     32813   2146805  26.419 108.657  21.062  0.1847
     32813   2146809  26.419 108.657  21.133  0.1855
     32813   2146812  26.419 108.657  20.635  0.1803
     32813    264761  26.419  89.797  19.817  0.2056
     32813    268258  26.419 106.327  19.126  0.1683
     32813    283036  26.419 105.667  20.484  0.1835
     32813    302196  26.419  97.627  19.694  0.1887
     32813    304714  26.419  89.117  19.817  0.2070
     32813    316068  26.419 120.987  17.100  0.1312
     32813    318659  26.419 120.987  17.170  0.1318
     32813    319000  26.419  98.237  19.600  0.1866
     32813    340816  26.419  99.897  18.283  0.1692
     32813    352375  26.419  99.667  23.875  0.2336
     32813    421026  26.419  97.087  19.364  0.1859
     32813    423666  26.419 100.987  19.501  0.1807
     32813    432144  26.419  88.037  19.983  0.2115
     32813    476108  26.419  94.467  20.812  0.2080
     32813    517140  26.419 100.227  21.410  0.2034
     32813        54  26.419  95.847  19.716  0.1923
     32813    555146  26.419 105.127  19.709  0.1762
     32813    558467  26.419 103.147  19.784  0.1802
     32813    563451  26.419 103.147  19.903  0.1815
     32813    597528  26.419  99.297  19.076  0.1789
     32813     60401  26.419  92.447  19.719  0.1989
     32813     61120  26.419  92.447  20.025  0.2026
     32813       621  26.419  99.297  20.567  0.1956
     32813     62596  26.419 100.987  19.501  0.1807
     32813     62804  26.419  97.627  19.694  0.1887
     32813     62948  26.419  92.447  19.415  0.1952
     32813      1000  26.419  99.967  19.627  0.1838
     32813    102331  26.419 101.557  21.680  0.2040
     32813     11879  26.419 106.107  22.021  0.1993
     32813   1201190  26.419 106.047  19.537  0.1730
     32813   1222554  26.419 108.297  18.754  0.1617
     32813   1222624  26.419 108.817  19.154  0.1650
     32813   1222626  26.419 110.917  17.888  0.1498
     32813   1259173  26.419 114.527  18.923  0.1551
     32813   1259174  26.419 114.527  18.923  0.1551
     32813   1277034  26.419 112.957  17.792  0.1463
     32813   1277035  26.419 112.957  17.663  0.1451
     32813   1278201  26.419 114.127  17.501  0.1422
     32813   1669411  26.419 107.987  21.984  0.1955
     32813   1669418  26.419 110.877  22.091  0.1918
     32813   1669419  26.419 110.877  22.085  0.1917
     32813   1669420  26.419 110.877  21.986  0.1907
     32813   1669421  26.419 110.877  21.986  0.1907
     32813   1669422  26.419 115.167  21.896  0.1829
     32813   1767137  26.419 112.227  20.357  0.1721
     32813   1767147  26.419 112.577  20.357  0.1716
     32813   1767149  26.419 113.117  20.357  0.1708
     32813   1767157  26.419 106.227  21.315  0.1915
     32813   1767158  26.419 108.177  20.229  0.1769
     32813   1909072  26.419 106.207  19.287  0.1702
     32813   1935416  26.419 104.597  17.377  0.1529
     32813   1946122  26.419 116.017  17.058  0.1361
     32813   1946123  26.419 116.017  18.013  0.1448
     32813   1946254  26.419 101.217  20.809  0.1948
     32813   2037531  26.419 101.057  20.107  0.1873
     32813   2207635  26.419 105.617  19.662  0.1750
     32813   2208420  26.419  96.937  19.695  0.1900
     32813    236610  26.419 102.847  19.236  0.1748
     32813   2413154  26.419  99.157  20.400  0.1940
     32813    241329  26.419  99.217  21.797  0.2099
     32813    292195  26.419 100.957  23.826  0.2301
     32813    294502  26.419  92.197  19.893  0.2015
     32813    302829  26.419 101.387  19.758  0.1829
     32813    305144  26.419 104.677  19.548  0.1752
     32813    305313  26.419  92.937  19.719  0.1979
     32813   3094214  26.419 101.777  20.026  0.1851
     32813   3094216  26.419 100.887  18.524  0.1703
     32813    322695  26.419 101.557  21.436  0.2012
     32813    331603  26.419 109.177  19.535  0.1683
     32813   3321788  26.419 104.757  18.193  0.1610
     32813   3321789  26.419 104.757  17.238  0.1513
     32813   3321790  26.419 104.757  17.238  0.1513
     32813   3321791  26.419 104.937  17.238  0.1511
     32813   3321792  26.419 105.177  17.238  0.1507
     32813   3357041  26.419 109.177  19.426  0.1672
     32813    393436  26.419 102.847  19.236  0.1748
     32813    418666  26.419 101.387  19.758  0.1829
     32813    419912  26.419  96.387  20.889  0.2050
     32813    426317  26.419  98.687  20.400  0.1948
     32813    431172  26.419  93.137  19.595  0.1960
     32813    478617  26.419 105.357  18.193  0.1602
     32813    558468  26.419 106.737  19.694  0.1736
     32813     59798  26.419  91.817  19.934  0.2028
     32813     61231  26.419  92.937  19.727  0.1980
     32813     61288  26.419 101.387  19.958  0.1851
     32813       639  26.419 107.947  20.208  0.1770
     32813     64253  26.419  94.407  19.839  0.1965
     32813     64334  26.419  91.237  19.902  0.2036
     32813     64408  26.419  92.197  19.702  0.1992
     32813     64608  26.419 101.387  19.958  0.1851
     32813     64896  26.419 104.677  19.548  0.1752
     32813       716  26.419 105.817  17.867  0.1562
     32813     74355  26.419 105.967  19.842  0.1763
     32813       998  26.419 109.177  18.403  0.1570
     32813    105385  26.419 100.317  18.739  0.1735
     32813      1108  26.419 112.107  20.280  0.1715
     32813   1222623  26.419 112.357  18.713  0.1559
     32813   1222694  26.419 112.717  19.544  0.1634
     32813   1222695  26.419 112.717  18.670  0.1550
     32813   1222762  26.419 112.967  18.664  0.1546
     32813   1222763  26.419 112.717  18.670  0.1550
     32813   1276859  26.419 117.277  17.831  0.1417
     32813   1276860  26.419 137.787  16.299  0.1102
     32813   1276947  26.419 128.007  16.470  0.1194
     32813   1277125  26.419 118.377  17.419  0.1368
     32813   1277126  26.419 117.767  17.210  0.1355
     32813   1277216  26.419 117.767  17.217  0.1356
     32813   1277311  26.419 123.637  17.344  0.1307
     32813   1277584  26.419 123.637  17.365  0.1309
     32813   1277770  26.419 117.767  17.238  0.1358
     32813   1277854  26.419 117.767  17.231  0.1357
     32813   1277935  26.419 118.377  17.440  0.1369
     32813   1278021  26.419 118.377  17.440  0.1369
     32813   1278112  26.419 118.377  17.036  0.1333
     32813   1278113  26.419 118.377  17.723  0.1395
     32813   1278202  26.419 119.267  17.448  0.1361
     32813   1669423  26.419 115.167  21.896  0.1829
     32813   1669424  26.419 114.587  23.321  0.1982
     32813   1669425  26.419 114.587  23.139  0.1963
     32813   1669426  26.419 114.587  21.957  0.1844
     32813   1669427  26.419 114.587  21.813  0.1830
     32813   1767139  26.419 115.567  20.277  0.1666
     32813   1767144  26.419 116.297  20.295  0.1658
     32813   1935425  26.419 113.517  16.958  0.1379
     32813   2031737  26.419 112.727  20.104  0.1689
     32813   2037528  26.419 104.987  20.680  0.1868
     32813    210578  26.419 109.377  18.103  0.1538
     32813   2208419  26.419 106.477  19.515  0.1721
     32813   2208421  26.419 106.477  18.149  0.1582
     32813    236587  26.419 106.577  19.146  0.1682
     32813   2391166  26.419 108.857  20.748  0.1812
     32813     26880  26.419 104.257  19.367  0.1740
     32813    287671  26.419 115.407  20.135  0.1655
     32813    291821  26.419 104.857  19.719  0.1768
     32813    302886  26.419  98.847  19.749  0.1872
     32813   3092650  26.419 111.437  19.491  0.1647
     32813    317900  26.419 100.317  18.739  0.1735
     32813   3233067  26.419 111.637  20.666  0.1760
     32813   3238445  26.419 106.047  21.276  0.1913
     32813   3357042  26.419 113.077  19.455  0.1621
     32813   3357043  26.419 112.427  19.478  0.1632
     32813     43064  26.419 106.437  19.820  0.1753
     32813    476109  26.419 107.867  20.044  0.1754
     32813    534737  26.419 104.827  20.067  0.1805
     32813    551347  26.419 113.737  19.965  0.1661
     32813    556449  26.419 113.737  20.010  0.1666
     32813    557210  26.419 110.137  19.808  0.1697
     32813    558339  26.419 113.737  20.669  0.1730
     32813    571390  26.419 110.627  18.921  0.1602
     32813     60620  26.419  95.517  19.942  0.1955
     32813     62421  26.419 100.697  19.916  0.1858
     32813     62527  26.419  96.197  19.844  0.1931
     32813     62803  26.419  95.517  19.637  0.1920
     32813     64124  26.419 104.857  19.688  0.1764
     32813     64461  26.419 108.567  19.668  0.1706
     32813     64479  26.419  95.517  19.812  0.1940
     32813       708  26.419 112.227  20.081  0.1694
     32813     92337  26.419 127.857  17.155  0.1251
     32813    105268  26.419 104.097  19.166  0.1721
     32813    105483  26.419 103.827  18.649  0.1671
     32813   1222692  26.419 118.707  17.735  0.1392
     32813   1222693  26.419 117.607  19.740  0.1588
     32813   1222764  26.419 116.927  18.580  0.1489
     32813   1259189  26.419 122.047  19.181  0.1484
     32813   1259190  26.419 122.047  19.181  0.1484
     32813   1277217  26.419 122.777  17.127  0.1297
     32813   1277400  26.419 124.067  17.350  0.1303
     32813   1277585  26.419 120.897  17.644  0.1361
     32813   1277678  26.419 122.777  17.148  0.1299
     32813   1277679  26.419 122.777  17.148  0.1299
     32813   1277769  26.419 122.777  17.205  0.1304
     32813   1277855  26.419 122.777  17.350  0.1316
     32813   1278019  26.419 123.637  17.365  0.1309
     32813   1278020  26.419 122.047  17.350  0.1323
     32813   1767142  26.419 120.867  20.212  0.1591
     32813   1767143  26.419 119.857  20.205  0.1603
     32813   1767150  26.419 120.727  20.177  0.1589
     32813   1935426  26.419 116.387  16.869  0.1339
     32813   1935431  26.419 114.547  19.886  0.1642
     32813   1935435  26.419 117.407  19.622  0.1580
     32813   1946257  26.419 108.807  20.624  0.1800
     32813   1946745  26.419 127.377  19.223  0.1428
     32813   2031874  26.419 112.547  19.010  0.1585
     32813   2146801  26.419 119.597  20.798  0.1661
     32813   2146802  26.419 119.597  20.426  0.1626
     32813   2146803  26.419 119.597  20.229  0.1608
     32813   2146806  26.419 119.597  20.958  0.1676
     32813   2146807  26.419 119.597  21.004  0.1680
     32813   2146808  26.419 119.597  20.827  0.1664
     32813   2146810  26.419 119.597  21.007  0.1680
     32813   2146811  26.419 119.597  20.864  0.1667
     32813   2207637  26.419 113.277  19.845  0.1656
     32813   2208417  26.419 109.017  19.946  0.1727
     32813   2208424  26.419 109.277  19.448  0.1673
     32813   2208436  26.419 109.277  19.966  0.1725
     32813   2391167  26.419 113.067  20.658  0.1739
     32813   2413153  26.419 105.997  20.357  0.1817
     32813    294087  26.419 109.647  19.592  0.1682
     32813    294349  26.419 100.697  19.754  0.1840
     32813    304888  26.419 108.827  19.456  0.1680
     32813    320178  26.419 103.827  19.173  0.1726
     32813   3233142  26.419 136.167  19.253  0.1343
     32813   3357024  26.419 117.347  18.223  0.1452
     32813   3357035  26.419 116.177  18.223  0.1465
     32813   3358509  26.419 107.927  20.848  0.1837
     32813    402143  26.419 107.277  19.752  0.1733
     32813    430502  26.419 109.047  20.054  0.1738
     32813    476839  26.419 107.277  19.752  0.1733
     32813    482496  26.419 104.857  19.701  0.1766
     32813    490632  26.419 107.277  19.752  0.1733
     32813        51  26.419 117.547  19.868  0.1601
     32813    515472  26.419 112.937  19.662  0.1643
     32813    516088  26.419 107.277  19.752  0.1733
     32813    537218  26.419 106.727  20.101  0.1778
     32813    550337  26.419 113.387  19.718  0.1642
     32813    556450  26.419 117.777  19.932  0.1604
     32813    571391  26.419 113.457  19.670  0.1636
     32813     60360  26.419 101.977  20.143  0.1861
     32813     60435  26.419 111.317  20.702  0.1769
     32813     61070  26.419 104.017  19.145  0.1720
     32813     62660  26.419 104.457  19.826  0.1785
     32813     62716  26.419 110.407  19.592  0.1671
     32813     63631  26.419 101.077  19.558  0.1812
     32813     64100  26.419 102.917  19.659  0.1792
     32813     64235  26.419  98.747  19.655  0.1863
     32813     64259  26.419  99.337  19.550  0.1841
     32813     64773  26.419  99.337  19.911  0.1881
     32813    101691  26.419 116.907  19.254  0.1552
     32813    102840  26.419 114.327  19.708  0.1628
     32813    105669  26.419 108.427  19.187  0.1659
     32813    105952  26.419 108.847  18.946  0.1629
     32813      1112  26.419 113.117  19.781  0.1652
     32813   1242923  26.419 112.947  20.890  0.1763
     32813   1277401  26.419 127.937  17.037  0.1241
     32813   1277491  26.419 127.937  17.037  0.1241
     32813   1277492  26.419 133.827  17.164  0.1200
     32813     19215  26.419 140.187  19.167  0.1300
     32813   1935439  26.419 116.367  19.562  0.1588
     32813   1935440  26.419 119.227  19.448  0.1541
     32813   2031884  26.419 120.817  19.565  0.1532
     32813   2179217  26.419 121.087  19.481  0.1522
     32813   2179222  26.419 121.087  19.430  0.1517
     32813    219916  26.419 129.807  19.762  0.1448
     32813   2207661  26.419 121.827  20.644  0.1618
     32813   2208418  26.419 116.917  19.699  0.1593
     32813   2208423  26.419 114.087  20.173  0.1676
     32813    241330  26.419 111.547  19.562  0.1652
     32813    255621  26.419 118.287  18.893  0.1502
     32813     30008  26.419 114.657  19.640  0.1617
     32813    303369  26.419 108.717  19.904  0.1727
     32813    318320  26.419 107.837  18.831  0.1631
     32813    322678  26.419 117.137  19.404  0.1563
     32813   3357049  26.419 125.957  19.578  0.1474
     32813    440864  26.419 107.967  19.048  0.1651
     32813    449040  26.419 101.787  19.457  0.1789
     32813    552026  26.419 122.057  19.302  0.1494
     32813    559061  26.419 117.137  19.656  0.1586
     32813    562894  26.419 121.367  19.842  0.1551
     32813    570695  26.419 116.377  19.248  0.1558
     32813     59715  26.419 110.647  20.565  0.1765
     32813     59931  26.419 113.297  19.542  0.1626
     32813     60509  26.419 106.637  19.979  0.1767
     32813     62312  26.419 106.637  19.543  0.1722
     32813     62592  26.419 108.717  19.904  0.1727
     32813     62726  26.419 106.637  19.543  0.1722
     32813     64021  26.419 108.147  19.057  0.1650
     32813     64317  26.419 101.917  19.465  0.1788
     32813     64667  26.419 106.637  19.457  0.1713
     32813     64775  26.419 102.477  19.465  0.1779
     32813     64799  26.419 106.887  19.355  0.1699
     32813       726  26.419 118.397  19.080  0.1517
     32813        85  26.419 121.137  21.100  0.1669
     32813    102384  26.419 121.457  19.164  0.1489
     32813    102929  26.419 121.457  19.164  0.1489
     32813    103027  26.419 121.137  19.166  0.1493
     32813    103828  26.419 118.187  19.937  0.1599
     32813    104344  26.419 120.897  19.164  0.1495
     32813    104618  26.419 121.457  19.164  0.1489
     32813    104808  26.419 120.897  19.164  0.1495
     32813    104809  26.419 121.137  19.164  0.1493
     32813    107293  26.419 120.897  19.183  0.1497
     32813     12713  26.419 125.017  20.051  0.1526
     32813   1632174  26.419 118.417  18.904  0.1501
     32813   1935432  26.419 121.807  19.790  0.1541
     32813    194206  26.419 119.677  19.415  0.1533
     32813    196169  26.419 120.167  19.415  0.1527
     32813    199824  26.419 131.037  19.063  0.1377
     32813   2113738  26.419 111.497  18.958  0.1594
     32813   2158815  26.419 119.447  19.434  0.1537
     32813   2158822  26.419 118.507  19.628  0.1567
     32813   2158823  26.419 117.807  19.604  0.1573
     32813   2158824  26.419 117.417  19.465  0.1565
     32813   2158834  26.419 118.507  20.347  0.1633
     32813   2207658  26.419 123.877  20.646  0.1592
     32813   2207659  26.419 124.087  20.799  0.1604
     32813   2208422  26.419 119.297  19.973  0.1588
     32813   2208426  26.419 118.677  19.372  0.1541
     32813   2208427  26.419 118.347  20.111  0.1613
     32813   2208429  26.419 126.887  20.063  0.1506
     32813   2208430  26.419 126.887  20.045  0.1504
     32813   2431120  26.419 127.317  19.121  0.1420
     32813    255220  26.419 122.957  19.312  0.1485
     32813    255827  26.419 122.437  18.835  0.1449
     32813    256471  26.419 122.437  18.835  0.1449
     32813    256653  26.419 121.867  20.333  0.1589
     32813    270209  26.419 121.867  18.146  0.1394
     32813     27979  26.419 125.977  19.486  0.1466
     32813    291394  26.419 110.417  21.148  0.1828
     32813    291847  26.419 111.897  19.854  0.1676
     32813    291882  26.419 110.957  19.453  0.1650
     32813    293033  26.419 116.347  19.260  0.1559
     32813    294519  26.419 110.417  19.638  0.1676
     32813    302468  26.419 120.317  20.031  0.1581
     32813    304027  26.419 112.807  18.958  0.1576
     32813    314968  26.419 142.787  17.332  0.1141
     32813    320174  26.419 118.187  19.937  0.1599
     32813    321320  26.419 121.137  19.164  0.1493
     32813    321709  26.419 120.897  19.164  0.1495
     32813   3357027  26.419 125.767  19.008  0.1427
     32813   3357045  26.419 127.067  19.899  0.1490
     32813    370128  26.419 120.167  19.415  0.1527
     32813    372453  26.419 119.677  19.415  0.1533
     32813    402422  26.419 122.957  19.052  0.1462
     32813    418658  26.419 110.417  21.102  0.1823
     32813    418691  26.419 111.497  18.958  0.1594
     32813    444307  26.419 109.877  21.285  0.1851
     32813    558933  26.419 125.237  19.352  0.1463
     32813    559060  26.419 123.197  19.456  0.1495
     32813    559206  26.419 116.577  19.794  0.1607
     32813    561489  26.419 125.237  19.433  0.1470
     32813    571174  26.419 119.377  18.937  0.1493
     32813    571389  26.419 119.377  19.206  0.1517
     32813     59733  26.419 119.287  20.676  0.1654
     32813     60383  26.419 110.647  19.453  0.1654
     32813     60559  26.419 119.287  19.920  0.1584
     32813     61396  26.419 110.957  19.465  0.1651
     32813     61792  26.419 123.297  21.795  0.1704
     32813     62115  26.419 110.417  20.929  0.1806
     32813     62741  26.419 111.897  19.854  0.1676
     32813     62949  26.419 104.887  19.367  0.1730
     32813     63036  26.419 110.417  22.266  0.1943
     32813     64884  26.419 110.957  21.603  0.1866
     32813     65518  26.419 110.417  19.321  0.1644
     32813     96471  26.419 142.787  17.332  0.1141
     32813    101634  26.419 123.767  21.511  0.1672
     32813    101748  26.419 124.807  19.186  0.1453
     32813    102390  26.419 122.377  19.835  0.1538
     32813    102925  26.419 124.477  19.352  0.1471
     32813    107162  26.419 124.477  19.086  0.1448
     32813   1079180  26.419 124.007  18.786  0.1427
     32813   1201207  26.419 166.276  13.195  0.0735
     32813   1259172  26.419 128.857  20.205  0.1496
     32813   1632158  26.419 121.737  18.814  0.1455
     32813   1935433  26.419 128.857  19.394  0.1427
     32813   1935434  26.419 128.857  19.394  0.1427
     32813    195927  26.419 123.967  20.244  0.1556
     32813    196370  26.419 123.967  19.325  0.1475
     32813    197796  26.419 123.187  19.325  0.1483
     32813   2031873  26.419 125.967  18.788  0.1406
     32813   2031876  26.419 132.297  19.091  0.1367
     32813   2031877  26.419 132.297  19.091  0.1367
     32813   2031885  26.419 132.057  18.969  0.1360
     32813   2112451  26.419 124.477  19.203  0.1458
     32813   2158816  26.419 122.827  19.695  0.1520
     32813   2158817  26.419 128.317  19.549  0.1446
     32813   2158818  26.419 128.317  19.549  0.1446
     32813   2158819  26.419 122.107  19.462  0.1508
     32813   2158820  26.419 127.837  19.372  0.1436
     32813   2158821  26.419 127.837  19.372  0.1436
     32813   2158825  26.419 121.687  19.973  0.1559
     32813   2158826  26.419 120.977  20.121  0.1581
     32813   2158827  26.419 120.567  19.811  0.1558
     32813   2158831  26.419 121.117  19.061  0.1484
     32813   2158832  26.419 120.547  18.808  0.1468
     32813   2158833  26.419 120.207  18.870  0.1477
     32813   2171023  26.419 123.567  19.064  0.1456
     32813   2171024  26.419 122.837  18.993  0.1458
     32813   2207638  26.419 127.777  19.213  0.1423
     32813   2207639  26.419 127.777  19.122  0.1416
     32813   2207660  26.419 128.577  20.689  0.1540
     32813   2208425  26.419 125.927  20.778  0.1579
     32813   2208428  26.419 123.647  19.867  0.1526
     32813   2208432  26.419 131.827  19.486  0.1404
     32813   2208435  26.419 126.517  19.570  0.1467
     32813    239975  26.419 120.547  19.704  0.1548
     32813    240352  26.419 121.537  19.646  0.1531
     32813    255567  26.419 126.087  19.043  0.1427
     32813    257536  26.419 126.407  18.596  0.1385
     32813    271073  26.419 125.377  18.818  0.1415
     32813    271702  26.419 126.517  19.651  0.1474
     32813    272302  26.419 125.517  20.481  0.1558
     32813    272546  26.419 126.087  19.060  0.1428
     32813    303737  26.419 123.067  19.787  0.1526
     32813    305338  26.419 113.287  19.893  0.1660
     32813    307609  26.419 129.177  19.334  0.1419
     32813    316968  26.419 122.377  19.835  0.1538
     32813    393718  26.419 123.047  18.786  0.1438
     32813    394015  26.419 121.387  19.646  0.1533
     32813    403804  26.419 126.647  19.522  0.1462
     32813    420108  26.419 125.367  19.233  0.1451
     32813    427836  26.419 126.647  19.193  0.1434
     32813    446885  26.419 115.317  18.379  0.1490
     32813    534512  26.419 120.547  19.704  0.1548
     32813    535631  26.419 122.997  19.387  0.1491
     32813    536991  26.419 120.547  19.704  0.1548
     32813    539093  26.419 122.997  19.387  0.1491
     32813    540633  26.419 125.747  19.267  0.1450
     32813    550818  26.419 128.007  19.367  0.1434
     32813    551888  26.419 128.007  19.425  0.1439
     32813    563055  26.419 126.787  19.367  0.1447
     32813     92333  26.419 146.907  18.755  0.1213
     32813     94454  26.419 134.107  19.253  0.1363
     32813   1078240  26.419 127.737  18.696  0.1380
     32813   1078745  26.419 128.327  18.606  0.1367
     32813   1200406  26.419  56.368  13.070  0.1875
     32813      1627  26.419 131.847  20.530  0.1491
     32813   1910383  26.419 133.787  20.010  0.1427
     32813   2158778  26.419 130.207  19.889  0.1455
     32813   2158828  26.419 124.897  19.369  0.1468
     32813   2158829  26.419 124.167  19.279  0.1468
     32813   2158830  26.419 123.717  19.309  0.1476
     32813   2158835  26.419 130.467  19.889  0.1452
     32813   2158836  26.419 130.467  19.889  0.1452
     32813   2171015  26.419 126.637  19.119  0.1427
     32813   2171019  26.419 127.467  18.878  0.1398
     32813   2171033  26.419 126.527  18.215  0.1352
     32813   2171049  26.419 126.217  18.334  0.1365
     32813   2207640  26.419 131.787  19.032  0.1367
     32813   2207662  26.419 132.447  21.609  0.1574
     32813   2207663  26.419 132.656  21.609  0.1572
     32813   2207666  26.419 135.676  20.057  0.1412
     32813   2207668  26.419 134.896  20.254  0.1436
     32813   2208431  26.419 135.676  19.924  0.1401
     32813   2208434  26.419 135.676  20.217  0.1425
     32813   2208437  26.419 121.357  19.803  0.1547
     32813    256016  26.419 130.237  18.997  0.1380
     32813    257534  26.419 131.137  18.545  0.1334
     32813    269995  26.419 130.197  19.383  0.1412
     32813    271280  26.419 132.927  18.538  0.1317
     32813    292275  26.419 117.257  19.089  0.1532
     32813    305371  26.419 127.047  20.138  0.1510
     32813    328114  26.419 142.156  18.761  0.1252
     32813   3290012  26.419 129.187  19.324  0.1418
     32813    417215  26.419 127.047  20.138  0.1510
     32813    451821  26.419 184.636  16.830  0.0867
     32813    534958  26.419 124.097  19.674  0.1504
     32813    537219  26.419 129.717  19.177  0.1400
     32813    540634  26.419 129.717  19.177  0.1400
     32813    556782  26.419 129.717  19.195  0.1402
     32813    558663  26.419 131.597  19.277  0.1389
     32813    559557  26.419 130.937  20.801  0.1523
     32813    570033  26.419 126.757  19.026  0.1418
     32813     62050  26.419 127.247  20.157  0.1510
     32813     64059  26.419 126.017  19.647  0.1480
     32813     64247  26.419 120.057  19.051  0.1495
     32813     64406  26.419 123.927  19.112  0.1456
     32813     85606  26.419 140.307  20.075  0.1369
     32813    105071  26.419 133.137  19.194  0.1367
     32813   1455766  26.419 123.797  18.100  0.1370
     32813    196598  26.419 131.707  19.176  0.1380
     32813   2158772  26.419 134.977  19.799  0.1398
     32813   2158773  26.419 134.656  19.799  0.1401
     32813   2158774  26.419 134.477  19.799  0.1403
     32813   2158779  26.419 134.667  19.799  0.1401
     32813   2158780  26.419 134.667  19.799  0.1401
     32813   2158781  26.419 134.667  19.799  0.1401
     32813   2158782  26.419 134.477  19.799  0.1403
     32813   2158786  26.419 130.467  19.889  0.1452
     32813   2158788  26.419 135.146  19.799  0.1397
     32813   2158814  26.419 130.507  18.244  0.1316
     32813   2158837  26.419 134.977  19.799  0.1398
     32813   2158838  26.419 134.477  19.799  0.1403
     32813   2158839  26.419 134.977  19.799  0.1398
     32813   2158840  26.419 134.656  19.799  0.1401
     32813   2158841  26.419 134.477  19.799  0.1403
     32813   2171016  26.419 131.337  19.059  0.1374
     32813   2171020  26.419 140.497  19.415  0.1316
     32813   2171021  26.419 132.167  18.818  0.1346
     32813   2171022  26.419 129.217  18.842  0.1377
     32813   2171026  26.419 136.936  18.924  0.1310
     32813   2171030  26.419 144.866  19.017  0.1249
     32813   2171031  26.419 144.866  19.017  0.1249
     32813   2171034  26.419 130.507  18.125  0.1306
     32813   2171035  26.419 130.507  18.125  0.1306
     32813   2171038  26.419 131.057  18.300  0.1315
     32813   2171039  26.419 131.057  18.125  0.1301
     32813   2171042  26.419 130.737  18.224  0.1312
     32813   2171043  26.419 130.737  18.125  0.1304
     32813   2171046  26.419 130.697  18.244  0.1314
     32813   2171048  26.419 130.697  18.273  0.1316
     32813   2171050  26.419 130.507  18.244  0.1316
     32813   2171215  26.419 129.297  18.245  0.1327
     32813   2178582  26.419 136.567  18.604  0.1289
     32813   2207278  26.419 139.976  19.967  0.1364
     32813   2207279  26.419 140.186  20.156  0.1376
     32813   2207280  26.419 140.016  19.967  0.1363
     32813   2207656  26.419 140.376  19.967  0.1360
     32813   2207657  26.419 140.586  20.156  0.1373
     32813   2207664  26.419 137.146  21.519  0.1515
     32813   2207665  26.419 132.447  21.609  0.1574
     32813   2207669  26.419 139.286  20.164  0.1385
     32813   2208433  26.419 140.766  19.967  0.1356
     32813   2323582  26.419 141.587  19.373  0.1303
     32813    236788  26.419 131.247  18.748  0.1350
     32813    238503  26.419 116.577  20.840  0.1706
     32813    255619  26.419 136.067  18.812  0.1309
     32813    256474  26.419 134.887  18.873  0.1325
     32813    256651  26.419 133.847  19.669  0.1399
     32813    256659  26.419 135.527  19.007  0.1330
     32813    270387  26.419 134.957  19.149  0.1346
     32813    271449  26.419 135.527  18.736  0.1308
     32813    271511  26.419 135.387  19.799  0.1394
     32813    272588  26.419 135.187  19.961  0.1409
     32813    272775  26.419 135.527  19.357  0.1358
     32813    296419  26.419 133.057  20.235  0.1453
     32813   3094128  26.419 134.376  19.045  0.1344
     32813    323517  26.419 133.917  21.068  0.1513
     32813    328662  26.419 154.376  17.782  0.1091
     32813    372588  26.419 135.827  18.594  0.1294
     32813    419316  26.419 146.696  18.818  0.1220
     32813    429458  26.419 116.897  19.736  0.1597
     32813    437792  26.419 135.527  18.999  0.1329
     32813    568892  26.419 130.257  18.936  0.1375
     32813     62808  26.419 126.136  21.757  0.1663
     32813     63632  26.419 123.217  19.269  0.1478
     32813     64321  26.419 126.136  21.757  0.1663
     32813     91157  26.419 146.716  18.725  0.1213
     32813     96467  26.419 141.936  20.216  0.1365
     32813   1078896  26.419 135.786  19.071  0.1332
     32813   1259187  26.419 139.697  20.063  0.1374
     32813     17157  26.419 135.846  18.846  0.1314
     32813   1910378  26.419 141.276  21.073  0.1437
     32813   1910380  26.419 141.276  20.350  0.1381
     32813   1910384  26.419 145.926  20.996  0.1387
     32813   2151155  26.419 136.876  18.997  0.1317
     32813   2158769  26.419 138.846  19.875  0.1367
     32813   2158770  26.419 138.346  19.818  0.1367
     32813   2158771  26.419 138.036  19.865  0.1374
     32813   2158775  26.419 138.846  19.709  0.1354
     32813   2158776  26.419 138.036  19.709  0.1362
     32813   2158783  26.419 139.156  19.709  0.1351
     32813   2158784  26.419 139.156  19.709  0.1351
     32813   2158787  26.419 134.477  19.799  0.1403
     32813   2158789  26.419 135.146  19.799  0.1397
     32813   2158791  26.419 134.667  19.799  0.1401
     32813   2158792  26.419 134.477  19.799  0.1403
     32813   2158793  26.419 134.667  19.799  0.1401
     32813   2171013  26.419 135.717  18.154  0.1261
     32813   2171025  26.419 141.496  19.196  0.1291
     32813   2171028  26.419 133.156  19.759  0.1413
     32813   2171036  26.419 134.066  18.035  0.1266
     32813   2171040  26.419 134.947  18.035  0.1258
     32813   2171044  26.419 134.396  18.664  0.1313
     32813   2171047  26.419 135.206  18.167  0.1266
     32813    239300  26.419 125.617  19.853  0.1502
     32813    240141  26.419 120.447  19.706  0.1550
     32813    240185  26.419 120.547  19.704  0.1548
     32813    240187  26.419 132.697  19.434  0.1391
     32813    255158  26.419 139.436  21.579  0.1496
     32813    256650  26.419 143.546  19.892  0.1325
     32813    270376  26.419 139.667  18.913  0.1285
     32813    270602  26.419 138.926  19.150  0.1310
     32813    271844  26.419 142.247  20.099  0.1353
     32813    305660  26.419 132.307  18.824  0.1345
     32813    305662  26.419 148.746  19.110  0.1225
     32813    312082  26.419 139.626  19.340  0.1318
     32813    318235  26.419 150.636  18.635  0.1176
     32813    394144  26.419 125.617  19.853  0.1502
     32813    401576  26.419 138.167  19.823  0.1369
     32813    404404  26.419 138.926  21.430  0.1489
     32813    406678  26.419 142.546  20.230  0.1360
     32813     43860  26.419 140.386  20.260  0.1383
     32813    439065  26.419 137.926  19.388  0.1337
     32813     63002  26.419 138.616  19.508  0.1340
     32813     63125  26.419 126.996  19.334  0.1442
     32813     64120  26.419 137.046  19.102  0.1323
     32813     73135  26.419 138.256  19.307  0.1328
     32813     74688  26.419 148.746  19.110  0.1225
     32813     92860  26.419 155.486  17.353  0.1055
     32813   1729417  26.419 142.336  20.277  0.1366
     32813   1910379  26.419 145.466  20.983  0.1391
     32813    197408  26.419 141.446  18.898  0.1269
     32813   2158785  26.419 142.846  19.681  0.1316
     32813   2158790  26.419 139.156  19.709  0.1351
     32813   2171032  26.419 153.466  18.763  0.1165
     32813   2171037  26.419 138.126  18.179  0.1242
     32813   2171041  26.419 139.336  18.239  0.1236
     32813   2178580  26.419 144.806  20.529  0.1362
     32813   2207667  26.419 148.736  20.026  0.1291
     32813    238456  26.419 126.547  19.386  0.1451
     32813    238870  26.419 123.997  19.615  0.1500
     32813    239080  26.419 129.167  19.824  0.1460
     32813    239081  26.419 130.107  19.763  0.1445
     32813    239299  26.419 130.257  19.763  0.1443
     32813    239510  26.419 129.167  19.824  0.1460
     32813    239724  26.419 130.257  19.763  0.1443
     32813    240394  26.419 125.037  19.614  0.1488
     32813    256658  26.419 146.776  20.140  0.1316
     32813    257716  26.419 146.776  20.140  0.1316
     32813    257717  26.419 146.696  20.195  0.1321
     32813    257901  26.419 148.546  19.802  0.1276
     32813    257946  26.419 146.636  20.013  0.1308
     32813    269959  26.419 146.396  20.009  0.1309
     32813    271096  26.419 141.576  19.646  0.1324
     32813    271632  26.419 146.396  20.009  0.1309
     32813    271909  26.419 146.916  20.011  0.1305
     32813    272511  26.419 146.916  20.027  0.1306
     32813    319352  26.419 148.356  19.615  0.1264
     32813   3238447  26.419 143.536  19.448  0.1292
     32813    328187  26.419 148.356  19.895  0.1285
     32813    392532  26.419 127.637  19.297  0.1432
     32813    392713  26.419 130.107  19.763  0.1445
     32813    398812  26.419 125.187  19.614  0.1486
     32813    402015  26.419 148.546  19.802  0.1276
     32813    430368  26.419 127.487  19.297  0.1434
     32813     60837  26.419 131.196  19.244  0.1391
     32813     63003  26.419 143.376  19.664  0.1310
     32813     73706  26.419 136.246  19.307  0.1347
     32813     74779  26.419 146.696  19.110  0.1241
     32813     15928  26.419 146.536  20.077  0.1313
     32813   2158777  26.419 147.226  19.529  0.1267
     32813   2171014  26.419 142.826  18.106  0.1198
     32813   2171045  26.419 143.216  17.954  0.1184
     32813   2207276  26.419 152.846  19.885  0.1248
     32813   2207277  26.419 153.126  19.885  0.1245
     32813   2207282  26.419 152.636  19.697  0.1236
     32813   2207671  26.419 152.636  19.697  0.1236
     32813    238504  26.419 132.757  19.865  0.1426
     32813    238871  26.419 128.487  19.525  0.1442
     32813    238872  26.419 128.637  19.525  0.1441
     32813    239099  26.419 133.267  19.253  0.1371
     32813    239101  26.419 134.207  19.087  0.1349
     32813    239321  26.419 134.357  19.087  0.1347
     32813    239744  26.419 133.427  19.095  0.1357
     32813    239963  26.419 133.427  19.095  0.1357
     32813    255806  26.419 151.376  19.919  0.1262
     32813    256442  26.419 150.606  20.165  0.1286
     32813    271066  26.419 150.366  19.932  0.1271
     32813    271083  26.419 147.966  18.621  0.1195
     32813    271631  26.419 150.046  20.171  0.1291
     32813    272297  26.419 150.286  18.999  0.1205
     32813    272378  26.419 152.236  20.057  0.1265
     32813    272480  26.419 151.006  19.919  0.1265
     32813    272545  26.419 150.046  20.188  0.1292
     32813    272694  26.419 151.376  19.919  0.1262
     32813    288768  26.419 149.746  20.146  0.1291
     32813    312958  26.419 135.896  19.308  0.1350
     32813   3409256  26.419 147.156  19.510  0.1266
     32813    400612  26.419 127.547  19.586  0.1457
     32813    401728  26.419 149.536  18.786  0.1195
     32813    401777  26.419 152.236  20.057  0.1265
     32813    402215  26.419 148.726  18.749  0.1199
     32813    403181  26.419 150.406  20.380  0.1303
     32813    403815  26.419 151.656  19.937  0.1261
     32813     43491  26.419 148.766  20.163  0.1301
     32813    442456  26.419 150.606  20.196  0.1288
     32813    459350  26.419 142.276  19.161  0.1281
     32813    459373  26.419 142.636  19.264  0.1286
     32813    517407  26.419 142.636  19.161  0.1278
     32813     60598  26.419 135.896  19.308  0.1350
     32813       914  26.419 143.826  18.666  0.1231
     32813   1077908  26.419 148.506  18.188  0.1160
     32813   1082036  26.419 148.626  18.156  0.1157
     32813    141343  26.419 158.376  18.553  0.1116
     32813   2171027  26.419 145.226  18.489  0.1207
     32813   2207283  26.419 157.616  19.775  0.1204
     32813   2207284  26.419 156.546  19.607  0.1200
     32813   2207670  26.419 156.246  19.804  0.1216
     32813   2207672  26.419 157.336  19.775  0.1206
     32813    239964  26.419 136.977  19.171  0.1329
     32813    240393  26.419 133.197  19.434  0.1386
     32813    240567  26.419 137.917  19.005  0.1308
     32813    255620  26.419 154.196  19.829  0.1233
     32813    255778  26.419 155.066  20.098  0.1245
     32813    256015  26.419 154.196  20.111  0.1253
     32813    256472  26.419 153.466  19.842  0.1240
     32813    256477  26.419 154.996  20.331  0.1262
     32813    256481  26.419 154.316  19.920  0.1239
     32813    256652  26.419 155.096  19.829  0.1226
     32813    270239  26.419 156.286  19.936  0.1225
     32813    270853  26.419 153.946  19.918  0.1241
     32813    271072  26.419 154.316  19.920  0.1239
     32813    272300  26.419 155.896  19.936  0.1228
     32813    272695  26.419 156.886  19.739  0.1207
     32813    273165  26.419 156.286  19.936  0.1225
     32813    288772  26.419 153.656  20.073  0.1255
     32813    291166  26.419 154.636  20.056  0.1246
     32813    295001  26.419 154.466  20.056  0.1247
     32813    392354  26.419 138.066  19.005  0.1306
     32813    401752  26.419 155.066  20.099  0.1245
     32813    402826  26.419 153.466  20.188  0.1264
     32813    425358  26.419 147.526  19.150  0.1237
     32813    460402  26.419 147.246  19.071  0.1234
     32813    517244  26.419 153.966  18.933  0.1173
     32813     59870  26.419 139.156  19.235  0.1314
     32813     60189  26.419 148.856  19.598  0.1259
     32813     63112  26.419 139.156  19.235  0.1314
     32813    187264  26.419 150.506  19.048  0.1207
     32813    187637  26.419 145.546  19.150  0.1253
     32813   1910381  26.419 154.536  20.720  0.1293
     32813   2207286  26.419 160.956  19.517  0.1163
     32813   2207642  26.419 157.556  18.714  0.1132
     32813    244946  26.419 157.586  20.181  0.1232
     32813    255417  26.419 159.976  20.008  0.1202
     32813    256473  26.419 158.846  19.995  0.1210
     32813    256482  26.419 158.006  19.989  0.1216
     32813    256488  26.419 159.486  19.987  0.1205
     32813    257524  26.419 159.976  20.009  0.1203
     32813    257900  26.419 161.116  19.532  0.1163
     32813    269994  26.419 158.006  19.990  0.1216
     32813    271729  26.419 159.346  19.870  0.1198
     32813    272150  26.419 159.486  19.757  0.1189
     32813    272478  26.419 159.046  19.739  0.1191
     32813    272702  26.419 158.906  19.739  0.1192
     32813    273166  26.419 160.026  19.969  0.1200
     32813    273199  26.419 157.706  20.340  0.1242
     32813    295395  26.419 159.356  19.966  0.1204
     32813    398996  26.419 141.866  18.907  0.1266
     32813    402016  26.419 158.846  19.739  0.1193
     32813    404363  26.419 159.486  19.741  0.1188
     32813    408208  26.419 161.116  19.532  0.1163
     32813    411293  26.419 159.146  19.925  0.1203
     32813     42335  26.419 158.446  20.028  0.1215
     32813    429132  26.419 158.846  20.041  0.1213
     32813    457957  26.419 149.896  19.844  0.1268
     32813    464811  26.419 155.986  18.320  0.1117
     32813     60143  26.419 150.966  19.617  0.1243
     32813   1079686  26.419 159.016  19.635  0.1184
     32813    185825  26.419 148.546  19.048  0.1222
     32813    185905  26.419 156.036  19.710  0.1211
     32813    186125  26.419 153.526  18.957  0.1178
     32813   1910382  26.419 158.726  20.630  0.1254
     32813   2207281  26.419 163.556  19.438  0.1140
     32813   2207285  26.419 166.926  19.357  0.1113
     32813   2207641  26.419 161.886  18.624  0.1098
     32813   2207654  26.419 168.076  19.381  0.1107
     32813    240178  26.419 145.576  18.825  0.1229
     32813    240395  26.419 142.546  19.164  0.1279
     32813    240565  26.419 146.076  18.825  0.1225
     32813    255566  26.419 163.946  19.951  0.1171
     32813    258090  26.419 161.806  19.905  0.1183
     32813    270852  26.419 161.986  19.738  0.1170
     32813    272086  26.419 163.936  19.756  0.1158
     32813    402087  26.419 163.946  19.951  0.1171
     32813     43594  26.419 163.336  19.938  0.1174
     32813    188021  26.419 159.036  19.604  0.1182
     32813   2151156  26.419 159.776  18.649  0.1113
     32813   2171029  26.419 157.076  18.827  0.1143
     32813    255618  26.419 168.856  19.666  0.1120
     32813    255826  26.419 168.726  19.469  0.1108
     32813    257369  26.419 166.886  19.650  0.1132
     32813    257525  26.419 168.856  19.666  0.1120
     32813    271097  26.419 166.886  19.650  0.1132
     32813    400224  26.419 151.716  18.657  0.1170
     32813    444083  26.419 151.566  18.957  0.1192
     32813     62266  26.419 154.036  21.146  0.1327
     32813     62903  26.419 154.036  21.146  0.1327
     32813   1910385  26.419 166.816  20.678  0.1198
     32813   2207655  26.419 176.636  19.201  0.1044
     32813    270227  26.419 171.926  19.725  0.1104
     32813    270567  26.419 173.496  19.482  0.1080
     32813    271034  26.419 172.686  19.733  0.1100
     32813    360202  26.419 162.056  19.508  0.1155
     32813    366925  26.419 155.006  18.811  0.1157
     32813    402853  26.419 174.246  19.497  0.1076
     32813    147077  26.419 169.526  19.785  0.1123
     32813   1767162  26.419 161.216  19.650  0.1170
     32813    179590  26.419 158.286  18.725  0.1128
     32813   1910386  26.419 179.186  18.866  0.1010
     32813    158595  26.419 172.316  19.569  0.1092
     32813   1767159  26.419 174.016  19.279  0.1064
     32813   1767163  26.419 165.776  19.560  0.1133
     32813    180233  26.419 162.066  18.635  0.1097
     32813   1765111  26.419 176.816  19.513  0.1062
     32813    181085  26.419 165.145  18.545  0.1072
     32813   1767160  26.419 179.725  19.058  0.1019
     32813   1767164  26.419 184.265  18.818  0.0981
     32813   1767166  26.419 184.265  18.818  0.0981
     32813   1767168  26.419 184.265  18.818  0.0981
     32813   2146813  26.419 184.265  19.313  0.1009
     32813   1767161  26.419 182.705  18.995  0.0999
     32813   1767165  26.419 187.835  18.728  0.0958
     32813   1767167  26.419 187.245  18.711  0.0960
     32813    360666  26.419 178.845  18.209  0.0973
     32813    455288  26.419 187.005  17.662  0.0902
   2436555    554031  42.199  39.119  18.629  0.2972
   2436555    175782  42.199  47.899  23.848  0.3600
   2436555    270177  42.199  46.879  40.468  0.8325
   2436555     30713  42.199  49.749  28.846  0.4571
   2436555    156131  42.199  47.889  25.167  0.3877
   2436555   1794855  42.199  49.839  28.027  0.4378
   2436555    273170  42.199  51.179  41.959  0.8160
   2436555    434785  42.199  54.389  26.590  0.3799
   2436555     90063  42.199  45.299  18.455  0.2673
   2436555     10780  42.199  52.238  22.250  0.3082
   2436555    154695  42.199  50.828  23.576  0.3395
   2436555    287052  42.199  56.428  30.666  0.4512
   2436555    345185  42.199  48.358  18.321  0.2536
   2436555     10961  42.199  55.798  22.320  0.2949
   2436555    153919  42.199  54.878  26.429  0.3741
   2436555    154068  42.199  60.618  30.556  0.4228
   2436555    154566  42.199  48.128  20.162  0.2873
   2436555   1923532  42.199  54.888  22.603  0.3035
   2436555   1923535  42.199  55.178  21.789  0.2883
   2436555    250403  42.199  61.178  25.792  0.3324
   2436555    343324  42.199  55.188  25.224  0.3495
   2436555     47482  42.199  62.118  26.486  0.3403
   2436555    609579  42.199  55.798  21.754  0.2853
   2436555     90997  42.199  59.368  32.902  0.4792
   2436555     94249  42.199  51.418  18.220  0.2417
   2436555     10602  42.199  59.858  22.300  0.2796
   2436555    154047  42.199  51.188  20.034  0.2731
   2436555    157842  42.199  51.188  19.877  0.2704
   2436555    158352  42.199  54.478  18.060  0.2297
   2436555    160893  42.199  65.738  26.016  0.3176
   2436555   1672288  42.199  58.838  25.932  0.3453
   2436555   1824784  42.199  68.718  25.893  0.3045
   2436555    359122  42.199  51.188  19.591  0.2655
   2436555    571073  42.199  56.858  24.075  0.3211
   2436555    593494  42.199  59.178  21.892  0.2754
   2436555    593734  42.199  59.178  21.307  0.2661
   2436555     73307  42.199  65.738  26.558  0.3264
   2436555   1084132  42.199  65.738  28.674  0.3618
   2436555   1098230  42.199  65.888  24.522  0.2934
   2436555   1411979  42.199  62.108  24.677  0.3099
   2436555    152126  42.199  61.758  20.914  0.2519
   2436555    155188  42.199  57.538  18.032  0.2207
   2436555    157328  42.199  64.298  25.411  0.3134
   2436555    158780  42.199  69.178  25.375  0.2951
   2436555    160933  42.199  69.858  26.511  0.3099
   2436555   1824777  42.199  74.058  25.794  0.2851
   2436555   1824785  42.199  72.868  26.365  0.2972
   2436555   1923526  42.199  67.628  26.215  0.3135
   2436555    229429  42.199  62.368  25.903  0.3293
   2436555     24665  42.199  68.878  28.029  0.3375
   2436555    256694  42.199  70.628  41.359  0.5787
   2436555    350878  42.199  64.318  25.123  0.3087
   2436555    402377  42.199  71.118  27.758  0.3244
   2436555    429136  42.199  65.408  41.479  0.6272
   2436555    594138  42.199  62.478  21.487  0.2583
   2436555    595158  42.199  69.178  26.094  0.3060
   2436555    608151  42.199  79.648  29.200  0.3152
   2436555    610739  42.199  63.058  21.923  0.2631
   2436555   1201353  42.199  72.728  26.587  0.3010
   2436555      1241  42.199  65.908  26.176  0.3195
   2436555    129198  42.199  76.828  33.079  0.3849
   2436555    152122  42.199  57.308  19.632  0.2458
   2436555    156071  42.199  60.598  17.859  0.2103
   2436555    157273  42.199  57.308  19.351  0.2414
   2436555    157843  42.199  57.308  19.789  0.2482
   2436555   1632411  42.199  76.748  30.279  0.3415
   2436555   1824778  42.199  78.248  26.254  0.2787
   2436555   1915534  42.199  70.218  23.297  0.2614
   2436555   1923525  42.199  72.058  30.287  0.3607
   2436555   1923528  42.199  72.978  29.657  0.3468
   2436555   2376800  42.199  72.688  30.961  0.3689
   2436555   2432045  42.199  90.848  23.544  0.2150
   2436555    319231  42.199  68.848  24.517  0.2833
   2436555    346574  42.199  67.348  24.906  0.2943
   2436555    348302  42.199  72.508  25.456  0.2852
   2436555       505  42.199  67.088  26.707  0.3234
   2436555    593988  42.199  73.118  26.087  0.2924
   2436555    608689  42.199  66.278  21.535  0.2477
   2436555       657  42.199  66.278  21.377  0.2454
   2436555   1085672  42.199  74.738  31.122  0.3627
   2436555   1172775  42.199  77.018  27.186  0.2954
   2436555   1189234  42.199  97.068  21.796  0.1855
   2436555   1222552  42.199  80.908  30.456  0.3287
   2436555    127508  42.199  77.418  24.140  0.2528
   2436555     14638  42.199  74.618  24.095  0.2599
   2436555    155314  42.199  63.658  17.781  0.2019
   2436555    157217  42.199  67.878  20.583  0.2300
   2436555   1632412  42.199  80.958  30.266  0.3258
   2436555   1632413  42.199  80.958  34.275  0.3856
   2436555   1632414  42.199  80.958  33.158  0.3684
   2436555   1915535  42.199  70.188  22.200  0.2462
   2436555   1923521  42.199  73.398  23.930  0.2610
   2436555   1923523  42.199  81.628  33.357  0.3687
   2436555   1923524  42.199  75.938  28.706  0.3210
   2436555   1923529  42.199  78.428  29.676  0.3263
   2436555   1923531  42.199  79.258  29.872  0.3262
   2436555   2203551  42.199  75.568  23.160  0.2448
   2436555   2376801  42.199  81.698  30.940  0.3328
   2436555   2376804  42.199  79.578  31.755  0.3527
   2436555   2391541  42.199  74.708  28.695  0.3253
   2436555    260374  42.199  77.518  25.831  0.2751
   2436555    346230  42.199  76.338  25.493  0.2740
   2436555    360953  42.199  81.998  28.490  0.2977
   2436555       445  42.199  76.438  25.409  0.2725
   2436555    462605  42.199  65.938  25.916  0.3152
   2436555       564  42.199  76.338  28.104  0.3108
   2436555       643  42.199  77.678  28.248  0.3083
   2436555      6437  42.199  82.828  31.058  0.3305
   2436555       648  42.199  75.598  26.361  0.2883
   2436555       654  42.199  82.828  30.681  0.3252
   2436555       900  42.199  70.858  21.351  0.2328
   2436555   1090197  42.199  78.768  26.438  0.2797
   2436555   1090198  42.199  78.768  29.008  0.3154
   2436555   1091782  42.199  85.598  25.781  0.2527
   2436555   1092118  42.199  85.598  25.355  0.2475
   2436555   1092598  42.199  85.598  26.635  0.2633
   2436555   1092767  42.199  79.998  25.784  0.2674
   2436555   1093044  42.199  85.628  26.192  0.2577
   2436555   1093058  42.199  85.598  26.346  0.2597
   2436555   1093607  42.199  79.998  28.283  0.3012
   2436555      1125  42.199  85.288  32.848  0.3471
   2436555     11603  42.199  83.708  25.827  0.2581
   2436555   1628227  42.199  80.288  25.222  0.2593
   2436555   1643900  42.199  98.048  25.543  0.2227
   2436555   1643901  42.199 100.378  25.972  0.2227
   2436555   1923530  42.199  82.928  32.937  0.3573
   2436555   1923533  42.199  82.798  28.354  0.2934
   2436555   1923534  42.199  78.608  27.685  0.2973
   2436555   2112371  42.199 103.518  24.917  0.2063
   2436555     21731  42.199  87.818  24.331  0.2302
   2436555   2204360  42.199  79.098  27.346  0.2911
   2436555   2432039  42.199 116.908  21.365  0.1551
   2436555   2441619  42.199  82.258  32.311  0.3506
   2436555   3094130  42.199  75.588  29.344  0.3318
   2436555   3094213  42.199  78.028  29.367  0.3232
   2436555    329685  42.199  98.038  25.037  0.2173
   2436555    434684  42.199  80.648  27.336  0.2862
   2436555    444353  42.199  86.908  28.469  0.2829
   2436555       451  42.199  81.918  38.428  0.4485
   2436555       511  42.199  73.458  26.059  0.2908
   2436555    551340  42.199  78.768  26.955  0.2867
   2436555    559251  42.199  78.768  27.684  0.2968
   2436555       629  42.199  80.288  25.446  0.2622
   2436555        71  42.199  80.668  30.463  0.3297
   2436555       855  42.199  77.538  25.511  0.2707
   2436555       908  42.199  80.668  27.922  0.2941
   2436555   1087493  42.199  88.398  31.452  0.3172
   2436555   1088882  42.199  82.988  27.606  0.2829
   2436555   1088898  42.199  83.278  27.622  0.2823
   2436555   1088899  42.199  82.788  27.622  0.2837
   2436555   1090432  42.199  83.948  26.211  0.2623
   2436555   1090527  42.199  89.908  29.281  0.2848
   2436555   1090528  42.199  89.908  26.680  0.2531
   2436555   1091776  42.199  83.948  25.833  0.2575
   2436555   1091778  42.199  89.628  25.710  0.2423
   2436555   1092259  42.199  83.018  30.473  0.3216
   2436555   1092599  42.199  89.858  26.570  0.2519
   2436555   1092600  42.199  83.018  27.653  0.2834
   2436555   1092649  42.199  83.018  30.191  0.3177
   2436555   1092652  42.199  83.018  29.211  0.3043
   2436555   1092662  42.199  83.018  28.929  0.3004
   2436555      1113  42.199  89.468  35.965  0.3758
   2436555     11584  42.199  86.208  25.158  0.2437
   2436555      1172  42.199  90.068  31.813  0.3167
   2436555   1172754  42.199  85.538  27.402  0.2731
   2436555   1242950  42.199  75.578  23.822  0.2535
   2436555   1278116  42.199  91.108  26.556  0.2488
   2436555   1403257  42.199  86.598  23.438  0.2225
   2436555   1493369  42.199  89.628  26.916  0.2566
   2436555    152221  42.199  73.998  20.356  0.2124
   2436555   1617548  42.199  84.058  31.463  0.3319
   2436555   1643902  42.199 103.348  25.617  0.2136
   2436555   1669405  42.199  82.308  27.590  0.2847
   2436555   1669412  42.199  85.488  27.892  0.2795
   2436555   1923522  42.199  88.538  26.840  0.2583
   2436555   1923527  42.199  91.608  28.281  0.2680
   2436555   1935574  42.199  87.908  34.962  0.3675
   2436555   1940414  42.199  78.328  27.009  0.2888
   2436555     22108  42.199  83.948  27.017  0.2725
   2436555   2376803  42.199  87.598  31.637  0.3223
   2436555   2429890  42.199 106.568  24.096  0.1933
   2436555    260823  42.199  94.578  25.497  0.2291
   2436555    264418  42.199  94.858  25.237  0.2257
   2436555    272899  42.199  81.678  28.787  0.3027
   2436555    285802  42.199  84.128  27.823  0.2825
   2436555   3104091  42.199  96.468  30.488  0.2818
   2436555   3104092  42.199  95.748  29.881  0.2765
   2436555   3104093  42.199  96.108  29.702  0.2735
   2436555   3217984  42.199  96.468  30.374  0.2805
   2436555    327306  42.199 102.168  24.584  0.2052
   2436555    327651  42.199 107.768  24.910  0.1992
   2436555    328573  42.199 101.508  27.964  0.2416
   2436555    329268  42.199 107.768  24.910  0.1992
   2436555    329566  42.199 107.768  24.910  0.1992
   2436555    330713  42.199 102.168  24.584  0.2052
   2436555    395110  42.199  88.688  29.122  0.2862
   2436555    404956  42.199  94.578  25.367  0.2277
   2436555       415  42.199  84.658  31.929  0.3364
   2436555    429914  42.199  83.238  24.189  0.2389
   2436555    434001  42.199  87.918  30.866  0.3110
   2436555       516  42.199  89.878  27.438  0.2622
   2436555       534  42.199  90.548  27.420  0.2603
   2436555    539843  42.199  92.338  29.214  0.2774
   2436555    540982  42.199  82.788  25.985  0.2625
   2436555    556506  42.199  89.628  27.487  0.2634
   2436555    560741  42.199  82.788  27.191  0.2780
   2436555    563920  42.199  89.628  26.088  0.2467
   2436555    564144  42.199  89.628  26.088  0.2467
   2436555    564226  42.199  89.628  26.916  0.2566
   2436555    598753  42.199  90.848  25.899  0.2417
   2436555     65849  42.199  83.408  29.517  0.3072
   2436555       715  42.199  89.398  32.714  0.3308
   2436555     92667  42.199 102.168  25.030  0.2097
   2436555     96158  42.199 102.168  24.584  0.2052
   2436555     96732  42.199 102.168  25.030  0.2097
   2436555    100454  42.199  93.238  32.599  0.3170
   2436555   1088900  42.199  87.178  27.439  0.2692
   2436555   1091775  42.199  96.408  27.163  0.2437
   2436555   1091791  42.199  88.248  26.103  0.2502
   2436555   1091793  42.199  88.248  26.746  0.2579
   2436555   1092126  42.199  94.378  25.979  0.2349
   2436555   1092258  42.199  86.758  27.815  0.2750
   2436555   1092377  42.199  94.378  27.671  0.2541
   2436555   1092494  42.199  94.378  27.917  0.2569
   2436555   1092495  42.199  93.728  27.355  0.2520
   2436555   1092496  42.199  88.008  25.953  0.2489
   2436555   1092663  42.199  93.958  27.456  0.2526
   2436555   1092765  42.199  94.378  26.400  0.2396
   2436555   1092766  42.199  94.378  26.536  0.2412
   2436555   1092813  42.199  94.378  25.764  0.2325
   2436555   1093623  42.199  93.688  26.841  0.2461
   2436555   1201203  42.199 107.227  22.383  0.1762
   2436555    157264  42.199  88.988  24.656  0.2315
   2436555   1669406  42.199  85.678  27.470  0.2736
   2436555   1669407  42.199  85.678  27.523  0.2743
   2436555   1669413  42.199  89.218  27.887  0.2694
   2436555   1669414  42.199  89.348  28.347  0.2747
   2436555    167223  42.199  88.238  29.867  0.2970
   2436555   1767153  42.199  92.578  28.471  0.2678
   2436555    193435  42.199 106.037  26.931  0.2220
   2436555   1935437  42.199  96.798  31.677  0.2952
   2436555   1935441  42.199  96.798  29.866  0.2737
   2436555   1935442  42.199  96.798  31.399  0.2918
   2436555   1935444  42.199  91.288  29.981  0.2897
   2436555   1935445  42.199  91.288  31.515  0.3091
   2436555   1935446  42.199  96.798  31.395  0.2918
   2436555   1935571  42.199  91.948  34.792  0.3502
   2436555   1935572  42.199  91.948  34.792  0.3502
   2436555   1935573  42.199  91.948  34.842  0.3509
   2436555    193639  42.199 106.037  26.931  0.2220
   2436555   1940412  42.199  82.188  28.376  0.2955
   2436555   1940418  42.199  82.188  28.228  0.2936
   2436555   1940419  42.199  82.188  27.875  0.2888
   2436555   1940420  42.199  82.188  27.878  0.2889
   2436555    194659  42.199 106.037  26.931  0.2220
   2436555    195706  42.199 106.037  26.931  0.2220
   2436555    213912  42.199  93.478  35.472  0.3540
   2436555   2205811  42.199 107.918  22.343  0.1749
   2436555   2205812  42.199 107.578  22.296  0.1749
   2436555   2205836  42.199 108.378  22.429  0.1750
   2436555    237087  42.199  81.648  25.549  0.2599
   2436555   2432046  42.199 106.858  23.377  0.1860
   2436555   2432052  42.199 108.348  25.510  0.2040
   2436555     25688  42.199  82.118  24.447  0.2448
   2436555    258930  42.199 102.497  26.063  0.2197
   2436555    259765  42.199  98.618  24.919  0.2150
   2436555    267014  42.199  93.638  31.485  0.3017
   2436555    275507  42.199  88.988  24.711  0.2321
   2436555    282424  42.199  94.168  31.190  0.2965
   2436555     28997  42.199  93.638  31.250  0.2988
   2436555    302445  42.199  77.458  24.492  0.2574
   2436555    303313  42.199  99.658  32.679  0.2993
   2436555   3094114  42.199  87.168  28.534  0.2830
   2436555   3238444  42.199  83.258  27.900  0.2860
   2436555   3238446  42.199  82.358  24.491  0.2448
   2436555    328209  42.199 106.177  24.774  0.2004
   2436555    328356  42.199 107.527  28.539  0.2355
   2436555    363581  42.199 106.037  26.931  0.2220
   2436555    364270  42.199 106.037  27.213  0.2249
   2436555    366164  42.199 112.337  26.811  0.2099
   2436555    408868  42.199  98.618  25.180  0.2178
   2436555        42  42.199  93.518  35.852  0.3590
   2436555    435301  42.199 106.037  27.213  0.2249
   2436555    440512  42.199  94.008  32.609  0.3148
   2436555    588119  42.199  85.048  21.247  0.2004
   2436555    593103  42.199  85.138  30.093  0.3095
   2436555    594721  42.199  85.558  30.388  0.3121
   2436555    594731  42.199  85.558  28.194  0.2832
   2436555     64249  42.199  93.598  32.799  0.3184
   2436555     64875  42.199  99.658  32.679  0.2993
   2436555     93321  42.199 106.177  24.714  0.1999
   2436555    104669  42.199  90.378  24.210  0.2234
   2436555    105267  42.199  90.378  24.735  0.2294
   2436555    105594  42.199  85.768  25.335  0.2469
   2436555    106483  42.199  85.768  24.108  0.2321
   2436555   1078642  42.199  82.878  24.155  0.2393
   2436555   1087089  42.199  95.608  31.634  0.2979
   2436555   1090175  42.199  97.738  27.618  0.2459
   2436555   1091069  42.199  98.438  25.895  0.2257
   2436555   1091792  42.199  91.988  26.014  0.2405
   2436555   1092597  42.199  98.438  27.242  0.2402
   2436555   1092650  42.199  91.468  30.236  0.2923
   2436555   1092651  42.199  91.468  29.954  0.2888
   2436555   1092812  42.199  91.618  25.597  0.2365
   2436555   1093294  42.199  98.438  25.474  0.2212
   2436555   1095819  42.199 101.238  31.514  0.2816
   2436555   1243335  42.199  93.548  25.268  0.2287
   2436555   1243366  42.199  93.548  25.402  0.2302
   2436555   1243367  42.199  93.548  25.322  0.2293
   2436555   1243394  42.199  99.367  25.496  0.2197
   2436555   1243395  42.199  99.367  25.496  0.2197
   2436555    140872  42.199  86.698  28.669  0.2860
   2436555    153994  42.199  93.077  24.600  0.2223
   2436555      1626  42.199  95.747  25.842  0.2305
   2436555   1669408  42.199  96.618  27.325  0.2451
   2436555   1669409  42.199  96.618  27.279  0.2446
   2436555   1669415  42.199  93.708  28.227  0.2621
   2436555   1669417  42.199  93.248  28.451  0.2659
   2436555    172233  42.199  90.898  26.844  0.2526
   2436555   1767134  42.199  91.468  29.389  0.2818
   2436555   1923729  42.199  91.647  25.908  0.2400
   2436555   1935438  42.199  93.218  30.083  0.2856
   2436555   1935443  42.199  95.758  29.868  0.2763
   2436555   1935447  42.199 100.408  29.751  0.2636
   2436555   1935448  42.199  94.878  29.871  0.2786
   2436555   2037604  42.199 101.227  24.966  0.2108
   2436555    261551  42.199  95.028  30.275  0.2831
   2436555    263881  42.199 115.597  27.863  0.2144
   2436555    274768  42.199  91.887  24.493  0.2235
   2436555    282829  42.199  97.147  28.988  0.2627
   2436555     28607  42.199  97.147  29.170  0.2648
   2436555     28651  42.199  97.147  29.170  0.2648
   2436555     29808  42.199  97.147  28.988  0.2627
   2436555    302005  42.199  92.828  25.440  0.2321
   2436555    303824  42.199  94.858  30.398  0.2850
   2436555   3094217  42.199  90.158  29.163  0.2826
   2436555    318801  42.199  90.378  24.210  0.2234
   2436555   3289656  42.199  90.488  29.687  0.2882
   2436555   3417585  42.199 105.487  26.711  0.2208
   2436555   3417586  42.199 105.487  26.711  0.2208
   2436555    346993  42.199  93.077  26.774  0.2468
   2436555    435949  42.199  97.967  29.101  0.2620
   2436555    481153  42.199  94.878  28.317  0.2604
   2436555    519240  42.199 113.937  30.201  0.2398
   2436555       549  42.199  92.908  26.959  0.2493
   2436555    569270  42.199  90.028  28.913  0.2799
   2436555    590241  42.199  93.498  25.683  0.2335
   2436555    595180  42.199  90.028  30.367  0.2981
   2436555     62840  42.199  82.298  24.386  0.2436
   2436555     66388  42.199  93.628  30.176  0.2856
   2436555    102416  42.199  89.628  24.334  0.2264
   2436555    102452  42.199  89.628  24.811  0.2318
   2436555    102984  42.199  89.997  24.551  0.2281
   2436555       104  42.199 104.018  27.835  0.2351
   2436555    104994  42.199  95.577  24.071  0.2117
   2436555    105762  42.199 100.037  24.239  0.2054
   2436555    105967  42.199  89.217  25.583  0.2417
   2436555    106545  42.199  94.057  24.798  0.2225
   2436555    106596  42.199  89.768  24.336  0.2261
   2436555   1090176  42.199 102.807  27.231  0.2312
   2436555   1090526  42.199 102.807  29.757  0.2582
   2436555   1094510  42.199  97.507  30.110  0.2747
   2436555   1222553  42.199  99.077  29.813  0.2675
   2436555   1278114  42.199 100.848  26.176  0.2240
   2436555   1278115  42.199 100.848  26.176  0.2240
   2436555    137781  42.199 128.317  27.873  0.1954
   2436555    138989  42.199 128.317  27.873  0.1954
   2436555    150161  42.199  92.298  27.474  0.2567
   2436555    157138  42.199 118.197  28.344  0.2146
   2436555   1669410  42.199  99.907  27.152  0.2362
   2436555   1669416  42.199  97.777  28.331  0.2538
   2436555   1767135  42.199  94.677  29.163  0.2707
   2436555   1767151  42.199 104.617  28.152  0.2372
   2436555   1779058  42.199 114.658  23.784  0.1787
   2436555   1940402  42.199  91.317  27.028  0.2538
   2436555   1940403  42.199  91.317  27.009  0.2536
   2436555   1940404  42.199  91.317  27.009  0.2536
   2436555   1946125  42.199  89.938  29.710  0.2901
   2436555   1946126  42.199  89.938  29.710  0.2901
   2436555   1946253  42.199  89.938  29.723  0.2902
   2436555   2112461  42.199  90.378  24.325  0.2247
   2436555   2432051  42.199 115.617  23.155  0.1720
   2436555    274767  42.199  94.757  24.298  0.2157
   2436555     28833  42.199 100.477  28.913  0.2541
   2436555   3094215  42.199  93.168  28.955  0.2721
   2436555   3221637  42.199  94.588  24.769  0.2211
   2436555    322873  42.199  89.768  24.435  0.2272
   2436555    323562  42.199  89.628  24.398  0.2271
   2436555    343755  42.199 128.317  27.873  0.1954
   2436555    452847  42.199  98.348  36.581  0.3519
   2436555    454890  42.199  98.348  36.577  0.3518
   2436555    467094  42.199 109.738  26.489  0.2112
   2436555    476935  42.199  90.628  29.394  0.2842
   2436555       479  42.199 100.118  29.119  0.2572
   2436555    519609  42.199  94.658  27.091  0.2468
   2436555    549599  42.199  99.018  33.130  0.3065
   2436555    572034  42.199  89.817  23.607  0.2178
   2436555    609328  42.199  96.397  25.536  0.2259
   2436555     62066  42.199  85.798  24.291  0.2342
   2436555     66660  42.199  97.317  28.897  0.2612
   2436555       728  42.199  98.787  30.989  0.2817
   2436555     96429  42.199 116.957  26.142  0.1965
   2436555    101692  42.199  96.617  25.362  0.2235
   2436555    104947  42.199  96.617  26.675  0.2379
   2436555    105515  42.199  94.347  24.462  0.2183
   2436555    105567  42.199  92.637  24.831  0.2257
   2436555    106602  42.199  92.637  24.643  0.2236
   2436555   1087367  42.199 108.147  31.342  0.2634
   2436555   1090186  42.199 106.607  27.385  0.2255
   2436555   1222625  42.199 103.437  29.741  0.2566
   2436555   1276948  42.199 109.827  27.280  0.2187
   2436555   1277312  42.199 109.827  27.241  0.2183
   2436555   1767136  42.199 108.657  29.919  0.2474
   2436555   1767138  42.199 108.657  28.169  0.2296
   2436555   1767140  42.199 108.657  29.691  0.2450
   2436555   1767141  42.199 108.657  28.167  0.2296
   2436555   1767145  42.199 108.857  29.743  0.2452
   2436555   1767146  42.199 108.857  29.971  0.2475
   2436555   1767148  42.199 108.857  28.167  0.2292
   2436555   1767152  42.199 107.527  28.191  0.2320
   2436555   1767154  42.199 108.657  29.919  0.2474
   2436555   1767155  42.199 103.007  29.718  0.2573
   2436555   1767156  42.199 104.107  30.065  0.2586
   2436555   1783890  42.199 100.227  29.030  0.2560
   2436555    191703  42.199 150.947  24.065  0.1423
   2436555   1935436  42.199 102.897  31.432  0.2765
   2436555   1946255  42.199  98.267  30.622  0.2788
   2436555   2037608  42.199  98.687  25.343  0.2193
   2436555   2146484  42.199 108.657  30.736  0.2559
   2436555   2146804  42.199 108.657  29.840  0.2466
   2436555   2146805  42.199 108.657  29.779  0.2460
   2436555   2146809  42.199 108.657  31.030  0.2590
   2436555   2146812  42.199 108.657  29.251  0.2405
   2436555    264761  42.199  89.797  24.191  0.2244
   2436555    268258  42.199 106.327  25.848  0.2107
   2436555    283036  42.199 105.667  29.201  0.2461
   2436555    302196  42.199  97.627  24.337  0.2107
   2436555    304714  42.199  89.117  24.181  0.2257
   2436555    316068  42.199 120.987  26.713  0.1957
   2436555    318659  42.199 120.987  27.065  0.1988
   2436555    319000  42.199  98.237  24.685  0.2133
   2436555    340816  42.199  99.897  25.200  0.2156
   2436555    352375  42.199  99.667  26.563  0.2304
   2436555    421026  42.199  97.087  26.754  0.2377
   2436555    423666  42.199 100.987  25.730  0.2191
   2436555    432144  42.199  88.037  24.240  0.2287
   2436555    476108  42.199  94.467  29.632  0.2768
   2436555    517140  42.199 100.227  29.066  0.2564
   2436555        54  42.199  95.847  26.908  0.2421
   2436555    555146  42.199 105.127  27.682  0.2314
   2436555    558467  42.199 103.147  33.068  0.2945
   2436555    563451  42.199 103.147  31.512  0.2768
   2436555    597528  42.199  99.297  25.416  0.2189
   2436555     60401  42.199  92.447  24.393  0.2212
   2436555     61120  42.199  92.447  24.340  0.2207
   2436555       621  42.199  99.297  28.940  0.2571
   2436555     62596  42.199 100.987  25.730  0.2191
   2436555     62804  42.199  97.627  24.337  0.2107
   2436555     62948  42.199  92.447  24.133  0.2184
   2436555      1000  42.199  99.967  27.741  0.2424
   2436555    102331  42.199 101.557  24.959  0.2101
   2436555     11879  42.199 106.107  24.815  0.2009
   2436555   1201190  42.199 106.047  27.621  0.2290
   2436555   1222554  42.199 108.297  29.578  0.2446
   2436555   1222624  42.199 108.817  29.611  0.2439
   2436555   1222626  42.199 110.917  29.555  0.2392
   2436555   1259173  42.199 114.527  29.690  0.2337
   2436555   1259174  42.199 114.527  29.690  0.2337
   2436555   1277034  42.199 112.957  27.179  0.2124
   2436555   1277035  42.199 112.957  27.179  0.2124
   2436555   1278201  42.199 114.127  27.185  0.2105
   2436555   1669411  42.199 107.987  27.007  0.2192
   2436555   1669418  42.199 110.877  26.840  0.2126
   2436555   1669419  42.199 110.877  26.840  0.2126
   2436555   1669420  42.199 110.877  26.844  0.2127
   2436555   1669421  42.199 110.877  26.844  0.2127
   2436555   1669422  42.199 115.167  27.359  0.2104
   2436555   1767137  42.199 112.227  28.050  0.2220
   2436555   1767147  42.199 112.577  28.064  0.2215
   2436555   1767149  42.199 113.117  29.646  0.2359
   2436555   1767157  42.199 106.227  29.754  0.2507
   2436555   1767158  42.199 108.177  30.313  0.2525
   2436555   1909072  42.199 106.207  30.917  0.2631
   2436555   1935416  42.199 104.597  27.032  0.2257
   2436555   1946122  42.199 116.017  25.374  0.1910
   2436555   1946123  42.199 116.017  25.381  0.1911
   2436555   1946254  42.199 101.217  30.430  0.2693
   2436555   2037531  42.199 101.057  27.684  0.2395
   2436555   2207635  42.199 105.617  28.074  0.2345
   2436555   2208420  42.199  96.937  25.727  0.2269
   2436555    236610  42.199 102.847  31.757  0.2803
   2436555   2413154  42.199  99.157  26.673  0.2326
   2436555    241329  42.199  99.217  28.143  0.2485
   2436555    292195  42.199 100.957  27.029  0.2328
   2436555    294502  42.199  92.197  24.125  0.2188
   2436555    302829  42.199 101.387  24.261  0.2033
   2436555    305144  42.199 104.677  24.340  0.1986
   2436555    305313  42.199  92.937  24.067  0.2167
   2436555   3094214  42.199 101.777  29.014  0.2524
   2436555   3094216  42.199 100.887  28.710  0.2510
   2436555    322695  42.199 101.557  24.564  0.2061
   2436555    331603  42.199 109.177  31.443  0.2622
   2436555   3321788  42.199 104.757  25.613  0.2111
   2436555   3321789  42.199 104.757  25.606  0.2110
   2436555   3321790  42.199 104.757  25.606  0.2110
   2436555   3321791  42.199 104.937  25.573  0.2104
   2436555   3321792  42.199 105.177  25.580  0.2100
   2436555   3357041  42.199 109.177  31.444  0.2622
   2436555    393436  42.199 102.847  31.529  0.2778
   2436555    418666  42.199 101.387  24.261  0.2033
   2436555    419912  42.199  96.387  25.254  0.2228
   2436555    426317  42.199  98.687  26.663  0.2334
   2436555    431172  42.199  93.137  24.012  0.2157
   2436555    478617  42.199 105.357  25.095  0.2049
   2436555    558468  42.199 106.737  31.412  0.2673
   2436555     59798  42.199  91.817  24.170  0.2200
   2436555     61231  42.199  92.937  24.067  0.2167
   2436555     61288  42.199 101.387  24.161  0.2023
   2436555       639  42.199 107.947  30.102  0.2508
   2436555     64253  42.199  94.407  24.354  0.2170
   2436555     64334  42.199  91.237  24.150  0.2210
   2436555     64408  42.199  92.197  24.037  0.2178
   2436555     64608  42.199 101.387  24.161  0.2023
   2436555     64896  42.199 104.677  24.340  0.1986
   2436555       716  42.199 105.817  32.591  0.2824
   2436555     74355  42.199 105.967  25.640  0.2093
   2436555       998  42.199 109.177  31.392  0.2616
   2436555    105385  42.199 100.317  26.800  0.2316
   2436555      1108  42.199 112.107  31.058  0.2520
   2436555   1222623  42.199 112.357  29.521  0.2361
   2436555   1222694  42.199 112.717  29.496  0.2352
   2436555   1222695  42.199 112.717  30.366  0.2438
   2436555   1222762  42.199 112.967  30.419  0.2438
   2436555   1222763  42.199 112.717  30.250  0.2426
   2436555   1276859  42.199 117.277  27.084  0.2046
   2436555   1276860  42.199 137.787  27.072  0.1770
   2436555   1276947  42.199 128.007  27.299  0.1910
   2436555   1277125  42.199 118.377  27.040  0.2025
   2436555   1277126  42.199 117.767  26.995  0.2030
   2436555   1277216  42.199 117.767  26.995  0.2030
   2436555   1277311  42.199 123.637  26.920  0.1938
   2436555   1277584  42.199 123.637  26.959  0.1941
   2436555   1277770  42.199 117.767  27.033  0.2034
   2436555   1277854  42.199 117.767  27.033  0.2034
   2436555   1277935  42.199 118.377  27.079  0.2028
   2436555   1278021  42.199 118.377  27.079  0.2028
   2436555   1278112  42.199 118.377  26.942  0.2016
   2436555   1278113  42.199 118.377  27.792  0.2093
   2436555   1278202  42.199 119.267  27.075  0.2015
   2436555   1669423  42.199 115.167  27.364  0.2105
   2436555   1669424  42.199 114.587  26.818  0.2063
   2436555   1669425  42.199 114.587  26.713  0.2054
   2436555   1669426  42.199 114.587  26.736  0.2056
   2436555   1669427  42.199 114.587  26.697  0.2052
   2436555   1767139  42.199 115.567  27.930  0.2151
   2436555   1767144  42.199 116.297  27.928  0.2139
   2436555   1935425  42.199 113.517  26.812  0.2080
   2436555   2031737  42.199 112.727  26.304  0.2045
   2436555   2037528  42.199 104.987  30.191  0.2581
   2436555    210578  42.199 109.377  25.502  0.2023
   2436555   2208419  42.199 106.477  25.489  0.2069
   2436555   2208421  42.199 106.477  24.869  0.2009
   2436555    236587  42.199 106.577  29.925  0.2518
   2436555   2391166  42.199 108.857  28.890  0.2365
   2436555     26880  42.199 104.257  25.368  0.2095
   2436555    287671  42.199 115.407  28.577  0.2215
   2436555    291821  42.199 104.857  24.160  0.1966
   2436555    302886  42.199  98.847  24.244  0.2076
   2436555   3092650  42.199 111.437  28.964  0.2323
   2436555    317900  42.199 100.317  26.538  0.2288
   2436555   3233067  42.199 111.637  28.778  0.2301
   2436555   3238445  42.199 106.047  28.098  0.2339
   2436555   3357042  42.199 113.077  31.323  0.2527
   2436555   3357043  42.199 112.427  31.323  0.2540
   2436555     43064  42.199 106.437  25.365  0.2058
   2436555    476109  42.199 107.867  29.067  0.2402
   2436555    534737  42.199 104.827  26.591  0.2208
   2436555    551347  42.199 113.737  32.688  0.2652
   2436555    556449  42.199 113.737  32.688  0.2652
   2436555    557210  42.199 110.137  32.785  0.2742
   2436555    558339  42.199 113.737  32.692  0.2653
   2436555    571390  42.199 110.627  24.098  0.1872
   2436555     60620  42.199  95.517  25.081  0.2227
   2436555     62421  42.199 100.697  24.147  0.2033
   2436555     62527  42.199  96.197  24.054  0.2104
   2436555     62803  42.199  95.517  23.943  0.2104
   2436555     64124  42.199 104.857  24.144  0.1964
   2436555     64461  42.199 108.567  24.371  0.1928
   2436555     64479  42.199  95.517  24.035  0.2114
   2436555       708  42.199 112.227  34.034  0.2827
   2436555     92337  42.199 127.857  26.867  0.1876
   2436555    105268  42.199 104.097  24.885  0.2050
   2436555    105483  42.199 103.827  24.565  0.2022
   2436555   1222692  42.199 118.707  29.333  0.2229
   2436555   1222693  42.199 117.607  29.434  0.2258
   2436555   1222764  42.199 116.927  29.397  0.2266
   2436555   1259189  42.199 122.047  29.450  0.2185
   2436555   1259190  42.199 122.047  29.450  0.2185
   2436555   1277217  42.199 122.777  27.760  0.2023
   2436555   1277400  42.199 124.067  26.982  0.1937
   2436555   1277585  42.199 120.897  26.906  0.1976
   2436555   1277678  42.199 122.777  27.798  0.2026
   2436555   1277679  42.199 122.777  26.915  0.1949
   2436555   1277769  42.199 122.777  26.921  0.1950
   2436555   1277855  42.199 122.777  29.491  0.2177
   2436555   1278019  42.199 123.637  27.774  0.2012
   2436555   1278020  42.199 122.047  26.959  0.1964
   2436555   1767142  42.199 120.867  27.807  0.2056
   2436555   1767143  42.199 119.857  27.808  0.2071
   2436555   1767150  42.199 120.727  27.825  0.2060
   2436555   1935426  42.199 116.387  26.685  0.2023
   2436555   1935431  42.199 114.547  31.156  0.2481
   2436555   1935435  42.199 117.407  31.052  0.2415
   2436555   1946257  42.199 108.807  30.188  0.2499
   2436555   1946745  42.199 127.377  27.424  0.1929
   2436555   2031874  42.199 112.547  29.851  0.2390
   2436555   2146801  42.199 119.597  29.440  0.2224
   2436555   2146802  42.199 119.597  29.614  0.2240
   2436555   2146803  42.199 119.597  29.580  0.2237
   2436555   2146806  42.199 119.597  29.475  0.2228
   2436555   2146807  42.199 119.597  30.443  0.2318
   2436555   2146808  42.199 119.597  30.398  0.2313
   2436555   2146810  42.199 119.597  30.723  0.2344
   2436555   2146811  42.199 119.597  30.688  0.2341
   2436555   2207637  42.199 113.277  28.144  0.2210
   2436555   2208417  42.199 109.017  27.358  0.2209
   2436555   2208424  42.199 109.277  25.376  0.2012
   2436555   2208436  42.199 109.277  27.363  0.2205
   2436555   2391167  42.199 113.067  28.946  0.2291
   2436555   2413153  42.199 105.997  26.498  0.2177
   2436555    294087  42.199 109.647  24.050  0.1882
   2436555    294349  42.199 100.697  23.937  0.2012
   2436555    304888  42.199 108.827  23.990  0.1888
   2436555    320178  42.199 103.827  24.785  0.2044
   2436555   3233142  42.199 136.167  30.399  0.2054
   2436555   3357024  42.199 117.347  31.153  0.2426
   2436555   3357035  42.199 116.177  31.153  0.2449
   2436555   3358509  42.199 107.927  29.700  0.2466
   2436555    402143  42.199 107.277  25.523  0.2059
   2436555    430502  42.199 109.047  24.390  0.1923
   2436555    476839  42.199 107.277  23.569  0.1872
   2436555    482496  42.199 104.857  23.202  0.1873
   2436555    490632  42.199 107.277  23.567  0.1872
   2436555        51  42.199 117.547  32.423  0.2546
   2436555    515472  42.199 112.937  25.403  0.1958
   2436555    516088  42.199 107.277  25.522  0.2059
   2436555    537218  42.199 106.727  26.540  0.2169
   2436555    550337  42.199 113.387  32.709  0.2662
   2436555    556450  42.199 117.777  32.568  0.2556
   2436555    571391  42.199 113.457  23.485  0.1777
   2436555     60360  42.199 101.977  23.827  0.1980
   2436555     60435  42.199 111.317  24.241  0.1875
   2436555     61070  42.199 104.017  23.839  0.1948
   2436555     62660  42.199 104.457  24.028  0.1959
   2436555     62716  42.199 110.407  24.057  0.1871
   2436555     63631  42.199 101.077  23.875  0.2000
   2436555     64100  42.199 102.917  24.339  0.2015
   2436555     64235  42.199  98.747  23.859  0.2038
   2436555     64259  42.199  99.337  23.838  0.2025
   2436555     64773  42.199  99.337  24.995  0.2145
   2436555    101691  42.199 116.907  23.375  0.1722
   2436555    102840  42.199 114.327  23.765  0.1790
   2436555    105669  42.199 108.427  24.682  0.1960
   2436555    105952  42.199 108.847  25.751  0.2055
   2436555      1112  42.199 113.117  32.380  0.2634
   2436555   1242923  42.199 112.947  29.016  0.2301
   2436555   1277401  42.199 127.937  29.455  0.2094
   2436555   1277491  42.199 127.937  29.177  0.2070
   2436555   1277492  42.199 133.827  29.383  0.2004
   2436555     19215  42.199 140.187  27.459  0.1772
   2436555   1935439  42.199 116.367  29.465  0.2282
   2436555   1935440  42.199 119.227  29.469  0.2233
   2436555   2031884  42.199 120.817  29.653  0.2223
   2436555   2179217  42.199 121.087  32.070  0.2444
   2436555   2179222  42.199 121.087  30.315  0.2280
   2436555    219916  42.199 129.807  31.740  0.2263
   2436555   2207661  42.199 121.827  26.347  0.1914
   2436555   2208418  42.199 116.917  29.850  0.2309
   2436555   2208423  42.199 114.087  25.879  0.1985
   2436555    241330  42.199 111.547  27.108  0.2141
   2436555    255621  42.199 118.287  27.371  0.2056
   2436555     30008  42.199 114.657  27.115  0.2090
   2436555    303369  42.199 108.717  23.980  0.1889
   2436555    318320  42.199 107.837  25.365  0.2035
   2436555    322678  42.199 117.137  24.209  0.1792
   2436555   3357049  42.199 125.957  31.178  0.2276
   2436555    440864  42.199 107.967  25.698  0.2065
   2436555    449040  42.199 101.787  23.703  0.1971
   2436555    552026  42.199 122.057  32.470  0.2464
   2436555    559061  42.199 117.137  32.588  0.2571
   2436555    562894  42.199 121.367  30.912  0.2330
   2436555    570695  42.199 116.377  23.178  0.1712
   2436555     59715  42.199 110.647  24.229  0.1884
   2436555     59931  42.199 113.297  23.939  0.1820
   2436555     60509  42.199 106.637  23.824  0.1906
   2436555     62312  42.199 106.637  23.917  0.1915
   2436555     62592  42.199 108.717  23.980  0.1889
   2436555     62726  42.199 106.637  23.915  0.1914
   2436555     64021  42.199 108.147  23.802  0.1881
   2436555     64317  42.199 101.917  23.713  0.1969
   2436555     64667  42.199 106.637  24.830  0.2002
   2436555     64775  42.199 102.477  23.714  0.1960
   2436555     64799  42.199 106.887  23.691  0.1889
   2436555       726  42.199 118.397  28.786  0.2184
   2436555        85  42.199 121.137  29.662  0.2219
   2436555    102384  42.199 121.457  25.453  0.1842
   2436555    102929  42.199 121.457  23.381  0.1667
   2436555    103027  42.199 121.137  23.461  0.1677
   2436555    103828  42.199 118.187  23.413  0.1709
   2436555    104344  42.199 120.897  25.283  0.1835
   2436555    104618  42.199 121.457  25.185  0.1819
   2436555    104808  42.199 120.897  25.027  0.1813
   2436555    104809  42.199 121.137  25.170  0.1822
   2436555    107293  42.199 120.897  23.354  0.1671
   2436555     12713  42.199 125.017  32.675  0.2429
   2436555   1632174  42.199 118.417  28.461  0.2154
   2436555   1935432  42.199 121.807  30.912  0.2323
   2436555    194206  42.199 119.677  29.672  0.2244
   2436555    196169  42.199 120.167  29.579  0.2228
   2436555    199824  42.199 131.037  28.896  0.2002
   2436555   2113738  42.199 111.497  23.668  0.1820
   2436555   2158815  42.199 119.447  27.770  0.2074
   2436555   2158822  42.199 118.507  28.203  0.2129
   2436555   2158823  42.199 117.807  27.828  0.2105
   2436555   2158824  42.199 117.417  27.864  0.2115
   2436555   2158834  42.199 118.507  28.181  0.2126
   2436555   2207658  42.199 123.877  25.411  0.1807
   2436555   2207659  42.199 124.087  25.525  0.1813
   2436555   2208422  42.199 119.297  25.278  0.1856
   2436555   2208426  42.199 118.677  24.842  0.1826
   2436555   2208427  42.199 118.347  26.348  0.1963
   2436555   2208429  42.199 126.887  29.770  0.2137
   2436555   2208430  42.199 126.887  30.294  0.2183
   2436555   2431120  42.199 127.317  32.346  0.2358
   2436555    255220  42.199 122.957  27.455  0.1994
   2436555    255827  42.199 122.437  27.355  0.1993
   2436555    256471  42.199 122.437  27.355  0.1993
   2436555    256653  42.199 121.867  28.151  0.2071
   2436555    270209  42.199 121.867  27.462  0.2010
   2436555     27979  42.199 125.977  24.780  0.1728
   2436555    291394  42.199 110.417  24.478  0.1910
   2436555    291847  42.199 111.897  23.864  0.1832
   2436555    291882  42.199 110.957  25.322  0.1981
   2436555    293033  42.199 116.347  23.754  0.1762
   2436555    294519  42.199 110.417  24.789  0.1939
   2436555    302468  42.199 120.317  24.430  0.1769
   2436555    304027  42.199 112.807  25.800  0.1997
   2436555    314968  42.199 142.787  25.568  0.1604
   2436555    320174  42.199 118.187  23.413  0.1709
   2436555    321320  42.199 121.137  25.434  0.1844
   2436555    321709  42.199 120.897  25.027  0.1813
   2436555   3357027  42.199 125.767  30.961  0.2260
   2436555   3357045  42.199 127.067  30.887  0.2232
   2436555    370128  42.199 120.167  29.852  0.2253
   2436555    372453  42.199 119.677  29.943  0.2270
   2436555    402422  42.199 122.957  27.861  0.2029
   2436555    418658  42.199 110.417  24.446  0.1907
   2436555    418691  42.199 111.497  23.668  0.1820
   2436555    444307  42.199 109.877  23.722  0.1848
   2436555    558933  42.199 125.237  32.348  0.2395
   2436555    559060  42.199 123.197  32.348  0.2431
   2436555    559206  42.199 116.577  26.612  0.2014
   2436555    561489  42.199 125.237  32.671  0.2424
   2436555    571174  42.199 119.377  22.954  0.1656
   2436555    571389  42.199 119.377  22.954  0.1656
   2436555     59733  42.199 119.287  23.709  0.1721
   2436555     60383  42.199 110.647  23.797  0.1844
   2436555     60559  42.199 119.287  23.807  0.1729
   2436555     61396  42.199 110.957  23.824  0.1842
   2436555     61792  42.199 123.297  24.063  0.1701
   2436555     62115  42.199 110.417  23.805  0.1848
   2436555     62741  42.199 111.897  23.864  0.1832
   2436555     62949  42.199 104.887  23.583  0.1910
   2436555     63036  42.199 110.417  24.332  0.1897
   2436555     64884  42.199 110.957  24.156  0.1873
   2436555     65518  42.199 110.417  24.500  0.1912
   2436555     96471  42.199 142.787  25.895  0.1628
   2436555    101634  42.199 123.767  24.867  0.1762
   2436555    101748  42.199 124.807  23.596  0.1645
   2436555    102390  42.199 122.377  23.301  0.1649
   2436555    102925  42.199 124.477  23.287  0.1624
   2436555    107162  42.199 124.477  23.181  0.1615
   2436555   1079180  42.199 124.007  31.761  0.2362
   2436555   1201207  42.199 166.276  20.097  0.1067
   2436555   1259172  42.199 128.857  31.560  0.2262
   2436555   1632158  42.199 121.737  28.341  0.2090
   2436555   1935433  42.199 128.857  30.705  0.2188
   2436555   1935434  42.199 128.857  30.705  0.2188
   2436555    195927  42.199 123.967  26.814  0.1924
   2436555    196370  42.199 123.967  27.535  0.1986
   2436555    197796  42.199 123.187  27.519  0.1996
   2436555   2031873  42.199 125.967  29.648  0.2140
   2436555   2031876  42.199 132.297  29.451  0.2031
   2436555   2031877  42.199 132.297  29.451  0.2031
   2436555   2031885  42.199 132.057  29.408  0.2030
   2436555   2112451  42.199 124.477  23.471  0.1639
   2436555   2158816  42.199 122.827  27.059  0.1961
   2436555   2158817  42.199 128.317  26.698  0.1856
   2436555   2158818  42.199 128.317  26.698  0.1856
   2436555   2158819  42.199 122.107  26.832  0.1952
   2436555   2158820  42.199 127.837  26.712  0.1864
   2436555   2158821  42.199 127.837  26.712  0.1864
   2436555   2158825  42.199 121.687  28.122  0.2071
   2436555   2158826  42.199 120.977  27.723  0.2047
   2436555   2158827  42.199 120.567  27.746  0.2055
   2436555   2158831  42.199 121.117  26.915  0.1973
   2436555   2158832  42.199 120.547  26.782  0.1970
   2436555   2158833  42.199 120.207  26.796  0.1976
   2436555   2171023  42.199 123.567  27.648  0.2002
   2436555   2171024  42.199 122.837  27.607  0.2009
   2436555   2207638  42.199 127.777  27.674  0.1945
   2436555   2207639  42.199 127.777  27.668  0.1944
   2436555   2207660  42.199 128.577  25.394  0.1747
   2436555   2208425  42.199 125.927  27.117  0.1923
   2436555   2208428  42.199 123.647  25.424  0.1811
   2436555   2208432  42.199 131.827  30.698  0.2142
   2436555   2208435  42.199 126.517  29.480  0.2117
   2436555    239975  42.199 120.547  28.105  0.2087
   2436555    240352  42.199 121.537  28.217  0.2082
   2436555    255567  42.199 126.087  27.212  0.1929
   2436555    257536  42.199 126.407  27.927  0.1985
   2436555    271073  42.199 125.377  27.236  0.1941
   2436555    271702  42.199 126.517  26.533  0.1866
   2436555    272302  42.199 125.517  28.006  0.2005
   2436555    272546  42.199 126.087  27.212  0.1929
   2436555    303737  42.199 123.067  23.736  0.1677
   2436555    305338  42.199 113.287  23.952  0.1821
   2436555    307609  42.199 129.177  27.319  0.1896
   2436555    316968  42.199 122.377  23.301  0.1649
   2436555    393718  42.199 123.047  29.499  0.2173
   2436555    394015  42.199 121.387  28.586  0.2117
   2436555    403804  42.199 126.647  27.361  0.1934
   2436555    420108  42.199 125.367  23.521  0.1633
   2436555    427836  42.199 126.647  27.751  0.1967
   2436555    446885  42.199 115.317  24.209  0.1816
   2436555    534512  42.199 120.547  28.343  0.2109
   2436555    535631  42.199 122.997  28.100  0.2050
   2436555    536991  42.199 120.547  26.497  0.1945
   2436555    539093  42.199 122.997  28.338  0.2071
   2436555    540633  42.199 125.747  26.613  0.1883
   2436555    550818  42.199 128.007  32.228  0.2336
   2436555    551888  42.199 128.007  32.228  0.2336
   2436555    563055  42.199 126.787  30.692  0.2219
   2436555     92333  42.199 146.907  29.286  0.1832
   2436555     94454  42.199 134.107  32.434  0.2254
   2436555   1078240  42.199 127.737  31.641  0.2288
   2436555   1078745  42.199 128.327  29.332  0.2077
   2436555   1200406  42.199  56.368  22.208  0.2908
   2436555      1627  42.199 131.847  26.305  0.1780
   2436555   1910383  42.199 133.787  28.347  0.1920
   2436555   2158778  42.199 130.207  26.314  0.1801
   2436555   2158828  42.199 124.897  27.573  0.1976
   2436555   2158829  42.199 124.167  27.558  0.1985
   2436555   2158830  42.199 123.717  27.559  0.1992
   2436555   2158835  42.199 130.467  26.337  0.1800
   2436555   2158836  42.199 130.467  26.337  0.1800
   2436555   2171015  42.199 126.637  27.374  0.1935
   2436555   2171019  42.199 127.467  27.514  0.1936
   2436555   2171033  42.199 126.527  27.873  0.1979
   2436555   2171049  42.199 126.217  27.710  0.1969
   2436555   2207640  42.199 131.787  27.585  0.1884
   2436555   2207662  42.199 132.447  26.278  0.1771
   2436555   2207663  42.199 132.656  26.329  0.1773
   2436555   2207666  42.199 135.676  29.389  0.1979
   2436555   2207668  42.199 134.896  27.740  0.1857
   2436555   2208431  42.199 135.676  28.533  0.1911
   2436555   2208434  42.199 135.676  30.242  0.2048
   2436555   2208437  42.199 121.357  27.163  0.1992
   2436555    256016  42.199 130.237  27.097  0.1864
   2436555    257534  42.199 131.137  27.939  0.1922
   2436555    269995  42.199 130.197  30.605  0.2158
   2436555    271280  42.199 132.927  27.035  0.1826
   2436555    292275  42.199 117.257  23.310  0.1712
   2436555    305371  42.199 127.047  23.888  0.1643
   2436555    328114  42.199 142.156  26.745  0.1697
   2436555   3290012  42.199 129.187  28.397  0.1986
   2436555    417215  42.199 127.047  25.869  0.1804
   2436555    451821  42.199 184.636  23.111  0.1134
   2436555    534958  42.199 124.097  26.380  0.1885
   2436555    537219  42.199 129.717  27.998  0.1945
   2436555    540634  42.199 129.717  28.236  0.1965
   2436555    556782  42.199 129.717  26.497  0.1822
   2436555    558663  42.199 131.597  30.572  0.2135
   2436555    559557  42.199 130.937  32.108  0.2277
   2436555    570033  42.199 126.757  22.714  0.1553
   2436555     62050  42.199 127.247  23.857  0.1639
   2436555     64059  42.199 126.017  23.690  0.1639
   2436555     64247  42.199 120.057  23.452  0.1690
   2436555     64406  42.199 123.927  23.552  0.1652
   2436555     85606  42.199 140.307  30.317  0.1992
   2436555    105071  42.199 133.137  23.041  0.1513
   2436555   1455766  42.199 123.797  22.041  0.1531
   2436555    196598  42.199 131.707  27.611  0.1887
   2436555   2158772  42.199 134.977  26.259  0.1740
   2436555   2158773  42.199 134.656  26.229  0.1741
   2436555   2158774  42.199 134.477  26.219  0.1743
   2436555   2158779  42.199 134.667  26.406  0.1755
   2436555   2158780  42.199 134.667  26.309  0.1747
   2436555   2158781  42.199 134.667  26.088  0.1730
   2436555   2158782  42.199 134.477  26.232  0.1744
   2436555   2158786  42.199 130.467  26.346  0.1801
   2436555   2158788  42.199 135.146  26.351  0.1745
   2436555   2158814  42.199 130.507  27.753  0.1915
   2436555   2158837  42.199 134.977  26.592  0.1766
   2436555   2158838  42.199 134.477  26.360  0.1754
   2436555   2158839  42.199 134.977  26.390  0.1750
   2436555   2158840  42.199 134.656  26.384  0.1753
   2436555   2158841  42.199 134.477  26.300  0.1749
   2436555   2171016  42.199 131.337  27.344  0.1870
   2436555   2171020  42.199 140.497  29.477  0.1924
   2436555   2171021  42.199 132.167  27.448  0.1868
   2436555   2171022  42.199 129.217  27.394  0.1902
   2436555   2171026  42.199 136.936  27.840  0.1840
   2436555   2171030  42.199 144.866  27.407  0.1717
   2436555   2171031  42.199 144.866  27.407  0.1717
   2436555   2171034  42.199 130.507  27.771  0.1916
   2436555   2171035  42.199 130.507  27.786  0.1917
   2436555   2171038  42.199 131.057  27.786  0.1910
   2436555   2171039  42.199 131.057  27.899  0.1919
   2436555   2171042  42.199 130.737  27.765  0.1913
   2436555   2171043  42.199 130.737  27.858  0.1920
   2436555   2171046  42.199 130.697  27.783  0.1915
   2436555   2171048  42.199 130.697  27.899  0.1924
   2436555   2171050  42.199 130.507  27.492  0.1893
   2436555   2171215  42.199 129.297  27.726  0.1928
   2436555   2178582  42.199 136.567  26.062  0.1707
   2436555   2207278  42.199 139.976  30.180  0.1986
   2436555   2207279  42.199 140.186  30.180  0.1983
   2436555   2207280  42.199 140.016  29.764  0.1952
   2436555   2207656  42.199 140.376  29.632  0.1937
   2436555   2207657  42.199 140.586  29.654  0.1937
   2436555   2207664  42.199 137.146  26.320  0.1720
   2436555   2207665  42.199 132.447  26.361  0.1778
   2436555   2207669  42.199 139.286  29.330  0.1928
   2436555   2208433  42.199 140.766  29.271  0.1904
   2436555   2323582  42.199 141.587  25.781  0.1632
   2436555    236788  42.199 131.247  29.336  0.2036
   2436555    238503  42.199 116.577  26.456  0.1999
   2436555    255619  42.199 136.067  26.874  0.1775
   2436555    256474  42.199 134.887  27.277  0.1821
   2436555    256651  42.199 133.847  30.497  0.2095
   2436555    256659  42.199 135.527  27.381  0.1821
   2436555    270387  42.199 134.957  28.529  0.1920
   2436555    271449  42.199 135.527  27.775  0.1852
   2436555    271511  42.199 135.387  26.713  0.1771
   2436555    272588  42.199 135.187  26.947  0.1791
   2436555    272775  42.199 135.527  27.500  0.1831
   2436555    296419  42.199 133.057  32.188  0.2250
   2436555   3094128  42.199 134.376  26.150  0.1738
   2436555    323517  42.199 133.917  24.529  0.1618
   2436555    328662  42.199 154.376  26.939  0.1588
   2436555    372588  42.199 135.827  25.963  0.1707
   2436555    419316  42.199 146.696  26.637  0.1642
   2436555    429458  42.199 116.897  28.208  0.2155
   2436555    437792  42.199 135.527  27.888  0.1861
   2436555    568892  42.199 130.257  22.594  0.1508
   2436555     62808  42.199 126.136  23.792  0.1646
   2436555     63632  42.199 123.217  24.080  0.1704
   2436555     64321  42.199 126.136  23.792  0.1646
   2436555     91157  42.199 146.716  26.647  0.1642
   2436555     96467  42.199 141.936  29.297  0.1892
   2436555   1078896  42.199 135.786  29.243  0.1966
   2436555   1259187  42.199 139.697  31.194  0.2070
   2436555     17157  42.199 135.846  22.480  0.1445
   2436555   1910378  42.199 141.276  29.512  0.1917
   2436555   1910380  42.199 141.276  28.465  0.1836
   2436555   1910384  42.199 145.926  29.613  0.1868
   2436555   2151155  42.199 136.876  26.255  0.1718
   2436555   2158769  42.199 138.846  26.368  0.1705
   2436555   2158770  42.199 138.346  26.258  0.1702
   2436555   2158771  42.199 138.036  26.236  0.1704
   2436555   2158775  42.199 138.846  26.100  0.1684
   2436555   2158776  42.199 138.036  26.099  0.1693
   2436555   2158783  42.199 139.156  26.301  0.1696
   2436555   2158784  42.199 139.156  26.287  0.1695
   2436555   2158787  42.199 134.477  26.308  0.1750
   2436555   2158789  42.199 135.146  26.359  0.1746
   2436555   2158791  42.199 134.667  26.322  0.1748
   2436555   2158792  42.199 134.477  26.247  0.1745
   2436555   2158793  42.199 134.667  26.104  0.1731
   2436555   2171013  42.199 135.717  27.662  0.1841
   2436555   2171025  42.199 141.496  27.986  0.1797
   2436555   2171028  42.199 133.156  27.980  0.1899
   2436555   2171036  42.199 134.066  27.635  0.1859
   2436555   2171040  42.199 134.947  27.637  0.1849
   2436555   2171044  42.199 134.396  27.771  0.1866
   2436555   2171047  42.199 135.206  27.756  0.1855
   2436555    239300  42.199 125.617  27.970  0.2000
   2436555    240141  42.199 120.447  26.482  0.1945
   2436555    240185  42.199 120.547  28.105  0.2087
   2436555    240187  42.199 132.697  26.134  0.1757
   2436555    255158  42.199 139.436  28.056  0.1827
   2436555    256650  42.199 143.546  29.506  0.1888
   2436555    270376  42.199 139.667  27.711  0.1798
   2436555    270602  42.199 138.926  27.711  0.1806
   2436555    271844  42.199 142.247  29.499  0.1904
   2436555    305660  42.199 132.307  22.080  0.1449
   2436555    305662  42.199 148.746  26.611  0.1619
   2436555    312082  42.199 139.626  26.931  0.1739
   2436555    318235  42.199 150.636  27.803  0.1685
   2436555    394144  42.199 125.617  27.970  0.2000
   2436555    401576  42.199 138.167  27.726  0.1816
   2436555    404404  42.199 138.926  28.135  0.1839
   2436555    406678  42.199 142.546  29.422  0.1894
   2436555     43860  42.199 140.386  27.316  0.1759
   2436555    439065  42.199 137.926  28.658  0.1892
   2436555     63002  42.199 138.616  25.797  0.1664
   2436555     63125  42.199 126.996  23.362  0.1602
   2436555     64120  42.199 137.046  23.615  0.1517
   2436555     73135  42.199 138.256  26.894  0.1751
   2436555     74688  42.199 148.746  26.611  0.1619
   2436555     92860  42.199 155.486  26.924  0.1577
   2436555   1729417  42.199 142.336  26.715  0.1693
   2436555   1910379  42.199 145.466  32.230  0.2074
   2436555    197408  42.199 141.446  27.267  0.1744
   2436555   2158785  42.199 142.846  26.337  0.1659
   2436555   2158790  42.199 139.156  26.296  0.1696
   2436555   2171032  42.199 153.466  27.088  0.1607
   2436555   2171037  42.199 138.126  27.513  0.1800
   2436555   2171041  42.199 139.336  27.523  0.1787
   2436555   2178580  42.199 144.806  29.533  0.1875
   2436555   2207667  42.199 148.736  29.127  0.1800
   2436555    238456  42.199 126.547  26.483  0.1862
   2436555    238870  42.199 123.997  28.011  0.2027
   2436555    239080  42.199 129.167  26.244  0.1808
   2436555    239081  42.199 130.107  28.348  0.1969
   2436555    239299  42.199 130.257  27.978  0.1937
   2436555    239510  42.199 129.167  26.244  0.1808
   2436555    239724  42.199 130.257  27.978  0.1937
   2436555    240394  42.199 125.037  28.483  0.2053
   2436555    256658  42.199 146.776  29.302  0.1835
   2436555    257716  42.199 146.776  30.937  0.1958
   2436555    257717  42.199 146.696  29.302  0.1836
   2436555    257901  42.199 148.546  29.376  0.1820
   2436555    257946  42.199 146.636  29.355  0.1841
   2436555    269959  42.199 146.396  29.379  0.1845
   2436555    271096  42.199 141.576  28.534  0.1838
   2436555    271632  42.199 146.396  29.379  0.1845
   2436555    271909  42.199 146.916  29.327  0.1835
   2436555    272511  42.199 146.916  29.371  0.1839
   2436555    319352  42.199 148.356  30.969  0.1941
   2436555   3238447  42.199 143.536  27.755  0.1757
   2436555    328187  42.199 148.356  30.937  0.1938
   2436555    392532  42.199 127.637  28.109  0.1983
   2436555    392713  42.199 130.107  28.348  0.1969
   2436555    398812  42.199 125.187  28.114  0.2019
   2436555    402015  42.199 148.546  30.668  0.1916
   2436555    430368  42.199 127.487  28.478  0.2017
   2436555     60837  42.199 131.196  23.242  0.1548
   2436555     63003  42.199 143.376  26.310  0.1652
   2436555     73706  42.199 136.246  26.679  0.1758
   2436555     74779  42.199 146.696  26.396  0.1624
   2436555     15928  42.199 146.536  26.741  0.1651
   2436555   2158777  42.199 147.226  25.924  0.1586
   2436555   2171014  42.199 142.826  27.556  0.1750
   2436555   2171045  42.199 143.216  27.451  0.1738
   2436555   2207276  42.199 152.846  28.925  0.1741
   2436555   2207277  42.199 153.126  28.891  0.1736
   2436555   2207282  42.199 152.636  28.945  0.1745
   2436555   2207671  42.199 152.636  28.945  0.1745
   2436555    238504  42.199 132.757  26.224  0.1763
   2436555    238871  42.199 128.487  28.389  0.1995
   2436555    238872  42.199 128.637  28.020  0.1962
   2436555    239099  42.199 133.267  26.380  0.1769
   2436555    239101  42.199 134.207  28.371  0.1917
   2436555    239321  42.199 134.357  28.001  0.1885
   2436555    239744  42.199 133.427  28.132  0.1907
   2436555    239963  42.199 133.427  27.895  0.1888
   2436555    255806  42.199 151.376  30.546  0.1874
   2436555    256442  42.199 150.606  29.197  0.1785
   2436555    271066  42.199 150.366  29.428  0.1804
   2436555    271083  42.199 147.966  26.917  0.1649
   2436555    271631  42.199 150.046  29.241  0.1794
   2436555    272297  42.199 150.286  27.287  0.1652
   2436555    272378  42.199 152.236  30.527  0.1862
   2436555    272480  42.199 151.006  29.986  0.1837
   2436555    272545  42.199 150.046  29.241  0.1794
   2436555    272694  42.199 151.376  29.258  0.1781
   2436555    288768  42.199 149.746  27.211  0.1652
   2436555    312958  42.199 135.896  23.170  0.1496
   2436555   3409256  42.199 147.156  29.375  0.1836
   2436555    400612  42.199 127.547  26.286  0.1832
   2436555    401728  42.199 149.536  26.898  0.1632
   2436555    401777  42.199 152.236  29.247  0.1771
   2436555    402215  42.199 148.726  27.528  0.1685
   2436555    403181  42.199 150.406  29.223  0.1789
   2436555    403815  42.199 151.656  31.191  0.1918
   2436555     43491  42.199 148.766  27.208  0.1661
   2436555    442456  42.199 150.606  29.232  0.1787
   2436555    459350  42.199 142.276  25.605  0.1612
   2436555    459373  42.199 142.636  29.638  0.1910
   2436555    517407  42.199 142.636  28.057  0.1790
   2436555     60598  42.199 135.896  23.170  0.1496
   2436555       914  42.199 143.826  22.241  0.1358
   2436555   1077908  42.199 148.506  28.857  0.1783
   2436555   1082036  42.199 148.626  28.814  0.1779
   2436555    141343  42.199 158.376  28.723  0.1671
   2436555   2171027  42.199 145.226  26.914  0.1677
   2436555   2207283  42.199 157.616  28.925  0.1693
   2436555   2207284  42.199 156.546  28.846  0.1698
   2436555   2207670  42.199 156.246  28.885  0.1704
   2436555   2207672  42.199 157.336  28.959  0.1698
   2436555    239964  42.199 136.977  26.277  0.1719
   2436555    240393  42.199 133.197  26.162  0.1753
   2436555    240567  42.199 137.917  28.268  0.1862
   2436555    255620  42.199 154.196  29.445  0.1764
   2436555    255778  42.199 155.066  30.405  0.1822
   2436555    256015  42.199 154.196  29.139  0.1742
   2436555    256472  42.199 153.466  29.121  0.1749
   2436555    256477  42.199 154.996  29.132  0.1733
   2436555    256481  42.199 154.316  29.146  0.1741
   2436555    256652  42.199 155.096  29.351  0.1748
   2436555    270239  42.199 156.286  29.143  0.1721
   2436555    270853  42.199 153.946  29.872  0.1797
   2436555    271072  42.199 154.316  30.413  0.1831
   2436555    272300  42.199 155.896  29.866  0.1775
   2436555    272695  42.199 156.886  29.039  0.1708
   2436555    273165  42.199 156.286  30.431  0.1811
   2436555    288772  42.199 153.656  27.202  0.1613
   2436555    291166  42.199 154.636  27.205  0.1604
   2436555    295001  42.199 154.466  27.168  0.1603
   2436555    392354  42.199 138.066  27.898  0.1831
   2436555    401752  42.199 155.066  29.121  0.1732
   2436555    402826  42.199 153.466  29.121  0.1749
   2436555    425358  42.199 147.526  26.462  0.1621
   2436555    460402  42.199 147.246  25.486  0.1554
   2436555    517244  42.199 153.966  24.816  0.1448
   2436555     59870  42.199 139.156  23.031  0.1455
   2436555     60189  42.199 148.856  23.736  0.1419
   2436555     63112  42.199 139.156  23.031  0.1455
   2436555    187264  42.199 150.506  26.319  0.1582
   2436555    187637  42.199 145.546  26.247  0.1625
   2436555   1910381  42.199 154.536  29.052  0.1733
   2436555   2207286  42.199 160.956  28.726  0.1647
   2436555   2207642  42.199 157.556  28.946  0.1695
   2436555    244946  42.199 157.586  29.180  0.1710
   2436555    255417  42.199 159.976  30.290  0.1762
   2436555    256473  42.199 158.846  29.247  0.1702
   2436555    256482  42.199 158.006  30.281  0.1782
   2436555    256488  42.199 159.486  29.243  0.1696
   2436555    257524  42.199 159.976  29.007  0.1675
   2436555    257900  42.199 161.116  29.147  0.1674
   2436555    269994  42.199 158.006  29.008  0.1694
   2436555    271729  42.199 159.346  29.317  0.1702
   2436555    272150  42.199 159.486  29.145  0.1689
   2436555    272478  42.199 159.046  29.798  0.1738
   2436555    272702  42.199 158.906  29.270  0.1703
   2436555    273166  42.199 160.026  28.899  0.1667
   2436555    273199  42.199 157.706  28.308  0.1650
   2436555    295395  42.199 159.356  27.158  0.1557
   2436555    398996  42.199 141.866  26.135  0.1655
   2436555    402016  42.199 158.846  29.140  0.1695
   2436555    404363  42.199 159.486  29.136  0.1689
   2436555    408208  42.199 161.116  30.308  0.1752
   2436555    411293  42.199 159.146  29.371  0.1708
   2436555     42335  42.199 158.446  27.074  0.1560
   2436555    429132  42.199 158.846  29.019  0.1687
   2436555    457957  42.199 149.896  25.371  0.1522
   2436555    464811  42.199 155.986  33.812  0.2057
   2436555     60143  42.199 150.966  23.142  0.1361
   2436555   1079686  42.199 159.016  28.499  0.1650
   2436555    185825  42.199 148.546  26.104  0.1586
   2436555    185905  42.199 156.036  29.989  0.1782
   2436555    186125  42.199 153.526  26.218  0.1547
   2436555   1910382  42.199 158.726  31.791  0.1880
   2436555   2207281  42.199 163.556  28.606  0.1615
   2436555   2207285  42.199 166.926  28.668  0.1589
   2436555   2207641  42.199 161.886  26.653  0.1502
   2436555   2207654  42.199 168.076  28.646  0.1577
   2436555    240178  42.199 145.576  26.032  0.1609
   2436555    240395  42.199 142.546  25.883  0.1629
   2436555    240565  42.199 146.076  26.059  0.1606
   2436555    255566  42.199 163.946  30.186  0.1715
   2436555    258090  42.199 161.806  29.026  0.1659
   2436555    270852  42.199 161.986  29.686  0.1701
   2436555    272086  42.199 163.936  29.678  0.1682
   2436555    402087  42.199 163.946  28.898  0.1630
   2436555     43594  42.199 163.336  27.066  0.1517
   2436555    188021  42.199 159.036  29.841  0.1741
   2436555   2151156  42.199 159.776  26.313  0.1498
   2436555   2171029  42.199 157.076  27.220  0.1582
   2436555    255618  42.199 168.856  30.071  0.1662
   2436555    255826  42.199 168.726  29.078  0.1599
   2436555    257369  42.199 166.886  30.053  0.1679
   2436555    257525  42.199 168.856  28.906  0.1587
   2436555    271097  42.199 166.886  28.902  0.1604
   2436555    400224  42.199 151.716  25.787  0.1534
   2436555    444083  42.199 151.566  26.003  0.1550
   2436555     62266  42.199 154.036  22.958  0.1325
   2436555     62903  42.199 154.036  22.958  0.1325
   2436555   1910385  42.199 166.816  28.765  0.1596
   2436555   2207655  42.199 176.636  28.412  0.1492
   2436555    270227  42.199 171.926  28.888  0.1559
   2436555    270567  42.199 173.496  28.602  0.1529
   2436555    271034  42.199 172.686  28.891  0.1553
   2436555    360202  42.199 162.056  29.729  0.1703
   2436555    366925  42.199 155.006  25.744  0.1501
   2436555    402853  42.199 174.246  28.568  0.1521
   2436555    147077  42.199 169.526  24.687  0.1320
   2436555   1767162  42.199 161.216  27.775  0.1581
   2436555    179590  42.199 158.286  25.638  0.1466
   2436555   1910386  42.199 179.186  31.513  0.1660
   2436555    158595  42.199 172.316  26.519  0.1411
   2436555   1767159  42.199 174.016  28.261  0.1504
   2436555   1767163  42.199 165.776  27.655  0.1534
   2436555    180233  42.199 162.066  25.530  0.1428
   2436555   1765111  42.199 176.816  28.044  0.1468
   2436555    181085  42.199 165.145  25.404  0.1396
   2436555   1767160  42.199 179.725  27.858  0.1435
   2436555   1767164  42.199 184.265  27.592  0.1387
   2436555   1767166  42.199 184.265  25.881  0.1290
   2436555   1767168  42.199 184.265  27.592  0.1387
   2436555   2146813  42.199 184.265  27.317  0.1372
   2436555   1767161  42.199 182.705  27.715  0.1405
   2436555   1767165  42.199 187.835  25.761  0.1261
   2436555   1767167  42.199 187.245  27.472  0.1360
   2436555    360666  42.199 178.845  24.968  0.1273
   2436555    455288  42.199 187.005  26.495  0.1307
    554031    175782  39.119  47.899  31.472  0.5666
    554031    270177  39.119  46.879  20.809  0.3192
    554031     30713  39.119  49.749  26.618  0.4276
    554031    156131  39.119  47.889  23.539  0.3709
    554031   1794855  39.119  49.839  22.189  0.3323
    554031    273170  39.119  51.179  20.679  0.2970
    554031    434785  39.119  54.389  18.135  0.2406
    554031     90063  39.119  45.299  37.999  0.8186
    554031     10780  39.119  52.238  20.083  0.2818
    554031    154695  39.119  50.828  24.559  0.3756
    554031    287052  39.119  56.428  31.272  0.4865
    554031    345185  39.119  48.358  37.822  0.7617
    554031     10961  39.119  55.798  19.966  0.2664
    554031    153919  39.119  54.878  24.435  0.3513
    554031    154068  39.119  60.618  31.142  0.4540
    554031    154566  39.119  48.128  30.240  0.5305
    554031   1923532  39.119  54.888  19.124  0.2554
    554031   1923535  39.119  55.178  18.902  0.2507
    554031    250403  39.119  61.178  21.018  0.2651
    554031    343324  39.119  55.188  17.783  0.2324
    554031     47482  39.119  62.118  16.186  0.1903
    554031    609579  39.119  55.798  21.561  0.2939
    554031     90997  39.119  59.368  22.816  0.3015
    554031     94249  39.119  51.418  38.023  0.7241
    554031     10602  39.119  59.858  19.953  0.2525
    554031    154047  39.119  51.188  30.100  0.4999
    554031    157842  39.119  51.188  29.556  0.4865
    554031    158352  39.119  54.478  37.763  0.6764
    554031    160893  39.119  65.738  17.778  0.2042
    554031   1672288  39.119  58.838  24.538  0.3342
    554031   1824784  39.119  68.718  17.074  0.1881
    554031    359122  39.119  51.188  29.440  0.4837
    554031    571073  39.119  56.858  23.938  0.3323
    554031    593494  39.119  59.178  21.440  0.2790
    554031    593734  39.119  59.178  23.024  0.3059
    554031     73307  39.119  65.738  16.118  0.1816
    554031   1084132  39.119  65.738  23.559  0.2898
    554031   1098230  39.119  65.888  30.450  0.4084
    554031   1411979  39.119  62.108  22.970  0.2935
    554031    152126  39.119  61.758  37.238  0.5852
    554031    155188  39.119  57.538  37.359  0.6300
    554031    157328  39.119  64.298  23.656  0.2966
    554031    158780  39.119  69.178  19.424  0.2186
    554031    160933  39.119  69.858  16.172  0.1743
    554031   1824777  39.119  74.058  16.944  0.1761
    554031   1824785  39.119  72.868  15.938  0.1659
    554031   1923526  39.119  67.628  21.883  0.2579
    554031    229429  39.119  62.368  24.601  0.3200
    554031     24665  39.119  68.878  31.441  0.4107
    554031    256694  39.119  70.628  22.065  0.2517
    554031    350878  39.119  64.318  35.673  0.5264
    554031    402377  39.119  71.118  21.342  0.2401
    554031    429136  39.119  65.408  21.994  0.2665
    554031    594138  39.119  62.478  22.896  0.2909
    554031    595158  39.119  69.178  17.711  0.1955
    554031    608151  39.119  79.648  17.515  0.1730
    554031    610739  39.119  63.058  21.449  0.2657
    554031   1201353  39.119  72.728  25.853  0.3006
    554031      1241  39.119  65.908  23.290  0.2849
    554031    129198  39.119  76.828  23.762  0.2578
    554031    152122  39.119  57.308  29.295  0.4364
    554031    156071  39.119  60.598  37.122  0.5931
    554031    157273  39.119  57.308  29.179  0.4339
    554031    157843  39.119  57.308  29.834  0.4480
    554031   1632411  39.119  76.748  26.418  0.2953
    554031   1824778  39.119  78.248  15.808  0.1557
    554031   1915534  39.119  70.218  28.458  0.3519
    554031   1923525  39.119  72.058  21.558  0.2406
    554031   1923528  39.119  72.978  20.553  0.2245
    554031   2376800  39.119  72.688  24.938  0.2871
    554031   2432045  39.119  90.848  16.201  0.1424
    554031    319231  39.119  68.848  22.670  0.2658
    554031    346574  39.119  67.348  36.025  0.5114
    554031    348302  39.119  72.508  19.361  0.2098
    554031       505  39.119  67.088  25.826  0.3213
    554031    593988  39.119  73.118  17.744  0.1878
    554031    608689  39.119  66.278  22.897  0.2775
    554031       657  39.119  66.278  19.077  0.2210
    554031   1085672  39.119  74.738  23.304  0.2573
    554031   1172775  39.119  77.018  30.175  0.3510
    554031   1189234  39.119  97.068  14.550  0.1196
    554031   1222552  39.119  80.908  20.920  0.2111
    554031    127508  39.119  77.418  20.150  0.2091
    554031     14638  39.119  74.618  31.326  0.3801
    554031    155314  39.119  63.658  37.610  0.5771
    554031    157217  39.119  67.878  36.602  0.5200
    554031   1632412  39.119  80.958  26.563  0.2841
    554031   1632413  39.119  80.958  24.028  0.2502
    554031   1632414  39.119  80.958  27.654  0.2992
    554031   1915535  39.119  70.188  28.206  0.3478
    554031   1923521  39.119  73.398  19.092  0.2044
    554031   1923523  39.119  81.628  20.955  0.2100
    554031   1923524  39.119  75.938  23.443  0.2559
    554031   1923529  39.119  78.428  22.750  0.2400
    554031   1923531  39.119  79.258  22.683  0.2370
    554031   2203551  39.119  75.568  19.612  0.2063
    554031   2376801  39.119  81.698  25.153  0.2629
    554031   2376804  39.119  79.578  24.234  0.2565
    554031   2391541  39.119  74.708  27.913  0.3249
    554031    260374  39.119  77.518  29.065  0.3319
    554031    346230  39.119  76.338  19.400  0.2020
    554031    360953  39.119  81.998  22.679  0.2304
    554031       445  39.119  76.438  19.125  0.1983
    554031    462605  39.119  65.938  22.863  0.2782
    554031       564  39.119  76.338  19.635  0.2049
    554031       643  39.119  77.678  19.208  0.1968
    554031      6437  39.119  82.828  17.187  0.1641
    554031       648  39.119  75.598  21.036  0.2246
    554031       654  39.119  82.828  19.683  0.1925
    554031       900  39.119  70.858  19.487  0.2153
    554031   1090197  39.119  78.768  24.717  0.2653
    554031   1090198  39.119  78.768  28.122  0.3133
    554031   1091782  39.119  85.598  25.127  0.2523
    554031   1092118  39.119  85.598  24.802  0.2482
    554031   1092598  39.119  85.598  24.396  0.2432
    554031   1092767  39.119  79.998  24.102  0.2537
    554031   1093044  39.119  85.628  25.886  0.2618
    554031   1093058  39.119  85.598  24.030  0.2387
    554031   1093607  39.119  79.998  28.047  0.3080
    554031      1125  39.119  85.288  19.919  0.1906
    554031     11603  39.119  83.708  32.169  0.3548
    554031   1628227  39.119  80.288  19.003  0.1893
    554031   1643900  39.119  98.048  17.942  0.1505
    554031   1643901  39.119 100.378  16.119  0.1306
    554031   1923530  39.119  82.928  23.165  0.2343
    554031   1923533  39.119  82.798  21.202  0.2105
    554031   1923534  39.119  78.608  25.333  0.2742
    554031   2112371  39.119 103.518  15.433  0.1213
    554031     21731  39.119  87.818  17.963  0.1648
    554031   2204360  39.119  79.098  20.258  0.2068
    554031   2432039  39.119 116.908  14.102  0.0994
    554031   2441619  39.119  82.258  21.551  0.2159
    554031   3094130  39.119  75.588  20.905  0.2229
    554031   3094213  39.119  78.028  20.213  0.2085
    554031    329685  39.119  98.038  15.542  0.1278
    554031    434684  39.119  80.648  24.740  0.2603
    554031    444353  39.119  86.908  22.549  0.2179
    554031       451  39.119  81.918  20.624  0.2054
    554031       511  39.119  73.458  23.032  0.2572
    554031    551340  39.119  78.768  28.279  0.3156
    554031    559251  39.119  78.768  28.823  0.3236
    554031       629  39.119  80.288  19.171  0.1913
    554031        71  39.119  80.668  19.505  0.1945
    554031       855  39.119  77.538  25.733  0.2830
    554031       908  39.119  80.668  19.003  0.1886
    554031   1087493  39.119  88.398  23.384  0.2246
    554031   1088882  39.119  82.988  28.743  0.3079
    554031   1088898  39.119  83.278  28.722  0.3066
    554031   1088899  39.119  82.788  28.711  0.3081
    554031   1090432  39.119  83.948  25.692  0.2639
    554031   1090527  39.119  89.908  24.267  0.2316
    554031   1090528  39.119  89.908  24.694  0.2367
    554031   1091776  39.119  83.948  25.312  0.2589
    554031   1091778  39.119  89.628  25.332  0.2450
    554031   1092259  39.119  83.018  28.693  0.3071
    554031   1092599  39.119  89.858  24.979  0.2402
    554031   1092600  39.119  83.018  28.699  0.3071
    554031   1092649  39.119  83.018  28.693  0.3071
    554031   1092652  39.119  83.018  24.587  0.2520
    554031   1092662  39.119  83.018  24.587  0.2520
    554031      1113  39.119  89.468  19.263  0.1762
    554031     11584  39.119  86.208  33.233  0.3609
    554031      1172  39.119  90.068  20.081  0.1841
    554031   1172754  39.119  85.538  30.139  0.3189
    554031   1242950  39.119  75.578  25.528  0.2863
    554031   1278116  39.119  91.108  15.769  0.1378
    554031   1403257  39.119  86.598  21.463  0.2059
    554031   1493369  39.119  89.628  25.993  0.2530
    554031    152221  39.119  73.998  36.781  0.4818
    554031   1617548  39.119  84.058  25.860  0.2657
    554031   1643902  39.119 103.348  17.903  0.1437
    554031   1669405  39.119  82.308  28.753  0.3103
    554031   1669412  39.119  85.488  28.073  0.2908
    554031   1923522  39.119  88.538  20.963  0.1965
    554031   1923527  39.119  91.608  24.758  0.2336
    554031   1935574  39.119  87.908  22.203  0.2118
    554031   1940414  39.119  78.328  21.827  0.2283
    554031     22108  39.119  83.948  25.932  0.2670
    554031   2376803  39.119  87.598  24.312  0.2374
    554031   2429890  39.119 106.568  15.098  0.1156
    554031    260823  39.119  94.578  18.337  0.1590
    554031    264418  39.119  94.858  18.337  0.1586
    554031    272899  39.119  81.678  23.113  0.2366
    554031    285802  39.119  84.128  15.591  0.1448
    554031   3104091  39.119  96.468  16.905  0.1424
    554031   3104092  39.119  95.748  16.773  0.1420
    554031   3104093  39.119  96.108  17.244  0.1462
    554031   3217984  39.119  96.468  16.358  0.1372
    554031    327306  39.119 102.168  15.438  0.1227
    554031    327651  39.119 107.768  15.417  0.1173
    554031    328573  39.119 101.508  17.055  0.1380
    554031    329268  39.119 107.768  15.417  0.1173
    554031    329566  39.119 107.768  15.417  0.1173
    554031    330713  39.119 102.168  15.438  0.1227
    554031    395110  39.119  88.688  19.418  0.1792
    554031    404956  39.119  94.578  19.050  0.1662
    554031       415  39.119  84.658  19.761  0.1900
    554031    429914  39.119  83.238  21.072  0.2081
    554031    434001  39.119  87.918  21.886  0.2081
    554031       516  39.119  89.878  17.126  0.1531
    554031       534  39.119  90.548  17.263  0.1536
    554031    539843  39.119  92.338  23.398  0.2165
    554031    540982  39.119  82.788  20.419  0.2012
    554031    556506  39.119  89.628  29.139  0.2925
    554031    560741  39.119  82.788  20.897  0.2069
    554031    563920  39.119  89.628  25.756  0.2501
    554031    564144  39.119  89.628  25.756  0.2501
    554031    564226  39.119  89.628  25.993  0.2530
    554031    598753  39.119  90.848  15.236  0.1328
    554031     65849  39.119  83.408  22.018  0.2191
    554031       715  39.119  89.398  20.047  0.1848
    554031     92667  39.119 102.168  15.526  0.1235
    554031     96158  39.119 102.168  15.438  0.1227
    554031     96732  39.119 102.168  15.526  0.1235
    554031    100454  39.119  93.238  19.937  0.1773
    554031   1088900  39.119  87.178  28.563  0.2923
    554031   1091775  39.119  96.408  25.501  0.2318
    554031   1091791  39.119  88.248  25.812  0.2542
    554031   1091793  39.119  88.248  25.578  0.2513
    554031   1092126  39.119  94.378  25.695  0.2384
    554031   1092258  39.119  86.758  28.563  0.2935
    554031   1092377  39.119  94.378  25.626  0.2376
    554031   1092494  39.119  94.378  25.626  0.2376
    554031   1092495  39.119  93.728  25.626  0.2390
    554031   1092496  39.119  88.008  25.534  0.2513
    554031   1092663  39.119  93.958  29.015  0.2788
    554031   1092765  39.119  94.378  25.202  0.2327
    554031   1092766  39.119  94.378  25.202  0.2327
    554031   1092813  39.119  94.378  25.615  0.2374
    554031   1093623  39.119  93.688  24.138  0.2221
    554031   1201203  39.119 107.227  16.680  0.1286
    554031    157264  39.119  88.988  34.271  0.3652
    554031   1669406  39.119  85.678  29.383  0.3080
    554031   1669407  39.119  85.678  28.623  0.2976
    554031   1669413  39.119  89.218  27.949  0.2784
    554031   1669414  39.119  89.348  27.943  0.2780
    554031    167223  39.119  88.238  25.802  0.2541
    554031   1767153  39.119  92.578  26.615  0.2533
    554031    193435  39.119 106.037  15.320  0.1180
    554031   1935437  39.119  96.798  23.464  0.2087
    554031   1935441  39.119  96.798  23.231  0.2062
    554031   1935442  39.119  96.798  22.862  0.2022
    554031   1935444  39.119  91.288  23.262  0.2171
    554031   1935445  39.119  91.288  22.893  0.2129
    554031   1935446  39.119  96.798  22.862  0.2022
    554031   1935571  39.119  91.948  22.199  0.2039
    554031   1935572  39.119  91.948  22.199  0.2039
    554031   1935573  39.119  91.948  22.206  0.2040
    554031    193639  39.119 106.037  15.320  0.1180
    554031   1940412  39.119  82.188  21.697  0.2178
    554031   1940418  39.119  82.188  27.017  0.2865
    554031   1940419  39.119  82.188  23.697  0.2428
    554031   1940420  39.119  82.188  23.805  0.2441
    554031    194659  39.119 106.037  15.320  0.1180
    554031    195706  39.119 106.037  15.320  0.1180
    554031    213912  39.119  93.478  19.384  0.1712
    554031   2205811  39.119 107.918  16.323  0.1249
    554031   2205812  39.119 107.578  16.323  0.1252
    554031   2205836  39.119 108.378  16.322  0.1244
    554031    237087  39.119  81.648  24.457  0.2539
    554031   2432046  39.119 106.858  15.682  0.1204
    554031   2432052  39.119 108.348  17.774  0.1370
    554031     25688  39.119  82.118  20.826  0.2074
    554031    258930  39.119 102.497  18.024  0.1458
    554031    259765  39.119  98.618  18.206  0.1523
    554031    267014  39.119  93.638  25.236  0.2347
    554031    275507  39.119  88.988  34.082  0.3625
    554031    282424  39.119  94.168  25.236  0.2336
    554031     28997  39.119  93.638  25.236  0.2347
    554031    302445  39.119  77.458  26.640  0.2962
    554031    303313  39.119  99.658  18.356  0.1524
    554031   3094114  39.119  87.168  18.678  0.1736
    554031   3238444  39.119  83.258  24.470  0.2499
    554031   3238446  39.119  82.358  22.739  0.2303
    554031    328209  39.119 106.177  15.358  0.1182
    554031    328356  39.119 107.527  17.824  0.1384
    554031    363581  39.119 106.037  15.320  0.1180
    554031    364270  39.119 106.037  15.320  0.1180
    554031    366164  39.119 112.337  15.198  0.1115
    554031    408868  39.119  98.618  18.206  0.1523
    554031        42  39.119  93.518  19.657  0.1740
    554031    435301  39.119 106.037  15.320  0.1180
    554031    440512  39.119  94.008  19.917  0.1759
    554031    588119  39.119  85.048  24.769  0.2492
    554031    593103  39.119  85.138  24.339  0.2436
    554031    594721  39.119  85.558  24.339  0.2426
    554031    594731  39.119  85.558  24.988  0.2507
    554031     64249  39.119  93.598  18.439  0.1614
    554031     64875  39.119  99.658  18.356  0.1524
    554031     93321  39.119 106.177  15.349  0.1181
    554031    104669  39.119  90.378  21.006  0.1936
    554031    105267  39.119  90.378  21.427  0.1983
    554031    105594  39.119  85.768  22.050  0.2144
    554031    106483  39.119  85.768  20.420  0.1955
    554031   1078642  39.119  82.878  33.529  0.3790
    554031   1087089  39.119  95.608  23.709  0.2136
    554031   1090175  39.119  97.738  28.879  0.2675
    554031   1091069  39.119  98.438  25.496  0.2275
    554031   1091792  39.119  91.988  25.448  0.2408
    554031   1092597  39.119  98.438  28.879  0.2657
    554031   1092650  39.119  91.468  28.433  0.2783
    554031   1092651  39.119  91.468  28.433  0.2783
    554031   1092812  39.119  91.618  25.053  0.2371
    554031   1093294  39.119  98.438  25.072  0.2229
    554031   1095819  39.119 101.238  23.669  0.2028
    554031   1243335  39.119  93.548  30.915  0.3038
    554031   1243366  39.119  93.548  30.573  0.2995
    554031   1243367  39.119  93.548  29.395  0.2846
    554031   1243394  39.119  99.367  30.579  0.2834
    554031   1243395  39.119  99.367  30.579  0.2834
    554031    140872  39.119  86.698  27.732  0.2827
    554031    153994  39.119  93.077  33.962  0.3457
    554031      1626  39.119  95.747  21.516  0.1898
    554031   1669408  39.119  96.618  28.927  0.2708
    554031   1669409  39.119  96.618  28.931  0.2709
    554031   1669415  39.119  93.708  27.813  0.2649
    554031   1669417  39.119  93.248  27.819  0.2661
    554031    172233  39.119  90.898  25.722  0.2466
    554031   1767134  39.119  91.468  22.059  0.2033
    554031   1923729  39.119  91.647  23.499  0.2191
    554031   1935438  39.119  93.218  23.119  0.2117
    554031   1935443  39.119  95.758  23.719  0.2134
    554031   1935447  39.119 100.408  22.733  0.1946
    554031   1935448  39.119  94.878  22.764  0.2047
    554031   2037604  39.119 101.227  24.817  0.2148
    554031    261551  39.119  95.028  24.296  0.2212
    554031    263881  39.119 115.597  23.565  0.1797
    554031    274768  39.119  91.887  34.799  0.3617
    554031    282829  39.119  97.147  26.678  0.2434
    554031     28607  39.119  97.147  25.106  0.2258
    554031     28651  39.119  97.147  25.105  0.2258
    554031     29808  39.119  97.147  26.532  0.2418
    554031    302005  39.119  92.828  19.108  0.1693
    554031    303824  39.119  94.858  23.414  0.2118
    554031   3094217  39.119  90.158  19.880  0.1817
    554031    318801  39.119  90.378  21.006  0.1936
    554031   3289656  39.119  90.488  25.250  0.2420
    554031   3417585  39.119 105.487  21.053  0.1704
    554031   3417586  39.119 105.487  21.053  0.1704
    554031    346993  39.119  93.077  33.952  0.3456
    554031    435949  39.119  97.967  25.105  0.2242
    554031    481153  39.119  94.878  18.340  0.1586
    554031    519240  39.119 113.937  21.460  0.1631
    554031       549  39.119  92.908  20.814  0.1872
    554031    569270  39.119  90.028  25.405  0.2449
    554031    590241  39.119  93.498  18.400  0.1611
    554031    595180  39.119  90.028  24.209  0.2307
    554031     62840  39.119  82.298  22.201  0.2238
    554031     66388  39.119  93.628  22.666  0.2059
    554031    102416  39.119  89.628  20.660  0.1911
    554031    102452  39.119  89.628  20.834  0.1931
    554031    102984  39.119  89.997  21.224  0.1967
    554031       104  39.119 104.018  23.748  0.1989
    554031    104994  39.119  95.577  23.973  0.2165
    554031    105762  39.119 100.037  21.299  0.1807
    554031    105967  39.119  89.217  22.056  0.2075
    554031    106545  39.119  94.057  21.971  0.1976
    554031    106596  39.119  89.768  20.654  0.1908
    554031   1090176  39.119 102.807  28.755  0.2541
    554031   1090526  39.119 102.807  28.749  0.2540
    554031   1094510  39.119  97.507  23.368  0.2063
    554031   1222553  39.119  99.077  22.901  0.1986
    554031   1278114  39.119 100.848  17.764  0.1454
    554031   1278115  39.119 100.848  17.764  0.1454
    554031    137781  39.119 128.317  23.996  0.1673
    554031    138989  39.119 128.317  23.996  0.1673
    554031    150161  39.119  92.298  23.254  0.2150
    554031    157138  39.119 118.197  22.953  0.1708
    554031   1669410  39.119  99.907  29.540  0.2698
    554031   1669416  39.119  97.777  27.689  0.2535
    554031   1767135  39.119  94.677  23.269  0.2105
    554031   1767151  39.119 104.617  22.998  0.1905
    554031   1779058  39.119 114.658  19.770  0.1475
    554031   1940402  39.119  91.317  23.088  0.2151
    554031   1940403  39.119  91.317  20.109  0.1823
    554031   1940404  39.119  91.317  20.190  0.1831
    554031   1946125  39.119  89.938  21.417  0.1990
    554031   1946126  39.119  89.938  21.524  0.2002
    554031   1946253  39.119  89.938  24.717  0.2369
    554031   2112461  39.119  90.378  21.101  0.1947
    554031   2432051  39.119 115.617  15.422  0.1107
    554031    274767  39.119  94.757  35.126  0.3557
    554031     28833  39.119 100.477  27.773  0.2484
    554031   3094215  39.119  93.168  21.016  0.1889
    554031   3221637  39.119  94.588  21.182  0.1882
    554031    322873  39.119  89.768  21.208  0.1970
    554031    323562  39.119  89.628  21.287  0.1981
    554031    343755  39.119 128.317  23.996  0.1673
    554031    452847  39.119  98.348  22.987  0.2008
    554031    454890  39.119  98.348  22.944  0.2003
    554031    467094  39.119 109.738  14.384  0.1070
    554031    476935  39.119  90.628  24.676  0.2349
    554031       479  39.119 100.118  21.276  0.1804
    554031    519609  39.119  94.658  19.294  0.1685
    554031    549599  39.119  99.018  23.531  0.2053
    554031    572034  39.119  89.817  23.832  0.2267
    554031    609328  39.119  96.397  19.708  0.1702
    554031     62066  39.119  85.798  23.408  0.2306
    554031     66660  39.119  97.317  23.613  0.2093
    554031       728  39.119  98.787  21.035  0.1800
    554031     96429  39.119 116.957  16.217  0.1160
    554031    101692  39.119  96.617  25.495  0.2313
    554031    104947  39.119  96.617  29.119  0.2731
    554031    105515  39.119  94.347  21.247  0.1893
    554031    105567  39.119  92.637  20.731  0.1867
    554031    106602  39.119  92.637  20.751  0.1869
    554031   1087367  39.119 108.147  23.021  0.1853
    554031   1090186  39.119 106.607  28.619  0.2444
    554031   1222625  39.119 103.437  23.277  0.1951
    554031   1276948  39.119 109.827  17.397  0.1322
    554031   1277312  39.119 109.827  17.394  0.1322
    554031   1767136  39.119 108.657  22.431  0.1790
    554031   1767138  39.119 108.657  22.431  0.1790
    554031   1767140  39.119 108.657  22.431  0.1790
    554031   1767141  39.119 108.657  22.601  0.1806
    554031   1767145  39.119 108.857  22.444  0.1788
    554031   1767146  39.119 108.857  22.444  0.1788
    554031   1767148  39.119 108.857  22.729  0.1815
    554031   1767152  39.119 107.527  23.800  0.1937
    554031   1767154  39.119 108.657  22.431  0.1790
    554031   1767155  39.119 103.007  22.376  0.1869
    554031   1767156  39.119 104.107  21.677  0.1783
    554031   1783890  39.119 100.227  23.835  0.2063
    554031    191703  39.119 150.947  17.775  0.1032
    554031   1935436  39.119 102.897  23.900  0.2023
    554031   1946255  39.119  98.267  23.287  0.2041
    554031   2037608  39.119  98.687  22.496  0.1951
    554031   2146484  39.119 108.657  23.461  0.1887
    554031   2146804  39.119 108.657  23.555  0.1896
    554031   2146805  39.119 108.657  23.755  0.1915
    554031   2146809  39.119 108.657  23.755  0.1915
    554031   2146812  39.119 108.657  24.191  0.1957
    554031    264761  39.119  89.797  23.542  0.2234
    554031    268258  39.119 106.327  19.233  0.1524
    554031    283036  39.119 105.667  25.406  0.2128
    554031    302196  39.119  97.627  23.800  0.2107
    554031    304714  39.119  89.117  24.616  0.2376
    554031    316068  39.119 120.987  18.163  0.1280
    554031    318659  39.119 120.987  18.193  0.1282
    554031    319000  39.119  98.237  21.720  0.1878
    554031    340816  39.119  99.897  20.780  0.1758
    554031    352375  39.119  99.667  26.319  0.2340
    554031    421026  39.119  97.087  21.185  0.1842
    554031    423666  39.119 100.987  23.791  0.2045
    554031    432144  39.119  88.037  26.545  0.2638
    554031    476108  39.119  94.467  24.646  0.2262
    554031    517140  39.119 100.227  22.129  0.1888
    554031        54  39.119  95.847  22.958  0.2050
    554031    555146  39.119 105.127  20.920  0.1696
    554031    558467  39.119 103.147  23.360  0.1965
    554031    563451  39.119 103.147  23.559  0.1985
    554031    597528  39.119  99.297  21.313  0.1820
    554031     60401  39.119  92.447  23.230  0.2144
    554031     61120  39.119  92.447  24.206  0.2255
    554031       621  39.119  99.297  23.075  0.2001
    554031     62596  39.119 100.987  23.791  0.2045
    554031     62804  39.119  97.627  23.800  0.2107
    554031     62948  39.119  92.447  22.483  0.2061
    554031      1000  39.119  99.967  20.965  0.1775
    554031    102331  39.119 101.557  24.325  0.2091
    554031     11879  39.119 106.107  33.407  0.2988
    554031   1201190  39.119 106.047  20.886  0.1681
    554031   1222554  39.119 108.297  23.735  0.1919
    554031   1222624  39.119 108.817  23.838  0.1921
    554031   1222626  39.119 110.917  21.729  0.1693
    554031   1259173  39.119 114.527  20.911  0.1575
    554031   1259174  39.119 114.527  20.911  0.1575
    554031   1277034  39.119 112.957  18.755  0.1407
    554031   1277035  39.119 112.957  18.523  0.1387
    554031   1278201  39.119 114.127  17.734  0.1309
    554031   1669411  39.119 107.987  29.247  0.2482
    554031   1669418  39.119 110.877  28.454  0.2341
    554031   1669419  39.119 110.877  28.454  0.2341
    554031   1669420  39.119 110.877  28.417  0.2337
    554031   1669421  39.119 110.877  28.417  0.2337
    554031   1669422  39.119 115.167  32.006  0.2617
    554031   1767137  39.119 112.227  22.314  0.1729
    554031   1767147  39.119 112.577  22.314  0.1725
    554031   1767149  39.119 113.117  22.301  0.1716
    554031   1767157  39.119 106.227  23.714  0.1950
    554031   1767158  39.119 108.177  22.072  0.1763
    554031   1909072  39.119 106.207  21.914  0.1776
    554031   1935416  39.119 104.597  18.433  0.1471
    554031   1946122  39.119 116.017  17.356  0.1260
    554031   1946123  39.119 116.017  20.416  0.1515
    554031   1946254  39.119 101.217  24.708  0.2137
    554031   2037531  39.119 101.057  25.370  0.2210
    554031   2207635  39.119 105.617  20.262  0.1628
    554031   2208420  39.119  96.937  20.614  0.1786
    554031    236610  39.119 102.847  21.324  0.1768
    554031   2413154  39.119  99.157  25.956  0.2311
    554031    241329  39.119  99.217  22.936  0.1987
    554031    292195  39.119 100.957  35.325  0.3372
    554031    294502  39.119  92.197  26.415  0.2518
    554031    302829  39.119 101.387  24.910  0.2155
    554031    305144  39.119 104.677  23.469  0.1950
    554031    305313  39.119  92.937  24.569  0.2286
    554031   3094214  39.119 101.777  21.024  0.1754
    554031   3094216  39.119 100.887  20.720  0.1737
    554031    322695  39.119 101.557  25.958  0.2263
    554031    331603  39.119 109.177  22.936  0.1830
    554031   3321788  39.119 104.757  20.650  0.1676
    554031   3321789  39.119 104.757  17.461  0.1381
    554031   3321790  39.119 104.757  17.387  0.1375
    554031   3321791  39.119 104.937  17.368  0.1371
    554031   3321792  39.119 105.177  17.368  0.1368
    554031   3357041  39.119 109.177  22.659  0.1804
    554031    393436  39.119 102.847  21.324  0.1768
    554031    418666  39.119 101.387  24.910  0.2155
    554031    419912  39.119  96.387  22.546  0.1996
    554031    426317  39.119  98.687  25.956  0.2321
    554031    431172  39.119  93.137  26.233  0.2474
    554031    478617  39.119 105.357  20.650  0.1668
    554031    558468  39.119 106.737  23.230  0.1894
    554031     59798  39.119  91.817  26.466  0.2533
    554031     61231  39.119  92.937  24.742  0.2306
    554031     61288  39.119 101.387  24.374  0.2099
    554031       639  39.119 107.947  21.817  0.1742
    554031     64253  39.119  94.407  26.246  0.2447
    554031     64334  39.119  91.237  26.599  0.2564
    554031     64408  39.119  92.197  26.233  0.2496
    554031     64608  39.119 101.387  24.374  0.2099
    554031     64896  39.119 104.677  23.469  0.1950
    554031       716  39.119 105.817  20.232  0.1622
    554031     74355  39.119 105.967  21.292  0.1720
    554031       998  39.119 109.177  19.636  0.1526
    554031    105385  39.119 100.317  20.503  0.1724
    554031      1108  39.119 112.107  29.693  0.2443
    554031   1222623  39.119 112.357  23.690  0.1854
    554031   1222694  39.119 112.717  24.674  0.1940
    554031   1222695  39.119 112.717  23.603  0.1841
    554031   1222762  39.119 112.967  23.605  0.1837
    554031   1222763  39.119 112.717  23.603  0.1841
    554031   1276859  39.119 117.277  19.091  0.1390
    554031   1276860  39.119 137.787  16.648  0.1039
    554031   1276947  39.119 128.007  16.426  0.1090
    554031   1277125  39.119 118.377  17.667  0.1263
    554031   1277126  39.119 117.767  17.754  0.1276
    554031   1277216  39.119 117.767  17.796  0.1280
    554031   1277311  39.119 123.637  17.886  0.1235
    554031   1277584  39.119 123.637  17.889  0.1235
    554031   1277770  39.119 117.767  17.800  0.1280
    554031   1277854  39.119 117.767  17.754  0.1276
    554031   1277935  39.119 118.377  17.667  0.1263
    554031   1278021  39.119 118.377  17.667  0.1263
    554031   1278112  39.119 118.377  17.116  0.1219
    554031   1278113  39.119 118.377  19.470  0.1411
    554031   1278202  39.119 119.267  18.028  0.1284
    554031   1669423  39.119 115.167  29.608  0.2375
    554031   1669424  39.119 114.587  28.349  0.2261
    554031   1669425  39.119 114.587  28.330  0.2260
    554031   1669426  39.119 114.587  28.297  0.2256
    554031   1669427  39.119 114.587  28.445  0.2271
    554031   1767139  39.119 115.567  22.186  0.1674
    554031   1767144  39.119 116.297  22.341  0.1679
    554031   1935425  39.119 113.517  17.066  0.1259
    554031   2031737  39.119 112.727  21.522  0.1651
    554031   2037528  39.119 104.987  26.111  0.2213
    554031    210578  39.119 109.377  20.520  0.1603
    554031   2208419  39.119 106.477  20.393  0.1629
    554031   2208421  39.119 106.477  18.800  0.1483
    554031    236587  39.119 106.577  21.194  0.1702
    554031   2391166  39.119 108.857  22.611  0.1804
    554031     26880  39.119 104.257  20.679  0.1685
    554031    287671  39.119 115.407  24.973  0.1928
    554031    291821  39.119 104.857  25.706  0.2174
    554031    302886  39.119  98.847  26.116  0.2335
    554031   3092650  39.119 111.437  21.228  0.1641
    554031    317900  39.119 100.317  20.503  0.1724
    554031   3233067  39.119 111.637  24.018  0.1895
    554031   3238445  39.119 106.047  24.920  0.2072
    554031   3357042  39.119 113.077  22.991  0.1779
    554031   3357043  39.119 112.427  23.992  0.1881
    554031     43064  39.119 106.437  23.149  0.1891
    554031    476109  39.119 107.867  22.934  0.1849
    554031    534737  39.119 104.827  22.320  0.1835
    554031    551347  39.119 113.737  22.881  0.1760
    554031    556449  39.119 113.737  23.841  0.1848
    554031    557210  39.119 110.137  23.900  0.1907
    554031    558339  39.119 113.737  23.114  0.1782
    554031    571390  39.119 110.627  20.288  0.1567
    554031     60620  39.119  95.517  26.989  0.2507
    554031     62421  39.119 100.697  26.870  0.2379
    554031     62527  39.119  96.197  26.336  0.2417
    554031     62803  39.119  95.517  26.195  0.2416
    554031     64124  39.119 104.857  24.951  0.2096
    554031     64461  39.119 108.567  23.515  0.1894
    554031     64479  39.119  95.517  26.469  0.2447
    554031       708  39.119 112.227  22.132  0.1713
    554031     92337  39.119 127.857  18.402  0.1239
    554031    105268  39.119 104.097  21.689  0.1785
    554031    105483  39.119 103.827  20.373  0.1662
    554031   1222692  39.119 118.707  21.914  0.1612
    554031   1222693  39.119 117.607  24.864  0.1886
    554031   1222764  39.119 116.927  23.487  0.1772
    554031   1259189  39.119 122.047  22.163  0.1594
    554031   1259190  39.119 122.047  22.163  0.1594
    554031   1277217  39.119 122.777  17.667  0.1225
    554031   1277400  39.119 124.067  17.537  0.1204
    554031   1277585  39.119 120.897  19.195  0.1363
    554031   1277678  39.119 122.777  17.670  0.1225
    554031   1277679  39.119 122.777  17.670  0.1225
    554031   1277769  39.119 122.777  18.173  0.1264
    554031   1277855  39.119 122.777  17.522  0.1214
    554031   1278019  39.119 123.637  17.625  0.1214
    554031   1278020  39.119 122.047  17.538  0.1221
    554031   1767142  39.119 120.867  23.249  0.1700
    554031   1767143  39.119 119.857  22.224  0.1625
    554031   1767150  39.119 120.727  22.060  0.1601
    554031   1935426  39.119 116.387  17.357  0.1256
    554031   1935431  39.119 114.547  23.908  0.1842
    554031   1935435  39.119 117.407  23.093  0.1731
    554031   1946257  39.119 108.807  26.055  0.2138
    554031   1946745  39.119 127.377  21.907  0.1515
    554031   2031874  39.119 112.547  20.391  0.1553
    554031   2146801  39.119 119.597  23.602  0.1747
    554031   2146802  39.119 119.597  24.405  0.1817
    554031   2146803  39.119 119.597  22.259  0.1631
    554031   2146806  39.119 119.597  25.636  0.1926
    554031   2146807  39.119 119.597  25.403  0.1906
    554031   2146808  39.119 119.597  23.331  0.1723
    554031   2146810  39.119 119.597  25.618  0.1925
    554031   2146811  39.119 119.597  23.583  0.1745
    554031   2207637  39.119 113.277  21.289  0.1624
    554031   2208417  39.119 109.017  21.555  0.1703
    554031   2208424  39.119 109.277  21.666  0.1710
    554031   2208436  39.119 109.277  21.582  0.1702
    554031   2391167  39.119 113.067  22.742  0.1757
    554031   2413153  39.119 105.997  25.837  0.2166
    554031    294087  39.119 109.647  24.977  0.2018
    554031    294349  39.119 100.697  26.206  0.2307
    554031    304888  39.119 108.827  24.367  0.1972
    554031    320178  39.119 103.827  21.608  0.1781
    554031   3233142  39.119 136.167  25.167  0.1676
    554031   3357024  39.119 117.347  19.376  0.1413
    554031   3357035  39.119 116.177  20.625  0.1532
    554031   3358509  39.119 107.927  24.416  0.1991
    554031    402143  39.119 107.277  21.075  0.1682
    554031    430502  39.119 109.047  22.461  0.1787
    554031    476839  39.119 107.277  21.109  0.1685
    554031    482496  39.119 104.857  18.365  0.1462
    554031    490632  39.119 107.277  21.109  0.1685
    554031        51  39.119 117.547  26.894  0.2072
    554031    515472  39.119 112.937  21.094  0.1611
    554031    516088  39.119 107.277  21.075  0.1682
    554031    537218  39.119 106.727  23.527  0.1923
    554031    550337  39.119 113.387  23.729  0.1843
    554031    556450  39.119 117.777  23.013  0.1719
    554031    571391  39.119 113.457  21.159  0.1610
    554031     60360  39.119 101.977  27.019  0.2368
    554031     60435  39.119 111.317  24.133  0.1911
    554031     61070  39.119 104.017  22.215  0.1837
    554031     62660  39.119 104.457  26.740  0.2289
    554031     62716  39.119 110.407  25.052  0.2013
    554031     63631  39.119 101.077  26.171  0.2295
    554031     64100  39.119 102.917  25.990  0.2240
    554031     64235  39.119  98.747  26.128  0.2338
    554031     64259  39.119  99.337  26.118  0.2325
    554031     64773  39.119  99.337  26.976  0.2420
    554031    101691  39.119 116.907  21.193  0.1572
    554031    102840  39.119 114.327  21.534  0.1632
    554031    105669  39.119 108.427  21.981  0.1751
    554031    105952  39.119 108.847  21.249  0.1677
    554031      1112  39.119 113.117  22.812  0.1763
    554031   1242923  39.119 112.947  22.936  0.1776
    554031   1277401  39.119 127.937  17.521  0.1172
    554031   1277491  39.119 127.937  17.521  0.1172
    554031   1277492  39.119 133.827  17.626  0.1135
    554031     19215  39.119 140.187  20.096  0.1262
    554031   1935439  39.119 116.367  23.499  0.1780
    554031   1935440  39.119 119.227  22.876  0.1689
    554031   2031884  39.119 120.817  21.382  0.1543
    554031   2179217  39.119 121.087  20.336  0.1454
    554031   2179222  39.119 121.087  22.054  0.1596
    554031    219916  39.119 129.807  26.800  0.1886
    554031   2207661  39.119 121.827  25.626  0.1894
    554031   2208418  39.119 116.917  22.093  0.1649
    554031   2208423  39.119 114.087  21.383  0.1622
    554031    241330  39.119 111.547  19.814  0.1514
    554031    255621  39.119 118.287  24.416  0.1836
    554031     30008  39.119 114.657  22.889  0.1749
    554031    303369  39.119 108.717  27.117  0.2246
    554031    318320  39.119 107.837  21.093  0.1676
    554031    322678  39.119 117.137  25.173  0.1920
    554031   3357049  39.119 125.957  24.745  0.1763
    554031    440864  39.119 107.967  21.468  0.1709
    554031    449040  39.119 101.787  26.034  0.2266
    554031    552026  39.119 122.057  22.683  0.1638
    554031    559061  39.119 117.137  23.721  0.1790
    554031    562894  39.119 121.367  22.883  0.1663
    554031    570695  39.119 116.377  22.069  0.1654
    554031     59715  39.119 110.647  33.303  0.2860
    554031     59931  39.119 113.297  25.711  0.2029
    554031     60509  39.119 106.637  27.025  0.2276
    554031     62312  39.119 106.637  25.846  0.2155
    554031     62592  39.119 108.717  27.117  0.2246
    554031     62726  39.119 106.637  25.846  0.2155
    554031     64021  39.119 108.147  21.798  0.1737
    554031     64317  39.119 101.917  26.031  0.2263
    554031     64667  39.119 106.637  26.741  0.2247
    554031     64775  39.119 102.477  26.011  0.2250
    554031     64799  39.119 106.887  22.826  0.1853
    554031       726  39.119 118.397  21.120  0.1548
    554031        85  39.119 121.137  24.759  0.1827
    554031    102384  39.119 121.457  21.063  0.1510
    554031    102929  39.119 121.457  21.116  0.1514
    554031    103027  39.119 121.137  21.075  0.1514
    554031    103828  39.119 118.187  23.923  0.1794
    554031    104344  39.119 120.897  21.051  0.1515
    554031    104618  39.119 121.457  21.063  0.1510
    554031    104808  39.119 120.897  21.051  0.1515
    554031    104809  39.119 121.137  21.051  0.1512
    554031    107293  39.119 120.897  21.070  0.1516
    554031     12713  39.119 125.017  22.510  0.1589
    554031   1632174  39.119 118.417  24.789  0.1867
    554031   1935432  39.119 121.807  23.926  0.1746
    554031    194206  39.119 119.677  19.483  0.1399
    554031    196169  39.119 120.167  19.483  0.1394
    554031    199824  39.119 131.037  24.758  0.1703
    554031   2113738  39.119 111.497  21.337  0.1651
    554031   2158815  39.119 119.447  20.421  0.1478
    554031   2158822  39.119 118.507  20.596  0.1503
    554031   2158823  39.119 117.807  20.489  0.1502
    554031   2158824  39.119 117.417  20.483  0.1506
    554031   2158834  39.119 118.507  23.500  0.1752
    554031   2207658  39.119 123.877  25.395  0.1846
    554031   2207659  39.119 124.087  25.578  0.1858
    554031   2208422  39.119 119.297  20.559  0.1491
    554031   2208426  39.119 118.677  20.424  0.1487
    554031   2208427  39.119 118.347  20.902  0.1531
    554031   2208429  39.119 126.887  23.912  0.1683
    554031   2208430  39.119 126.887  25.269  0.1795
    554031   2431120  39.119 127.317  21.594  0.1491
    554031    255220  39.119 122.957  24.345  0.1768
    554031    255827  39.119 122.437  24.287  0.1769
    554031    256471  39.119 122.437  24.287  0.1769
    554031    256653  39.119 121.867  23.607  0.1718
    554031    270209  39.119 121.867  23.697  0.1726
    554031     27979  39.119 125.977  21.336  0.1484
    554031    291394  39.119 110.417  27.023  0.2206
    554031    291847  39.119 111.897  27.128  0.2190
    554031    291882  39.119 110.957  25.716  0.2068
    554031    293033  39.119 116.347  24.028  0.1828
    554031    294519  39.119 110.417  25.716  0.2077
    554031    302468  39.119 120.317  23.479  0.1727
    554031    304027  39.119 112.807  21.337  0.1634
    554031    314968  39.119 142.787  17.649  0.1074
    554031    320174  39.119 118.187  23.923  0.1794
    554031    321320  39.119 121.137  21.051  0.1512
    554031    321709  39.119 120.897  21.051  0.1515
    554031   3357027  39.119 125.767  20.007  0.1381
    554031   3357045  39.119 127.067  21.599  0.1494
    554031    370128  39.119 120.167  19.483  0.1394
    554031    372453  39.119 119.677  19.483  0.1399
    554031    402422  39.119 122.957  24.347  0.1768
    554031    418658  39.119 110.417  27.217  0.2225
    554031    418691  39.119 111.497  21.337  0.1651
    554031    444307  39.119 109.877  25.772  0.2091
    554031    558933  39.119 125.237  23.077  0.1633
    554031    559060  39.119 123.197  23.708  0.1710
    554031    559206  39.119 116.577  21.760  0.1625
    554031    561489  39.119 125.237  23.265  0.1649
    554031    571174  39.119 119.377  22.934  0.1692
    554031    571389  39.119 119.377  22.979  0.1696
    554031     59733  39.119 119.287  24.858  0.1861
    554031     60383  39.119 110.647  25.759  0.2077
    554031     60559  39.119 119.287  24.325  0.1814
    554031     61396  39.119 110.957  25.762  0.2072
    554031     61792  39.119 123.297  32.259  0.2478
    554031     62115  39.119 110.417  28.946  0.2400
    554031     62741  39.119 111.897  27.128  0.2190
    554031     62949  39.119 104.887  25.904  0.2193
    554031     63036  39.119 110.417  27.866  0.2290
    554031     64884  39.119 110.957  27.939  0.2288
    554031     65518  39.119 110.417  26.550  0.2159
    554031     96471  39.119 142.787  17.649  0.1074
    554031    101634  39.119 123.767  24.589  0.1778
    554031    101748  39.119 124.807  21.378  0.1500
    554031    102390  39.119 122.377  23.793  0.1728
    554031    102925  39.119 124.477  21.669  0.1527
    554031    107162  39.119 124.477  21.022  0.1474
    554031   1079180  39.119 124.007  20.674  0.1451
    554031   1201207  39.119 166.276  14.423  0.0755
    554031   1259172  39.119 128.857  22.893  0.1578
    554031   1632158  39.119 121.737  24.661  0.1811
    554031   1935433  39.119 128.857  23.060  0.1591
    554031   1935434  39.119 128.857  23.036  0.1589
    554031    195927  39.119 123.967  21.280  0.1501
    554031    196370  39.119 123.967  19.353  0.1346
    554031    197796  39.119 123.187  19.353  0.1354
    554031   2031873  39.119 125.967  20.294  0.1402
    554031   2031876  39.119 132.297  20.605  0.1366
    554031   2031877  39.119 132.297  20.605  0.1366
    554031   2031885  39.119 132.057  20.611  0.1369
    554031   2112451  39.119 124.477  21.322  0.1499
    554031   2158816  39.119 122.827  20.876  0.1480
    554031   2158817  39.119 128.317  20.473  0.1393
    554031   2158818  39.119 128.317  20.473  0.1393
    554031   2158819  39.119 122.107  20.916  0.1491
    554031   2158820  39.119 127.837  20.835  0.1426
    554031   2158821  39.119 127.837  20.835  0.1426
    554031   2158825  39.119 121.687  21.374  0.1533
    554031   2158826  39.119 120.977  21.255  0.1531
    554031   2158827  39.119 120.567  21.119  0.1524
    554031   2158831  39.119 121.117  20.296  0.1450
    554031   2158832  39.119 120.547  20.243  0.1452
    554031   2158833  39.119 120.207  20.126  0.1446
    554031   2171023  39.119 123.567  20.031  0.1404
    554031   2171024  39.119 122.837  19.902  0.1401
    554031   2207638  39.119 127.777  20.623  0.1410
    554031   2207639  39.119 127.777  20.318  0.1386
    554031   2207660  39.119 128.577  25.362  0.1782
    554031   2208425  39.119 125.927  24.836  0.1771
    554031   2208428  39.119 123.647  20.561  0.1446
    554031   2208432  39.119 131.827  26.534  0.1837
    554031   2208435  39.119 126.517  21.882  0.1522
    554031    239975  39.119 120.547  21.630  0.1567
    554031    240352  39.119 121.537  21.569  0.1551
    554031    255567  39.119 126.087  24.667  0.1755
    554031    257536  39.119 126.407  24.093  0.1703
    554031    271073  39.119 125.377  25.637  0.1846
    554031    271702  39.119 126.517  24.762  0.1758
    554031    272302  39.119 125.517  23.977  0.1705
    554031    272546  39.119 126.087  24.672  0.1756
    554031    303737  39.119 123.067  24.352  0.1767
    554031    305338  39.119 113.287  25.655  0.2024
    554031    307609  39.119 129.177  21.602  0.1473
    554031    316968  39.119 122.377  23.793  0.1728
    554031    393718  39.119 123.047  20.674  0.1461
    554031    394015  39.119 121.387  21.569  0.1552
    554031    403804  39.119 126.647  24.711  0.1752
    554031    420108  39.119 125.367  21.426  0.1498
    554031    427836  39.119 126.647  24.709  0.1752
    554031    446885  39.119 115.317  19.983  0.1486
    554031    534512  39.119 120.547  21.630  0.1567
    554031    535631  39.119 122.997  21.274  0.1510
    554031    536991  39.119 120.547  21.836  0.1584
    554031    539093  39.119 122.997  21.274  0.1510
    554031    540633  39.119 125.747  20.463  0.1417
    554031    550818  39.119 128.007  23.578  0.1643
    554031    551888  39.119 128.007  23.281  0.1618
    554031    563055  39.119 126.787  23.578  0.1657
    554031     92333  39.119 146.907  18.660  0.1115
    554031     94454  39.119 134.107  25.774  0.1748
    554031   1078240  39.119 127.737  20.544  0.1404
    554031   1078745  39.119 128.327  20.574  0.1401
    554031   1200406  39.119  56.368  20.164  0.2677
    554031      1627  39.119 131.847  22.965  0.1552
    554031   1910383  39.119 133.787  24.399  0.1643
    554031   2158778  39.119 130.207  21.712  0.1471
    554031   2158828  39.119 124.897  20.141  0.1400
    554031   2158829  39.119 124.167  20.128  0.1406
    554031   2158830  39.119 123.717  20.115  0.1409
    554031   2158835  39.119 130.467  21.712  0.1468
    554031   2158836  39.119 130.467  21.712  0.1468
    554031   2171015  39.119 126.637  20.463  0.1408
    554031   2171019  39.119 127.467  19.431  0.1320
    554031   2171033  39.119 126.527  19.750  0.1354
    554031   2171049  39.119 126.217  19.842  0.1364
    554031   2207640  39.119 131.787  20.221  0.1342
    554031   2207662  39.119 132.447  26.253  0.1807
    554031   2207663  39.119 132.656  26.331  0.1810
    554031   2207666  39.119 135.676  25.515  0.1709
    554031   2207668  39.119 134.896  25.600  0.1725
    554031   2208431  39.119 135.676  24.058  0.1596
    554031   2208434  39.119 135.676  24.755  0.1650
    554031   2208437  39.119 121.357  21.685  0.1562
    554031    256016  39.119 130.237  25.085  0.1739
    554031    257534  39.119 131.137  23.982  0.1640
    554031    269995  39.119 130.197  22.965  0.1569
    554031    271280  39.119 132.927  24.268  0.1642
    554031    292275  39.119 117.257  23.399  0.1760
    554031    305371  39.119 127.047  24.147  0.1700
    554031    328114  39.119 142.156  21.028  0.1312
    554031   3290012  39.119 129.187  23.048  0.1587
    554031    417215  39.119 127.047  24.147  0.1700
    554031    451821  39.119 184.636  21.424  0.1059
    554031    534958  39.119 124.097  21.826  0.1544
    554031    537219  39.119 129.717  20.333  0.1369
    554031    540634  39.119 129.717  20.333  0.1369
    554031    556782  39.119 129.717  20.467  0.1379
    554031    558663  39.119 131.597  23.448  0.1592
    554031    559557  39.119 130.937  24.411  0.1676
    554031    570033  39.119 126.757  22.719  0.1587
    554031     62050  39.119 127.247  24.190  0.1701
    554031     64059  39.119 126.017  25.183  0.1799
    554031     64247  39.119 120.057  22.449  0.1642
    554031     64406  39.119 123.927  23.673  0.1699
    554031     85606  39.119 140.307  22.253  0.1416
    554031    105071  39.119 133.137  21.676  0.1440
    554031   1455766  39.119 123.797  18.960  0.1317
    554031    196598  39.119 131.707  19.568  0.1294
    554031   2158772  39.119 134.977  21.823  0.1433
    554031   2158773  39.119 134.656  21.625  0.1421
    554031   2158774  39.119 134.477  21.634  0.1424
    554031   2158779  39.119 134.667  21.582  0.1418
    554031   2158780  39.119 134.667  21.587  0.1418
    554031   2158781  39.119 134.667  21.587  0.1418
    554031   2158782  39.119 134.477  21.591  0.1420
    554031   2158786  39.119 130.467  21.963  0.1488
    554031   2158788  39.119 135.146  21.587  0.1414
    554031   2158814  39.119 130.507  19.712  0.1315
    554031   2158837  39.119 134.977  21.582  0.1415
    554031   2158838  39.119 134.477  21.582  0.1420
    554031   2158839  39.119 134.977  21.582  0.1415
    554031   2158840  39.119 134.656  21.582  0.1418
    554031   2158841  39.119 134.477  21.582  0.1420
    554031   2171016  39.119 131.337  20.450  0.1363
    554031   2171020  39.119 140.497  23.628  0.1515
    554031   2171021  39.119 132.167  19.434  0.1280
    554031   2171022  39.119 129.217  19.373  0.1301
    554031   2171026  39.119 136.936  21.469  0.1389
    554031   2171030  39.119 144.866  20.045  0.1223
    554031   2171031  39.119 144.866  20.045  0.1223
    554031   2171034  39.119 130.507  19.620  0.1308
    554031   2171035  39.119 130.507  19.620  0.1308
    554031   2171038  39.119 131.057  19.770  0.1314
    554031   2171039  39.119 131.057  19.620  0.1303
    554031   2171042  39.119 130.737  19.736  0.1315
    554031   2171043  39.119 130.737  19.620  0.1306
    554031   2171046  39.119 130.697  19.712  0.1313
    554031   2171048  39.119 130.697  19.883  0.1326
    554031   2171050  39.119 130.507  19.712  0.1315
    554031   2171215  39.119 129.297  19.804  0.1333
    554031   2178582  39.119 136.567  20.550  0.1325
    554031   2207278  39.119 139.976  25.385  0.1652
    554031   2207279  39.119 140.186  25.541  0.1661
    554031   2207280  39.119 140.016  25.385  0.1651
    554031   2207656  39.119 140.376  25.385  0.1647
    554031   2207657  39.119 140.586  25.541  0.1657
    554031   2207664  39.119 137.146  26.123  0.1740
    554031   2207665  39.119 132.447  23.725  0.1605
    554031   2207669  39.119 139.286  25.470  0.1665
    554031   2208433  39.119 140.766  25.385  0.1643
    554031   2323582  39.119 141.587  22.953  0.1455
    554031    236788  39.119 131.247  20.518  0.1369
    554031    238503  39.119 116.577  22.651  0.1702
    554031    255619  39.119 136.067  25.241  0.1683
    554031    256474  39.119 134.887  24.390  0.1630
    554031    256651  39.119 133.847  23.512  0.1573
    554031    256659  39.119 135.527  23.886  0.1584
    554031    270387  39.119 134.957  22.720  0.1501
    554031    271449  39.119 135.527  23.887  0.1584
    554031    271511  39.119 135.387  24.095  0.1602
    554031    272588  39.119 135.187  24.121  0.1606
    554031    272775  39.119 135.527  24.438  0.1627
    554031    296419  39.119 133.057  23.796  0.1604
    554031   3094128  39.119 134.376  21.392  0.1406
    554031    323517  39.119 133.917  24.341  0.1637
    554031    328662  39.119 154.376  18.805  0.1076
    554031    372588  39.119 135.827  20.512  0.1328
    554031    419316  39.119 146.696  21.623  0.1317
    554031    429458  39.119 116.897  21.652  0.1611
    554031    437792  39.119 135.527  24.432  0.1626
    554031    568892  39.119 130.257  22.589  0.1539
    554031     62808  39.119 126.136  27.154  0.1966
    554031     63632  39.119 123.217  25.890  0.1897
    554031     64321  39.119 126.136  27.154  0.1966
    554031     91157  39.119 146.716  21.485  0.1307
    554031     96467  39.119 141.936  22.567  0.1424
    554031   1078896  39.119 135.786  21.348  0.1390
    554031   1259187  39.119 139.697  22.822  0.1463
    554031     17157  39.119 135.846  22.937  0.1509
    554031   1910378  39.119 141.276  25.044  0.1612
    554031   1910380  39.119 141.276  25.106  0.1617
    554031   1910384  39.119 145.926  25.129  0.1571
    554031   2151155  39.119 136.876  20.073  0.1287
    554031   2158769  39.119 138.846  22.726  0.1464
    554031   2158770  39.119 138.346  22.468  0.1450
    554031   2158771  39.119 138.036  22.396  0.1447
    554031   2158775  39.119 138.846  21.452  0.1371
    554031   2158776  39.119 138.036  21.452  0.1378
    554031   2158783  39.119 139.156  21.461  0.1369
    554031   2158784  39.119 139.156  21.457  0.1368
    554031   2158787  39.119 134.477  21.833  0.1439
    554031   2158789  39.119 135.146  21.837  0.1433
    554031   2158791  39.119 134.667  21.837  0.1437
    554031   2158792  39.119 134.477  21.839  0.1439
    554031   2158793  39.119 134.667  21.837  0.1437
    554031   2171013  39.119 135.717  19.597  0.1262
    554031   2171025  39.119 141.496  24.000  0.1532
    554031   2171028  39.119 133.156  21.837  0.1452
    554031   2171036  39.119 134.066  19.490  0.1268
    554031   2171040  39.119 134.947  19.490  0.1261
    554031   2171044  39.119 134.396  20.184  0.1316
    554031   2171047  39.119 135.206  19.690  0.1273
    554031    239300  39.119 125.617  22.022  0.1543
    554031    240141  39.119 120.447  21.947  0.1595
    554031    240185  39.119 120.547  21.630  0.1567
    554031    240187  39.119 132.697  21.240  0.1411
    554031    255158  39.119 139.436  24.352  0.1579
    554031    256650  39.119 143.546  22.339  0.1393
    554031    270376  39.119 139.667  24.007  0.1551
    554031    270602  39.119 138.926  24.349  0.1584
    554031    271844  39.119 142.247  23.637  0.1499
    554031    305660  39.119 132.307  22.658  0.1523
    554031    305662  39.119 148.746  24.420  0.1494
    554031    312082  39.119 139.626  23.672  0.1526
    554031    318235  39.119 150.636  21.355  0.1268
    554031    394144  39.119 125.617  22.022  0.1543
    554031    401576  39.119 138.167  23.254  0.1510
    554031    404404  39.119 138.926  24.279  0.1579
    554031    406678  39.119 142.546  23.644  0.1496
    554031     43860  39.119 140.386  23.076  0.1475
    554031    439065  39.119 137.926  23.145  0.1504
    554031     63002  39.119 138.616  23.674  0.1537
    554031     63125  39.119 126.996  26.096  0.1864
    554031     64120  39.119 137.046  23.357  0.1529
    554031     73135  39.119 138.256  24.460  0.1600
    554031     74688  39.119 148.746  24.420  0.1494
    554031     92860  39.119 155.486  17.931  0.1015
    554031   1729417  39.119 142.336  23.758  0.1507
    554031   1910379  39.119 145.466  24.913  0.1560
    554031    197408  39.119 141.446  19.091  0.1182
    554031   2158785  39.119 142.846  22.139  0.1385
    554031   2158790  39.119 139.156  21.707  0.1386
    554031   2171032  39.119 153.466  19.493  0.1126
    554031   2171037  39.119 138.126  19.453  0.1233
    554031   2171041  39.119 139.336  19.475  0.1225
    554031   2178580  39.119 144.806  22.893  0.1422
    554031   2207667  39.119 148.736  25.334  0.1559
    554031    238456  39.119 126.547  21.568  0.1497
    554031    238870  39.119 123.997  21.637  0.1529
    554031    239080  39.119 129.167  22.283  0.1526
    554031    239081  39.119 130.107  21.927  0.1489
    554031    239299  39.119 130.257  21.927  0.1487
    554031    239510  39.119 129.167  22.283  0.1526
    554031    239724  39.119 130.257  21.927  0.1487
    554031    240394  39.119 125.037  21.500  0.1507
    554031    256658  39.119 146.776  23.708  0.1462
    554031    257716  39.119 146.776  23.514  0.1448
    554031    257717  39.119 146.696  23.654  0.1459
    554031    257901  39.119 148.546  22.421  0.1357
    554031    257946  39.119 146.636  23.551  0.1452
    554031    269959  39.119 146.396  23.508  0.1451
    554031    271096  39.119 141.576  23.613  0.1503
    554031    271632  39.119 146.396  23.508  0.1451
    554031    271909  39.119 146.916  23.521  0.1447
    554031    272511  39.119 146.916  23.527  0.1448
    554031    319352  39.119 148.356  21.927  0.1324
    554031   3238447  39.119 143.536  22.762  0.1424
    554031    328187  39.119 148.356  22.497  0.1364
    554031    392532  39.119 127.637  21.144  0.1452
    554031    392713  39.119 130.107  21.927  0.1489
    554031    398812  39.119 125.187  21.500  0.1506
    554031    402015  39.119 148.546  22.205  0.1342
    554031    430368  39.119 127.487  21.144  0.1454
    554031     60837  39.119 131.196  25.966  0.1799
    554031     63003  39.119 143.376  23.602  0.1485
    554031     73706  39.119 136.246  24.421  0.1618
    554031     74779  39.119 146.696  24.391  0.1511
    554031     15928  39.119 146.536  22.385  0.1371
    554031   2158777  39.119 147.226  21.236  0.1286
    554031   2171014  39.119 142.826  19.430  0.1196
    554031   2171045  39.119 143.216  19.346  0.1187
    554031   2207276  39.119 152.846  25.151  0.1508
    554031   2207277  39.119 153.126  25.151  0.1505
    554031   2207282  39.119 152.636  24.995  0.1499
    554031   2207671  39.119 152.636  24.995  0.1499
    554031    238504  39.119 132.757  22.209  0.1484
    554031    238871  39.119 128.487  21.507  0.1472
    554031    238872  39.119 128.637  21.507  0.1471
    554031    239099  39.119 133.267  20.693  0.1364
    554031    239101  39.119 134.207  20.203  0.1319
    554031    239321  39.119 134.357  20.203  0.1318
    554031    239744  39.119 133.427  20.284  0.1332
    554031    239963  39.119 133.427  20.284  0.1332
    554031    255806  39.119 151.376  23.378  0.1399
    554031    256442  39.119 150.606  23.884  0.1440
    554031    271066  39.119 150.366  23.341  0.1405
    554031    271083  39.119 147.966  24.070  0.1477
    554031    271631  39.119 150.046  23.858  0.1443
    554031    272297  39.119 150.286  23.988  0.1450
    554031    272378  39.119 152.236  22.667  0.1344
    554031    272480  39.119 151.006  23.389  0.1403
    554031    272545  39.119 150.046  23.863  0.1444
    554031    272694  39.119 151.376  23.545  0.1410
    554031    288768  39.119 149.746  23.117  0.1395
    554031    312958  39.119 135.896  26.286  0.1767
    554031   3409256  39.119 147.156  21.272  0.1289
    554031    400612  39.119 127.547  21.776  0.1503
    554031    401728  39.119 149.536  23.955  0.1454
    554031    401777  39.119 152.236  22.875  0.1358
    554031    402215  39.119 148.726  24.112  0.1473
    554031    403181  39.119 150.406  24.153  0.1461
    554031    403815  39.119 151.656  23.397  0.1398
    554031     43491  39.119 148.766  22.932  0.1390
    554031    442456  39.119 150.606  23.865  0.1439
    554031    459350  39.119 142.276  21.432  0.1340
    554031    459373  39.119 142.636  21.192  0.1320
    554031    517407  39.119 142.636  21.432  0.1337
    554031     60598  39.119 135.896  26.286  0.1767
    554031       914  39.119 143.826  22.677  0.1415
    554031   1077908  39.119 148.506  19.803  0.1180
    554031   1082036  39.119 148.626  19.942  0.1188
    554031    141343  39.119 158.376  23.390  0.1343
    554031   2171027  39.119 145.226  20.706  0.1265
    554031   2207283  39.119 157.616  24.942  0.1452
    554031   2207284  39.119 156.546  24.871  0.1456
    554031   2207670  39.119 156.246  24.950  0.1464
    554031   2207672  39.119 157.336  24.942  0.1454
    554031    239964  39.119 136.977  20.604  0.1325
    554031    240393  39.119 133.197  21.240  0.1406
    554031    240567  39.119 137.917  20.153  0.1285
    554031    255620  39.119 154.196  23.254  0.1367
    554031    255778  39.119 155.066  23.712  0.1391
    554031    256015  39.119 154.196  24.218  0.1432
    554031    256472  39.119 153.466  23.192  0.1369
    554031    256477  39.119 154.996  24.031  0.1413
    554031    256481  39.119 154.316  24.912  0.1478
    554031    256652  39.119 155.096  23.245  0.1360
    554031    270239  39.119 156.286  24.252  0.1417
    554031    270853  39.119 153.946  24.745  0.1470
    554031    271072  39.119 154.316  24.750  0.1467
    554031    272300  39.119 155.896  24.143  0.1413
    554031    272695  39.119 156.886  23.337  0.1352
    554031    273165  39.119 156.286  24.145  0.1410
    554031    288772  39.119 153.656  22.827  0.1343
    554031    291166  39.119 154.636  22.996  0.1347
    554031    295001  39.119 154.466  22.987  0.1347
    554031    392354  39.119 138.066  20.153  0.1283
    554031    401752  39.119 155.066  23.891  0.1403
    554031    402826  39.119 153.466  24.838  0.1481
    554031    425358  39.119 147.526  23.885  0.1468
    554031    460402  39.119 147.246  21.302  0.1291
    554031    517244  39.119 153.966  20.821  0.1209
    554031     59870  39.119 139.156  26.275  0.1729
    554031     60189  39.119 148.856  23.418  0.1423
    554031     63112  39.119 139.156  26.275  0.1729
    554031    187264  39.119 150.506  24.248  0.1466
    554031    187637  39.119 145.546  23.845  0.1483
    554031   1910381  39.119 154.536  24.722  0.1463
    554031   2207286  39.119 160.956  24.741  0.1411
    554031   2207642  39.119 157.556  19.388  0.1094
    554031    244946  39.119 157.586  23.566  0.1361
    554031    255417  39.119 159.976  24.409  0.1397
    554031    256473  39.119 158.846  23.641  0.1356
    554031    256482  39.119 158.006  24.992  0.1452
    554031    256488  39.119 159.486  23.669  0.1353
    554031    257524  39.119 159.976  24.579  0.1408
    554031    257900  39.119 161.116  22.031  0.1236
    554031    269994  39.119 158.006  25.174  0.1464
    554031    271729  39.119 159.346  23.319  0.1331
    554031    272150  39.119 159.486  23.137  0.1319
    554031    272478  39.119 159.046  23.940  0.1374
    554031    272702  39.119 158.906  23.158  0.1324
    554031    273166  39.119 160.026  24.177  0.1382
    554031    273199  39.119 157.706  23.766  0.1373
    554031    295395  39.119 159.356  22.866  0.1302
    554031    398996  39.119 141.866  19.943  0.1238
    554031    402016  39.119 158.846  23.118  0.1322
    554031    404363  39.119 159.486  23.131  0.1318
    554031    408208  39.119 161.116  21.815  0.1223
    554031    411293  39.119 159.146  23.264  0.1329
    554031     42335  39.119 158.446  23.009  0.1318
    554031    429132  39.119 158.846  24.425  0.1407
    554031    457957  39.119 149.896  22.068  0.1322
    554031    464811  39.119 155.986  20.760  0.1191
    554031     60143  39.119 150.966  23.929  0.1440
    554031   1079686  39.119 159.016  20.992  0.1185
    554031    185825  39.119 148.546  24.207  0.1481
    554031    185905  39.119 156.036  23.421  0.1364
    554031    186125  39.119 153.526  24.785  0.1476
    554031   1910382  39.119 158.726  24.593  0.1419
    554031   2207281  39.119 163.556  24.622  0.1383
    554031   2207285  39.119 166.926  24.496  0.1349
    554031   2207641  39.119 161.886  19.258  0.1060
    554031   2207654  39.119 168.076  24.497  0.1341
    554031    240178  39.119 145.576  19.893  0.1207
    554031    240395  39.119 142.546  21.147  0.1317
    554031    240565  39.119 146.076  19.893  0.1203
    554031    255566  39.119 163.946  24.295  0.1359
    554031    258090  39.119 161.806  23.511  0.1325
    554031    270852  39.119 161.986  25.207  0.1433
    554031    272086  39.119 163.936  24.562  0.1376
    554031    402087  39.119 163.946  24.340  0.1362
    554031     43594  39.119 163.336  22.885  0.1274
    554031    188021  39.119 159.036  23.878  0.1370
    554031   2151156  39.119 159.776  21.647  0.1221
    554031   2171029  39.119 157.076  23.618  0.1369
    554031    255618  39.119 168.856  23.755  0.1290
    554031    255826  39.119 168.726  22.911  0.1239
    554031    257369  39.119 166.886  24.360  0.1341
    554031    257525  39.119 168.856  23.862  0.1296
    554031    271097  39.119 166.886  24.522  0.1351
    554031    400224  39.119 151.716  19.831  0.1160
    554031    444083  39.119 151.566  24.754  0.1492
    554031     62266  39.119 154.036  26.367  0.1581
    554031     62903  39.119 154.036  26.367  0.1581
    554031   1910385  39.119 166.816  25.474  0.1412
    554031   2207655  39.119 176.636  24.243  0.1266
    554031    270227  39.119 171.926  23.251  0.1238
    554031    270567  39.119 173.496  23.037  0.1215
    554031    271034  39.119 172.686  23.260  0.1234
    554031    360202  39.119 162.056  24.681  0.1398
    554031    366925  39.119 155.006  24.515  0.1445
    554031    402853  39.119 174.246  23.083  0.1213
    554031    147077  39.119 169.526  22.916  0.1234
    554031   1767162  39.119 161.216  24.705  0.1407
    554031    179590  39.119 158.286  24.412  0.1411
    554031   1910386  39.119 179.186  23.662  0.1216
    554031    158595  39.119 172.316  23.782  0.1267
    554031   1767159  39.119 174.016  21.407  0.1117
    554031   1767163  39.119 165.776  24.575  0.1363
    554031    180233  39.119 162.066  24.288  0.1373
    554031   1765111  39.119 176.816  22.017  0.1135
    554031    181085  39.119 165.145  24.176  0.1342
    554031   1767160  39.119 179.725  22.797  0.1163
    554031   1767164  39.119 184.265  23.931  0.1200
    554031   1767166  39.119 184.265  23.931  0.1200
    554031   1767168  39.119 184.265  23.931  0.1200
    554031   2146813  39.119 184.265  24.582  0.1236
    554031   1767161  39.119 182.705  23.712  0.1197
    554031   1767165  39.119 187.835  23.801  0.1172
    554031   1767167  39.119 187.245  24.448  0.1211
    554031    360666  39.119 178.845  23.625  0.1216
    554031    455288  39.119 187.005  19.855  0.0963
    175782    270177  47.899  46.879  25.917  0.3764
    175782     30713  47.899  49.749  29.102  0.4246
    175782    156131  47.899  47.889  26.703  0.3865
    175782   1794855  47.899  49.839  30.466  0.4529
    175782    273170  47.899  51.179  26.444  0.3641
    175782    434785  47.899  54.389  23.027  0.2905
    175782     90063  47.899  45.299  32.037  0.5238
    175782     10780  47.899  52.238  25.041  0.3335
    175782    154695  47.899  50.828  28.047  0.3968
    175782    287052  47.899  56.428  34.717  0.4987
    175782    345185  47.899  48.358  31.936  0.4965
    175782     10961  47.899  55.798  25.853  0.3321
    175782    153919  47.899  54.878  27.911  0.3728
    175782    154068  47.899  60.618  34.577  0.4676
    175782    154566  47.899  48.128  25.011  0.3522
    175782   1923532  47.899  54.888  23.867  0.3024
    175782   1923535  47.899  55.178  22.812  0.2842
    175782    250403  47.899  61.178  28.708  0.3572
    175782    343324  47.899  55.188  20.488  0.2480
    175782     47482  47.899  62.118  21.419  0.2417
    175782    609579  47.899  55.798  24.678  0.3123
    175782     90997  47.899  59.368  31.281  0.4117
    175782     94249  47.899  51.418  32.116  0.4779
    175782     10602  47.899  59.858  26.660  0.3287
    175782    154047  47.899  51.188  24.862  0.3350
    175782    157842  47.899  51.188  24.697  0.3320
    175782    158352  47.899  54.478  31.854  0.4517
    175782    160893  47.899  65.738  22.071  0.2410
    175782   1672288  47.899  58.838  27.278  0.3433
    175782   1824784  47.899  68.718  26.881  0.2996
    175782    359122  47.899  51.188  25.233  0.3417
    175782    571073  47.899  56.858  31.119  0.4226
    175782    593494  47.899  59.178  25.317  0.3097
    175782    593734  47.899  59.178  24.471  0.2962
    175782     73307  47.899  65.738  22.450  0.2462
    175782   1084132  47.899  65.738  35.400  0.4525
    175782   1098230  47.899  65.888  33.790  0.4224
    175782   1411979  47.899  62.108  28.641  0.3520
    175782    152126  47.899  61.758  40.708  0.5904
    175782    155188  47.899  57.538  31.440  0.4249
    175782    157328  47.899  64.298  27.040  0.3175
    175782    158780  47.899  69.178  21.781  0.2286
    175782    160933  47.899  69.858  23.272  0.2463
    175782   1824777  47.899  74.058  26.740  0.2808
    175782   1824785  47.899  72.868  24.604  0.2559
    175782   1923526  47.899  67.628  32.418  0.3901
    175782    229429  47.899  62.368  27.322  0.3294
    175782     24665  47.899  68.878  35.153  0.4307
    175782    256694  47.899  70.628  27.381  0.3004
    175782    350878  47.899  64.318  34.471  0.4434
    175782    402377  47.899  71.118  30.214  0.3402
    175782    429136  47.899  65.408  27.302  0.3175
    175782    594138  47.899  62.478  25.192  0.2957
    175782    595158  47.899  69.178  22.859  0.2426
    175782    608151  47.899  79.648  25.870  0.2544
    175782    610739  47.899  63.058  26.094  0.3075
    175782   1201353  47.899  72.728  30.712  0.3416
    175782      1241  47.899  65.908  29.420  0.3486
    175782    129198  47.899  76.828  35.312  0.3949
    175782    152122  47.899  57.308  24.418  0.3023
    175782    156071  47.899  60.598  31.196  0.4036
    175782    157273  47.899  57.308  24.948  0.3109
    175782    157843  47.899  57.308  24.561  0.3045
    175782   1632411  47.899  76.748  40.795  0.4865
    175782   1824778  47.899  78.248  24.463  0.2406
    175782   1915534  47.899  70.218  34.368  0.4104
    175782   1923525  47.899  72.058  26.595  0.2849
    175782   1923528  47.899  72.978  27.295  0.2917
    175782   2376800  47.899  72.688  35.751  0.4214
    175782   2432045  47.899  90.848  22.466  0.1932
    175782    319231  47.899  68.848  29.610  0.3398
    175782    346574  47.899  67.348  34.200  0.4220
    175782    348302  47.899  72.508  22.410  0.2287
    175782       505  47.899  67.088  30.698  0.3642
    175782    593988  47.899  73.118  23.748  0.2441
    175782    608689  47.899  66.278  25.942  0.2940
    175782       657  47.899  66.278  25.577  0.2887
    175782   1085672  47.899  74.738  35.053  0.4002
    175782   1172775  47.899  77.018  45.698  0.5769
    175782   1189234  47.899  97.068  21.483  0.1740
    175782   1222552  47.899  80.908  33.121  0.3461
    175782    127508  47.899  77.418  30.628  0.3235
    175782     14638  47.899  74.618  35.143  0.4022
    175782    155314  47.899  63.658  31.639  0.3959
    175782    157217  47.899  67.878  40.138  0.5306
    175782   1632412  47.899  80.958  40.661  0.4610
    175782   1632413  47.899  80.958  35.230  0.3763
    175782   1632414  47.899  80.958  42.544  0.4929
    175782   1915535  47.899  70.188  34.432  0.4116
    175782   1923521  47.899  73.398  28.431  0.3062
    175782   1923523  47.899  81.628  29.264  0.2919
    175782   1923524  47.899  75.938  28.149  0.2942
    175782   1923529  47.899  78.428  34.771  0.3798
    175782   1923531  47.899  79.258  34.724  0.3757
    175782   2203551  47.899  75.568  26.743  0.2765
    175782   2376801  47.899  81.698  36.551  0.3928
    175782   2376804  47.899  79.578  36.569  0.4023
    175782   2391541  47.899  74.708  30.798  0.3355
    175782    260374  47.899  77.518  42.721  0.5166
    175782    346230  47.899  76.338  23.245  0.2302
    175782    360953  47.899  81.998  36.318  0.3881
    175782       445  47.899  76.438  22.550  0.2215
    175782    462605  47.899  65.938  29.768  0.3541
    175782       564  47.899  76.338  25.007  0.2520
    175782       643  47.899  77.678  25.074  0.2495
    175782      6437  47.899  82.828  28.078  0.2735
    175782       648  47.899  75.598  32.898  0.3631
    175782       654  47.899  82.828  31.383  0.3159
    175782       900  47.899  70.858  25.517  0.2737
    175782   1090197  47.899  78.768  30.128  0.3121
    175782   1090198  47.899  78.768  33.415  0.3583
    175782   1091782  47.899  85.598  28.575  0.2723
    175782   1092118  47.899  85.598  28.042  0.2659
    175782   1092598  47.899  85.598  29.296  0.2811
    175782   1092767  47.899  79.998  27.569  0.2748
    175782   1093044  47.899  85.628  28.714  0.2740
    175782   1093058  47.899  85.598  28.062  0.2662
    175782   1093607  47.899  79.998  31.867  0.3318
    175782      1125  47.899  85.288  30.357  0.2952
    175782     11603  47.899  83.708  35.792  0.3736
    175782   1628227  47.899  80.288  22.764  0.2159
    175782   1643900  47.899  98.048  23.232  0.1893
    175782   1643901  47.899 100.378  23.834  0.1915
    175782   1923530  47.899  82.928  35.553  0.3732
    175782   1923533  47.899  82.798  26.197  0.2507
    175782   1923534  47.899  78.608  31.918  0.3374
    175782   2112371  47.899 103.518  21.037  0.1614
    175782     21731  47.899  87.818  20.680  0.1798
    175782   2204360  47.899  79.098  30.631  0.3179
    175782   2432039  47.899 116.908  21.997  0.1540
    175782   2441619  47.899  82.258  33.111  0.3412
    175782   3094130  47.899  75.588  30.857  0.3331
    175782   3094213  47.899  78.028  31.552  0.3343
    175782    329685  47.899  98.038  21.145  0.1694
    175782    434684  47.899  80.648  32.029  0.3318
    175782    444353  47.899  86.908  36.182  0.3669
    175782       451  47.899  81.918  29.245  0.2908
    175782       511  47.899  73.458  29.140  0.3160
    175782    551340  47.899  78.768  32.794  0.3494
    175782    559251  47.899  78.768  34.454  0.3736
    175782       629  47.899  80.288  23.325  0.2224
    175782        71  47.899  80.668  24.867  0.2398
    175782       855  47.899  77.538  35.496  0.3947
    175782       908  47.899  80.668  22.691  0.2143
    175782   1087493  47.899  88.398  33.998  0.3323
    175782   1088882  47.899  82.988  34.462  0.3574
    175782   1088898  47.899  83.278  34.416  0.3557
    175782   1088899  47.899  82.788  34.474  0.3583
    175782   1090432  47.899  83.948  29.369  0.2866
    175782   1090527  47.899  89.908  29.156  0.2683
    175782   1090528  47.899  89.908  29.501  0.2724
    175782   1091776  47.899  83.948  28.810  0.2796
    175782   1091778  47.899  89.628  28.839  0.2653
    175782   1092259  47.899  83.018  34.314  0.3552
    175782   1092599  47.899  89.858  29.614  0.2738
    175782   1092600  47.899  83.018  34.314  0.3552
    175782   1092649  47.899  83.018  34.314  0.3552
    175782   1092652  47.899  83.018  29.988  0.2971
    175782   1092662  47.899  83.018  29.988  0.2971
    175782      1113  47.899  89.468  29.998  0.2794
    175782     11584  47.899  86.208  35.186  0.3557
    175782      1172  47.899  90.068  31.415  0.2948
    175782   1172754  47.899  85.538  45.418  0.5160
    175782   1242950  47.899  75.578  32.109  0.3514
    175782   1278116  47.899  91.108  25.526  0.2249
    175782   1403257  47.899  86.598  33.780  0.3354
    175782   1493369  47.899  89.628  30.983  0.2908
    175782    152221  47.899  73.998  40.161  0.4913
    175782   1617548  47.899  84.058  31.066  0.3079
    175782   1643902  47.899 103.348  24.656  0.1948
    175782   1669405  47.899  82.308  34.556  0.3613
    175782   1669412  47.899  85.488  38.345  0.4035
    175782   1923522  47.899  88.538  33.603  0.3268
    175782   1923527  47.899  91.608  36.748  0.3576
    175782   1935574  47.899  87.908  33.604  0.3288
    175782   1940414  47.899  78.328  30.403  0.3173
    175782     22108  47.899  83.948  30.930  0.3065
    175782   2376803  47.899  87.598  36.624  0.3704
    175782   2429890  47.899 106.568  21.504  0.1617
    175782    260823  47.899  94.578  26.121  0.2245
    175782    264418  47.899  94.858  26.121  0.2240
    175782    272899  47.899  81.678  33.186  0.3443
    175782    285802  47.899  84.128  21.039  0.1896
    175782   3104091  47.899  96.468  28.315  0.2440
    175782   3104092  47.899  95.748  28.228  0.2446
    175782   3104093  47.899  96.108  28.497  0.2467
    175782   3217984  47.899  96.468  27.741  0.2379
    175782    327306  47.899 102.168  21.753  0.1695
    175782    327651  47.899 107.768  21.894  0.1637
    175782    328573  47.899 101.508  24.178  0.1931
    175782    329268  47.899 107.768  21.894  0.1637
    175782    329566  47.899 107.768  21.894  0.1637
    175782    330713  47.899 102.168  21.753  0.1695
    175782    395110  47.899  88.688  31.152  0.2955
    175782    404956  47.899  94.578  26.779  0.2315
    175782       415  47.899  84.658  25.910  0.2430
    175782    429914  47.899  83.238  30.540  0.3036
    175782    434001  47.899  87.918  32.340  0.3125
    175782       516  47.899  89.878  30.376  0.2828
    175782       534  47.899  90.548  30.350  0.2808
    175782    539843  47.899  92.338  33.704  0.3164
    175782    540982  47.899  82.788  24.932  0.2358
    175782    556506  47.899  89.628  34.432  0.3340
    175782    560741  47.899  82.788  26.282  0.2517
    175782    563920  47.899  89.628  29.437  0.2723
    175782    564144  47.899  89.628  29.437  0.2723
    175782    564226  47.899  89.628  30.983  0.2908
    175782    598753  47.899  90.848  20.317  0.1716
    175782     65849  47.899  83.408  27.405  0.2638
    175782       715  47.899  89.398  31.161  0.2936
    175782     92667  47.899 102.168  22.000  0.1718
    175782     96158  47.899 102.168  21.753  0.1695
    175782     96732  47.899 102.168  22.000  0.1718
    175782    100454  47.899  93.238  31.068  0.2823
    175782   1088900  47.899  87.178  34.218  0.3393
    175782   1091775  47.899  96.408  33.749  0.3053
    175782   1091791  47.899  88.248  29.422  0.2757
    175782   1091793  47.899  88.248  29.249  0.2736
    175782   1092126  47.899  94.378  29.329  0.2597
    175782   1092258  47.899  86.758  34.174  0.3401
    175782   1092377  47.899  94.378  29.297  0.2593
    175782   1092494  47.899  94.378  29.297  0.2593
    175782   1092495  47.899  93.728  29.297  0.2608
    175782   1092496  47.899  88.008  28.921  0.2703
    175782   1092663  47.899  93.958  34.299  0.3189
    175782   1092765  47.899  94.378  28.699  0.2527
    175782   1092766  47.899  94.378  28.699  0.2527
    175782   1092813  47.899  94.378  28.902  0.2549
    175782   1093623  47.899  93.688  29.016  0.2578
    175782   1201203  47.899 107.227  27.406  0.2146
    175782    157264  47.899  88.988  37.036  0.3709
    175782   1669406  47.899  85.678  34.501  0.3482
    175782   1669407  47.899  85.678  34.423  0.3472
    175782   1669413  47.899  89.218  38.574  0.3914
    175782   1669414  47.899  89.348  38.205  0.3858
    175782    167223  47.899  88.238  30.790  0.2923
    175782   1767153  47.899  92.578  33.166  0.3091
    175782    193435  47.899 106.037  21.642  0.1636
    175782   1935437  47.899  96.798  34.875  0.3176
    175782   1935441  47.899  96.798  32.903  0.2943
    175782   1935442  47.899  96.798  32.807  0.2932
    175782   1935444  47.899  91.288  32.839  0.3088
    175782   1935445  47.899  91.288  32.736  0.3075
    175782   1935446  47.899  96.798  32.767  0.2927
    175782   1935571  47.899  91.948  34.170  0.3233
    175782   1935572  47.899  91.948  34.169  0.3233
    175782   1935573  47.899  91.948  34.113  0.3226
    175782    193639  47.899 106.037  21.641  0.1636
    175782   1940412  47.899  82.188  30.263  0.3032
    175782   1940418  47.899  82.188  34.573  0.3620
    175782   1940419  47.899  82.188  32.816  0.3374
    175782   1940420  47.899  82.188  32.818  0.3374
    175782    194659  47.899 106.037  21.642  0.1636
    175782    195706  47.899 106.037  21.642  0.1636
    175782    213912  47.899  93.478  30.950  0.2803
    175782   2205811  47.899 107.918  22.825  0.1716
    175782   2205812  47.899 107.578  22.788  0.1717
    175782   2205836  47.899 108.378  22.808  0.1709
    175782    237087  47.899  81.648  32.987  0.3416
    175782   2432046  47.899 106.858  21.904  0.1649
    175782   2432052  47.899 108.348  24.516  0.1861
    175782     25688  47.899  82.118  29.224  0.2899
    175782    258930  47.899 102.497  25.817  0.2072
    175782    259765  47.899  98.618  25.981  0.2155
    175782    267014  47.899  93.638  37.264  0.3574
    175782    275507  47.899  88.988  34.717  0.3398
    175782    282424  47.899  94.168  37.264  0.3556
    175782     28997  47.899  93.638  37.264  0.3574
    175782    302445  47.899  77.458  29.695  0.3104
    175782    303313  47.899  99.658  30.090  0.2562
    175782   3094114  47.899  87.168  28.944  0.2727
    175782   3238444  47.899  83.258  35.106  0.3655
    175782   3238446  47.899  82.358  29.616  0.2943
    175782    328209  47.899 106.177  21.749  0.1644
    175782    328356  47.899 107.527  25.838  0.1994
    175782    363581  47.899 106.037  21.641  0.1636
    175782    364270  47.899 106.037  21.642  0.1636
    175782    366164  47.899 112.337  21.505  0.1550
    175782    408868  47.899  98.618  25.981  0.2155
    175782        42  47.899  93.518  31.351  0.2848
    175782    435301  47.899 106.037  21.642  0.1636
    175782    440512  47.899  94.008  31.055  0.2801
    175782    588119  47.899  85.048  22.354  0.2021
    175782    593103  47.899  85.138  35.015  0.3572
    175782    594721  47.899  85.558  35.015  0.3557
    175782    594731  47.899  85.558  35.438  0.3615
    175782     64249  47.899  93.598  30.038  0.2695
    175782     64875  47.899  99.658  30.090  0.2562
    175782     93321  47.899 106.177  21.683  0.1638
    175782    104669  47.899  90.378  29.011  0.2655
    175782    105267  47.899  90.378  29.191  0.2676
    175782    105594  47.899  85.768  29.695  0.2856
    175782    106483  47.899  85.768  27.596  0.2602
    175782   1078642  47.899  82.878  33.566  0.3453
    175782   1087089  47.899  95.608  36.740  0.3441
    175782   1090175  47.899  97.738  34.152  0.3063
    175782   1091069  47.899  98.438  29.157  0.2488
    175782   1091792  47.899  91.988  29.111  0.2628
    175782   1092597  47.899  98.438  34.152  0.3044
    175782   1092650  47.899  91.468  34.078  0.3237
    175782   1092651  47.899  91.468  34.078  0.3237
    175782   1092812  47.899  91.618  28.530  0.2571
    175782   1093294  47.899  98.438  28.559  0.2425
    175782   1095819  47.899 101.238  36.694  0.3263
    175782   1243335  47.899  93.548  37.524  0.3611
    175782   1243366  47.899  93.548  37.566  0.3616
    175782   1243367  47.899  93.548  38.905  0.3794
    175782   1243394  47.899  99.367  42.636  0.4075
    175782   1243395  47.899  99.367  42.636  0.4075
    175782    140872  47.899  86.698  35.092  0.3527
    175782    153994  47.899  93.077  34.654  0.3259
    175782      1626  47.899  95.747  30.527  0.2699
    175782   1669408  47.899  96.618  34.403  0.3124
    175782   1669409  47.899  96.618  34.412  0.3125
    175782   1669415  47.899  93.708  38.058  0.3675
    175782   1669417  47.899  93.248  38.426  0.3741
    175782    172233  47.899  90.898  30.900  0.2864
    175782   1767134  47.899  91.468  28.711  0.2595
    175782   1923729  47.899  91.647  33.245  0.3127
    175782   1935438  47.899  93.218  33.955  0.3169
    175782   1935443  47.899  95.758  32.953  0.2977
    175782   1935447  47.899 100.408  32.627  0.2820
    175782   1935448  47.899  94.878  32.596  0.2958
    175782   2037604  47.899 101.227  34.764  0.3040
    175782    261551  47.899  95.028  36.838  0.3472
    175782    263881  47.899 115.597  33.327  0.2560
    175782    274768  47.899  91.887  34.315  0.3254
    175782    282829  47.899  97.147  37.788  0.3523
    175782     28607  47.899  97.147  37.144  0.3442
    175782     28651  47.899  97.147  37.144  0.3442
    175782     29808  47.899  97.147  37.688  0.3510
    175782    302005  47.899  92.828  23.702  0.2025
    175782    303824  47.899  94.858  32.142  0.2906
    175782   3094217  47.899  90.158  31.489  0.2955
    175782    318801  47.899  90.378  29.011  0.2655
    175782   3289656  47.899  90.488  33.146  0.3149
    175782   3417585  47.899 105.487  30.288  0.2461
    175782   3417586  47.899 105.487  30.288  0.2461
    175782    346993  47.899  93.077  34.577  0.3250
    175782    435949  47.899  97.967  37.144  0.3416
    175782    481153  47.899  94.878  28.418  0.2485
    175782    519240  47.899 113.937  32.869  0.2549
    175782       549  47.899  92.908  24.465  0.2103
    175782    569270  47.899  90.028  33.161  0.3165
    175782    590241  47.899  93.498  23.400  0.1983
    175782    595180  47.899  90.028  34.875  0.3384
    175782     62840  47.899  82.298  29.907  0.2982
    175782     66388  47.899  93.628  31.272  0.2836
    175782    102416  47.899  89.628  29.537  0.2735
    175782    102452  47.899  89.628  29.659  0.2750
    175782    102984  47.899  89.997  29.795  0.2756
    175782       104  47.899 104.018  31.132  0.2577
    175782    104994  47.899  95.577  29.780  0.2619
    175782    105762  47.899 100.037  29.640  0.2506
    175782    105967  47.899  89.217  30.355  0.2843
    175782    106545  47.899  94.057  29.563  0.2630
    175782    106596  47.899  89.768  29.504  0.2728
    175782   1090176  47.899 102.807  34.019  0.2915
    175782   1090526  47.899 102.807  34.012  0.2915
    175782   1094510  47.899  97.507  35.972  0.3287
    175782   1222553  47.899  99.077  33.226  0.2921
    175782   1278114  47.899 100.848  24.029  0.1927
    175782   1278115  47.899 100.848  24.029  0.1927
    175782    137781  47.899 128.317  35.575  0.2529
    175782    138989  47.899 128.317  35.575  0.2529
    175782    150161  47.899  92.298  30.353  0.2763
    175782    157138  47.899 118.197  33.180  0.2496
    175782   1669410  47.899  99.907  34.313  0.3023
    175782   1669416  47.899  97.777  38.286  0.3565
    175782   1767135  47.899  94.677  28.650  0.2515
    175782   1767151  47.899 104.617  35.333  0.3015
    175782   1779058  47.899 114.658  22.407  0.1599
    175782   1940402  47.899  91.317  31.316  0.2902
    175782   1940403  47.899  91.317  30.765  0.2837
    175782   1940404  47.899  91.317  30.765  0.2837
    175782   1946125  47.899  89.938  30.787  0.2876
    175782   1946126  47.899  89.938  30.788  0.2876
    175782   1946253  47.899  89.938  32.573  0.3094
    175782   2112461  47.899  90.378  29.489  0.2711
    175782   2432051  47.899 115.617  21.624  0.1524
    175782    274767  47.899  94.757  33.992  0.3128
    175782     28833  47.899 100.477  37.792  0.3418
    175782   3094215  47.899  93.168  31.375  0.2860
    175782   3221637  47.899  94.588  30.472  0.2720
    175782    322873  47.899  89.768  29.859  0.2770
    175782    323562  47.899  89.628  30.840  0.2891
    175782    343755  47.899 128.317  35.575  0.2529
    175782    452847  47.899  98.348  32.479  0.2855
    175782    454890  47.899  98.348  33.107  0.2926
    175782    467094  47.899 109.738  25.128  0.1896
    175782    476935  47.899  90.628  31.788  0.2978
    175782       479  47.899 100.118  31.548  0.2709
    175782    519609  47.899  94.658  24.188  0.2044
    175782    549599  47.899  99.018  35.330  0.3166
    175782    572034  47.899  89.817  33.125  0.3167
    175782    609328  47.899  96.397  23.219  0.1918
    175782     62066  47.899  85.798  29.931  0.2884
    175782     66660  47.899  97.317  31.749  0.2798
    175782       728  47.899  98.787  29.387  0.2505
    175782     96429  47.899 116.957  25.422  0.1823
    175782    101692  47.899  96.617  34.864  0.3180
    175782    104947  47.899  96.617  38.302  0.3606
    175782    105515  47.899  94.347  29.952  0.2667
    175782    105567  47.899  92.637  29.056  0.2606
    175782    106602  47.899  92.637  28.869  0.2585
    175782   1087367  47.899 108.147  34.444  0.2833
    175782   1090186  47.899 106.607  33.880  0.2809
    175782   1222625  47.899 103.437  33.146  0.2805
    175782   1276948  47.899 109.827  27.884  0.2147
    175782   1277312  47.899 109.827  27.863  0.2146
    175782   1767136  47.899 108.657  34.412  0.2817
    175782   1767138  47.899 108.657  34.412  0.2817
    175782   1767140  47.899 108.657  34.412  0.2817
    175782   1767141  47.899 108.657  34.413  0.2817
    175782   1767145  47.899 108.857  34.359  0.2807
    175782   1767146  47.899 108.857  34.359  0.2807
    175782   1767148  47.899 108.857  34.363  0.2808
    175782   1767152  47.899 107.527  33.870  0.2786
    175782   1767154  47.899 108.657  34.412  0.2817
    175782   1767155  47.899 103.007  34.454  0.2959
    175782   1767156  47.899 104.107  34.941  0.2985
    175782   1783890  47.899 100.227  34.939  0.3087
    175782    191703  47.899 150.947  27.734  0.1621
    175782   1935436  47.899 102.897  36.607  0.3206
    175782   1946255  47.899  98.267  32.612  0.2872
    175782   2037608  47.899  98.687  32.704  0.2872
    175782   2146484  47.899 108.657  35.762  0.2961
    175782   2146804  47.899 108.657  35.741  0.2958
    175782   2146805  47.899 108.657  35.981  0.2984
    175782   2146809  47.899 108.657  36.012  0.2987
    175782   2146812  47.899 108.657  36.440  0.3034
    175782    264761  47.899  89.797  29.831  0.2766
    175782    268258  47.899 106.327  25.814  0.2010
    175782    283036  47.899 105.667  37.069  0.3182
    175782    302196  47.899  97.627  32.266  0.2849
    175782    304714  47.899  89.117  29.818  0.2782
    175782    316068  47.899 120.987  28.166  0.2002
    175782    318659  47.899 120.987  28.290  0.2012
    175782    319000  47.899  98.237  29.500  0.2529
    175782    340816  47.899  99.897  27.147  0.2250
    175782    352375  47.899  99.667  30.781  0.2636
    175782    421026  47.899  97.087  29.320  0.2535
    175782    423666  47.899 100.987  34.201  0.2982
    175782    432144  47.899  88.037  29.966  0.2828
    175782    476108  47.899  94.467  32.438  0.2951
    175782    517140  47.899 100.227  32.176  0.2775
    175782        54  47.899  95.847  31.176  0.2769
    175782    555146  47.899 105.127  30.241  0.2463
    175782    558467  47.899 103.147  35.241  0.3043
    175782    563451  47.899 103.147  35.242  0.3043
    175782    597528  47.899  99.297  23.106  0.1862
    175782     60401  47.899  92.447  32.464  0.3009
    175782     61120  47.899  92.447  32.415  0.3003
    175782       621  47.899  99.297  32.491  0.2833
    175782     62596  47.899 100.987  34.201  0.2982
    175782     62804  47.899  97.627  32.266  0.2849
    175782     62948  47.899  92.447  32.207  0.2978
    175782      1000  47.899  99.967  32.081  0.2771
    175782    102331  47.899 101.557  33.854  0.2929
    175782     11879  47.899 106.107  41.540  0.3694
    175782   1201190  47.899 106.047  32.089  0.2633
    175782   1222554  47.899 108.297  33.101  0.2689
    175782   1222624  47.899 108.817  34.023  0.2773
    175782   1222626  47.899 110.917  35.067  0.2834
    175782   1259173  47.899 114.527  30.679  0.2329
    175782   1259174  47.899 114.527  30.679  0.2329
    175782   1277034  47.899 112.957  28.243  0.2130
    175782   1277035  47.899 112.957  28.037  0.2111
    175782   1278201  47.899 114.127  28.363  0.2122
    175782   1669411  47.899 107.987  34.028  0.2792
    175782   1669418  47.899 110.877  34.144  0.2740
    175782   1669419  47.899 110.877  34.144  0.2740
    175782   1669420  47.899 110.877  33.959  0.2721
    175782   1669421  47.899 110.877  33.959  0.2721
    175782   1669422  47.899 115.167  37.512  0.2988
    175782   1767137  47.899 112.227  34.219  0.2718
    175782   1767147  47.899 112.577  34.219  0.2710
    175782   1767149  47.899 113.117  34.272  0.2704
    175782   1767157  47.899 106.227  34.258  0.2858
    175782   1767158  47.899 108.177  35.204  0.2912
    175782   1909072  47.899 106.207  31.515  0.2571
    175782   1935416  47.899 104.597  27.773  0.2227
    175782   1946122  47.899 116.017  26.273  0.1909
    175782   1946123  47.899 116.017  26.853  0.1959
    175782   1946254  47.899 101.217  32.548  0.2792
    175782   2037531  47.899 101.057  33.299  0.2879
    175782   2207635  47.899 105.617  30.859  0.2516
    175782   2208420  47.899  96.937  28.956  0.2499
    175782    236610  47.899 102.847  33.754  0.2885
    175782   2413154  47.899  99.157  33.620  0.2964
    175782    241329  47.899  99.217  34.089  0.3016
    175782    292195  47.899 100.957  37.914  0.3417
    175782    294502  47.899  92.197  29.827  0.2705
    175782    302829  47.899 101.387  32.210  0.2751
    175782    305144  47.899 104.677  33.952  0.2862
    175782    305313  47.899  92.937  29.676  0.2670
    175782   3094214  47.899 101.777  31.398  0.2655
    175782   3094216  47.899 100.887  30.763  0.2607
    175782    322695  47.899 101.557  36.387  0.3218
    175782    331603  47.899 109.177  33.795  0.2741
    175782   3321788  47.899 104.757  27.018  0.2151
    175782   3321789  47.899 104.757  26.429  0.2094
    175782   3321790  47.899 104.757  26.429  0.2094
    175782   3321791  47.899 104.937  26.437  0.2092
    175782   3321792  47.899 105.177  26.437  0.2088
    175782   3357041  47.899 109.177  33.786  0.2740
    175782    393436  47.899 102.847  33.754  0.2885
    175782    418666  47.899 101.387  32.210  0.2751
    175782    419912  47.899  96.387  32.135  0.2865
    175782    426317  47.899  98.687  33.709  0.2986
    175782    431172  47.899  93.137  29.361  0.2629
    175782    478617  47.899 105.357  27.007  0.2139
    175782    558468  47.899 106.737  35.101  0.2936
    175782     59798  47.899  91.817  29.890  0.2722
    175782     61231  47.899  92.937  29.697  0.2672
    175782     61288  47.899 101.387  32.206  0.2751
    175782       639  47.899 107.947  35.006  0.2897
    175782     64253  47.899  94.407  31.681  0.2864
    175782     64334  47.899  91.237  29.907  0.2738
    175782     64408  47.899  92.197  29.587  0.2677
    175782     64608  47.899 101.387  32.206  0.2751
    175782     64896  47.899 104.677  33.952  0.2862
    175782       716  47.899 105.817  30.623  0.2488
    175782     74355  47.899 105.967  32.800  0.2709
    175782       998  47.899 109.177  33.750  0.2737
    175782    105385  47.899 100.317  28.951  0.2427
    175782      1108  47.899 112.107  39.222  0.3247
    175782   1222623  47.899 112.357  33.727  0.2666
    175782   1222694  47.899 112.717  34.096  0.2695
    175782   1222695  47.899 112.717  32.974  0.2583
    175782   1222762  47.899 112.967  32.961  0.2577
    175782   1222763  47.899 112.717  32.974  0.2583
    175782   1276859  47.899 117.277  28.629  0.2097
    175782   1276860  47.899 137.787  26.966  0.1699
    175782   1276947  47.899 128.007  26.904  0.1806
    175782   1277125  47.899 118.377  28.101  0.2034
    175782   1277126  47.899 117.767  28.628  0.2089
    175782   1277216  47.899 117.767  28.838  0.2108
    175782   1277311  47.899 123.637  28.227  0.1970
    175782   1277584  47.899 123.637  28.245  0.1971
    175782   1277770  47.899 117.767  28.856  0.2109
    175782   1277854  47.899 117.767  28.647  0.2091
    175782   1277935  47.899 118.377  28.119  0.2035
    175782   1278021  47.899 118.377  28.119  0.2035
    175782   1278112  47.899 118.377  27.264  0.1961
    175782   1278113  47.899 118.377  30.339  0.2232
    175782   1278202  47.899 119.267  28.236  0.2032
    175782   1669423  47.899 115.167  35.916  0.2825
    175782   1669424  47.899 114.587  34.528  0.2698
    175782   1669425  47.899 114.587  34.514  0.2697
    175782   1669426  47.899 114.587  34.181  0.2664
    175782   1669427  47.899 114.587  34.345  0.2680
    175782   1767139  47.899 115.567  34.079  0.2634
    175782   1767144  47.899 116.297  34.133  0.2624
    175782   1935425  47.899 113.517  27.558  0.2059
    175782   2031737  47.899 112.727  30.373  0.2332
    175782   2037528  47.899 104.987  31.642  0.2610
    175782    210578  47.899 109.377  26.878  0.2061
    175782   2208419  47.899 106.477  28.694  0.2283
    175782   2208421  47.899 106.477  28.072  0.2223
    175782    236587  47.899 106.577  33.611  0.2781
    175782   2391166  47.899 108.857  33.135  0.2680
    175782     26880  47.899 104.257  31.156  0.2575
    175782    287671  47.899 115.407  36.846  0.2914
    175782    291821  47.899 104.857  32.106  0.2661
    175782    302886  47.899  98.847  31.557  0.2740
    175782   3092650  47.899 111.437  33.621  0.2674
    175782    317900  47.899 100.317  28.951  0.2427
    175782   3233067  47.899 111.637  35.549  0.2867
    175782   3238445  47.899 106.047  35.669  0.3016
    175782   3357042  47.899 113.077  33.655  0.2643
    175782   3357043  47.899 112.427  33.665  0.2658
    175782     43064  47.899 106.437  31.945  0.2610
    175782    476109  47.899 107.867  29.645  0.2351
    175782    534737  47.899 104.827  33.487  0.2808
    175782    551347  47.899 113.737  35.365  0.2801
    175782    556449  47.899 113.737  36.377  0.2904
    175782    557210  47.899 110.137  35.141  0.2859
    175782    558339  47.899 113.737  35.427  0.2807
    175782    571390  47.899 110.627  32.565  0.2585
    175782     60620  47.899  95.517  30.228  0.2671
    175782     62421  47.899 100.697  29.724  0.2501
    175782     62527  47.899  96.197  29.750  0.2602
    175782     62803  47.899  95.517  29.553  0.2595
    175782     64124  47.899 104.857  32.100  0.2660
    175782     64461  47.899 108.567  34.239  0.2801
    175782     64479  47.899  95.517  29.767  0.2619
    175782       708  47.899 112.227  32.736  0.2570
    175782     92337  47.899 127.857  28.197  0.1911
    175782    105268  47.899 104.097  29.551  0.2413
    175782    105483  47.899 103.827  28.811  0.2344
    175782   1222692  47.899 118.707  34.860  0.2646
    175782   1222693  47.899 117.607  34.208  0.2605
    175782   1222764  47.899 116.927  32.849  0.2489
    175782   1259189  47.899 122.047  30.434  0.2181
    175782   1259190  47.899 122.047  30.434  0.2181
    175782   1277217  47.899 122.777  28.698  0.2021
    175782   1277400  47.899 124.067  27.979  0.1943
    175782   1277585  47.899 120.897  29.422  0.2111
    175782   1277678  47.899 122.777  28.716  0.2023
    175782   1277679  47.899 122.777  28.716  0.2023
    175782   1277769  47.899 122.777  28.806  0.2030
    175782   1277855  47.899 122.777  27.979  0.1961
    175782   1278019  47.899 123.637  28.037  0.1954
    175782   1278020  47.899 122.047  27.979  0.1971
    175782   1767142  47.899 120.867  33.993  0.2522
    175782   1767143  47.899 119.857  33.848  0.2528
    175782   1767150  47.899 120.727  33.847  0.2511
    175782   1935426  47.899 116.387  27.823  0.2039
    175782   1935431  47.899 114.547  36.163  0.2864
    175782   1935435  47.899 117.407  36.101  0.2794
    175782   1946257  47.899 108.807  32.170  0.2583
    175782   1946745  47.899 127.377  28.842  0.1970
    175782   2031874  47.899 112.547  31.187  0.2413
    175782   2146801  47.899 119.597  35.654  0.2704
    175782   2146802  47.899 119.597  34.239  0.2569
    175782   2146803  47.899 119.597  34.090  0.2555
    175782   2146806  47.899 119.597  35.794  0.2718
    175782   2146807  47.899 119.597  35.574  0.2697
    175782   2146808  47.899 119.597  35.434  0.2683
    175782   2146810  47.899 119.597  35.823  0.2721
    175782   2146811  47.899 119.597  35.684  0.2707
    175782   2207637  47.899 113.277  31.098  0.2391
    175782   2208417  47.899 109.017  29.860  0.2350
    175782   2208424  47.899 109.277  28.608  0.2225
    175782   2208436  47.899 109.277  29.883  0.2348
    175782   2391167  47.899 113.067  32.942  0.2573
    175782   2413153  47.899 105.997  33.373  0.2769
    175782    294087  47.899 109.647  32.284  0.2577
    175782    294349  47.899 100.697  29.611  0.2489
    175782    304888  47.899 108.827  32.212  0.2587
    175782    320178  47.899 103.827  29.491  0.2413
    175782   3233142  47.899 136.167  32.762  0.2165
    175782   3357024  47.899 117.347  33.470  0.2540
    175782   3357035  47.899 116.177  33.479  0.2564
    175782   3358509  47.899 107.927  32.215  0.2606
    175782    402143  47.899 107.277  32.573  0.2657
    175782    430502  47.899 109.047  30.275  0.2390
    175782    476839  47.899 107.277  32.573  0.2657
    175782    482496  47.899 104.857  23.262  0.1796
    175782    490632  47.899 107.277  32.573  0.2657
    175782        51  47.899 117.547  40.737  0.3267
    175782    515472  47.899 112.937  32.522  0.2535
    175782    516088  47.899 107.277  32.573  0.2657
    175782    537218  47.899 106.727  32.693  0.2681
    175782    550337  47.899 113.387  34.923  0.2764
    175782    556450  47.899 117.777  35.422  0.2719
    175782    571391  47.899 113.457  32.425  0.2515
    175782     60360  47.899 101.977  32.005  0.2715
    175782     60435  47.899 111.317  33.857  0.2701
    175782     61070  47.899 104.017  32.479  0.2719
    175782     62660  47.899 104.457  29.592  0.2410
    175782     62716  47.899 110.407  31.958  0.2529
    175782     63631  47.899 101.077  29.264  0.2445
    175782     64100  47.899 102.917  31.805  0.2672
    175782     64235  47.899  98.747  29.514  0.2520
    175782     64259  47.899  99.337  29.445  0.2500
    175782     64773  47.899  99.337  30.241  0.2585
    175782    101691  47.899 116.907  30.110  0.2235
    175782    102840  47.899 114.327  28.913  0.2169
    175782    105669  47.899 108.427  29.881  0.2363
    175782    105952  47.899 108.847  29.620  0.2330
    175782      1112  47.899 113.117  30.792  0.2365
    175782   1242923  47.899 112.947  32.368  0.2519
    175782   1277401  47.899 127.937  28.558  0.1939
    175782   1277491  47.899 127.937  28.558  0.1939
    175782   1277492  47.899 133.827  27.947  0.1817
    175782     19215  47.899 140.187  30.239  0.1916
    175782   1935439  47.899 116.367  35.389  0.2746
    175782   1935440  47.899 119.227  35.462  0.2693
    175782   2031884  47.899 120.817  31.623  0.2307
    175782   2179217  47.899 121.087  33.057  0.2432
    175782   2179222  47.899 121.087  35.035  0.2616
    175782    219916  47.899 129.807  38.017  0.2722
    175782   2207661  47.899 121.827  35.298  0.2626
    175782   2208418  47.899 116.917  31.305  0.2345
    175782   2208423  47.899 114.087  29.645  0.2240
    175782    241330  47.899 111.547  30.036  0.2321
    175782    255621  47.899 118.287  34.797  0.2648
    175782     30008  47.899 114.657  31.665  0.2419
    175782    303369  47.899 108.717  29.780  0.2348
    175782    318320  47.899 107.837  29.431  0.2330
    175782    322678  47.899 117.137  36.392  0.2829
    175782   3357049  47.899 125.957  33.392  0.2377
    175782    440864  47.899 107.967  30.612  0.2444
    175782    449040  47.899 101.787  29.274  0.2431
    175782    552026  47.899 122.057  35.240  0.2616
    175782    559061  47.899 117.137  34.833  0.2675
    175782    562894  47.899 121.367  35.282  0.2633
    175782    570695  47.899 116.377  32.285  0.2446
    175782     59715  47.899 110.647  39.012  0.3264
    175782     59931  47.899 113.297  31.851  0.2462
    175782     60509  47.899 106.637  32.172  0.2629
    175782     62312  47.899 106.637  30.174  0.2426
    175782     62592  47.899 108.717  29.780  0.2348
    175782     62726  47.899 106.637  30.168  0.2426
    175782     64021  47.899 108.147  30.632  0.2443
    175782     64317  47.899 101.917  29.338  0.2435
    175782     64667  47.899 106.637  32.531  0.2666
    175782     64775  47.899 102.477  29.335  0.2424
    175782     64799  47.899 106.887  30.055  0.2410
    175782       726  47.899 118.397  30.002  0.2201
    175782        85  47.899 121.137  36.828  0.2786
    175782    102384  47.899 121.457  29.970  0.2150
    175782    102929  47.899 121.457  29.987  0.2152
    175782    103027  47.899 121.137  30.051  0.2162
    175782    103828  47.899 118.187  29.430  0.2154
    175782    104344  47.899 120.897  30.048  0.2166
    175782    104618  47.899 121.457  29.970  0.2150
    175782    104808  47.899 120.897  30.048  0.2166
    175782    104809  47.899 121.137  30.048  0.2162
    175782    107293  47.899 120.897  30.054  0.2166
    175782     12713  47.899 125.017  36.567  0.2682
    175782   1632174  47.899 118.417  31.935  0.2376
    175782   1935432  47.899 121.807  35.967  0.2689
    175782    194206  47.899 119.677  31.264  0.2294
    175782    196169  47.899 120.167  31.264  0.2285
    175782    199824  47.899 131.037  32.121  0.2188
    175782   2113738  47.899 111.497  30.472  0.2364
    175782   2158815  47.899 119.447  32.041  0.2368
    175782   2158822  47.899 118.507  33.352  0.2507
    175782   2158823  47.899 117.807  33.138  0.2500
    175782   2158824  47.899 117.417  33.045  0.2498
    175782   2158834  47.899 118.507  36.479  0.2808
    175782   2207658  47.899 123.877  34.209  0.2487
    175782   2207659  47.899 124.087  34.372  0.2498
    175782   2208422  47.899 119.297  28.303  0.2038
    175782   2208426  47.899 118.677  28.578  0.2071
    175782   2208427  47.899 118.347  29.473  0.2155
    175782   2208429  47.899 126.887  33.147  0.2340
    175782   2208430  47.899 126.887  34.666  0.2474
    175782   2431120  47.899 127.317  33.705  0.2382
    175782    255220  47.899 122.957  34.664  0.2545
    175782    255827  47.899 122.437  34.696  0.2558
    175782    256471  47.899 122.437  34.696  0.2558
    175782    256653  47.899 121.867  34.265  0.2529
    175782    270209  47.899 121.867  34.649  0.2564
    175782     27979  47.899 125.977  31.109  0.2179
    175782    291394  47.899 110.417  32.821  0.2615
    175782    291847  47.899 111.897  29.800  0.2292
    175782    291882  47.899 110.957  30.028  0.2331
    175782    293033  47.899 116.347  31.611  0.2383
    175782    294519  47.899 110.417  30.569  0.2393
    175782    302468  47.899 120.317  31.718  0.2324
    175782    304027  47.899 112.807  30.472  0.2340
    175782    314968  47.899 142.787  29.438  0.1826
    175782    320174  47.899 118.187  29.430  0.2154
    175782    321320  47.899 121.137  30.048  0.2162
    175782    321709  47.899 120.897  30.048  0.2166
    175782   3357027  47.899 125.767  34.037  0.2438
    175782   3357045  47.899 127.067  33.523  0.2370
    175782    370128  47.899 120.167  31.264  0.2285
    175782    372453  47.899 119.677  31.264  0.2294
    175782    402422  47.899 122.957  34.737  0.2552
    175782    418658  47.899 110.417  32.747  0.2608
    175782    418691  47.899 111.497  30.473  0.2364
    175782    444307  47.899 109.877  32.203  0.2564
    175782    558933  47.899 125.237  34.877  0.2523
    175782    559060  47.899 123.197  34.915  0.2564
    175782    559206  47.899 116.577  32.839  0.2495
    175782    561489  47.899 125.237  35.449  0.2575
    175782    571174  47.899 119.377  32.146  0.2379
    175782    571389  47.899 119.377  32.146  0.2379
    175782     59733  47.899 119.287  33.191  0.2477
    175782     60383  47.899 110.647  30.174  0.2350
    175782     60559  47.899 119.287  31.665  0.2337
    175782     61396  47.899 110.957  30.294  0.2356
    175782     61792  47.899 123.297  39.873  0.3036
    175782     62115  47.899 110.417  34.541  0.2791
    175782     62741  47.899 111.897  29.800  0.2292
    175782     62949  47.899 104.887  29.134  0.2356
    175782     63036  47.899 110.417  33.639  0.2698
    175782     64884  47.899 110.957  33.714  0.2694
    175782     65518  47.899 110.417  30.997  0.2435
    175782     96471  47.899 142.787  29.438  0.1826
    175782    101634  47.899 123.767  34.921  0.2554
    175782    101748  47.899 124.807  29.991  0.2101
    175782    102390  47.899 122.377  29.282  0.2077
    175782    102925  47.899 124.477  29.932  0.2101
    175782    107162  47.899 124.477  29.915  0.2100
    175782   1079180  47.899 124.007  33.054  0.2380
    175782   1201207  47.899 166.276  20.766  0.1074
    175782   1259172  47.899 128.857  36.427  0.2596
    175782   1632158  47.899 121.737  31.795  0.2307
    175782   1935433  47.899 128.857  35.666  0.2528
    175782   1935434  47.899 128.857  35.666  0.2528
    175782    195927  47.899 123.967  33.797  0.2448
    175782    196370  47.899 123.967  31.124  0.2211
    175782    197796  47.899 123.187  31.124  0.2224
    175782   2031873  47.899 125.967  31.171  0.2184
    175782   2031876  47.899 132.297  32.439  0.2195
    175782   2031877  47.899 132.297  32.439  0.2195
    175782   2031885  47.899 132.057  32.472  0.2202
    175782   2112451  47.899 124.477  29.969  0.2104
    175782   2158816  47.899 122.827  32.411  0.2343
    175782   2158817  47.899 128.317  31.856  0.2207
    175782   2158818  47.899 128.317  31.856  0.2207
    175782   2158819  47.899 122.107  33.161  0.2423
    175782   2158820  47.899 127.837  33.103  0.2321
    175782   2158821  47.899 127.837  33.103  0.2321
    175782   2158825  47.899 121.687  33.564  0.2468
    175782   2158826  47.899 120.977  33.322  0.2458
    175782   2158827  47.899 120.567  33.161  0.2451
    175782   2158831  47.899 121.117  32.929  0.2420
    175782   2158832  47.899 120.547  32.917  0.2429
    175782   2158833  47.899 120.207  32.919  0.2435
    175782   2171023  47.899 123.567  32.111  0.2304
    175782   2171024  47.899 122.837  31.751  0.2285
    175782   2207638  47.899 127.777  32.868  0.2302
    175782   2207639  47.899 127.777  31.652  0.2198
    175782   2207660  47.899 128.577  34.193  0.2403
    175782   2208425  47.899 125.927  34.723  0.2496
    175782   2208428  47.899 123.647  28.828  0.2020
    175782   2208432  47.899 131.827  36.811  0.2576
    175782   2208435  47.899 126.517  31.049  0.2166
    175782    239975  47.899 120.547  32.699  0.2409
    175782    240352  47.899 121.537  32.081  0.2336
    175782    255567  47.899 126.087  34.539  0.2477
    175782    257536  47.899 126.407  34.419  0.2461
    175782    271073  47.899 125.377  34.471  0.2483
    175782    271702  47.899 126.517  35.102  0.2520
    175782    272302  47.899 125.517  34.060  0.2444
    175782    272546  47.899 126.087  34.554  0.2478
    175782    303737  47.899 123.067  32.162  0.2317
    175782    305338  47.899 113.287  30.483  0.2332
    175782    307609  47.899 129.177  31.590  0.2171
    175782    316968  47.899 122.377  29.282  0.2077
    175782    393718  47.899 123.047  33.051  0.2397
    175782    394015  47.899 121.387  32.081  0.2338
    175782    403804  47.899 126.647  34.549  0.2468
    175782    420108  47.899 125.367  30.069  0.2100
    175782    427836  47.899 126.647  34.627  0.2475
    175782    446885  47.899 115.317  28.391  0.2106
    175782    534512  47.899 120.547  32.699  0.2409
    175782    535631  47.899 122.997  33.103  0.2402
    175782    536991  47.899 120.547  32.714  0.2410
    175782    539093  47.899 122.997  33.103  0.2402
    175782    540633  47.899 125.747  32.754  0.2325
    175782    550818  47.899 128.007  34.805  0.2467
    175782    551888  47.899 128.007  34.466  0.2437
    175782    563055  47.899 126.787  34.775  0.2486
    175782     92333  47.899 146.907  29.020  0.1750
    175782     94454  47.899 134.107  37.960  0.2635
    175782   1078240  47.899 127.737  32.911  0.2306
    175782   1078745  47.899 128.327  32.850  0.2291
    175782   1200406  47.899  56.368  27.160  0.3522
    175782      1627  47.899 131.847  31.263  0.2105
    175782   1910383  47.899 133.787  35.130  0.2397
    175782   2158778  47.899 130.207  33.203  0.2291
    175782   2158828  47.899 124.897  32.792  0.2342
    175782   2158829  47.899 124.167  32.747  0.2350
    175782   2158830  47.899 123.717  32.761  0.2359
    175782   2158835  47.899 130.467  33.203  0.2287
    175782   2158836  47.899 130.467  33.203  0.2287
    175782   2171015  47.899 126.637  30.527  0.2120
    175782   2171019  47.899 127.467  31.529  0.2192
    175782   2171033  47.899 126.527  31.123  0.2172
    175782   2171049  47.899 126.217  31.343  0.2195
    175782   2207640  47.899 131.787  31.561  0.2131
    175782   2207662  47.899 132.447  35.746  0.2472
    175782   2207663  47.899 132.656  35.751  0.2469
    175782   2207666  47.899 135.676  34.925  0.2349
    175782   2207668  47.899 134.896  35.264  0.2390
    175782   2208431  47.899 135.676  33.410  0.2225
    175782   2208434  47.899 135.676  34.206  0.2290
    175782   2208437  47.899 121.357  29.885  0.2144
    175782    256016  47.899 130.237  34.469  0.2399
    175782    257534  47.899 131.137  34.371  0.2376
    175782    269995  47.899 130.197  33.825  0.2345
    175782    271280  47.899 132.927  34.689  0.2374
    175782    292275  47.899 117.257  29.424  0.2168
    175782    305371  47.899 127.047  31.401  0.2188
    175782    328114  47.899 142.156  29.451  0.1834
    175782   3290012  47.899 129.187  30.733  0.2100
    175782    417215  47.899 127.047  31.401  0.2188
    175782    451821  47.899 184.636  27.448  0.1338
    175782    534958  47.899 124.097  32.590  0.2338
    175782    537219  47.899 129.717  32.613  0.2249
    175782    540634  47.899 129.717  32.613  0.2249
    175782    556782  47.899 129.717  32.646  0.2252
    175782    558663  47.899 131.597  34.665  0.2393
    175782    559557  47.899 130.937  34.790  0.2415
    175782    570033  47.899 126.757  31.865  0.2232
    175782     62050  47.899 127.247  31.820  0.2220
    175782     64059  47.899 126.017  31.334  0.2198
    175782     64247  47.899 120.057  30.243  0.2196
    175782     64406  47.899 123.927  31.625  0.2256
    175782     85606  47.899 140.307  32.738  0.2106
    175782    105071  47.899 133.137  29.559  0.1951
    175782   1455766  47.899 123.797  24.003  0.1625
    175782    196598  47.899 131.707  31.449  0.2123
    175782   2158772  47.899 134.977  33.068  0.2207
    175782   2158773  47.899 134.656  33.076  0.2213
    175782   2158774  47.899 134.477  33.091  0.2217
    175782   2158779  47.899 134.667  33.063  0.2212
    175782   2158780  47.899 134.667  33.063  0.2212
    175782   2158781  47.899 134.667  33.063  0.2212
    175782   2158782  47.899 134.477  33.063  0.2214
    175782   2158786  47.899 130.467  33.169  0.2284
    175782   2158788  47.899 135.146  33.063  0.2205
    175782   2158814  47.899 130.507  31.203  0.2120
    175782   2158837  47.899 134.977  33.063  0.2207
    175782   2158838  47.899 134.477  33.063  0.2214
    175782   2158839  47.899 134.977  33.063  0.2207
    175782   2158840  47.899 134.656  33.063  0.2212
    175782   2158841  47.899 134.477  33.063  0.2214
    175782   2171016  47.899 131.337  30.516  0.2052
    175782   2171020  47.899 140.497  36.062  0.2367
    175782   2171021  47.899 132.167  31.478  0.2118
    175782   2171022  47.899 129.217  31.394  0.2154
    175782   2171026  47.899 136.936  34.084  0.2261
    175782   2171030  47.899 144.866  32.029  0.1993
    175782   2171031  47.899 144.866  32.029  0.1993
    175782   2171034  47.899 130.507  30.983  0.2102
    175782   2171035  47.899 130.507  30.983  0.2102
    175782   2171038  47.899 131.057  31.296  0.2119
    175782   2171039  47.899 131.057  30.983  0.2094
    175782   2171042  47.899 130.737  31.255  0.2121
    175782   2171043  47.899 130.737  30.983  0.2098
    175782   2171046  47.899 130.697  31.203  0.2117
    175782   2171048  47.899 130.697  31.283  0.2124
    175782   2171050  47.899 130.507  31.203  0.2120
    175782   2171215  47.899 129.297  31.271  0.2143
    175782   2178582  47.899 136.567  30.073  0.1948
    175782   2207278  47.899 139.976  34.785  0.2272
    175782   2207279  47.899 140.186  35.157  0.2299
    175782   2207280  47.899 140.016  34.785  0.2272
    175782   2207656  47.899 140.376  34.785  0.2266
    175782   2207657  47.899 140.586  35.157  0.2293
    175782   2207664  47.899 137.146  35.607  0.2383
    175782   2207665  47.899 132.447  33.276  0.2263
    175782   2207669  47.899 139.286  35.124  0.2310
    175782   2208433  47.899 140.766  34.785  0.2261
    175782   2323582  47.899 141.587  33.523  0.2149
    175782    236788  47.899 131.247  32.868  0.2247
    175782    238503  47.899 116.577  33.665  0.2574
    175782    255619  47.899 136.067  35.845  0.2420
    175782    256474  47.899 134.887  34.291  0.2309
    175782    256651  47.899 133.847  33.701  0.2276
    175782    256659  47.899 135.527  34.190  0.2291
    175782    270387  47.899 134.957  33.534  0.2246
    175782    271449  47.899 135.527  34.238  0.2295
    175782    271511  47.899 135.387  34.272  0.2300
    175782    272588  47.899 135.187  34.373  0.2311
    175782    272775  47.899 135.527  34.340  0.2303
    175782    296419  47.899 133.057  35.894  0.2474
    175782   3094128  47.899 134.376  31.418  0.2083
    175782    323517  47.899 133.917  35.442  0.2421
    175782    328662  47.899 154.376  31.225  0.1826
    175782    372588  47.899 135.827  31.586  0.2076
    175782    419316  47.899 146.696  29.458  0.1784
    175782    429458  47.899 116.897  32.299  0.2438
    175782    437792  47.899 135.527  34.327  0.2302
    175782    568892  47.899 130.257  31.726  0.2167
    175782     62808  47.899 126.136  32.688  0.2313
    175782     63632  47.899 123.217  29.524  0.2085
    175782     64321  47.899 126.136  32.688  0.2313
    175782     91157  47.899 146.716  29.371  0.1777
    175782     96467  47.899 141.936  33.076  0.2110
    175782   1078896  47.899 135.786  33.343  0.2218
    175782   1259187  47.899 139.697  36.066  0.2380
    175782     17157  47.899 135.846  31.586  0.2076
    175782   1910378  47.899 141.276  35.390  0.2301
    175782   1910380  47.899 141.276  35.251  0.2290
    175782   1910384  47.899 145.926  36.516  0.2321
    175782   2151155  47.899 136.876  32.333  0.2121
    175782   2158769  47.899 138.846  32.973  0.2144
    175782   2158770  47.899 138.346  32.947  0.2149
    175782   2158771  47.899 138.036  32.973  0.2156
    175782   2158775  47.899 138.846  32.923  0.2140
    175782   2158776  47.899 138.036  32.923  0.2152
    175782   2158783  47.899 139.156  32.924  0.2136
    175782   2158784  47.899 139.156  32.924  0.2136
    175782   2158787  47.899 134.477  33.029  0.2212
    175782   2158789  47.899 135.146  33.030  0.2202
    175782   2158791  47.899 134.667  33.030  0.2209
    175782   2158792  47.899 134.477  33.030  0.2212
    175782   2158793  47.899 134.667  33.030  0.2209
    175782   2171013  47.899 135.717  31.530  0.2073
    175782   2171025  47.899 141.496  36.574  0.2393
    175782   2171028  47.899 133.156  32.105  0.2155
    175782   2171036  47.899 134.066  30.843  0.2041
    175782   2171040  47.899 134.947  30.843  0.2029
    175782   2171044  47.899 134.396  31.139  0.2060
    175782   2171047  47.899 135.206  31.149  0.2050
    175782    239300  47.899 125.617  32.553  0.2309
    175782    240141  47.899 120.447  32.113  0.2357
    175782    240185  47.899 120.547  32.699  0.2409
    175782    240187  47.899 132.697  32.279  0.2176
    175782    255158  47.899 139.436  34.905  0.2290
    175782    256650  47.899 143.546  34.497  0.2198
    175782    270376  47.899 139.667  34.297  0.2238
    175782    270602  47.899 138.926  35.010  0.2306
    175782    271844  47.899 142.247  34.488  0.2216
    175782    305660  47.899 132.307  29.571  0.1963
    175782    305662  47.899 148.746  31.621  0.1916
    175782    312082  47.899 139.626  31.196  0.1996
    175782    318235  47.899 150.636  29.230  0.1727
    175782    394144  47.899 125.617  32.553  0.2309
    175782    401576  47.899 138.167  33.967  0.2233
    175782    404404  47.899 138.926  34.749  0.2285
    175782    406678  47.899 142.546  34.096  0.2181
    175782     43860  47.899 140.386  32.866  0.2115
    175782    439065  47.899 137.926  34.038  0.2243
    175782     63002  47.899 138.616  30.937  0.1989
    175782     63125  47.899 126.996  29.329  0.2015
    175782     64120  47.899 137.046  33.834  0.2239
    175782     73135  47.899 138.256  31.117  0.2007
    175782     74688  47.899 148.746  31.621  0.1916
    175782     92860  47.899 155.486  28.350  0.1620
    175782   1729417  47.899 142.336  32.599  0.2068
    175782   1910379  47.899 145.466  35.250  0.2229
    175782    197408  47.899 141.446  31.088  0.1964
    175782   2158785  47.899 142.846  32.784  0.2075
    175782   2158790  47.899 139.156  32.890  0.2133
    175782   2171032  47.899 153.466  31.667  0.1866
    175782   2171037  47.899 138.126  31.216  0.2016
    175782   2171041  47.899 139.336  31.274  0.2005
    175782   2178580  47.899 144.806  34.646  0.2192
    175782   2207667  47.899 148.736  34.933  0.2160
    175782    238456  47.899 126.547  32.994  0.2333
    175782    238870  47.899 123.997  32.780  0.2356
    175782    239080  47.899 129.167  32.363  0.2237
    175782    239081  47.899 130.107  32.335  0.2220
    175782    239299  47.899 130.257  32.335  0.2217
    175782    239510  47.899 129.167  32.363  0.2237
    175782    239724  47.899 130.257  32.335  0.2217
    175782    240394  47.899 125.037  32.559  0.2319
    175782    256658  47.899 146.776  34.381  0.2145
    175782    257716  47.899 146.776  33.956  0.2113
    175782    257717  47.899 146.696  34.564  0.2160
    175782    257901  47.899 148.546  34.653  0.2142
    175782    257946  47.899 146.636  34.228  0.2135
    175782    269959  47.899 146.396  34.349  0.2148
    175782    271096  47.899 141.576  33.914  0.2180
    175782    271632  47.899 146.396  34.349  0.2148
    175782    271909  47.899 146.916  34.331  0.2139
    175782    272511  47.899 146.916  34.426  0.2146
    175782    319352  47.899 148.356  35.921  0.2240
    175782   3238447  47.899 143.536  34.021  0.2161
    175782    328187  47.899 148.356  36.279  0.2268
    175782    392532  47.899 127.637  32.963  0.2312
    175782    392713  47.899 130.107  32.335  0.2220
    175782    398812  47.899 125.187  32.559  0.2317
    175782    402015  47.899 148.546  34.397  0.2123
    175782    430368  47.899 127.487  32.963  0.2314
    175782     60837  47.899 131.196  29.191  0.1947
    175782     63003  47.899 143.376  30.828  0.1921
    175782     73706  47.899 136.246  30.998  0.2024
    175782     74779  47.899 146.696  31.609  0.1939
    175782     15928  47.899 146.536  32.665  0.2019
    175782   2158777  47.899 147.226  32.657  0.2010
    175782   2171014  47.899 142.826  31.306  0.1964
    175782   2171045  47.899 143.216  30.835  0.1924
    175782   2207276  47.899 152.846  34.737  0.2093
    175782   2207277  47.899 153.126  34.737  0.2089
    175782   2207282  47.899 152.636  34.365  0.2068
    175782   2207671  47.899 152.636  34.365  0.2068
    175782    238504  47.899 132.757  32.991  0.2234
    175782    238871  47.899 128.487  32.640  0.2271
    175782    238872  47.899 128.637  32.640  0.2268
    175782    239099  47.899 133.267  32.522  0.2188
    175782    239101  47.899 134.207  32.473  0.2170
    175782    239321  47.899 134.357  32.473  0.2168
    175782    239744  47.899 133.427  32.696  0.2200
    175782    239963  47.899 133.427  32.696  0.2200
    175782    255806  47.899 151.376  34.245  0.2075
    175782    256442  47.899 150.606  34.154  0.2078
    175782    271066  47.899 150.366  34.106  0.2078
    175782    271083  47.899 147.966  33.871  0.2091
    175782    271631  47.899 150.046  34.156  0.2085
    175782    272297  47.899 150.286  34.266  0.2090
    175782    272378  47.899 152.236  34.203  0.2061
    175782    272480  47.899 151.006  34.151  0.2073
    175782    272545  47.899 150.046  34.156  0.2085
    175782    272694  47.899 151.376  34.496  0.2093
    175782    288768  47.899 149.746  32.967  0.2002
    175782    312958  47.899 135.896  29.390  0.1903
    175782   3409256  47.899 147.156  30.713  0.1869
    175782    400612  47.899 127.547  32.671  0.2288
    175782    401728  47.899 149.536  34.153  0.2092
    175782    401777  47.899 152.236  34.474  0.2081
    175782    402215  47.899 148.726  33.907  0.2084
    175782    403181  47.899 150.406  34.125  0.2078
    175782    403815  47.899 151.656  34.286  0.2075
    175782     43491  47.899 148.766  32.783  0.2000
    175782    442456  47.899 150.606  34.222  0.2083
    175782    459350  47.899 142.276  28.321  0.1750
    175782    459373  47.899 142.636  29.112  0.1803
    175782    517407  47.899 142.636  28.309  0.1745
    175782     60598  47.899 135.896  29.390  0.1903
    175782       914  47.899 143.826  31.306  0.1951
    175782   1077908  47.899 148.506  32.219  0.1962
    175782   1082036  47.899 148.626  32.171  0.1957
    175782    141343  47.899 158.376  34.578  0.2014
    175782   2171027  47.899 145.226  30.835  0.1900
    175782   2207283  47.899 157.616  34.558  0.2021
    175782   2207284  47.899 156.546  34.234  0.2011
    175782   2207670  47.899 156.246  34.564  0.2038
    175782   2207672  47.899 157.336  34.558  0.2025
    175782    239964  47.899 136.977  32.602  0.2141
    175782    240393  47.899 133.197  32.279  0.2169
    175782    240567  47.899 137.917  32.556  0.2124
    175782    255620  47.899 154.196  34.101  0.2030
    175782    255778  47.899 155.066  34.055  0.2016
    175782    256015  47.899 154.196  34.069  0.2028
    175782    256472  47.899 153.466  34.047  0.2035
    175782    256477  47.899 154.996  34.139  0.2023
    175782    256481  47.899 154.316  34.391  0.2049
    175782    256652  47.899 155.096  34.063  0.2016
    175782    270239  47.899 156.286  34.359  0.2023
    175782    270853  47.899 153.946  33.971  0.2024
    175782    271072  47.899 154.316  34.112  0.2029
    175782    272300  47.899 155.896  34.014  0.2003
    175782    272695  47.899 156.886  34.377  0.2017
    175782    273165  47.899 156.286  34.109  0.2006
    175782    288772  47.899 153.656  32.912  0.1952
    175782    291166  47.899 154.636  33.112  0.1954
    175782    295001  47.899 154.466  32.827  0.1936
    175782    392354  47.899 138.066  32.556  0.2122
    175782    401752  47.899 155.066  34.320  0.2035
    175782    402826  47.899 153.466  34.047  0.2035
    175782    425358  47.899 147.526  30.640  0.1859
    175782    460402  47.899 147.246  28.181  0.1688
    175782    517244  47.899 153.966  27.441  0.1573
    175782     59870  47.899 139.156  29.358  0.1862
    175782     60189  47.899 148.856  30.567  0.1839
    175782     63112  47.899 139.156  29.358  0.1862
    175782    187264  47.899 150.506  30.467  0.1814
    175782    187637  47.899 145.546  30.535  0.1874
    175782   1910381  47.899 154.536  34.692  0.2068
    175782   2207286  47.899 160.956  34.094  0.1951
    175782   2207642  47.899 157.556  30.617  0.1751
    175782    244946  47.899 157.586  34.386  0.2010
    175782    255417  47.899 159.976  33.919  0.1950
    175782    256473  47.899 158.846  33.929  0.1963
    175782    256482  47.899 158.006  33.995  0.1977
    175782    256488  47.899 159.486  33.911  0.1955
    175782    257524  47.899 159.976  34.183  0.1968
    175782    257900  47.899 161.116  34.233  0.1959
    175782    269994  47.899 158.006  34.258  0.1996
    175782    271729  47.899 159.346  33.961  0.1960
    175782    272150  47.899 159.486  34.006  0.1961
    175782    272478  47.899 159.046  33.871  0.1957
    175782    272702  47.899 158.906  33.923  0.1962
    175782    273166  47.899 160.026  35.182  0.2037
    175782    273199  47.899 157.706  34.753  0.2034
    175782    295395  47.899 159.356  32.972  0.1892
    175782    398996  47.899 141.866  32.194  0.2043
    175782    402016  47.899 158.846  33.929  0.1963
    175782    404363  47.899 159.486  33.911  0.1955
    175782    408208  47.899 161.116  33.977  0.1941
    175782    411293  47.899 159.146  34.144  0.1975
    175782     42335  47.899 158.446  32.893  0.1896
    175782    429132  47.899 158.846  33.929  0.1963
    175782    457957  47.899 149.896  28.244  0.1666
    175782    464811  47.899 155.986  31.792  0.1847
    175782     60143  47.899 150.966  30.980  0.1845
    175782   1079686  47.899 159.016  33.616  0.1940
    175782    185825  47.899 148.546  30.361  0.1828
    175782    185905  47.899 156.036  32.481  0.1894
    175782    186125  47.899 153.526  30.350  0.1774
    175782   1910382  47.899 158.726  34.552  0.2008
    175782   2207281  47.899 163.556  33.954  0.1913
    175782   2207285  47.899 166.926  33.822  0.1869
    175782   2207641  47.899 161.886  30.477  0.1700
    175782   2207654  47.899 168.076  34.501  0.1901
    175782    240178  47.899 145.576  32.276  0.2002
    175782    240395  47.899 142.546  31.983  0.2018
    175782    240565  47.899 146.076  32.276  0.1996
    175782    255566  47.899 163.946  33.825  0.1900
    175782    258090  47.899 161.806  33.789  0.1921
    175782    270852  47.899 161.986  33.691  0.1912
    175782    272086  47.899 163.936  33.735  0.1894
    175782    402087  47.899 163.946  34.076  0.1917
    175782     43594  47.899 163.336  32.972  0.1850
    175782    188021  47.899 159.036  32.371  0.1854
    175782   2151156  47.899 159.776  31.426  0.1783
    175782   2171029  47.899 157.076  32.445  0.1881
    175782    255618  47.899 168.856  33.689  0.1840
    175782    255826  47.899 168.726  33.871  0.1853
    175782    257369  47.899 166.886  33.692  0.1860
    175782    257525  47.899 168.856  33.939  0.1856
    175782    271097  47.899 166.886  33.971  0.1879
    175782    400224  47.899 151.716  31.927  0.1904
    175782    444083  47.899 151.566  30.243  0.1787
    175782     62266  47.899 154.036  31.787  0.1868
    175782     62903  47.899 154.036  31.787  0.1868
    175782   1910385  47.899 166.816  34.122  0.1889
    175782   2207655  47.899 176.636  34.567  0.1820
    175782    270227  47.899 171.926  33.509  0.1798
    175782    270567  47.899 173.496  33.670  0.1794
    175782    271034  47.899 172.686  33.586  0.1796
    175782    360202  47.899 162.056  32.231  0.1814
    175782    366925  47.899 155.006  29.959  0.1732
    175782    402853  47.899 174.246  33.775  0.1793
    175782    147077  47.899 169.526  32.335  0.1747
    175782   1767162  47.899 161.216  31.930  0.1802
    175782    179590  47.899 158.286  29.828  0.1691
    175782   1910386  47.899 179.186  36.153  0.1894
    175782    158595  47.899 172.316  33.599  0.1800
    175782   1767159  47.899 174.016  32.960  0.1744
    175782   1767163  47.899 165.776  31.790  0.1748
    175782    180233  47.899 162.066  29.690  0.1647
    175782   1765111  47.899 176.816  32.924  0.1717
    175782    181085  47.899 165.145  29.565  0.1611
    175782   1767160  47.899 179.725  32.708  0.1678
    175782   1767164  47.899 184.265  32.457  0.1625
    175782   1767166  47.899 184.265  32.457  0.1625
    175782   1767168  47.899 184.265  32.457  0.1625
    175782   2146813  47.899 184.265  33.254  0.1672
    175782   1767161  47.899 182.705  32.589  0.1646
    175782   1767165  47.899 187.835  32.317  0.1589
    175782   1767167  47.899 187.245  32.331  0.1594
    175782    360666  47.899 178.845  29.032  0.1468
    175782    455288  47.899 187.005  29.432  0.1432
    270177     30713  46.879  49.749  32.283  0.5017
    270177    156131  46.879  47.889  27.749  0.4141
    270177   1794855  46.879  49.839  30.596  0.4627
    270177    273170  46.879  51.179  46.749  0.9111
    270177    434785  46.879  54.389  29.243  0.4060
    270177     90063  46.879  45.299  21.010  0.2952
    270177     10780  46.879  52.238  25.448  0.3454
    270177    154695  46.879  50.828  27.000  0.3819
    270177    287052  46.879  56.428  33.136  0.4722
    270177    345185  46.879  48.358  20.873  0.2807
    270177     10961  46.879  55.798  25.543  0.3312
    270177    153919  46.879  54.878  29.633  0.4109
    270177    154068  46.879  60.618  33.183  0.4465
    270177    154566  46.879  48.128  22.693  0.3138
    270177   1923532  46.879  54.888  25.194  0.3290
    270177   1923535  46.879  55.178  24.818  0.3213
    270177    250403  46.879  61.178  27.716  0.3450
    270177    343324  46.879  55.188  27.907  0.3763
    270177     47482  46.879  62.118  29.807  0.3764
    270177    609579  46.879  55.798  24.989  0.3216
    270177     90997  46.879  59.368  35.363  0.4989
    270177     94249  46.879  51.418  20.727  0.2672
    270177     10602  46.879  59.858  25.519  0.3142
    270177    154047  46.879  51.188  22.556  0.2987
    270177    157842  46.879  51.188  21.733  0.2847
    270177    158352  46.879  54.478  20.560  0.2545
    270177    160893  46.879  65.738  29.916  0.3617
    270177   1672288  46.879  58.838  28.962  0.3773
    270177   1824784  46.879  68.718  28.387  0.3255
    270177    359122  46.879  51.188  21.536  0.2814
    270177    571073  46.879  56.858  26.474  0.3426
    270177    593494  46.879  59.178  25.106  0.3101
    270177    593734  46.879  59.178  24.604  0.3021
    270177     73307  46.879  65.738  29.838  0.3605
    270177   1084132  46.879  65.738  32.284  0.4019
    270177   1098230  46.879  65.888  27.816  0.3274
    270177   1411979  46.879  62.108  27.083  0.3307
    270177    152126  46.879  61.758  23.004  0.2686
    270177    155188  46.879  57.538  20.553  0.2451
    270177    157328  46.879  64.298  28.325  0.3419
    270177    158780  46.879  69.178  29.316  0.3380
    270177    160933  46.879  69.858  29.818  0.3431
    270177   1824777  46.879  74.058  28.297  0.3055
    270177   1824785  46.879  72.868  28.677  0.3149
    270177   1923526  46.879  67.628  28.054  0.3245
    270177    229429  46.879  62.368  29.008  0.3615
    270177     24665  46.879  68.878  31.523  0.3742
    270177    256694  46.879  70.628  46.099  0.6456
    270177    350878  46.879  64.318  28.424  0.3434
    270177    402377  46.879  71.118  31.354  0.3619
    270177    429136  46.879  65.408  46.229  0.6998
    270177    594138  46.879  62.478  24.698  0.2917
    270177    595158  46.879  69.178  29.999  0.3486
    270177    608151  46.879  79.648  31.678  0.3340
    270177    610739  46.879  63.058  25.127  0.2963
    270177   1201353  46.879  72.728  29.703  0.3304
    270177      1241  46.879  65.908  28.285  0.3347
    270177    129198  46.879  76.828  35.235  0.3983
    270177    152122  46.879  57.308  21.471  0.2596
    270177    156071  46.879  60.598  20.388  0.2341
    270177    157273  46.879  57.308  21.270  0.2565
    270177    157843  46.879  57.308  22.292  0.2722
    270177   1632411  46.879  76.748  33.775  0.3759
    270177   1824778  46.879  78.248  28.551  0.2956
    270177   1915534  46.879  70.218  25.143  0.2734
    270177   1923525  46.879  72.058  31.958  0.3674
    270177   1923528  46.879  72.978  32.691  0.3750
    270177   2376800  46.879  72.688  33.201  0.3844
    270177   2432045  46.879  90.848  25.763  0.2301
    270177    319231  46.879  68.848  26.881  0.3026
    270177    346574  46.879  67.348  28.193  0.3277
    270177    348302  46.879  72.508  29.344  0.3259
    270177       505  46.879  67.088  29.833  0.3546
    270177    593988  46.879  73.118  29.989  0.3332
    270177    608689  46.879  66.278  24.727  0.2796
    270177       657  46.879  66.278  24.342  0.2741
    270177   1085672  46.879  74.738  35.148  0.4065
    270177   1172775  46.879  77.018  29.852  0.3174
    270177   1189234  46.879  97.068  24.212  0.2022
    270177   1222552  46.879  80.908  33.403  0.3539
    270177    127508  46.879  77.418  26.880  0.2759
    270177     14638  46.879  74.618  27.197  0.2884
    270177    155314  46.879  63.658  20.231  0.2240
    270177    157217  46.879  67.878  22.654  0.2460
    270177   1632412  46.879  80.958  33.677  0.3577
    270177   1632413  46.879  80.958  35.954  0.3913
    270177   1632414  46.879  80.958  34.835  0.3746
    270177   1915535  46.879  70.188  24.074  0.2589
    270177   1923521  46.879  73.398  26.226  0.2788
    270177   1923523  46.879  81.628  35.599  0.3832
    270177   1923524  46.879  75.938  32.280  0.3565
    270177   1923529  46.879  78.428  31.744  0.3393
    270177   1923531  46.879  79.258  32.216  0.3430
    270177   2203551  46.879  75.568  26.216  0.2724
    270177   2376801  46.879  81.698  33.165  0.3476
    270177   2376804  46.879  79.578  33.909  0.3664
    270177   2391541  46.879  74.708  31.973  0.3568
    270177    260374  46.879  77.518  28.161  0.2926
    270177    346230  46.879  76.338  29.337  0.3125
    270177    360953  46.879  81.998  31.142  0.3186
    270177       445  46.879  76.438  28.952  0.3068
    270177    462605  46.879  65.938  27.965  0.3296
    270177       564  46.879  76.338  30.553  0.3297
    270177       643  46.879  77.678  30.768  0.3281
    270177      6437  46.879  82.828  33.850  0.3531
    270177       648  46.879  75.598  28.957  0.3096
    270177       654  46.879  82.828  33.316  0.3456
    270177       900  46.879  70.858  24.728  0.2659
    270177   1090197  46.879  78.768  30.366  0.3187
    270177   1090198  46.879  78.768  33.088  0.3575
    270177   1091782  46.879  85.598  29.647  0.2883
    270177   1092118  46.879  85.598  28.769  0.2774
    270177   1092598  46.879  85.598  30.697  0.3016
    270177   1092767  46.879  79.998  29.614  0.3045
    270177   1093044  46.879  85.628  30.045  0.2932
    270177   1093058  46.879  85.598  30.000  0.2928
    270177   1093607  46.879  79.998  31.944  0.3365
    270177      1125  46.879  85.288  35.321  0.3647
    270177     11603  46.879  83.708  29.404  0.2906
    270177   1628227  46.879  80.288  28.765  0.2923
    270177   1643900  46.879  98.048  28.098  0.2405
    270177   1643901  46.879 100.378  28.080  0.2356
    270177   1923530  46.879  82.928  35.293  0.3734
    270177   1923533  46.879  82.798  31.059  0.3149
    270177   1923534  46.879  78.608  29.619  0.3090
    270177   2112371  46.879 103.518  27.485  0.2236
    270177     21731  46.879  87.818  27.482  0.2563
    270177   2204360  46.879  79.098  29.394  0.3043
    270177   2432039  46.879 116.908  23.860  0.1705
    270177   2441619  46.879  82.258  35.382  0.3774
    270177   3094130  46.879  75.588  31.649  0.3485
    270177   3094213  46.879  78.028  31.765  0.3410
    270177    329685  46.879  98.038  27.615  0.2354
    270177    434684  46.879  80.648  31.396  0.3266
    270177    444353  46.879  86.908  31.118  0.3031
    270177       451  46.879  81.918  40.387  0.4568
    270177       511  46.879  73.458  28.181  0.3058
    270177    551340  46.879  78.768  30.813  0.3249
    270177    559251  46.879  78.768  31.763  0.3383
    270177       629  46.879  80.288  28.945  0.2947
    270177        71  46.879  80.668  32.553  0.3427
    270177       855  46.879  77.538  28.629  0.2989
    270177       908  46.879  80.668  30.142  0.3094
    270177   1087493  46.879  88.398  33.635  0.3309
    270177   1088882  46.879  82.988  31.714  0.3231
    270177   1088898  46.879  83.278  31.669  0.3216
    270177   1088899  46.879  82.788  31.669  0.3232
    270177   1090432  46.879  83.948  30.066  0.2984
    270177   1090527  46.879  89.908  31.937  0.3046
    270177   1090528  46.879  89.908  30.581  0.2879
    270177   1091776  46.879  83.948  29.255  0.2880
    270177   1091778  46.879  89.628  29.125  0.2712
    270177   1092259  46.879  83.018  33.122  0.3423
    270177   1092599  46.879  89.858  30.709  0.2896
    270177   1092600  46.879  83.018  31.653  0.3222
    270177   1092649  46.879  83.018  32.897  0.3392
    270177   1092652  46.879  83.018  31.728  0.3232
    270177   1092662  46.879  83.018  31.510  0.3203
    270177      1113  46.879  89.468  36.625  0.3673
    270177     11584  46.879  86.208  28.749  0.2755
    270177      1172  46.879  90.068  33.277  0.3210
    270177   1172754  46.879  85.538  30.381  0.2977
    270177   1242950  46.879  75.578  26.438  0.2753
    270177   1278116  46.879  91.108  29.296  0.2695
    270177   1403257  46.879  86.598  25.057  0.2311
    270177   1493369  46.879  89.628  30.915  0.2928
    270177    152221  46.879  73.998  22.479  0.2284
    270177   1617548  46.879  84.058  34.383  0.3561
    270177   1643902  46.879 103.348  28.164  0.2307
    270177   1669405  46.879  82.308  31.617  0.3240
    270177   1669412  46.879  85.488  31.778  0.3159
    270177   1923522  46.879  88.538  28.772  0.2698
    270177   1923527  46.879  91.608  30.912  0.2874
    270177   1935574  46.879  87.908  37.120  0.3801
    270177   1940414  46.879  78.328  28.949  0.3007
    270177     22108  46.879  83.948  31.006  0.3106
    270177   2376803  46.879  87.598  33.813  0.3359
    270177   2429890  46.879 106.568  26.363  0.2074
    270177    260823  46.879  94.578  27.558  0.2420
    270177    264418  46.879  94.858  27.301  0.2386
    270177    272899  46.879  81.678  31.043  0.3183
    270177    285802  46.879  84.128  28.926  0.2834
    270177   3104091  46.879  96.468  32.874  0.2976
    270177   3104092  46.879  95.748  32.093  0.2903
    270177   3104093  46.879  96.108  31.878  0.2869
    270177   3217984  46.879  96.468  32.782  0.2965
    270177    327306  46.879 102.168  27.107  0.2223
    270177    327651  46.879 107.768  27.477  0.2161
    270177    328573  46.879 101.508  30.807  0.2620
    270177    329268  46.879 107.768  27.477  0.2161
    270177    329566  46.879 107.768  27.477  0.2161
    270177    330713  46.879 102.168  27.107  0.2223
    270177    395110  46.879  88.688  31.771  0.3061
    270177    404956  46.879  94.578  27.617  0.2426
    270177       415  46.879  84.658  34.241  0.3519
    270177    429914  46.879  83.238  27.352  0.2662
    270177    434001  46.879  87.918  33.077  0.3252
    270177       516  46.879  89.878  30.206  0.2835
    270177       534  46.879  90.548  30.170  0.2813
    270177    539843  46.879  92.338  32.319  0.3023
    270177    540982  46.879  82.788  29.072  0.2890
    270177    556506  46.879  89.628  31.552  0.3006
    270177    560741  46.879  82.788  30.260  0.3044
    270177    563920  46.879  89.628  29.936  0.2809
    270177    564144  46.879  89.628  29.936  0.2809
    270177    564226  46.879  89.628  30.915  0.2928
    270177    598753  46.879  90.848  28.850  0.2650
    270177     65849  46.879  83.408  32.408  0.3311
    270177       715  46.879  89.398  35.190  0.3481
    270177     92667  46.879 102.168  27.607  0.2273
    270177     96158  46.879 102.168  27.107  0.2223
    270177     96732  46.879 102.168  27.607  0.2273
    270177    100454  46.879  93.238  35.063  0.3338
    270177   1088900  46.879  87.178  31.478  0.3069
    270177   1091775  46.879  96.408  30.967  0.2757
    270177   1091791  46.879  88.248  29.955  0.2848
    270177   1091793  46.879  88.248  30.605  0.2928
    270177   1092126  46.879  94.378  29.845  0.2679
    270177   1092258  46.879  86.758  31.517  0.3086
    270177   1092377  46.879  94.378  31.122  0.2826
    270177   1092494  46.879  94.378  31.372  0.2855
    270177   1092495  46.879  93.728  30.636  0.2786
    270177   1092496  46.879  88.008  29.544  0.2805
    270177   1092663  46.879  93.958  31.434  0.2873
    270177   1092765  46.879  94.378  29.700  0.2662
    270177   1092766  46.879  94.378  29.840  0.2678
    270177   1092813  46.879  94.378  29.565  0.2647
    270177   1093623  46.879  93.688  30.496  0.2771
    270177   1201203  46.879 107.227  25.184  0.1953
    270177    157264  46.879  88.988  28.211  0.2621
    270177   1669406  46.879  85.678  31.527  0.3121
    270177   1669407  46.879  85.678  31.534  0.3121
    270177   1669413  46.879  89.218  31.706  0.3037
    270177   1669414  46.879  89.348  32.130  0.3087
    270177    167223  46.879  88.238  32.475  0.3164
[truncated: 39,139,706 more chars]
