# Supplementary material for: A visual approach for analysis and inference of molecular activity spaces
Source: J Cheminform. 2019 Oct 22;11:63. doi: 10.1186/s13321-019-0386-z (PMC6805449; doi:10.1186/s13321-019-0386-z)
Supplement: Supplementary file 2 — Additional file 2. Contains all data sets (SIGMAR1, HRH1, HERG,and DRD5) retrieved from ChEMBL23, their computed NAMS similarities and R source code for analysis and inference of molecular activity spaces. [file 13321_2019_386_MOESM2_ESM.zip › Additional File 2/NAMS_HERG_sims.txt]

    molid1      molid2     ss1     ss2   sim12   Sscore
     23223   1425238  57.378  50.028  27.488  0.3439
     23223     22511  57.378  65.978  51.128  0.7079
     23223     23981  57.378  65.978  51.128  0.7079
     23223    250403  57.378  61.178  38.669  0.4840
     23223   3590460  57.378  50.248  30.334  0.3925
     23223    280658  57.378  65.978  51.128  0.7079
     23223    445794  57.378  66.968  32.341  0.3515
     23223    451460  57.378  62.218  30.577  0.3435
     23223    469809  57.378  66.968  32.146  0.3486
     23223   1086032  57.378  71.118  35.980  0.3889
     23223   1643368  57.378  72.268  32.526  0.3349
     23223   1667967  57.378  76.608  33.262  0.3302
     23223    407815  57.378  63.608  29.099  0.3167
     23223    453996  57.378  65.938  31.197  0.3387
     23223    469811  57.378  71.068  32.080  0.3329
     23223    506789  57.378  71.738  34.246  0.3610
     23223    559147  57.378  77.638  42.440  0.4584
     23223    608151  57.378  79.648  33.699  0.3261
     23223   1086033  57.378  75.198  35.990  0.3726
     23223   1630579  57.378  66.318  32.546  0.3571
     23223   1915540  57.378  74.468  34.608  0.3559
     23223   2376795  57.378  72.958  31.801  0.3227
     23223   2376796  57.378  72.688  32.123  0.3280
     23223   2376800  57.378  72.688  30.304  0.3038
     23223   2376802  57.378  72.688  29.945  0.2991
     23223    256818  57.378  67.458  30.124  0.3181
     23223   3093979  57.378  59.558  30.535  0.3534
     23223    402057  57.378  67.598  29.661  0.3112
     23223    465515  57.378  70.018  34.387  0.3697
     23223    469810  57.378  74.648  33.721  0.3430
     23223       657  57.378  66.278  30.967  0.3341
     23223   1083617  57.378  89.298  32.438  0.2840
     23223   1085581  57.378  89.298  32.042  0.2795
     23223   1085824  57.378  89.298  32.629  0.2861
     23223   1313991  57.378  70.828  34.816  0.3728
     23223   2376793  57.378  79.878  33.026  0.3168
     23223   2376794  57.378  79.578  33.645  0.3257
     23223   2376797  57.378  81.698  34.480  0.3297
     23223   2376799  57.378  76.998  30.005  0.2875
     23223   2376801  57.378  81.698  32.984  0.3109
     23223   2376804  57.378  79.578  32.833  0.3153
     23223   2376805  57.378  76.878  30.583  0.2950
     23223    258063  57.378  71.448  30.451  0.3095
     23223   3093953  57.378  62.028  30.845  0.3483
     23223   3590459  57.378  62.848  30.600  0.3414
     23223     38380  57.378  77.588  29.458  0.2792
     23223    404258  57.378  71.468  30.662  0.3123
     23223    443090  57.378  74.868  34.482  0.3527
     23223    444985  57.378  73.718  32.891  0.3349
     23223    492909  57.378  75.728  34.461  0.3493
     23223    521805  57.378  76.758  30.221  0.2908
     23223    577497  57.378  80.258  36.777  0.3646
     23223        72  57.378  76.438  31.479  0.3076
     23223       809  57.378  88.518  31.078  0.2707
     23223   1086034  57.378  85.528  36.834  0.3473
     23223   1090197  57.378  78.768  31.731  0.3039
     23223   1090198  57.378  78.768  32.619  0.3151
     23223   1091782  57.378  85.598  37.297  0.3529
     23223   1092118  57.378  85.598  36.769  0.3462
     23223   1092598  57.378  85.598  39.344  0.3797
     23223   1092767  57.378  79.998  34.940  0.3411
     23223   1093044  57.378  85.628  35.222  0.3268
     23223   1093058  57.378  85.598  36.425  0.3418
     23223   1093607  57.378  79.998  35.042  0.3424
     23223   1095031  57.378  79.528  34.493  0.3368
     23223   1095198  57.378  85.048  35.620  0.3335
     23223   1095199  57.378  85.048  35.732  0.3349
     23223   1209070  57.378  98.898  32.105  0.2586
     23223   1233300  57.378  82.158  30.643  0.2814
     23223   1643361  57.378  76.328  31.341  0.3062
     23223   1644470  57.378  97.098  32.442  0.2658
     23223   1822688  57.378  74.578  36.581  0.3836
     23223   1822689  57.378  74.578  35.245  0.3644
     23223   1822690  57.378  74.578  36.461  0.3818
     23223   1822849  57.378  78.858  35.003  0.3458
     23223   1822851  57.378  74.578  35.790  0.3722
     23223   1822852  57.378  74.578  36.957  0.3890
     23223   1822853  57.378  74.578  36.858  0.3876
     23223   1938867  57.378  75.438  36.298  0.3761
     23223   2376806  57.378  88.638  35.603  0.3224
     23223    247733  57.378  84.648  38.124  0.3669
     23223    258271  57.378  75.618  32.704  0.3261
     23223    295559  57.378  89.638  31.833  0.2764
     23223   3093959  57.378  65.888  30.703  0.3317
     23223   3093969  57.378  65.888  30.688  0.3315
     23223   3093986  57.378  65.888  30.697  0.3316
     23223   3590455  57.378  70.648  32.592  0.3415
     23223    401819  57.378  75.618  32.797  0.3273
     23223     42557  57.378  89.638  31.933  0.2775
     23223    506548  57.378  77.208  31.917  0.3109
     23223    507727  57.378  98.658  35.357  0.2930
     23223       511  57.378  73.458  33.135  0.3391
     23223    559251  57.378  78.768  32.578  0.3146
     23223    566576  57.378  85.268  33.867  0.3113
     23223    567943  57.378  85.268  34.127  0.3145
     23223    567944  57.378  78.928  35.412  0.3510
     23223       597  57.378  78.788  33.213  0.3226
     23223       629  57.378  80.288  28.344  0.2593
     23223        71  57.378  80.668  32.423  0.3070
     23223   1085325  57.378  87.438  35.648  0.3265
     23223   1088882  57.378  82.988  32.588  0.3024
     23223   1088898  57.378  83.278  32.619  0.3019
     23223   1088899  57.378  82.788  32.557  0.3026
     23223   1090432  57.378  83.948  32.857  0.3029
     23223   1090433  57.378  89.628  35.667  0.3204
     23223   1090527  57.378  89.908  39.184  0.3625
     23223   1090528  57.378  89.908  39.219  0.3629
     23223   1091776  57.378  83.948  32.853  0.3029
     23223   1091777  57.378  89.628  35.201  0.3148
     23223   1091790  57.378  83.948  32.626  0.3001
     23223   1092259  57.378  83.018  32.425  0.3003
     23223   1092599  57.378  89.858  39.381  0.3651
     23223   1092600  57.378  83.018  32.464  0.3008
     23223   1092649  57.378  83.018  32.425  0.3003
     23223   1092652  57.378  83.018  31.578  0.2902
     23223   1092662  57.378  83.018  31.579  0.2902
     23223   1098125  57.378  87.628  36.016  0.3305
     23223      1123  57.378  79.108  35.494  0.3515
     23223   1209124  57.378 103.228  32.547  0.2542
     23223   1209126  57.378 103.598  31.922  0.2474
     23223   1271273  57.378  79.888  32.009  0.3041
     23223   1464333  57.378  79.928  38.356  0.3876
     23223   1822850  57.378  78.858  35.470  0.3520
     23223   1822854  57.378  78.328  37.446  0.3811
     23223   1822855  57.378  78.328  34.942  0.3468
     23223   1822856  57.378  78.328  36.607  0.3694
     23223   1822857  57.378  78.328  37.187  0.3775
     23223   1935574  57.378  87.908  31.425  0.2760
     23223   2011946  57.378  80.158  29.116  0.2685
     23223   2011947  57.378  80.158  27.895  0.2544
     23223   2011950  57.378  80.158  28.805  0.2649
     23223   2011952  57.378  80.158  29.066  0.2680
     23223   2012014  57.378  80.158  29.133  0.2687
     23223   2012017  57.378  80.158  29.079  0.2681
     23223   2012027  57.378  80.588  28.813  0.2640
     23223   2012028  57.378  80.158  28.803  0.2649
     23223   2012029  57.378  80.158  29.974  0.2787
     23223   2012040  57.378  80.158  29.080  0.2681
     23223   2012041  57.378  80.158  30.178  0.2811
     23223   2376789  57.378  87.908  34.183  0.3077
     23223   2376790  57.378  87.598  34.737  0.3151
     23223   2376803  57.378  87.598  34.801  0.3159
     23223   3093976  57.378  68.918  30.346  0.3163
     23223   3093982  57.378  68.918  28.536  0.2919
     23223   3140084  57.378  71.728  30.389  0.3078
     23223   3590461  57.378  68.578  26.338  0.2644
     23223    401877  57.378  79.528  32.666  0.3134
     23223    404317  57.378  79.278  33.200  0.3209
     23223    404754  57.378  79.278  33.107  0.3197
     23223        41  57.378  78.138  30.544  0.2910
     23223     43697  57.378  94.428  33.412  0.2822
     23223     43819  57.378  94.018  33.533  0.2845
     23223    497054  57.378 106.188  35.648  0.2787
     23223    497877  57.378 105.838  33.104  0.2544
     23223       516  57.378  89.878  31.089  0.2676
     23223    556506  57.378  89.628  35.286  0.3158
     23223    559246  57.378 124.447  35.369  0.2415
     23223    564144  57.378  89.628  35.254  0.3155
     23223    565547  57.378  88.278  31.842  0.2798
     23223    565638  57.378  83.238  35.200  0.3339
     23223    567288  57.378  82.768  35.614  0.3407
     23223    568350  57.378  83.858  32.069  0.2938
     23223    577283  57.378  88.848  36.521  0.3329
     23223       715  57.378  89.398  32.500  0.2844
     23223        76  57.378  77.428  30.110  0.2876
     23223   1082315  57.378 110.097  31.174  0.2287
     23223   1082466  57.378 109.117  30.788  0.2269
     23223   1083301  57.378 104.827  31.924  0.2450
     23223   1083302  57.378 104.827  33.125  0.2566
     23223   1083303  57.378 109.117  31.263  0.2312
     23223   1083304  57.378 109.117  31.278  0.2313
     23223   1083587  57.378 109.117  30.699  0.2261
     23223   1083615  57.378 109.237  31.386  0.2321
     23223   1084021  57.378 104.827  31.431  0.2403
     23223   1084022  57.378 104.827  32.623  0.2518
     23223   1084581  57.378  97.777  35.431  0.2959
     23223   1084582  57.378  97.457  35.271  0.2950
     23223   1085089  57.378 104.827  32.113  0.2469
     23223   1085090  57.378 104.827  33.340  0.2587
     23223   1085091  57.378 109.117  31.459  0.2330
     23223   1085326  57.378  93.408  36.227  0.3162
     23223   1085572  57.378  93.408  37.551  0.3316
     23223   1085591  57.378  93.408  40.149  0.3629
     23223   1085599  57.378 110.097  30.536  0.2230
     23223   1085778  57.378 110.097  31.474  0.2314
     23223   1085779  57.378 109.237  31.509  0.2332
     23223   1085805  57.378 104.827  31.063  0.2369
     23223   1085806  57.378 104.827  32.255  0.2482
     23223   1085829  57.378  93.408  37.972  0.3366
     23223   1086480  57.378 109.117  31.453  0.2329
     23223   1086505  57.378 110.097  30.722  0.2246
     23223   1086506  57.378 109.237  30.793  0.2267
     23223   1086521  57.378  93.408  38.709  0.3454
     23223   1086523  57.378 109.117  30.408  0.2234
     23223   1086524  57.378 109.117  30.472  0.2240
     23223   1088900  57.378  87.178  33.902  0.3064
     23223   1091775  57.378  96.408  38.072  0.3290
     23223   1091791  57.378  88.248  32.935  0.2923
     23223   1091793  57.378  88.248  32.731  0.2899
     23223   1092126  57.378  94.378  35.285  0.3029
     23223   1092258  57.378  86.758  33.162  0.2988
     23223   1092377  57.378  94.378  35.114  0.3010
     23223   1092494  57.378  94.378  35.110  0.3010
     23223   1092495  57.378  93.728  35.117  0.3028
     23223   1092496  57.378  88.008  32.981  0.2934
     23223   1092663  57.378  93.958  35.152  0.3026
     23223   1092765  57.378  94.378  35.077  0.3006
     23223   1092766  57.378  94.378  35.492  0.3053
     23223   1092813  57.378  94.378  35.204  0.3020
     23223   1093623  57.378  93.688  39.485  0.3539
     23223   1094511  57.378  91.548  33.838  0.2940
     23223   1094512  57.378  91.778  36.374  0.3225
     23223   1095200  57.378  97.158  34.833  0.2910
     23223   1095201  57.378  97.158  34.945  0.2922
     23223   1271274  57.378  83.758  32.117  0.2946
     23223   1271380  57.378  83.138  31.333  0.2870
     23223    148280  57.378  85.208  37.051  0.3511
     23223   1644605  57.378 105.627  33.555  0.2592
     23223   1644609  57.378 105.567  33.719  0.2609
     23223   1644611  57.378 105.627  32.234  0.2465
     23223   1935437  57.378  96.798  34.074  0.2837
     23223   2012023  57.378  85.008  29.170  0.2576
     23223   2012032  57.378  83.648  30.447  0.2753
     23223   2036415  57.378 108.347  31.943  0.2388
     23223    205912  57.378  86.738  33.015  0.2972
     23223   2325210  57.378  83.418  31.788  0.2916
     23223   2325211  57.378  83.418  35.526  0.3375
     23223   2375587  57.378  91.908  38.354  0.3457
     23223    240886  57.378  83.818  32.281  0.2964
     23223    257481  57.378  83.188  33.080  0.3078
     23223    258060  57.378  83.268  30.471  0.2766
     23223    260259  57.378  98.618  37.306  0.3143
     23223    272493  57.378  83.438  34.013  0.3185
     23223    296512  57.378  98.188  31.630  0.2552
     23223   3287926  57.378  94.508  29.364  0.2397
     23223   3590454  57.378  79.468  31.664  0.3010
     23223        42  57.378  93.518  30.527  0.2536
     23223    476312  57.378  93.268  35.418  0.3074
     23223    496852  57.378 110.377  32.961  0.2445
     23223    497878  57.378 110.377  32.948  0.2444
     23223    498048  57.378 110.297  32.962  0.2447
     23223    498729  57.378 110.737  32.959  0.2439
     23223    501295  57.378 102.138  29.395  0.2259
     23223    504699  57.378 110.297  32.956  0.2446
     23223    507898  57.378 110.297  35.742  0.2709
     23223    513367  57.378  93.848  34.040  0.2905
     23223    523585  57.378 110.737  32.967  0.2439
     23223    523760  57.378 110.297  33.079  0.2458
     23223    538137  57.378 135.247  35.448  0.2255
     23223    563998  57.378 101.007  34.062  0.2740
     23223    576821  57.378  94.518  34.153  0.2901
     23223    578346  57.378  91.368  36.802  0.3288
     23223    598270  57.378  74.748  30.407  0.2989
     23223   1082496  57.378  97.228  35.579  0.2989
     23223   1083406  57.378  97.228  35.388  0.2968
     23223   1083616  57.378 113.467  31.167  0.2231
     23223   1084314  57.378 101.947  35.334  0.2850
     23223   1084403  57.378  87.678  37.811  0.3526
     23223   1084560  57.378  97.228  35.413  0.2971
     23223   1085828  57.378  97.228  35.360  0.2965
     23223   1085964  57.378  97.228  35.456  0.2976
     23223   1086520  57.378  97.457  36.142  0.3045
     23223   1087089  57.378  95.608  33.947  0.2852
     23223   1090175  57.378  97.738  35.568  0.2975
     23223   1091069  57.378  98.438  35.734  0.2976
     23223   1091774  57.378 100.177  38.366  0.3219
     23223   1091792  57.378  91.988  33.951  0.2942
     23223   1092597  57.378  98.438  36.386  0.3047
     23223   1092650  57.378  91.468  33.749  0.2932
     23223   1092651  57.378  91.468  33.751  0.2932
     23223   1092812  57.378  91.618  33.870  0.2942
     23223   1093294  57.378  98.438  36.389  0.3047
     23223   1094549  57.378 101.238  35.484  0.2882
     23223   1095819  57.378 101.238  35.278  0.2860
     23223    146144  57.378  94.478  35.448  0.3045
     23223    148565  57.378  88.178  36.373  0.3331
     23223      1626  57.378  95.747  35.629  0.3032
     23223   1774835  57.378  87.658  30.916  0.2709
     23223   1822859  57.378  86.508  34.759  0.3185
     23223   1935438  57.378  93.218  33.222  0.2830
     23223   1950167  57.378 103.128  30.334  0.2330
     23223   1950171  57.378 100.718  30.436  0.2384
     23223   2012030  57.378  90.288  31.001  0.2657
     23223    240864  57.378  89.768  31.602  0.2735
     23223    240887  57.378  88.228  32.142  0.2833
     23223    273208  57.378  89.518  31.030  0.2678
     23223   3217125  57.378 101.207  39.762  0.3346
     23223   3590444  57.378  81.518  31.400  0.2921
     23223   3590457  57.378  86.868  36.231  0.3354
     23223   3590458  57.378  88.968  36.662  0.3343
     23223    394729  57.378  89.098  32.121  0.2809
     23223    395459  57.378  88.258  32.138  0.2832
     23223    402345  57.378  87.348  33.895  0.3058
     23223    413931  57.378  87.038  32.892  0.2949
     23223    476116  57.378  96.558  38.070  0.3286
     23223    478834  57.378  95.738  37.197  0.3209
     23223       490  57.378 104.437  36.314  0.2894
     23223    512665  57.378  92.378  31.821  0.2698
     23223    521097  57.378  83.258  31.462  0.2882
     23223    523245  57.378 114.527  32.798  0.2358
     23223       549  57.378  92.908  31.911  0.2696
     23223    557116  57.378 133.857  35.578  0.2286
     23223    585530  57.378  96.998  31.964  0.2611
     23223         8  57.378  97.888  33.091  0.2708
     23223   1082773  57.378  93.527  28.855  0.2364
     23223   1082781  57.378 101.207  35.351  0.2869
     23223   1083274  57.378 101.947  36.876  0.3012
     23223   1083407  57.378 101.207  35.305  0.2864
     23223   1083415  57.378  93.527  29.158  0.2395
     23223   1084559  57.378 101.947  38.693  0.3207
     23223   1084826  57.378 106.657  35.203  0.2732
     23223   1084827  57.378 102.047  35.676  0.2883
     23223   1085337  57.378 101.207  36.971  0.3040
     23223   1086315  57.378 101.037  37.975  0.3153
     23223   1090176  57.378 102.807  36.246  0.2925
     23223   1090526  57.378 102.807  36.226  0.2922
     23223   1094509  57.378  99.198  34.430  0.2819
     23223   1094510  57.378  97.507  34.443  0.2860
     23223   1162962  57.378  93.527  31.982  0.2689
     23223    145939  57.378  93.527  36.763  0.3221
     23223    146620  57.378  93.798  38.299  0.3393
     23223    147431  57.378  97.618  35.390  0.2959
     23223    150210  57.378  97.618  34.419  0.2855
     23223   1643574  57.378 101.767  35.953  0.2918
     23223   1644612  57.378 114.237  32.116  0.2302
     23223   1822858  57.378  93.738  34.639  0.2974
     23223   1822862  57.378  89.777  37.982  0.3479
     23223    189881  57.378 109.497  44.136  0.3596
     23223   2012037  57.378  92.128  29.496  0.2458
     23223   2012044  57.378  92.128  29.700  0.2479
     23223    202780  57.378 105.007  36.789  0.2929
     23223    210230  57.378  92.668  37.366  0.3316
     23223    238760  57.378  92.668  31.998  0.2711
     23223    240246  57.378  93.088  32.408  0.2745
     23223    240454  57.378  93.658  31.978  0.2686
     23223    240665  57.378  94.077  31.995  0.2678
     23223    240839  57.378  93.088  32.197  0.2722
     23223    240840  57.378  93.088  32.098  0.2712
     23223    240841  57.378  93.088  31.966  0.2698
     23223    240863  57.378  93.798  31.994  0.2684
     23223    240877  57.378  94.077  32.682  0.2752
     23223   3221637  57.378  94.588  39.920  0.3563
     23223    351231  57.378 100.927  36.094  0.2953
     23223   3582307  57.378 118.117  31.932  0.2224
     23223   3582308  57.378 118.117  31.195  0.2162
     23223   3590445  57.378  85.887  32.371  0.2919
     23223   3590456  57.378  92.018  36.483  0.3231
     23223   3683711  57.378  95.597  36.561  0.3141
     23223    380511  57.378  91.698  35.608  0.3138
     23223    394435  57.378  93.308  31.982  0.2694
     23223    403090  57.378  95.707  34.319  0.2890
     23223    438889  57.378  95.707  34.187  0.2875
     23223    442242  57.378 101.947  35.524  0.2869
     23223       479  57.378 100.118  36.417  0.3008
     23223    493781  57.378  97.868  36.759  0.3102
     23223    538877  57.378 143.667  35.656  0.2156
     23223        55  57.378  84.537  30.369  0.2723
     23223       728  57.378  98.787  32.987  0.2678
     23223   1082447  57.378 105.817  35.342  0.2764
     23223   1082489  57.378 104.757  35.888  0.2843
     23223   1084384  57.378 108.887  38.860  0.3050
     23223   1085800  57.378 104.757  35.800  0.2834
     23223   1090186  57.378 106.607  36.572  0.2870
     23223   1095202  57.378 108.057  37.409  0.2922
     23223   1095510  57.378 102.237  36.212  0.2934
     23223   1095678  57.378 102.237  36.665  0.2982
     23223   1098766  57.378 103.667  34.986  0.2775
     23223   1269956  57.378  92.597  31.805  0.2691
     23223   1270170  57.378  93.147  31.937  0.2693
     23223   1270268  57.378  93.147  32.913  0.2798
     23223   1271069  57.378  97.457  33.918  0.2805
     23223    149429  57.378  97.517  36.609  0.3095
     23223       172  57.378 115.697  36.116  0.2637
     23223    175586  57.378  99.057  36.714  0.3067
     23223   1770752  57.378  99.117  32.355  0.2606
     23223    177807  57.378  98.347  38.139  0.3243
     23223   1935436  57.378 102.897  35.340  0.2829
     23223   2012038  57.378  95.107  28.895  0.2338
     23223    203400  57.378  99.237  37.471  0.3145
     23223    207850  57.378  97.517  35.857  0.3012
     23223    209415  57.378  98.087  32.816  0.2676
     23223    210413  57.378  98.087  32.820  0.2676
     23223    210849  57.378  97.517  32.536  0.2659
     23223     22359  57.378 113.057  54.862  0.4747
     23223     22679  57.378 110.487  49.335  0.4162
     23223    230916  57.378 107.867  33.808  0.2572
     23223    240680  57.378  98.087  31.880  0.2580
     23223    240865  57.378  98.087  31.838  0.2575
     23223    240876  57.378  98.087  32.522  0.2645
     23223    278558  57.378 113.057  49.129  0.4050
     23223   3084953  57.378 111.467  54.932  0.4822
     23223   3092905  57.378 105.387  32.111  0.2458
     23223   3093972  57.378  89.397  30.227  0.2594
     23223        33  57.378 114.667  34.029  0.2466
     23223    358075  57.378  97.517  36.613  0.3095
     23223   3590446  57.378  89.687  32.261  0.2810
     23223   3590453  57.378  88.907  31.264  0.2718
     23223    379238  57.378  97.617  36.137  0.3040
     23223    379850  57.378  97.517  32.819  0.2688
     23223    383530  57.378  97.737  32.821  0.2684
     23223    387838  57.378 111.547  36.292  0.2736
     23223    397112  57.378  98.087  31.825  0.2574
     23223    450660  57.378 105.607  32.322  0.2474
     23223    480844  57.378  97.017  37.488  0.3207
     23223    492556  57.378 103.507  31.691  0.2453
     23223    492908  57.378 111.587  37.553  0.2858
     23223    493757  57.378 101.757  30.597  0.2380
     23223    497064  57.378 121.397  36.507  0.2566
     23223    499776  57.378 100.597  35.290  0.2876
     23223    523521  57.378 101.607  30.597  0.2383
     23223    524171  57.378 102.037  30.597  0.2375
     23223        54  57.378  95.847  36.671  0.3146
     23223    558467  57.378 103.147  33.418  0.2629
     23223    563451  57.378 103.147  33.599  0.2647
     23223    594615  57.378  88.737  31.066  0.2700
     23223    596046  57.378  88.737  29.872  0.2570
     23223      1008  57.378  99.467  36.770  0.3062
     23223   1082786  57.378 126.217  30.275  0.1975
     23223   1083562  57.378 112.827  37.288  0.2805
     23223   1083614  57.378 126.217  30.698  0.2008
     23223   1084383  57.378 113.757  37.751  0.2830
     23223   1084400  57.378 100.767  34.813  0.2823
     23223   1084401  57.378  96.917  31.724  0.2588
     23223   1084616  57.378 112.827  34.821  0.2572
     23223   1084721  57.378 101.937  31.344  0.2449
     23223   1084976  57.378 106.827  33.236  0.2538
     23223   1086074  57.378 112.827  35.784  0.2662
     23223   1086481  57.378 126.217  30.856  0.2020
     23223   1086525  57.378 126.217  29.967  0.1951
     23223   1095364  57.378 107.257  35.265  0.2726
     23223   1098524  57.378 111.597  28.387  0.2019
     23223   1209158  57.378 103.917  34.293  0.2700
     23223   1269847  57.378  97.297  30.997  0.2506
     23223   1269955  57.378 100.767  36.034  0.2951
     23223   1271476  57.378 100.247  34.969  0.2851
     23223    146233  57.378 105.377  35.815  0.2821
     23223    146595  57.378 108.517  36.359  0.2807
     23223    146998  57.378 101.977  37.501  0.3078
     23223    147048  57.378 101.407  37.436  0.3085
     23223    150220  57.378 101.087  37.316  0.3080
     23223   1672351  57.378 106.217  32.440  0.2473
     23223   1672352  57.378 106.137  32.317  0.2463
     23223    175544  57.378 103.087  36.558  0.2950
     23223    175832  57.378 103.087  36.558  0.2950
     23223    177401  57.378 103.307  36.561  0.2946
     23223    177416  57.378 103.697  36.559  0.2936
     23223   1822861  57.378  96.687  34.715  0.2909
     23223    204269  57.378 101.407  36.280  0.2961
     23223    206307  57.378 101.977  33.796  0.2692
     23223    207064  57.378 102.707  32.831  0.2580
     23223    230704  57.378 120.927  39.463  0.2842
     23223    230812  57.378 121.717  38.542  0.2742
     23223    231315  57.378 116.797  36.132  0.2617
     23223     23660  57.378 121.817  48.911  0.3754
     23223     23891  57.378 119.247  49.015  0.3841
     23223     23924  57.378 121.817  48.911  0.3754
     23223    240878  57.378 101.877  32.549  0.2569
     23223     25437  57.378 118.757  49.370  0.3895
     23223    277693  57.378 119.247  49.015  0.3841
     23223    319118  57.378 113.017  36.748  0.2750
     23223   3286739  57.378 104.707  36.350  0.2891
     23223   3590447  57.378  93.207  32.101  0.2709
     23223   3590448  57.378  93.207  32.277  0.2728
     23223   3590450  57.378  93.987  33.910  0.2887
     23223   3590452  57.378  91.887  31.861  0.2714
     23223   3590462  57.378  60.778  28.864  0.3233
     23223   3688391  57.378 111.277  35.757  0.2691
     23223    382146  57.378 102.707  33.812  0.2678
     23223    388488  57.378 111.847  34.085  0.2522
     23223    390855  57.378 123.527  38.736  0.2725
     23223    395458  57.378 101.877  32.908  0.2605
     23223    404000  57.378 107.847  35.675  0.2754
     23223    426317  57.378  98.687  33.044  0.2686
     23223    448971  57.378 111.897  32.537  0.2380
     23223    490153  57.378 105.537  33.228  0.2562
     23223    492553  57.378 112.607  32.390  0.2354
     23223    492557  57.378 111.897  32.789  0.2402
     23223    493752  57.378 112.047  40.337  0.3125
     23223    496687  57.378 132.097  32.053  0.2036
     23223    496860  57.378 130.917  31.998  0.2047
     23223    523504  57.378 110.767  34.400  0.2572
     23223    558468  57.378 106.737  33.764  0.2590
     23223       567  57.378 105.527  33.413  0.2580
     23223    568237  57.378 108.877  35.144  0.2680
     23223    595318  57.378  93.127  33.177  0.2828
     23223    609857  57.378  93.127  32.246  0.2727
     23223     74355  57.378 105.967  38.847  0.3120
     23223       998  57.378 109.177  35.058  0.2666
     23223   1082467  57.378 105.157  31.929  0.2445
     23223   1083416  57.378 106.367  32.721  0.2497
     23223   1083447  57.378 116.787  34.648  0.2483
     23223   1083448  57.378 116.787  35.624  0.2571
     23223   1084385  57.378 118.177  34.796  0.2472
     23223   1084583  57.378 112.117  36.371  0.2732
     23223   1085560  57.378 114.107  35.667  0.2626
     23223   1086507  57.378 105.577  32.249  0.2467
     23223   1086534  57.378 112.117  38.446  0.2934
     23223   1095511  57.378 114.607  38.196  0.2855
     23223   1095818  57.378 114.607  36.853  0.2727
     23223      1108  57.378 112.107  35.446  0.2644
     23223   1269848  57.378 104.647  34.180  0.2674
     23223   1270062  57.378 104.647  34.918  0.2747
     23223   1270063  57.378 103.747  31.179  0.2399
     23223   1270171  57.378 107.177  30.648  0.2289
     23223   1270269  57.378 101.947  33.603  0.2673
     23223   1270366  57.378 104.747  33.879  0.2642
     23223   1271275  57.378 101.407  33.693  0.2693
     23223    146485  57.378 105.577  38.586  0.3103
     23223    148058  57.378 105.157  38.366  0.3090
     23223   1760028  57.378 110.247  36.012  0.2736
     23223   1762801  57.378 113.477  37.516  0.2814
     23223   1762802  57.378 110.247  36.015  0.2736
     23223   1762803  57.378 113.477  37.511  0.2813
     23223   1762806  57.378 109.927  36.489  0.2789
     23223         2  57.378 110.777  33.938  0.2529
     23223   2016935  57.378 119.507  35.036  0.2470
     23223   2016936  57.378 120.087  35.025  0.2459
     23223   2016937  57.378 119.507  35.037  0.2470
     23223   2016938  57.378 120.807  35.130  0.2456
     23223   2017103  57.378 120.087  35.009  0.2458
     23223    202141  57.378 111.797  31.423  0.2281
     23223    207386  57.378 108.477  36.843  0.2856
     23223    219804  57.378 116.427  30.760  0.2150
     23223     22310  57.378 127.517  49.050  0.3611
     23223    230598  57.378 126.257  39.342  0.2727
     23223     23110  57.378 121.817  48.808  0.3743
     23223   2324257  57.378  98.437  29.357  0.2321
     23223    279944  57.378 119.247  49.015  0.3841
     23223    283309  57.378 127.517  49.050  0.3611
     23223    283368  57.378 122.257  54.552  0.4361
     23223   3084944  57.378 125.097  48.648  0.3635
     23223   3084949  57.378 125.097  54.392  0.4247
     23223   3590449  57.378  97.227  32.623  0.2674
     23223    368816  57.378 106.677  37.171  0.2930
     23223   3688388  57.378 115.597  35.777  0.2608
     23223   3688390  57.378 106.217  36.704  0.2893
     23223   3688393  57.378 120.297  35.415  0.2489
     23223   3688394  57.378 111.117  36.204  0.2737
     23223   3688395  57.378 120.297  35.404  0.2489
     23223       422  57.378 111.657  34.011  0.2519
     23223    425518  57.378 106.357  35.236  0.2742
     23223     46523  57.378 119.897  33.842  0.2359
     23223    492301  57.378 110.017  31.294  0.2299
     23223    492552  57.378 119.387  37.059  0.2653
     23223    493516  57.378 110.047  39.490  0.3087
     23223    522317  57.378 110.727  37.038  0.2826
     23223    536480  57.378 102.957  36.618  0.2960
     23223    551347  57.378 113.737  32.944  0.2384
     23223    556449  57.378 113.737  32.874  0.2378
     23223    557210  57.378 110.137  34.242  0.2569
     23223    558339  57.378 113.737  32.993  0.2389
     23223        83  57.378 105.067  30.313  0.2294
     23223       850  57.378 127.767  34.786  0.2314
     23223   1082452  57.378 114.117  32.622  0.2349
     23223   1084584  57.378 117.637  36.245  0.2612
     23223   1084878  57.378 119.527  37.825  0.2720
     23223   1085124  57.378 119.757  37.057  0.2645
     23223   1085782  57.378 118.427  36.643  0.2633
     23223   1085783  57.378 119.617  35.284  0.2490
     23223   1086072  57.378 119.757  37.974  0.2729
     23223   1086073  57.378 119.757  37.876  0.2720
     23223   1086292  57.378 120.457  38.110  0.2727
     23223   1086513  57.378 119.527  37.900  0.2726
     23223   1094525  57.378 118.437  35.138  0.2498
     23223   1258312  57.378 113.587  32.381  0.2337
     23223   1270367  57.378 109.107  34.914  0.2654
     23223      1493  57.378 114.097  34.061  0.2479
     23223   1632206  57.378 111.427  36.287  0.2738
     23223   1682272  57.378 113.757  35.049  0.2575
     23223   1762799  57.378 117.557  37.411  0.2720
     23223   1762800  57.378 114.327  36.251  0.2676
     23223   1762804  57.378 113.157  39.071  0.2972
     23223   1762805  57.378 113.157  36.339  0.2708
     23223   1762807  57.378 113.657  36.436  0.2707
     23223   1762811  57.378 117.237  37.001  0.2689
     23223   1795908  57.378 127.697  39.520  0.2715
     23223   1935431  57.378 114.547  36.226  0.2670
     23223   1935435  57.378 117.407  34.981  0.2502
     23223    201362  57.378 115.777  31.958  0.2263
     23223   2017098  57.378 125.317  35.097  0.2378
     23223   2017099  57.378 125.617  34.958  0.2361
     23223    207566  57.378 117.427  37.020  0.2687
     23223    208028  57.378 116.117  34.483  0.2481
     23223   2178741  57.378 116.427  34.042  0.2436
     23223    230599  57.378 130.287  39.171  0.2638
     23223    230811  57.378 128.567  39.222  0.2673
     23223   2324239  57.378 103.277  30.730  0.2365
     23223   2324244  57.378 103.277  30.966  0.2388
     23223    263101  57.378 121.617  34.632  0.2399
     23223   3287927  57.378 117.747  30.788  0.2133
     23223   3287931  57.378 114.107  31.369  0.2239
     23223   3590463  57.378  67.078  28.684  0.2995
     23223   3688389  57.378 110.537  36.094  0.2738
     23223   3688392  57.378 119.607  35.488  0.2508
     23223   3688396  57.378 115.007  36.403  0.2677
     23223    377884  57.378 111.497  35.110  0.2625
     23223    386369  57.378 119.887  40.849  0.2994
     23223    388043  57.378 131.217  38.527  0.2567
     23223    392573  57.378 122.067  34.641  0.2392
     23223     40584  57.378 121.747  34.907  0.2420
     23223     44310  57.378 122.717  34.983  0.2411
     23223       473  57.378 100.707  32.090  0.2547
     23223    496739  57.378 108.137  35.210  0.2702
     23223    522044  57.378 109.017  32.245  0.2404
     23223    522854  57.378 119.957  31.872  0.2191
     23223    550337  57.378 113.387  34.097  0.2495
     23223    551269  57.378 156.947  34.566  0.1923
     23223    556450  57.378 117.777  32.839  0.2307
     23223    556848  57.378 156.947  34.514  0.1919
     23223    560935  57.378 156.947  34.512  0.1919
     23223    561132  57.378 124.037  34.127  0.2317
     23223    562780  57.378 156.947  34.553  0.1922
     23223    566685  57.378 117.087  28.887  0.1984
     23223    596699  57.378 133.117  36.502  0.2370
     23223    596700  57.378 131.227  36.863  0.2429
     23223    607982  57.378 133.117  36.503  0.2370
     23223   1080485  57.378 129.387  40.200  0.2743
     23223   1082606  57.378 124.317  37.882  0.2634
     23223   1085336  57.378 123.097  35.424  0.2442
     23223   1085398  57.378 125.357  35.075  0.2375
     23223   1085592  57.378 124.317  37.944  0.2640
     23223   1085841  57.378 124.317  37.849  0.2631
     23223   1085866  57.378 124.317  37.998  0.2644
     23223   1086561  57.378 124.317  38.773  0.2713
     23223   1092209  57.378 145.737  41.063  0.2534
     23223   1094851  57.378 122.027  35.384  0.2457
     23223   1094852  57.378 122.027  35.368  0.2456
     23223      1112  57.378 113.117  33.111  0.2410
     23223   1171644  57.378 109.697  30.496  0.2233
     23223   1171646  57.378 109.697  31.778  0.2349
     23223   1172205  57.378 109.697  31.830  0.2354
     23223   1258425  57.378 116.567  31.919  0.2247
     23223   1258426  57.378 117.857  32.262  0.2256
     23223   1258533  57.378 117.907  32.652  0.2289
     23223   1270462  57.378 118.327  38.445  0.2801
     23223   1271070  57.378 111.957  33.681  0.2483
     23223   1631535  57.378 115.787  34.816  0.2517
     23223   1643773  57.378 128.517  33.967  0.2236
     23223   1643783  57.378 128.997  33.967  0.2229
     23223    176109  57.378 117.577  36.916  0.2674
     23223   1761688  57.378 124.167  37.439  0.2598
     23223   1762808  57.378 117.887  36.707  0.2649
     23223   1762809  57.378 121.167  37.987  0.2703
     23223   1762812  57.378 117.107  36.279  0.2625
     23223   1762813  57.378 118.717  36.437  0.2609
     23223   1812717  57.378 118.157  33.554  0.2363
     23223   1822860  57.378 113.387  37.574  0.2821
     23223   1910295  57.378 127.697  39.035  0.2673
     23223   1923112  57.378 132.767  38.048  0.2502
     23223   1935439  57.378 116.367  36.101  0.2623
     23223   1935440  57.378 119.227  35.276  0.2496
     23223   2012179  57.378 119.197  36.923  0.2644
     23223   2012180  57.378 119.197  36.797  0.2633
     23223   2012181  57.378 119.197  36.811  0.2634
     23223   2012259  57.378 118.747  36.814  0.2643
     23223   2012260  57.378 118.437  36.817  0.2649
     23223   2012263  57.378 118.437  36.813  0.2648
     23223   2012265  57.378 118.747  37.188  0.2677
     23223   2012266  57.378 118.437  36.919  0.2658
     23223   2012267  57.378 118.277  36.976  0.2666
     23223   2012277  57.378 117.997  34.411  0.2441
     23223   2069500  57.378 144.207  35.107  0.2109
     23223   2069502  57.378 150.697  34.333  0.1976
     23223    207668  57.378 120.867  34.009  0.2358
     23223   2177343  57.378 126.607  31.082  0.2033
     23223   2179216  57.378 121.087  33.971  0.2351
     23223   2179217  57.378 121.087  33.973  0.2351
     23223    221753  57.378 105.397  31.155  0.2367
     23223    230703  57.378 124.947  36.158  0.2474
     23223    230915  57.378 135.457  38.463  0.2492
     23223    231016  57.378 121.137  33.684  0.2326
     23223    237191  57.378 124.177  35.132  0.2399
     23223     23979  57.378 129.187  48.953  0.3557
     23223    252030  57.378 118.777  36.754  0.2637
     23223     25211  57.378 129.187  54.177  0.4092
     23223    252818  57.378 119.047  36.819  0.2637
     23223     30008  57.378 114.657  35.171  0.2570
     23223   3287928  57.378 118.157  31.250  0.2166
     23223   3287929  57.378 120.047  31.617  0.2168
     23223   3287930  57.378 118.157  31.456  0.2183
     23223   3287932  57.378 118.157  32.717  0.2291
     23223   3582309  57.378 144.207  34.659  0.2076
     23223   3590451  57.378 106.707  33.430  0.2559
     23223    380351  57.378 121.877  29.500  0.1970
     23223    387837  57.378 133.937  39.062  0.2566
     23223    393581  57.378 124.577  34.715  0.2358
     23223    461236  57.378 112.027  33.404  0.2456
     23223    490417  57.378 119.887  35.098  0.2469
     23223    493517  57.378 118.107  36.285  0.2607
     23223    493973  57.378 122.687  33.631  0.2297
     23223    495572  57.378 112.017  32.200  0.2347
     23223    497604  57.378 111.747  35.507  0.2657
     23223    512724  57.378 119.827  35.174  0.2477
     23223    513715  57.378 120.557  35.075  0.2455
     23223    520050  57.378 120.897  34.216  0.2375
     23223    549375  57.378 161.016  34.470  0.1874
     23223    552026  57.378 122.057  35.037  0.2426
     23223    556229  57.378 167.616  34.649  0.1820
     23223    559061  57.378 117.137  33.493  0.2375
     23223    562471  57.378 161.247  34.354  0.1864
     23223    562894  57.378 121.367  33.200  0.2281
     23223    598659  57.378 135.707  37.673  0.2424
     23223    603695  57.378 137.597  37.440  0.2377
     23223       723  57.378 118.117  27.904  0.1891
     23223       726  57.378 118.397  34.417  0.2435
     23223     83894  57.378 122.187  32.159  0.2182
     23223        85  57.378 121.137  35.570  0.2488
     23223   1082488  57.378 128.357  34.602  0.2290
     23223   1084294  57.378 127.987  37.450  0.2532
     23223   1085142  57.378 134.147  36.944  0.2390
     23223   1085396  57.378 129.417  34.960  0.2302
     23223   1085397  57.378 130.047  34.665  0.2269
     23223   1085641  57.378 128.587  35.144  0.2330
     23223   1086514  57.378 127.047  34.905  0.2334
     23223   1098554  57.378 130.227  29.769  0.1886
     23223   1171824  57.378 113.797  31.866  0.2287
     23223   1172734  57.378 113.797  33.132  0.2400
     23223   1173018  57.378 113.797  33.188  0.2405
     23223   1258532  57.378 120.837  31.723  0.2165
     23223   1258647  57.378 120.867  32.213  0.2206
     23223   1258648  57.378 122.177  32.506  0.2211
     23223   1258761  57.378 122.587  32.499  0.2204
     23223   1258880  57.378 122.077  32.506  0.2212
     23223   1270461  57.378 116.977  35.495  0.2556
     23223   1289093  57.378 123.947  32.514  0.2185
     23223   1631540  57.378 123.167  35.283  0.2429
     23223   1631542  57.378 123.167  37.241  0.2599
     23223   1632220  57.378 118.197  35.664  0.2549
     23223   1672354  57.378 128.607  32.478  0.2116
     23223    174049  57.378 121.347  36.400  0.2558
     23223   1761694  57.378 130.047  37.203  0.2477
     23223   1762810  57.378 124.657  38.015  0.2640
     23223   1762814  57.378 122.527  36.358  0.2533
     23223   1762816  57.378 122.737  36.582  0.2549
     23223   1774023  57.378 140.307  38.529  0.2421
     23223    178055  57.378 121.347  36.467  0.2563
     23223   1796072  57.378 144.687  38.870  0.2382
     23223   1835119  57.378 118.697  36.874  0.2649
     23223   1923113  57.378 137.287  37.888  0.2417
     23223   1923114  57.378 136.937  37.888  0.2422
     23223   1923115  57.378 137.147  37.888  0.2419
     23223   1923116  57.378 137.287  38.148  0.2437
     23223   1935432  57.378 121.807  36.345  0.2544
     23223    199824  57.378 131.037  32.030  0.2048
     23223   2012178  57.378 124.267  37.005  0.2558
     23223   2012271  57.378 123.107  36.653  0.2548
     23223   2012272  57.378 123.107  36.645  0.2548
     23223   2012274  57.378 123.317  36.654  0.2545
     23223   2012290  57.378 122.047  34.526  0.2383
     23223   2012291  57.378 121.907  34.578  0.2389
     23223   2012292  57.378 122.047  34.514  0.2382
     23223   2012293  57.378 122.337  34.674  0.2391
     23223   2012294  57.378 122.047  34.479  0.2379
     23223   2012295  57.378 121.907  34.483  0.2381
     23223   2012298  57.378 122.447  34.478  0.2372
     23223   2017100  57.378 137.117  34.379  0.2147
     23223    206953  57.378 124.767  33.697  0.2270
     23223    207296  57.378 124.767  33.222  0.2231
     23223    207300  57.378 124.637  34.448  0.2334
     23223    207308  57.378 124.767  33.201  0.2229
     23223    209821  57.378 111.477  37.685  0.2873
     23223   2113667  57.378 147.317  31.796  0.1839
     23223   2204931  57.378 154.936  31.392  0.1735
     23223   2204932  57.378 154.936  31.870  0.1766
     23223   2204933  57.378 154.936  31.834  0.1764
     23223   2204941  57.378 154.706  34.177  0.1921
     23223   2204942  57.378 154.936  31.192  0.1722
     23223    221906  57.378 116.477  33.555  0.2392
     23223    230600  57.378 138.167  38.973  0.2489
     23223    230813  57.378 136.057  38.351  0.2473
     23223    230914  57.378 137.917  38.434  0.2450
     23223    252031  57.378 122.287  36.918  0.2586
     23223    253022  57.378 122.577  36.960  0.2585
     23223    281178  57.378 137.947  48.633  0.3315
     23223    281561  57.378 137.947  48.633  0.3315
     23223   3084938  57.378 132.247  48.783  0.3464
     23223   3354688  57.378 131.027  30.942  0.1965
     23223   3354689  57.378 131.027  30.370  0.1922
     23223   3354690  57.378 131.027  30.516  0.1933
     23223   3354691  57.378 131.027  31.748  0.2027
     23223   3354693  57.378 135.087  31.182  0.1933
     23223   3354694  57.378 135.087  32.169  0.2007
     23223   3354697  57.378 131.027  30.882  0.1961
     23223   3354699  57.378 131.027  30.857  0.1959
     23223   3354702  57.378 131.027  31.077  0.1975
     23223   3354703  57.378 131.027  31.049  0.1973
     23223   3354704  57.378 131.027  31.160  0.1982
     23223   3359747  57.378 131.027  30.702  0.1947
     23223   3359748  57.378 131.027  31.015  0.1971
     23223   3359750  57.378 131.027  30.705  0.1947
     23223   3576881  57.378 128.507  36.649  0.2456
     23223   3577881  57.378 128.507  36.367  0.2432
     23223   3590464  57.378  73.318  28.440  0.2781
     23223   3613444  57.378 130.597  41.151  0.2803
     23223    382803  57.378 126.337  31.918  0.2103
     23223    388489  57.378 125.297  33.946  0.2282
     23223    390854  57.378 135.247  39.086  0.2546
     23223    392586  57.378 123.257  31.992  0.2152
     23223    395556  57.378 130.257  35.998  0.2374
     23223    424865  57.378 125.167  34.366  0.2319
     23223    437341  57.378 135.797  41.264  0.2716
     23223    462508  57.378 116.647  33.253  0.2362
     23223    469345  57.378 125.247  35.306  0.2397
     23223    470791  57.378 123.687  36.575  0.2531
     23223    470849  57.378 123.417  34.318  0.2343
     23223    472251  57.378 127.297  34.545  0.2301
     23223    472289  57.378 124.427  35.396  0.2418
     23223    480226  57.378 118.397  38.167  0.2774
     23223    486738  57.378 125.217  34.096  0.2296
     23223    492330  57.378 122.937  36.591  0.2546
     23223    493515  57.378 122.147  36.044  0.2512
     23223    493744  57.378 128.407  37.787  0.2553
     23223    493972  57.378 127.717  31.966  0.2088
     23223    495345  57.378 121.397  37.554  0.2659
     23223    496523  57.378 123.167  37.397  0.2612
     23223    511797  57.378 123.217  36.542  0.2537
     23223    513568  57.378 123.217  36.762  0.2556
     23223    522257  57.378 124.577  35.339  0.2410
     23223    556431  57.378 165.666  34.192  0.1811
     23223    559060  57.378 123.197  35.580  0.2454
     23223    559878  57.378 164.606  34.805  0.1859
     23223    563597  57.378 164.606  34.389  0.1833
     23223    568138  57.378 125.357  29.112  0.1895
     23223    599060  57.378 141.937  37.587  0.2324
     23223    599480  57.378 141.457  37.602  0.2332
     23223    604805  57.378 139.567  37.826  0.2377
     23223   1083463  57.378 133.017  34.412  0.2206
     23223   1086098  57.378 133.297  34.540  0.2212
     23223   1096192  57.378 134.397  29.767  0.1837
     23223   1171823  57.378 117.897  31.522  0.2193
     23223   1172204  57.378 117.897  33.060  0.2325
     23223   1173077  57.378 117.897  33.061  0.2325
     23223   1241639  57.378 132.677  33.462  0.2137
     23223   1241642  57.378 132.677  33.466  0.2137
     23223   1242904  57.378 132.677  33.549  0.2144
     23223   1257144  57.378 125.037  32.064  0.2133
     23223   1257145  57.378 126.567  32.335  0.2133
     23223   1258879  57.378 125.547  32.058  0.2125
     23223   1271174  57.378 123.027  33.183  0.2254
     23223   1289214  57.378 128.487  32.592  0.2126
     23223   1289215  57.378 128.487  32.813  0.2144
     23223   1289446  57.378 128.487  33.929  0.2233
     23223   1289447  57.378 128.487  33.929  0.2233
     23223   1290765  57.378 128.487  32.444  0.2115
     23223      1729  57.378 118.247  37.202  0.2688
     23223   1761695  57.378 134.067  37.069  0.2401
     23223   1762815  57.378 126.837  36.530  0.2474
     23223   1910297  57.378 144.687  38.403  0.2347
     23223   1910298  57.378 144.687  38.405  0.2347
     23223   1910299  57.378 144.687  38.403  0.2347
     23223   1935433  57.378 128.857  37.978  0.2562
     23223   1935434  57.378 128.857  39.213  0.2667
     23223   2012299  57.378 126.807  34.367  0.2294
     23223   2012300  57.378 126.807  34.360  0.2293
     23223   2017105  57.378 133.287  36.386  0.2358
     23223   2017109  57.378 138.877  35.940  0.2242
     23223    208340  57.378 130.117  34.388  0.2246
     23223    219162  57.378 129.267  32.975  0.2146
     23223    239596  57.378 126.587  33.804  0.2251
     23223    252228  57.378 125.627  36.826  0.2519
     23223    252230  57.378 128.957  36.856  0.2466
     23223    253024  57.378 129.277  36.884  0.2463
     23223    286915  57.378 121.527  33.469  0.2301
     23223   3286732  57.378 127.327  36.680  0.2478
     23223   3286733  57.378 127.327  36.476  0.2461
     23223   3342770  57.378 141.046  37.061  0.2297
     23223   3342771  57.378 141.046  37.061  0.2297
     23223   3342772  57.378 141.046  37.061  0.2297
     23223   3342773  57.378 141.046  37.061  0.2297
     23223   3354692  57.378 134.767  31.697  0.1975
     23223   3354698  57.378 134.767  30.841  0.1912
     23223   3354700  57.378 134.767  31.425  0.1955
     23223   3354701  57.378 138.047  30.535  0.1852
     23223   3354705  57.378 135.107  31.001  0.1920
     23223   3354707  57.378 135.347  31.022  0.1918
     23223   3354709  57.378 135.737  31.003  0.1912
     23223   3359749  57.378 135.737  30.859  0.1902
     23223   3359752  57.378 139.797  31.415  0.1895
     23223   3359753  57.378 139.797  31.249  0.1883
     23223   3359754  57.378 139.797  31.849  0.1926
     23223   3359756  57.378 139.797  32.257  0.1956
     23223   3359760  57.378 135.737  30.604  0.1883
     23223   3359762  57.378 135.737  31.583  0.1955
     23223   3394039  57.378 139.797  31.686  0.1915
     23223   3394041  57.378 139.797  31.498  0.1901
     23223   3394042  57.378 139.797  32.130  0.1947
     23223   3394045  57.378 145.297  33.004  0.1945
     23223   3394050  57.378 144.727  32.808  0.1938
     23223   3394051  57.378 144.727  32.571  0.1921
     23223   3394052  57.378 139.797  30.333  0.1818
     23223   3394053  57.378 139.797  30.515  0.1831
     23223   3394054  57.378 139.797  30.212  0.1809
     23223   3394055  57.378 139.797  30.203  0.1809
     23223   3394058  57.378 139.797  31.222  0.1881
     23223   3577885  57.378 132.537  35.988  0.2338
     23223   3577889  57.378 132.537  36.706  0.2396
     23223   3582310  57.378 154.706  31.745  0.1760
     23223   3613442  57.378 134.737  41.062  0.2718
     23223   3613443  57.378 134.737  40.993  0.2713
     23223    379816  57.378 143.346  36.004  0.2186
     23223    380680  57.378 143.156  36.344  0.2214
     23223    390003  57.378 140.637  38.926  0.2447
     23223    398525  57.378 126.297  36.828  0.2508
     23223    400235  57.378 125.937  36.881  0.2519
     23223    400236  57.378 126.607  36.871  0.2506
     23223    423108  57.378 137.947  48.633  0.3315
     23223    448110  57.378 134.597  32.469  0.2036
     23223    461023  57.378 125.827  34.245  0.2299
     23223    469374  57.378 129.727  35.146  0.2313
     23223    469375  57.378 128.097  34.591  0.2293
     23223    469514  57.378 127.727  36.791  0.2481
     23223    469950  57.378 127.727  36.349  0.2444
     23223    470147  57.378 127.727  37.636  0.2552
     23223    470148  57.378 127.727  37.620  0.2551
     23223    470156  57.378 127.297  34.532  0.2300
     23223    471047  57.378 135.687  36.690  0.2346
     23223    471824  57.378 127.067  34.568  0.2306
     23223    472252  57.378 127.297  34.539  0.2301
     23223    472290  57.378 129.187  35.473  0.2348
     23223    472967  57.378 121.347  33.395  0.2298
     23223    486152  57.378 127.327  36.427  0.2457
     23223    486770  57.378 127.327  36.570  0.2469
     23223    493743  57.378 127.177  38.500  0.2636
     23223    495346  57.378 127.197  36.615  0.2475
     23223    495698  57.378 126.817  32.623  0.2152
     23223    496531  57.378 126.867  32.539  0.2145
     23223    511815  57.378 135.687  36.440  0.2327
     23223    511984  57.378 127.327  36.762  0.2485
     23223    512351  57.378 120.287  33.857  0.2354
     23223    521830  57.378 130.757  36.366  0.2396
     23223    522894  57.378 126.817  33.670  0.2237
     23223    550818  57.378 128.007  35.483  0.2367
     23223    551270  57.378 171.366  34.203  0.1758
     23223    563055  57.378 126.787  35.832  0.2416
     23223        58  57.378 124.037  29.803  0.1966
     23223    599482  57.378 146.417  38.377  0.2320
     23223     94454  57.378 134.107  32.868  0.2072
     23223   1083462  57.378 136.187  34.240  0.2149
     23223   1084215  57.378 145.557  37.285  0.2251
     23223   1089797  57.378 162.226  40.893  0.2288
     23223   1091631  57.378 159.366  41.029  0.2335
     23223      1107  57.378 128.337  28.226  0.1792
     23223   1173143  57.378 121.507  31.892  0.2170
     23223   1204054  57.378 158.226  40.199  0.2292
     23223   1204056  57.378 162.126  41.060  0.2301
     23223   1241546  57.378 137.097  33.291  0.2065
     23223   1241547  57.378 136.937  33.419  0.2077
     23223   1241738  57.378 137.277  33.398  0.2071
     23223   1257261  57.378 129.527  31.894  0.2058
     23223   1289094  57.378 133.527  32.484  0.2051
     23223   1289329  57.378 132.367  34.109  0.2192
     23223   1289557  57.378 132.797  33.769  0.2159
     23223   1289558  57.378 132.567  33.763  0.2162
     23223   1289664  57.378 132.567  33.644  0.2153
     23223   1289665  57.378 132.567  32.280  0.2047
     23223   1290649  57.378 132.367  32.325  0.2053
     23223   1650844  57.378 139.907  36.059  0.2237
     23223   1774024  57.378 154.266  39.537  0.2297
     23223   1795910  57.378 141.367  38.981  0.2440
     23223   1795911  57.378 141.137  38.981  0.2443
     23223   1795912  57.378 142.936  39.018  0.2419
     23223   1795914  57.378 142.936  38.978  0.2416
     23223   1796062  57.378 141.137  38.981  0.2443
     23223   1824499  57.378 138.157  38.695  0.2467
     23223   1923120  57.378 149.067  37.205  0.2198
     23223   1923123  57.378 149.067  36.995  0.2183
     23223   1923124  57.378 149.067  37.240  0.2201
     23223   1923125  57.378 149.067  37.160  0.2195
     23223   1957676  57.378 142.007  34.915  0.2123
     23223   2012246  57.378 132.297  36.320  0.2368
     23223   2012268  57.378 131.707  36.756  0.2413
     23223   2012269  57.378 130.917  36.433  0.2399
     23223   2017101  57.378 138.877  36.393  0.2276
     23223   2017102  57.378 138.877  36.228  0.2264
     23223   2017106  57.378 138.877  36.228  0.2264
     23223   2017684  57.378 131.797  35.578  0.2316
     23223    202417  57.378 135.077  32.176  0.2007
     23223    206030  57.378 132.157  34.128  0.2196
     23223    207257  57.378 134.017  33.580  0.2128
     23223    209407  57.378 153.766  35.756  0.2039
     23223    209456  57.378 153.776  36.147  0.2065
     23223    236902  57.378 130.717  36.822  0.2434
     23223    237394  57.378 135.487  35.118  0.2226
     23223    252816  57.378 131.137  36.339  0.2388
     23223    276559  57.378 129.427  31.543  0.2032
     23223    310303  57.378 130.017  35.393  0.2328
     23223   3286734  57.378 131.407  36.551  0.2401
     23223   3286735  57.378 131.177  35.694  0.2335
     23223   3286737  57.378 131.407  35.686  0.2331
     23223   3286738  57.378 131.407  35.671  0.2330
     23223   3326631  57.378 146.616  39.119  0.2373
     23223   3354695  57.378 144.227  32.382  0.1914
     23223   3354696  57.378 140.757  33.749  0.2053
     23223   3354706  57.378 139.107  31.946  0.1942
     23223   3354708  57.378 139.107  31.010  0.1874
     23223   3354710  57.378 140.567  30.844  0.1846
     23223   3354716  57.378 140.937  30.759  0.1836
     23223   3354717  57.378 145.057  30.841  0.1797
     23223   3354718  57.378 145.057  31.069  0.1813
     23223   3354719  57.378 145.057  32.111  0.1885
     23223   3354720  57.378 150.027  32.963  0.1890
     23223   3354721  57.378 145.287  29.885  0.1730
     23223   3355143  57.378 145.057  29.913  0.1734
     23223   3359751  57.378 139.477  30.758  0.1852
     23223   3359757  57.378 143.877  30.149  0.1762
     23223   3359759  57.378 144.117  29.856  0.1739
     23223   3359761  57.378 139.477  31.538  0.1908
     23223   3359763  57.378 142.757  30.624  0.1807
     23223   3394049  57.378 144.727  31.695  0.1860
     23223   3394056  57.378 144.117  30.404  0.1777
     23223   3394057  57.378 144.117  30.074  0.1754
     23223   3394210  57.378 145.057  30.176  0.1752
     23223   3394211  57.378 145.057  30.053  0.1743
     23223   3394212  57.378 145.057  30.047  0.1743
     23223   3394218  57.378 145.057  31.387  0.1835
     23223   3394219  57.378 145.057  31.486  0.1842
     23223   3394220  57.378 145.057  31.191  0.1821
     23223   3394221  57.378 145.057  31.528  0.1845
     23223   3394222  57.378 145.057  31.783  0.1862
     23223   3394223  57.378 145.057  31.971  0.1876
     23223   3394224  57.378 145.057  31.745  0.1860
     23223   3394227  57.378 150.027  32.410  0.1852
     23223   3394228  57.378 145.287  30.159  0.1748
     23223   3577900  57.378 137.207  35.936  0.2265
     23223   3590465  57.378  79.478  28.139  0.2588
     23223   3613445  57.378 146.616  41.433  0.2549
     23223   3613447  57.378 140.137  41.234  0.2638
     23223   3613448  57.378 140.137  41.141  0.2631
     23223    382255  57.378 148.126  38.203  0.2283
     23223    398711  57.378 130.807  36.274  0.2388
     23223    417776  57.378 126.697  31.201  0.2041
     23223    425956  57.378 154.716  36.171  0.2056
     23223    437878  57.378 148.126  38.007  0.2269
     23223    469376  57.378 138.457  35.868  0.2242
     23223    469567  57.378 133.627  35.359  0.2272
     23223    469568  57.378 136.407  35.756  0.2263
     23223    469589  57.378 132.577  34.432  0.2214
     23223    472442  57.378 131.527  37.736  0.2496
     23223    472443  57.378 130.827  37.414  0.2481
     23223    487346  57.378 133.027  34.312  0.2198
     23223    495573  57.378 136.107  32.031  0.1984
     23223    513027  57.378 131.957  36.371  0.2378
     23223    513875  57.378 140.247  36.282  0.2249
     23223    515919  57.378 125.177  33.697  0.2264
     23223    526450  57.378 130.677  32.730  0.2107
     23223    558663  57.378 131.597  35.735  0.2332
     23223    605540  57.378 147.066  37.561  0.2251
     23223       707  57.378 134.027  33.638  0.2132
     23223     78439  57.378 129.647  31.644  0.2037
     23223     81491  57.378 129.427  33.839  0.2212
     23223     94417  57.378 140.797  31.895  0.1918
     23223   1089830  57.378 164.506  40.961  0.2264
     23223   1092571  57.378 166.736  41.010  0.2240
     23223   1172206  57.378 125.117  32.013  0.2127
     23223   1173017  57.378 129.817  31.061  0.1989
     23223   1204059  57.378 164.506  40.869  0.2258
     23223   1241548  57.378 141.757  33.306  0.2008
     23223   1241825  57.378 140.867  33.222  0.2013
     23223   1289328  57.378 136.747  34.294  0.2146
     23223      1423  57.378 139.296  34.167  0.2102
     23223   1632210  57.378 133.047  35.512  0.2292
     23223   1632218  57.378 133.277  38.592  0.2538
     23223   1795909  57.378 146.166  38.821  0.2357
     23223   1795913  57.378 146.166  38.813  0.2356
     23223   1796060  57.378 146.166  38.809  0.2356
     23223   1796061  57.378 146.166  38.917  0.2364
     23223   1796063  57.378 145.906  38.821  0.2360
     23223   1910296  57.378 141.367  38.494  0.2402
     23223   1923117  57.378 150.337  37.668  0.2215
     23223   1923118  57.378 150.337  37.472  0.2201
     23223   2012273  57.378 135.947  36.220  0.2305
     23223   2017104  57.378 143.266  36.123  0.2196
     23223   2017110  57.378 143.667  36.185  0.2195
     23223    205492  57.378 137.277  33.632  0.2089
     23223    205741  57.378 138.787  34.070  0.2102
     23223    205760  57.378 135.247  33.873  0.2134
     23223    209240  57.378 160.126  38.059  0.2121
     23223    210273  57.378 136.667  33.968  0.2122
     23223    210630  57.378 155.876  33.734  0.1879
     23223   2112294  57.378 133.657  31.511  0.1975
     23223    220704  57.378 137.147  35.239  0.2212
     23223    220755  57.378 127.277  33.371  0.2206
     23223    251834  57.378 137.147  36.201  0.2286
     23223    296419  57.378 133.057  34.956  0.2248
     23223   3085125  57.378 139.486  37.608  0.2361
     23223   3286736  57.378 135.167  35.534  0.2263
     23223   3326630  57.378 150.916  39.044  0.2307
     23223   3326784  57.378 150.916  38.968  0.2301
     23223   3359755  57.378 148.937  31.502  0.1802
     23223   3359758  57.378 147.467  30.938  0.1779
     23223   3394040  57.378 148.937  31.885  0.1828
     23223   3394047  57.378 148.937  31.924  0.1831
     23223   3394048  57.378 148.457  32.008  0.1841
     23223   3394213  57.378 149.157  30.013  0.1700
     23223   3394214  57.378 149.417  30.227  0.1712
     23223   3394215  57.378 149.807  29.893  0.1686
     23223   3394216  57.378 149.157  29.893  0.1692
     23223   3394217  57.378 149.417  29.896  0.1690
     23223   3394226  57.378 150.027  31.537  0.1793
     23223   3590469  57.378 129.577  27.761  0.1744
     23223   3613446  57.378 150.916  41.282  0.2472
     23223   3613449  57.378 144.196  41.070  0.2559
     23223    378663  57.378 158.986  38.021  0.2132
     23223    380388  57.378 155.876  33.206  0.1844
     23223    393168  57.378 137.647  33.939  0.2107
     23223    393169  57.378 131.567  34.609  0.2242
     23223    398744  57.378 137.147  36.332  0.2297
     23223    413279  57.378 158.986  38.039  0.2133
     23223    415247  57.378 150.916  41.374  0.2479
     23223    469995  57.378 139.567  36.140  0.2247
     23223    470217  57.378 143.016  35.710  0.2168
     23223    471399  57.378 135.837  37.936  0.2443
     23223    471400  57.378 135.887  37.814  0.2433
     23223    471414  57.378 135.067  37.937  0.2455
     23223    473772  57.378 130.767  35.865  0.2355
     23223    486737  57.378 136.567  34.491  0.2163
     23223    497992  57.378 144.656  48.290  0.3141
     23223    511279  57.378 136.887  35.153  0.2209
     23223    513250  57.378 134.337  36.925  0.2385
     23223    521566  57.378 139.286  34.411  0.2121
     23223    605744  57.378 151.566  37.530  0.2189
     23223     78806  57.378 133.657  32.018  0.2013
     23223   1084877  57.378 145.926  34.001  0.2008
     23223   1084879  57.378 141.576  37.464  0.2320
     23223   1091150  57.378 168.656  40.732  0.2198
     23223   1173142  57.378 133.917  32.339  0.2034
     23223   1204061  57.378 168.656  40.729  0.2198
     23223   1241736  57.378 145.137  33.867  0.2008
     23223   1241913  57.378 145.137  34.169  0.2030
     23223    152069  57.378 136.367  34.111  0.2137
     23223   1632223  57.378 135.936  35.076  0.2217
     23223     17157  57.378 135.846  34.798  0.2196
     23223   1795901  57.378 146.526  37.909  0.2284
     23223   1795902  57.378 146.526  37.881  0.2282
     23223   1795915  57.378 149.896  38.707  0.2296
     23223   1796068  57.378 154.156  38.396  0.2218
     23223   1923126  57.378 155.486  37.340  0.2127
     23223   2012301  57.378 139.646  34.021  0.2087
     23223   2017107  57.378 148.516  36.416  0.2149
     23223   2017108  57.378 148.516  36.543  0.2158
     23223   2017111  57.378 148.956  37.158  0.2196
     23223    202568  57.378 143.727  32.125  0.1901
     23223    203700  57.378 149.856  38.818  0.2305
     23223    204508  57.378 141.176  32.817  0.1980
     23223   2047726  57.378 158.276  40.158  0.2288
     23223    206308  57.378 142.327  31.281  0.1857
     23223    209657  57.378 160.526  34.017  0.1850
     23223    210365  57.378 160.646  34.491  0.1879
     23223    218375  57.378 138.046  36.025  0.2260
     23223   2203612  57.378 169.186  39.161  0.2090
     23223    220705  57.378 141.807  34.950  0.2128
     23223    221231  57.378 131.046  33.421  0.2156
     23223    222013  57.378 151.506  37.357  0.2178
     23223   2325212  57.378 134.536  29.786  0.1837
     23223    239603  57.378 135.577  36.052  0.2298
     23223   2414773  57.378 158.276  40.018  0.2278
     23223    252430  57.378 140.596  36.027  0.2225
     23223    253233  57.378 140.977  36.050  0.2221
     23223    305660  57.378 132.307  34.940  0.2258
     23223   3342774  57.378 153.556  36.581  0.2098
     23223   3342775  57.378 153.556  36.581  0.2098
     23223   3394225  57.378 153.757  31.850  0.1777
     23223   3582311  57.378 171.206  31.312  0.1587
     23223   3590466  57.378  85.597  27.830  0.2417
     23223   3590470  57.378 134.536  30.010  0.1854
     23223   3608384  57.378 149.656  35.706  0.2084
     23223    380682  57.378 142.327  31.533  0.1875
     23223    384658  57.378 131.046  33.027  0.2125
     23223    394236  57.378 136.087  36.052  0.2290
     23223    398619  57.378 140.977  36.093  0.2224
     23223    470582  57.378 139.686  36.144  0.2246
     23223    471219  57.378 138.227  36.822  0.2319
     23223    471220  57.378 138.227  36.982  0.2331
     23223    511625  57.378 143.516  35.753  0.2165
     23223    597032  57.378 154.676  37.250  0.2131
     23223   1089103  57.378 174.876  39.746  0.2065
     23223   1089104  57.378 174.876  39.785  0.2067
     23223   1089483  57.378 174.876  39.748  0.2065
     23223   1092550  57.378 174.546  40.547  0.2119
     23223   1092573  57.378 174.876  41.515  0.2177
     23223   1092860  57.378 174.876  39.762  0.2066
     23223   1234898  57.378 138.596  32.807  0.2011
     23223   1241641  57.378 149.506  32.939  0.1894
     23223   1241912  57.378 148.866  34.120  0.1982
     23223   1643789  57.378 156.506  33.722  0.1872
     23223   1795916  57.378 153.306  38.554  0.2240
     23223   1796065  57.378 158.336  38.283  0.2158
     23223   1796066  57.378 158.336  38.233  0.2154
     23223   1796067  57.378 158.336  38.305  0.2159
     23223   1796069  57.378 159.136  38.236  0.2145
     23223   1796070  57.378 159.136  38.238  0.2145
     23223   1796071  57.378 159.136  38.236  0.2145
     23223   1910286  57.378 146.526  38.416  0.2321
     23223   1923119  57.378 155.776  37.374  0.2126
     23223    201192  57.378 155.346  31.188  0.1718
     23223    205493  57.378 151.046  32.314  0.1835
     23223    206314  57.378 147.206  33.693  0.1972
     23223    206983  57.378 150.826  30.142  0.1693
     23223    208473  57.378 147.206  33.462  0.1955
     23223    220757  57.378 134.496  32.958  0.2074
     23223    220807  57.378 133.536  33.001  0.2090
     23223    221979  57.378 139.166  34.398  0.2121
     23223    239598  57.378 145.436  35.159  0.2097
     23223    239601  57.378 146.816  35.331  0.2092
     23223    239605  57.378 139.616  35.600  0.2206
     23223    252429  57.378 144.566  35.840  0.2158
     23223    253439  57.378 144.946  35.897  0.2157
     23223    253878  57.378 143.876  36.514  0.2216
     23223   3326792  57.378 158.656  38.794  0.2189
     23223   3326795  57.378 158.876  38.874  0.2192
     23223   3609754  57.378 154.686  35.552  0.2014
     23223    380684  57.378 150.416  29.429  0.1650
     23223    385738  57.378 144.426  32.414  0.1914
     23223    392350  57.378 140.346  36.155  0.2238
     23223    392770  57.378 146.306  35.353  0.2100
     23223    398618  57.378 144.946  35.978  0.2163
     23223    436953  57.378 147.206  33.783  0.1978
     23223    442290  57.378 144.946  35.890  0.2156
     23223     45816  57.378 151.906  33.676  0.1918
     23223    470581  57.378 142.066  36.858  0.2267
     23223    472261  57.378 142.616  36.460  0.2230
     23223    497575  57.378 141.556  33.715  0.2041
     23223    524467  57.378 145.806  31.531  0.1837
     23223   1241640  57.378 152.346  33.465  0.1899
     23223   1241737  57.378 152.346  33.869  0.1926
     23223   1241824  57.378 153.096  34.085  0.1932
     23223   1795903  57.378 155.326  38.493  0.2210
     23223   1910300  57.378 159.136  38.138  0.2138
     23223   1910301  57.378 163.736  37.587  0.2048
     23223   1923106  57.378 155.826  37.132  0.2109
     23223    204573  57.378 162.206  32.891  0.1762
     23223    205447  57.378 145.836  37.388  0.2255
     23223    218087  57.378 142.676  35.762  0.2177
     23223    218609  57.378 145.466  35.143  0.2096
     23223   2204934  57.378 182.216  30.384  0.1452
     23223   2204935  57.378 182.676  31.136  0.1490
     23223   2204936  57.378 182.676  31.142  0.1491
     23223   2204937  57.378 182.676  31.436  0.1507
     23223   2204938  57.378 182.676  31.431  0.1507
     23223   2204939  57.378 182.676  30.266  0.1443
     23223   2204940  57.378 182.676  31.259  0.1497
     23223    221077  57.378 153.086  35.290  0.2015
     23223    221178  57.378 137.806  33.131  0.2044
     23223    221299  57.378 153.086  34.897  0.1988
     23223    221703  57.378 142.166  34.404  0.2083
     23223    222012  57.378 142.276  35.703  0.2178
     23223    222072  57.378 153.086  33.961  0.1924
     23223    244347  57.378 153.736  42.577  0.2526
     23223    252201  57.378 146.856  36.167  0.2152
     23223   3085124  57.378 154.496  39.326  0.2279
     23223   3609749  57.378 158.666  36.150  0.2010
     23223   3609752  57.378 158.856  35.802  0.1984
     23223   3609759  57.378 158.666  36.120  0.2008
     23223    368416  57.378 158.296  31.974  0.1741
     23223    377084  57.378 151.106  32.955  0.1877
     23223    377091  57.378 156.446  29.276  0.1586
     23223    379010  57.378 164.346  32.026  0.1688
     23223    381335  57.378 154.516  36.118  0.2055
     23223    381965  57.378 161.796  32.223  0.1724
     23223    386839  57.378 159.436  37.075  0.2063
     23223    391487  57.378 144.016  35.131  0.2113
     23223    470798  57.378 149.476  35.697  0.2086
     23223       914  57.378 143.826  34.758  0.2088
     23223   1241998  57.378 156.326  34.197  0.1905
     23223   1242081  57.378 158.986  35.037  0.1932
     23223   1242436  57.378 160.046  34.894  0.1912
     23223   1795904  57.378 159.096  38.536  0.2166
     23223   1796064  57.378 164.536  38.078  0.2071
     23223   1796073  57.378 171.136  37.753  0.1979
     23223   1796077  57.378 171.136  37.753  0.1979
     23223   1796078  57.378 171.136  37.753  0.1979
     23223   1910294  57.378 148.976  36.185  0.2126
     23223   1910307  57.378 163.646  38.078  0.2081
     23223   1910308  57.378 167.286  38.421  0.2063
     23223   1910309  57.378 167.286  37.749  0.2020
     23223   1910312  57.378 167.286  37.743  0.2019
     23223   1923107  57.378 160.836  36.998  0.2042
     23223   1923108  57.378 160.466  37.335  0.2068
     23223   1923109  57.378 160.466  37.172  0.2057
     23223   1923121  57.378 167.966  36.551  0.1936
     23223   1923122  57.378 168.456  36.410  0.1922
     23223    199015  57.378 160.216  36.954  0.2046
     23223   2017112  57.378 159.566  36.075  0.1994
     23223     20240  57.378 148.466  34.121  0.1987
     23223    207794  57.378 167.906  32.068  0.1660
     23223   2112296  57.378 153.446  33.997  0.1923
     23223    219106  57.378 149.296  35.264  0.2057
     23223    256755  57.378 148.506  36.615  0.2163
     23223    298858  57.378 158.526  39.415  0.2233
     23223   3085128  57.378 158.526  39.217  0.2220
     23223   3326793  57.378 166.616  38.562  0.2080
     23223   3608387  57.378 164.036  35.999  0.1941
     23223   3609755  57.378 164.096  35.645  0.1918
     23223    374438  57.378 157.216  34.737  0.1931
     23223    375222  57.378 158.126  34.737  0.1922
     23223    382848  57.378 154.686  31.725  0.1759
     23223    383762  57.378 160.216  36.502  0.2016
     23223    431732  57.378 158.526  39.398  0.2232
     23223    521193  57.378 155.646  35.445  0.1996
     23223    597033  57.378 169.116  37.166  0.1963
     23223     61191  57.378 149.606  30.762  0.1746
     23223   1242167  57.378 163.076  36.017  0.1953
     23223   1242345  57.378 162.136  35.150  0.1907
     23223   1242533  57.378 163.906  35.352  0.1901
     23223   1795905  57.378 165.406  38.570  0.2094
     23223   1796074  57.378 175.336  37.593  0.1927
     23223   1796075  57.378 175.156  37.593  0.1928
     23223   1909649  57.378 168.036  37.918  0.2022
     23223   1910310  57.378 171.366  37.614  0.1968
     23223   1910311  57.378 171.366  37.839  0.1982
     23223   1910314  57.378 171.736  37.585  0.1962
     23223   1910315  57.378 171.136  37.614  0.1970
     23223   1910321  57.378 171.136  37.597  0.1969
     23223   1910322  57.378 171.136  37.575  0.1968
     23223   1923110  57.378 165.356  37.204  0.2005
     23223   1923111  57.378 164.906  36.812  0.1985
     23223   2017113  57.378 162.636  35.385  0.1917
     23223   2112295  57.378 157.676  34.424  0.1906
     23223    218074  57.378 149.196  35.579  0.2081
     23223    218735  57.378 149.726  35.692  0.2082
     23223   3590467  57.378  97.837  27.191  0.2124
     23223   3590468  57.378  97.837  27.001  0.2106
     23223    374637  57.378 148.126  32.956  0.1910
     23223    379152  57.378 163.966  30.504  0.1598
     23223    383743  57.378 159.776  33.029  0.1794
     23223   1242257  57.378 166.806  36.498  0.1945
     23223   1242623  57.378 167.796  35.873  0.1895
     23223   1242717  57.378 167.796  35.393  0.1865
     23223    174304  57.378 177.316  39.230  0.2007
     23223   1910313  57.378 176.306  37.423  0.1907
     23223   1910319  57.378 175.336  37.453  0.1918
     23223   1910545  57.378 175.156  37.435  0.1919
     23223   1910546  57.378 175.336  37.433  0.1917
     23223    218038  57.378 157.986  34.975  0.1939
     23223    218528  57.378 153.656  33.969  0.1918
     23223    218639  57.378 164.976  34.766  0.1853
     23223    218682  57.378 158.956  35.403  0.1957
     23223    219330  57.378 164.976  35.787  0.1918
     23223    220654  57.378 153.656  32.628  0.1829
     23223    221905  57.378 156.496  36.051  0.2027
     23223    221956  57.378 157.356  34.998  0.1947
     23223    227134  57.378 153.096  31.024  0.1729
     23223    296979  57.378 166.166  39.341  0.2136
     23223    379834  57.378 160.576  37.717  0.2093
     23223    381555  57.378 175.406  33.880  0.1703
     23223    384880  57.378 164.276  34.332  0.1833
     23223    172854  57.378 182.616  39.134  0.1948
     23223    174457  57.378 186.945  38.990  0.1899
     23223   1795906  57.378 177.846  37.465  0.1894
     23223   1910303  57.378 175.366  37.509  0.1921
     23223   1910320  57.378 179.576  37.293  0.1868
     23223    205993  57.378 163.676  37.463  0.2041
     23223    218127  57.378 157.196  32.468  0.1783
     23223    218315  57.378 161.186  35.172  0.1918
     23223    220803  57.378 170.016  34.606  0.1795
     23223    221921  57.378 157.196  33.809  0.1870
     23223    297344  57.378 174.046  39.508  0.2059
     23223   3085127  57.378 168.366  38.448  0.2053
     23223   3085129  57.378 168.366  38.429  0.2052
     23223   3325957  57.378 125.327  31.395  0.2075
     23223    359486  57.378 178.446  31.108  0.1520
     23223    359808  57.378 179.666  31.109  0.1511
     23223   3608385  57.378 174.306  35.592  0.1815
     23223    368895  57.378 178.446  31.104  0.1519
     23223    381390  57.378 174.046  39.467  0.2056
     23223    426714  57.378 169.606  35.327  0.1843
     23223    436753  57.378 164.836  37.748  0.2046
     23223   1795907  57.378 182.276  37.306  0.1844
     23223   1910302  57.378 178.686  37.350  0.1880
     23223   1910304  57.378 180.836  38.023  0.1899
     23223    202439  57.378 184.576  38.390  0.1886
     23223    221445  57.378 174.646  34.507  0.1747
     23223    221746  57.378 163.416  35.769  0.1933
     23223    221756  57.378 161.236  33.851  0.1832
     23223    374836  57.378 189.886  31.390  0.1454
     23223     65219  57.378 173.686  37.756  0.1953
     23223   1910306  57.378 186.896  37.074  0.1789
     23223   1910316  57.378 187.246  37.074  0.1786
     23223   1910317  57.378 186.396  37.089  0.1794
     23223   1910318  57.378 185.886  37.045  0.1796
     23223   1923128  57.378 181.016  36.156  0.1788
     23223   1923130  57.378 181.376  36.116  0.1782
     23223    202775  57.378 177.396  31.217  0.1534
     23223    202884  57.378 190.806  38.402  0.1831
     23223    218321  57.378 179.256  34.598  0.1712
     23223    220963  57.378 179.256  35.271  0.1752
     23223    221237  57.378 179.256  35.437  0.1761
     23223    221238  57.378 179.256  36.896  0.1847
     23223    221444  57.378 179.256  35.488  0.1764
     23223    221684  57.378 175.866  34.160  0.1716
     23223   3085126  57.378 175.016  38.238  0.1969
     23223   3085132  57.378 177.086  38.109  0.1941
     23223   3085133  57.378 175.326  38.277  0.1969
     23223    367107  57.378 188.696  32.745  0.1535
     23223    367169  57.378 190.095  38.838  0.1862
     23223    367246  57.378 194.425  38.674  0.1815
     23223    376911  57.378 168.196  34.925  0.1832
     23223    379224  57.378 190.806  38.431  0.1832
     23223    381362  57.378 189.396  38.217  0.1832
     23223   1910305  57.378 190.766  38.954  0.1862
     23223   1923127  57.378 187.945  37.909  0.1828
     23223   1923129  57.378 184.465  35.944  0.1746
     23223    296397  57.378 184.456  38.150  0.1873
     23223   3085131  57.378 185.876  39.191  0.1921
     23223    366868  57.378 198.435  38.514  0.1772
     23223    367106  57.378 192.416  33.281  0.1537
     23223    367700  57.378 197.745  38.757  0.1791
     23223    374307  57.378 181.966  33.762  0.1642
     23223    375638  57.378 184.296  35.111  0.1700
     23223    380408  57.378 185.465  39.142  0.1922
     23223    382331  57.378 195.686  38.251  0.1781
     23223    382720  57.378 182.786  32.611  0.1571
     23223    172090  57.378 202.745  38.705  0.1748
     23223    172806  57.378 198.415  38.869  0.1792
     23223    174214  57.378 198.615  38.499  0.1770
     23223    175845  57.378 196.316  31.995  0.1443
     23223   1910547  57.378 196.145  37.026  0.1710
     23223   1923132  57.378 192.705  38.568  0.1823
     23223    203961  57.378 196.015  37.973  0.1763
     23223    303345  57.378 185.275  37.875  0.1850
     23223   3085130  57.378 182.805  37.445  0.1847
     23223   3590494  57.378 143.376  29.542  0.1725
     23223   3590495  57.378 142.736  29.502  0.1729
     23223   3590497  57.378 142.736  29.470  0.1727
     23223   3590498  57.378 142.396  29.471  0.1730
     23223   3590500  57.378 142.396  29.824  0.1755
     23223   3590501  57.378 142.396  29.470  0.1730
     23223    366871  57.378 202.745  38.705  0.1748
     23223    368204  57.378 197.235  38.758  0.1796
     23223    375419  57.378 189.546  35.917  0.1702
     23223    375639  57.378 189.546  35.309  0.1669
     23223    434381  57.378 185.835  37.755  0.1838
     23223    176426  57.378 201.555  38.600  0.1752
     23223    176459  57.378 208.135  38.553  0.1699
     23223    176571  57.378 208.135  38.553  0.1699
     23223    177033  57.378 203.805  38.704  0.1740
     23223   1923131  57.378 196.245  39.445  0.1842
     23223    222078  57.378 192.325  33.996  0.1576
     23223    366328  57.378 205.885  38.454  0.1711
     23223    380651  57.378 200.835  37.841  0.1717
     23223    383048  57.378 202.245  38.041  0.1717
     23223    172296  57.378 208.305  38.022  0.1670
     23223    174004  57.378 212.635  37.877  0.1632
     23223    176933  57.378 208.905  38.299  0.1680
     23223   3590496  57.378 149.956  30.095  0.1698
     23223   3590499  57.378 149.416  30.049  0.1700
     23223    381984  57.378 206.795  37.890  0.1674
     23223   1761519  57.378 197.295  35.712  0.1631
     23223   1761520  57.378 201.045  35.599  0.1598
     23223   1761523  57.378 202.385  35.565  0.1586
     23223    368329  57.378 218.845  40.445  0.1715
     23223   1761518  57.378 212.335  35.410  0.1511
     23223   1761525  57.378 221.895  34.980  0.1432
     23223   1761531  57.378 210.265  35.269  0.1518
     23223   1761521  57.378 211.435  35.064  0.1500
     23223   1761530  57.378 216.305  35.230  0.1477
     23223   1761532  57.378 213.055  35.081  0.1491
     23223   1761522  57.378 213.805  34.904  0.1477
     23223   1761524  57.378 229.064  34.665  0.1377
     23223   1761533  57.378 216.044  34.912  0.1464
     23223   1761536  57.378 216.924  34.955  0.1460
     23223   1761534  57.378 220.914  34.763  0.1427
     23223   1761535  57.378 224.254  35.650  0.1449
     23223   1761674  57.378 230.724  34.588  0.1364
     23223   1761673  57.378 237.444  34.675  0.1333
     23223    390300  57.378 229.734  29.359  0.1139
     23223   1761526  57.378 243.524  34.126  0.1279
     23223    390301  57.378 228.184  32.018  0.1263
     23223   1761528  57.378 250.954  33.713  0.1228
     23223    375513  57.378 246.374  29.252  0.1066
     23223   1761529  57.378 268.663  35.120  0.1207
     23223    375516  57.378 248.844  28.043  0.1008
     23223    375021  57.378 265.483  27.632  0.0936
     23223    375019  57.378 295.893  27.730  0.0852
     23223    227169  57.378 298.803  27.410  0.0834
     23223    390302  57.378 301.763  27.190  0.0819
     23223    226743  57.378 304.783  27.022  0.0806
     23223    227000  57.378 307.823  26.857  0.0794
     23223    415005  57.378 310.712  26.406  0.0773
     23223    226704  57.378 319.652  25.652  0.0730
   1425238     22511  50.028  65.978  25.280  0.2786
   1425238     23981  50.028  65.978  25.280  0.2786
   1425238    250403  50.028  61.178  26.336  0.3103
   1425238   3590460  50.028  50.248  24.028  0.3151
   1425238    280658  50.028  65.978  25.216  0.2777
   1425238    445794  50.028  66.968  23.011  0.2448
   1425238    451460  50.028  62.218  23.881  0.2702
   1425238    469809  50.028  66.968  23.011  0.2448
   1425238   1086032  50.028  71.118  26.453  0.2794
   1425238   1643368  50.028  72.268  27.442  0.2893
   1425238   1667967  50.028  76.608  26.917  0.2699
   1425238    407815  50.028  63.608  22.321  0.2444
   1425238    453996  50.028  65.938  24.172  0.2633
   1425238    469811  50.028  71.068  22.900  0.2332
   1425238    506789  50.028  71.738  21.752  0.2175
   1425238    559147  50.028  77.638  29.319  0.2981
   1425238    608151  50.028  79.648  22.327  0.2080
   1425238   1086033  50.028  75.198  26.651  0.2704
   1425238   1630579  50.028  66.318  22.243  0.2364
   1425238   1915540  50.028  74.468  31.385  0.3371
   1425238   2376795  50.028  72.958  29.369  0.3137
   1425238   2376796  50.028  72.688  29.805  0.3208
   1425238   2376800  50.028  72.688  29.219  0.3125
   1425238   2376802  50.028  72.688  27.261  0.2856
   1425238    256818  50.028  67.458  23.759  0.2535
   1425238   3093979  50.028  59.558  26.070  0.3122
   1425238    402057  50.028  67.598  22.111  0.2315
   1425238    465515  50.028  70.018  23.209  0.2397
   1425238    469810  50.028  74.648  23.760  0.2354
   1425238       657  50.028  66.278  22.413  0.2387
   1425238   1083617  50.028  89.298  25.648  0.2256
   1425238   1085581  50.028  89.298  27.060  0.2410
   1425238   1085824  50.028  89.298  25.402  0.2230
   1425238   1313991  50.028  70.828  43.675  0.5659
   1425238   2376793  50.028  79.878  28.623  0.2826
   1425238   2376794  50.028  79.578  28.716  0.2846
   1425238   2376797  50.028  81.698  29.963  0.2944
   1425238   2376799  50.028  76.998  28.486  0.2891
   1425238   2376801  50.028  81.698  29.545  0.2891
   1425238   2376804  50.028  79.578  28.458  0.2814
   1425238   2376805  50.028  76.878  30.146  0.3116
   1425238    258063  50.028  71.448  23.096  0.2348
   1425238   3093953  50.028  62.028  26.985  0.3172
   1425238   3590459  50.028  62.848  27.016  0.3146
   1425238     38380  50.028  77.588  25.271  0.2469
   1425238    404258  50.028  71.468  23.629  0.2414
   1425238    443090  50.028  74.868  24.099  0.2391
   1425238    444985  50.028  73.718  25.049  0.2538
   1425238    492909  50.028  75.728  29.487  0.3063
   1425238    521805  50.028  76.758  24.049  0.2341
   1425238    577497  50.028  80.258  23.620  0.2214
   1425238        72  50.028  76.438  21.984  0.2104
   1425238       809  50.028  88.518  19.522  0.1640
   1425238   1086034  50.028  85.528  26.142  0.2389
   1425238   1090197  50.028  78.768  25.090  0.2419
   1425238   1090198  50.028  78.768  30.223  0.3066
   1425238   1091782  50.028  85.598  28.187  0.2623
   1425238   1092118  50.028  85.598  28.450  0.2655
   1425238   1092598  50.028  85.598  27.901  0.2590
   1425238   1092767  50.028  79.998  28.278  0.2779
   1425238   1093044  50.028  85.628  28.216  0.2626
   1425238   1093058  50.028  85.598  27.809  0.2579
   1425238   1093607  50.028  79.998  30.845  0.3110
   1425238   1095031  50.028  79.528  28.188  0.2781
   1425238   1095198  50.028  85.048  28.028  0.2618
   1425238   1095199  50.028  85.048  28.028  0.2618
   1425238   1209070  50.028  98.898  24.924  0.2010
   1425238   1233300  50.028  82.158  27.422  0.2618
   1425238   1643361  50.028  76.328  26.486  0.2652
   1425238   1644470  50.028  97.098  26.116  0.2158
   1425238   1822688  50.028  74.578  27.042  0.2772
   1425238   1822689  50.028  74.578  26.698  0.2727
   1425238   1822690  50.028  74.578  27.085  0.2777
   1425238   1822849  50.028  78.858  30.698  0.3126
   1425238   1822851  50.028  74.578  29.111  0.3048
   1425238   1822852  50.028  74.578  28.430  0.2956
   1425238   1822853  50.028  74.578  26.610  0.2715
   1425238   1938867  50.028  75.438  43.215  0.5254
   1425238   2376806  50.028  88.638  28.600  0.2598
   1425238    247733  50.028  84.648  24.981  0.2277
   1425238    258271  50.028  75.618  24.027  0.2364
   1425238    295559  50.028  89.638  23.619  0.2035
   1425238   3093959  50.028  65.888  26.956  0.3030
   1425238   3093969  50.028  65.888  26.946  0.3029
   1425238   3093986  50.028  65.888  26.946  0.3029
   1425238   3590455  50.028  70.648  25.807  0.2720
   1425238    401819  50.028  75.618  24.663  0.2442
   1425238     42557  50.028  89.638  23.622  0.2036
   1425238    506548  50.028  77.208  27.295  0.2731
   1425238    507727  50.028  98.658  25.632  0.2083
   1425238       511  50.028  73.458  27.937  0.2924
   1425238    559251  50.028  78.768  27.770  0.2749
   1425238    566576  50.028  85.268  23.015  0.2050
   1425238    567943  50.028  85.268  23.015  0.2050
   1425238    567944  50.028  78.928  24.181  0.2308
   1425238       597  50.028  78.788  27.079  0.2662
   1425238       629  50.028  80.288  20.278  0.1843
   1425238        71  50.028  80.668  23.222  0.2161
   1425238   1085325  50.028  87.438  27.360  0.2485
   1425238   1088882  50.028  82.988  28.170  0.2687
   1425238   1088898  50.028  83.278  28.204  0.2684
   1425238   1088899  50.028  82.788  28.158  0.2691
   1425238   1090432  50.028  83.948  28.218  0.2668
   1425238   1090433  50.028  89.628  28.067  0.2515
   1425238   1090527  50.028  89.908  28.028  0.2505
   1425238   1090528  50.028  89.908  27.989  0.2500
   1425238   1091776  50.028  83.948  28.246  0.2672
   1425238   1091777  50.028  89.628  28.086  0.2517
   1425238   1091790  50.028  83.948  28.515  0.2704
   1425238   1092259  50.028  83.018  27.693  0.2629
   1425238   1092599  50.028  89.858  28.310  0.2537
   1425238   1092600  50.028  83.018  28.054  0.2672
   1425238   1092649  50.028  83.018  27.797  0.2641
   1425238   1092652  50.028  83.018  25.006  0.2315
   1425238   1092662  50.028  83.018  25.102  0.2325
   1425238   1098125  50.028  87.628  27.581  0.2506
   1425238      1123  50.028  79.108  22.285  0.2086
   1425238   1209124  50.028 103.228  25.785  0.2023
   1425238   1209126  50.028 103.598  24.813  0.1926
   1425238   1271273  50.028  79.888  32.128  0.3285
   1425238   1464333  50.028  79.928  25.395  0.2429
   1425238   1822850  50.028  78.858  28.211  0.2802
   1425238   1822854  50.028  78.328  26.476  0.2599
   1425238   1822855  50.028  78.328  27.823  0.2768
   1425238   1822856  50.028  78.328  27.003  0.2664
   1425238   1822857  50.028  78.328  26.934  0.2656
   1425238   1935574  50.028  87.908  27.902  0.2536
   1425238   2011946  50.028  80.158  25.392  0.2423
   1425238   2011947  50.028  80.158  28.094  0.2752
   1425238   2011950  50.028  80.158  30.502  0.3060
   1425238   2011952  50.028  80.158  30.208  0.3021
   1425238   2012014  50.028  80.158  27.135  0.2633
   1425238   2012017  50.028  80.158  28.086  0.2751
   1425238   2012027  50.028  80.588  30.504  0.3047
   1425238   2012028  50.028  80.158  30.505  0.3060
   1425238   2012029  50.028  80.158  31.258  0.3160
   1425238   2012040  50.028  80.158  28.087  0.2751
   1425238   2012041  50.028  80.158  28.910  0.2855
   1425238   2376789  50.028  87.908  28.719  0.2630
   1425238   2376790  50.028  87.598  28.713  0.2636
   1425238   2376803  50.028  87.598  28.728  0.2638
   1425238   3093976  50.028  68.918  26.733  0.2899
   1425238   3093982  50.028  68.918  29.608  0.3314
   1425238   3140084  50.028  71.728  26.690  0.2807
   1425238   3590461  50.028  68.578  31.586  0.3630
   1425238    401877  50.028  79.528  24.500  0.2332
   1425238    404317  50.028  79.278  24.647  0.2355
   1425238    404754  50.028  79.278  24.006  0.2280
   1425238        41  50.028  78.138  24.837  0.2404
   1425238     43697  50.028  94.428  23.962  0.1989
   1425238     43819  50.028  94.018  23.512  0.1951
   1425238    497054  50.028 106.188  24.824  0.1889
   1425238    497877  50.028 105.838  23.146  0.1744
   1425238       516  50.028  89.878  19.492  0.1619
   1425238    556506  50.028  89.628  28.621  0.2578
   1425238    559246  50.028 124.447  21.793  0.1427
   1425238    564144  50.028  89.628  28.067  0.2515
   1425238    565547  50.028  88.278  26.201  0.2337
   1425238    565638  50.028  83.238  25.688  0.2388
   1425238    567288  50.028  82.768  25.684  0.2398
   1425238    568350  50.028  83.858  23.635  0.2144
   1425238    577283  50.028  88.848  25.732  0.2274
   1425238       715  50.028  89.398  24.735  0.2157
   1425238        76  50.028  77.428  29.774  0.3048
   1425238   1082315  50.028 110.097  23.885  0.1753
   1425238   1082466  50.028 109.117  24.440  0.1814
   1425238   1083301  50.028 104.827  23.588  0.1797
   1425238   1083302  50.028 104.827  24.204  0.1853
   1425238   1083303  50.028 109.117  22.940  0.1684
   1425238   1083304  50.028 109.117  23.794  0.1758
   1425238   1083587  50.028 109.117  24.167  0.1790
   1425238   1083615  50.028 109.237  23.784  0.1756
   1425238   1084021  50.028 104.827  25.018  0.1927
   1425238   1084022  50.028 104.827  25.637  0.1984
   1425238   1084581  50.028  97.777  26.506  0.2185
   1425238   1084582  50.028  97.457  26.809  0.2222
   1425238   1085089  50.028 104.827  24.951  0.1921
   1425238   1085090  50.028 104.827  25.529  0.1974
   1425238   1085091  50.028 109.117  24.379  0.1809
   1425238   1085326  50.028  93.408  26.342  0.2250
   1425238   1085572  50.028  93.408  26.955  0.2314
   1425238   1085591  50.028  93.408  28.930  0.2527
   1425238   1085599  50.028 110.097  25.946  0.1934
   1425238   1085778  50.028 110.097  25.038  0.1853
   1425238   1085779  50.028 109.237  24.998  0.1862
   1425238   1085805  50.028 104.827  26.390  0.2054
   1425238   1085806  50.028 104.827  27.011  0.2113
   1425238   1085829  50.028  93.408  27.029  0.2322
   1425238   1086480  50.028 109.117  25.000  0.1864
   1425238   1086505  50.028 110.097  24.508  0.1807
   1425238   1086506  50.028 109.237  24.388  0.1808
   1425238   1086521  50.028  93.408  29.205  0.2557
   1425238   1086523  50.028 109.117  25.695  0.1925
   1425238   1086524  50.028 109.117  25.815  0.1936
   1425238   1088900  50.028  87.178  30.357  0.2841
   1425238   1091775  50.028  96.408  28.650  0.2432
   1425238   1091791  50.028  88.248  28.542  0.2601
   1425238   1091793  50.028  88.248  28.645  0.2613
   1425238   1092126  50.028  94.378  28.162  0.2423
   1425238   1092258  50.028  86.758  29.131  0.2706
   1425238   1092377  50.028  94.378  28.007  0.2406
   1425238   1092494  50.028  94.378  27.913  0.2396
   1425238   1092495  50.028  93.728  28.004  0.2419
   1425238   1092496  50.028  88.008  28.667  0.2621
   1425238   1092663  50.028  93.958  28.666  0.2486
   1425238   1092765  50.028  94.378  28.563  0.2466
   1425238   1092766  50.028  94.378  28.346  0.2442
   1425238   1092813  50.028  94.378  28.515  0.2461
   1425238   1093623  50.028  93.688  29.894  0.2626
   1425238   1094511  50.028  91.548  27.066  0.2364
   1425238   1094512  50.028  91.778  28.169  0.2479
   1425238   1095200  50.028  97.158  26.903  0.2237
   1425238   1095201  50.028  97.158  26.903  0.2237
   1425238   1271274  50.028  83.758  32.008  0.3145
   1425238   1271380  50.028  83.138  31.109  0.3048
   1425238    148280  50.028  85.208  26.677  0.2457
   1425238   1644605  50.028 105.627  26.771  0.2077
   1425238   1644609  50.028 105.567  26.752  0.2076
   1425238   1644611  50.028 105.627  25.327  0.1943
   1425238   1935437  50.028  96.798  26.080  0.2160
   1425238   2012023  50.028  85.008  29.308  0.2772
   1425238   2012032  50.028  83.648  31.108  0.3033
   1425238   2036415  50.028 108.347  23.744  0.1764
   1425238    205912  50.028  86.738  27.903  0.2563
   1425238   2325210  50.028  83.418  26.409  0.2467
   1425238   2325211  50.028  83.418  26.563  0.2485
   1425238   2375587  50.028  91.908  26.781  0.2326
   1425238    240886  50.028  83.818  28.409  0.2694
   1425238    257481  50.028  83.188  24.440  0.2247
   1425238    258060  50.028  83.268  24.826  0.2289
   1425238    260259  50.028  98.618  24.938  0.2016
   1425238    272493  50.028  83.438  24.510  0.2250
   1425238    296512  50.028  98.188  23.346  0.1870
   1425238   3287926  50.028  94.508  25.627  0.2155
   1425238   3590454  50.028  79.468  23.984  0.2273
   1425238        42  50.028  93.518  22.329  0.1842
   1425238    476312  50.028  93.268  23.588  0.1970
   1425238    496852  50.028 110.377  23.006  0.1674
   1425238    497878  50.028 110.377  23.003  0.1674
   1425238    498048  50.028 110.297  23.007  0.1675
   1425238    498729  50.028 110.737  23.020  0.1671
   1425238    501295  50.028 102.138  21.726  0.1666
   1425238    504699  50.028 110.297  23.042  0.1678
   1425238    507898  50.028 110.297  23.534  0.1720
   1425238    513367  50.028  93.848  26.771  0.2286
   1425238    523585  50.028 110.737  23.015  0.1671
   1425238    523760  50.028 110.297  25.230  0.1868
   1425238    538137  50.028 135.247  22.168  0.1359
   1425238    563998  50.028 101.007  22.985  0.1795
   1425238    576821  50.028  94.518  23.879  0.1979
   1425238    578346  50.028  91.368  24.416  0.2087
   1425238    598270  50.028  74.748  26.655  0.2717
   1425238   1082496  50.028  97.228  27.249  0.2271
   1425238   1083406  50.028  97.228  27.117  0.2257
   1425238   1083616  50.028 113.467  24.365  0.1751
   1425238   1084314  50.028 101.947  26.882  0.2149
   1425238   1084403  50.028  87.678  31.238  0.2934
   1425238   1084560  50.028  97.228  27.417  0.2288
   1425238   1085828  50.028  97.228  29.545  0.2510
   1425238   1085964  50.028  97.228  27.511  0.2297
   1425238   1086520  50.028  97.457  26.543  0.2195
   1425238   1087089  50.028  95.608  26.083  0.2182
   1425238   1090175  50.028  97.738  29.722  0.2518
   1425238   1091069  50.028  98.438  29.398  0.2469
   1425238   1091774  50.028 100.177  28.798  0.2372
   1425238   1091792  50.028  91.988  30.794  0.2769
   1425238   1092597  50.028  98.438  31.085  0.2648
   1425238   1092650  50.028  91.468  30.227  0.2717
   1425238   1092651  50.028  91.468  30.317  0.2727
   1425238   1092812  50.028  91.618  30.850  0.2784
   1425238   1093294  50.028  98.438  30.624  0.2599
   1425238   1094549  50.028 101.238  25.920  0.2068
   1425238   1095819  50.028 101.238  25.920  0.2068
   1425238    146144  50.028  94.478  22.866  0.1880
   1425238    148565  50.028  88.178  27.970  0.2537
   1425238      1626  50.028  95.747  26.178  0.2189
   1425238   1774835  50.028  87.658  33.752  0.3247
   1425238   1822859  50.028  86.508  26.667  0.2427
   1425238   1935438  50.028  93.218  28.109  0.2441
   1425238   1950167  50.028 103.128  21.928  0.1671
   1425238   1950171  50.028 100.718  21.896  0.1699
   1425238   2012030  50.028  90.288  31.047  0.2841
   1425238    240864  50.028  89.768  30.126  0.2747
   1425238    240887  50.028  88.228  28.250  0.2568
   1425238    273208  50.028  89.518  26.972  0.2396
   1425238   3217125  50.028 101.207  28.708  0.2343
   1425238   3590444  50.028  81.518  25.730  0.2432
   1425238   3590457  50.028  86.868  25.650  0.2306
   1425238   3590458  50.028  88.968  24.322  0.2121
   1425238    394729  50.028  89.098  28.249  0.2548
   1425238    395459  50.028  88.258  28.343  0.2578
   1425238    402345  50.028  87.348  24.282  0.2147
   1425238    413931  50.028  87.038  26.229  0.2366
   1425238    476116  50.028  96.558  25.688  0.2125
   1425238    478834  50.028  95.738  25.003  0.2070
   1425238       490  50.028 104.437  24.500  0.1885
   1425238    512665  50.028  92.378  27.149  0.2356
   1425238    521097  50.028  83.258  26.590  0.2492
   1425238    523245  50.028 114.527  22.882  0.1615
   1425238       549  50.028  92.908  23.269  0.1944
   1425238    557116  50.028 133.857  23.371  0.1456
   1425238    585530  50.028  96.998  26.341  0.2183
   1425238         8  50.028  97.888  26.226  0.2155
   1425238   1082773  50.028  93.527  24.794  0.2088
   1425238   1082781  50.028 101.207  27.467  0.2219
   1425238   1083274  50.028 101.947  28.411  0.2299
   1425238   1083407  50.028 101.207  27.402  0.2213
   1425238   1083415  50.028  93.527  25.062  0.2115
   1425238   1084559  50.028 101.947  29.669  0.2426
   1425238   1084826  50.028 106.657  26.920  0.2074
   1425238   1084827  50.028 102.047  27.116  0.2170
   1425238   1085337  50.028 101.207  27.717  0.2244
   1425238   1086315  50.028 101.037  27.223  0.2198
   1425238   1090176  50.028 102.807  31.112  0.2556
   1425238   1090526  50.028 102.807  30.980  0.2542
   1425238   1094509  50.028  99.198  27.244  0.2233
   1425238   1094510  50.028  97.507  28.090  0.2352
   1425238   1162962  50.028  93.527  28.090  0.2433
   1425238    145939  50.028  93.527  26.444  0.2258
   1425238    146620  50.028  93.798  27.028  0.2314
   1425238    147431  50.028  97.618  22.522  0.1800
   1425238    150210  50.028  97.618  21.395  0.1695
   1425238   1643574  50.028 101.767  27.326  0.2195
   1425238   1644612  50.028 114.237  25.433  0.1832
   1425238   1822858  50.028  93.738  25.977  0.2205
   1425238   1822862  50.028  89.777  26.926  0.2385
   1425238    189881  50.028 109.497  25.776  0.1927
   1425238   2012037  50.028  92.128  30.784  0.2764
   1425238   2012044  50.028  92.128  28.437  0.2501
   1425238    202780  50.028 105.007  28.954  0.2296
   1425238    210230  50.028  92.668  25.395  0.2165
   1425238    238760  50.028  92.668  28.183  0.2461
   1425238    240246  50.028  93.088  29.505  0.2597
   1425238    240454  50.028  93.658  28.183  0.2440
   1425238    240665  50.028  94.077  28.183  0.2431
   1425238    240839  50.028  93.088  28.370  0.2472
   1425238    240840  50.028  93.088  29.235  0.2567
   1425238    240841  50.028  93.088  28.123  0.2446
   1425238    240863  50.028  93.798  28.183  0.2437
   1425238    240877  50.028  94.077  29.255  0.2547
   1425238   3221637  50.028  94.588  26.710  0.2265
   1425238    351231  50.028 100.927  23.523  0.1846
   1425238   3582307  50.028 118.117  25.539  0.1791
   1425238   3582308  50.028 118.117  25.625  0.1798
   1425238   3590445  50.028  85.887  25.608  0.2322
   1425238   3590456  50.028  92.018  24.120  0.2045
   1425238   3683711  50.028  95.597  27.286  0.2306
   1425238    380511  50.028  91.698  30.036  0.2689
   1425238    394435  50.028  93.308  28.261  0.2456
   1425238    403090  50.028  95.707  25.232  0.2094
   1425238    438889  50.028  95.707  24.783  0.2049
   1425238    442242  50.028 101.947  27.121  0.2172
   1425238       479  50.028 100.118  26.534  0.2147
   1425238    493781  50.028  97.868  30.798  0.2630
   1425238    538877  50.028 143.667  22.651  0.1324
   1425238        55  50.028  84.537  29.053  0.2753
   1425238       728  50.028  98.787  23.932  0.1916
   1425238   1082447  50.028 105.817  27.506  0.2143
   1425238   1082489  50.028 104.757  31.632  0.2569
   1425238   1084384  50.028 108.887  29.928  0.2320
   1425238   1085800  50.028 104.757  25.651  0.1986
   1425238   1090186  50.028 106.607  31.872  0.2555
   1425238   1095202  50.028 108.057  28.141  0.2166
   1425238   1095510  50.028 102.237  28.301  0.2283
   1425238   1095678  50.028 102.237  28.097  0.2263
   1425238   1098766  50.028 103.667  27.482  0.2177
   1425238   1269956  50.028  92.597  31.858  0.2876
   1425238   1270170  50.028  93.147  31.713  0.2845
   1425238   1270268  50.028  93.147  31.686  0.2842
   1425238   1271069  50.028  97.457  31.963  0.2767
   1425238    149429  50.028  97.517  26.303  0.2169
   1425238       172  50.028 115.697  26.028  0.1863
   1425238    175586  50.028  99.057  26.388  0.2151
   1425238   1770752  50.028  99.117  28.199  0.2331
   1425238    177807  50.028  98.347  26.868  0.2211
   1425238   1935436  50.028 102.897  26.901  0.2135
   1425238   2012038  50.028  95.107  30.197  0.2627
   1425238    203400  50.028  99.237  30.554  0.2574
   1425238    207850  50.028  97.517  24.664  0.2007
   1425238    209415  50.028  98.087  25.352  0.2065
   1425238    210413  50.028  98.087  25.289  0.2059
   1425238    210849  50.028  97.517  25.224  0.2062
   1425238     22359  50.028 113.057  28.046  0.2077
   1425238     22679  50.028 110.487  26.825  0.2007
   1425238    230916  50.028 107.867  27.049  0.2067
   1425238    240680  50.028  98.087  28.785  0.2412
   1425238    240865  50.028  98.087  28.023  0.2333
   1425238    240876  50.028  98.087  29.095  0.2445
   1425238    278558  50.028 113.057  26.336  0.1926
   1425238   3084953  50.028 111.467  28.587  0.2151
   1425238   3092905  50.028 105.387  27.271  0.2128
   1425238   3093972  50.028  89.397  25.970  0.2289
   1425238        33  50.028 114.667  24.808  0.1773
   1425238    358075  50.028  97.517  26.328  0.2172
   1425238   3590446  50.028  89.687  25.800  0.2265
   1425238   3590453  50.028  88.907  27.020  0.2414
   1425238    379238  50.028  97.617  32.401  0.2811
   1425238    379850  50.028  97.517  25.286  0.2068
   1425238    383530  50.028  97.737  25.483  0.2084
   1425238    387838  50.028 111.547  27.539  0.2055
   1425238    397112  50.028  98.087  28.032  0.2334
   1425238    450660  50.028 105.607  28.530  0.2245
   1425238    480844  50.028  97.017  25.932  0.2141
   1425238    492556  50.028 103.507  22.811  0.1745
   1425238    492908  50.028 111.587  27.564  0.2056
   1425238    493757  50.028 101.757  24.250  0.1901
   1425238    497064  50.028 121.397  25.409  0.1740
   1425238    499776  50.028 100.597  27.497  0.2233
   1425238    523521  50.028 101.607  24.241  0.1903
   1425238    524171  50.028 102.037  24.243  0.1897
   1425238        54  50.028  95.847  27.506  0.2324
   1425238    558467  50.028 103.147  26.400  0.2082
   1425238    563451  50.028 103.147  26.978  0.2138
   1425238    594615  50.028  88.737  25.541  0.2256
   1425238    596046  50.028  88.737  25.006  0.2198
   1425238      1008  50.028  99.467  27.842  0.2289
   1425238   1082786  50.028 126.217  24.765  0.1635
   1425238   1083562  50.028 112.827  27.689  0.2049
   1425238   1083614  50.028 126.217  23.903  0.1569
   1425238   1084383  50.028 113.757  29.200  0.2170
   1425238   1084400  50.028 100.767  30.777  0.2564
   1425238   1084401  50.028  96.917  34.592  0.3079
   1425238   1084616  50.028 112.827  27.561  0.2037
   1425238   1084721  50.028 101.937  26.846  0.2146
   1425238   1084976  50.028 106.827  26.686  0.2050
   1425238   1086074  50.028 112.827  27.574  0.2038
   1425238   1086481  50.028 126.217  25.232  0.1671
   1425238   1086525  50.028 126.217  26.228  0.1748
   1425238   1095364  50.028 107.257  28.557  0.2218
   1425238   1098524  50.028 111.597  22.600  0.1626
   1425238   1209158  50.028 103.917  25.966  0.2029
   1425238   1269847  50.028  97.297  30.960  0.2661
   1425238   1269955  50.028 100.767  30.816  0.2568
   1425238   1271476  50.028 100.247  29.260  0.2418
   1425238    146233  50.028 105.377  23.937  0.1821
   1425238    146595  50.028 108.517  22.997  0.1697
   1425238    146998  50.028 101.977  27.080  0.2168
   1425238    147048  50.028 101.407  27.016  0.2171
   1425238    150220  50.028 101.087  26.914  0.2167
   1425238   1672351  50.028 106.217  32.810  0.2658
   1425238   1672352  50.028 106.137  32.736  0.2652
   1425238    175544  50.028 103.087  26.232  0.2067
   1425238    175832  50.028 103.087  26.232  0.2067
   1425238    177401  50.028 103.307  26.324  0.2073
   1425238    177416  50.028 103.697  26.258  0.2060
   1425238   1822861  50.028  96.687  26.172  0.2171
   1425238    204269  50.028 101.407  29.488  0.2418
   1425238    206307  50.028 101.977  26.089  0.2072
   1425238    207064  50.028 102.707  25.169  0.1973
   1425238    230704  50.028 120.927  28.625  0.2011
   1425238    230812  50.028 121.717  27.886  0.1938
   1425238    231315  50.028 116.797  27.379  0.1963
   1425238     23660  50.028 121.817  26.040  0.1786
   1425238     23891  50.028 119.247  26.531  0.1859
   1425238     23924  50.028 121.817  26.040  0.1786
   1425238    240878  50.028 101.877  28.984  0.2358
   1425238     25437  50.028 118.757  26.082  0.1828
   1425238    277693  50.028 119.247  26.531  0.1859
   1425238    319118  50.028 113.017  25.176  0.1826
   1425238   3286739  50.028 104.707  27.724  0.2183
   1425238   3590447  50.028  93.207  25.644  0.2181
   1425238   3590448  50.028  93.207  25.684  0.2185
   1425238   3590450  50.028  93.987  26.263  0.2230
   1425238   3590452  50.028  91.887  28.066  0.2465
   1425238   3590462  50.028  60.778  32.417  0.4135
   1425238   3688391  50.028 111.277  26.239  0.1943
   1425238    382146  50.028 102.707  26.552  0.2104
   1425238    388488  50.028 111.847  28.288  0.2118
   1425238    390855  50.028 123.527  27.347  0.1870
   1425238    395458  50.028 101.877  29.006  0.2360
   1425238    404000  50.028 107.847  25.286  0.1907
   1425238    426317  50.028  98.687  32.409  0.2786
   1425238    448971  50.028 111.897  24.333  0.1768
   1425238    490153  50.028 105.537  28.563  0.2249
   1425238    492553  50.028 112.607  26.823  0.1975
   1425238    492557  50.028 111.897  24.333  0.1768
   1425238    493752  50.028 112.047  29.067  0.2185
   1425238    496687  50.028 132.097  22.253  0.1392
   1425238    496860  50.028 130.917  22.365  0.1410
   1425238    523504  50.028 110.767  30.196  0.2312
   1425238    558468  50.028 106.737  27.357  0.2114
   1425238       567  50.028 105.527  24.656  0.1884
   1425238    568237  50.028 108.877  33.796  0.2701
   1425238    595318  50.028  93.127  26.602  0.2282
   1425238    609857  50.028  93.127  27.476  0.2375
   1425238     74355  50.028 105.967  26.533  0.2049
   1425238       998  50.028 109.177  25.530  0.1910
   1425238   1082467  50.028 105.157  26.259  0.2037
   1425238   1083416  50.028 106.367  26.878  0.2075
   1425238   1083447  50.028 116.787  25.670  0.1819
   1425238   1083448  50.028 116.787  25.466  0.1802
   1425238   1084385  50.028 118.177  27.302  0.1938
   1425238   1084583  50.028 112.117  27.453  0.2038
   1425238   1085560  50.028 114.107  27.581  0.2020
   1425238   1086507  50.028 105.577  26.348  0.2038
   1425238   1086534  50.028 112.117  27.576  0.2049
   1425238   1095511  50.028 114.607  28.127  0.2060
   1425238   1095818  50.028 114.607  28.246  0.2071
   1425238      1108  50.028 112.107  30.796  0.2345
   1425238   1269848  50.028 104.647  30.316  0.2438
   1425238   1270062  50.028 104.647  31.479  0.2555
   1425238   1270063  50.028 103.747  32.416  0.2671
   1425238   1270171  50.028 107.177  30.251  0.2383
   1425238   1270269  50.028 101.947  32.947  0.2768
   1425238   1270366  50.028 104.747  32.065  0.2613
   1425238   1271275  50.028 101.407  35.247  0.3034
   1425238    146485  50.028 105.577  27.567  0.2153
   1425238    148058  50.028 105.157  27.475  0.2151
   1425238   1760028  50.028 110.247  28.613  0.2173
   1425238   1762801  50.028 113.477  28.122  0.2077
   1425238   1762802  50.028 110.247  28.615  0.2173
   1425238   1762803  50.028 113.477  28.124  0.2077
   1425238   1762806  50.028 109.927  28.582  0.2176
   1425238         2  50.028 110.777  29.088  0.2208
   1425238   2016935  50.028 119.507  23.979  0.1647
   1425238   2016936  50.028 120.087  23.945  0.1638
   1425238   2016937  50.028 119.507  23.984  0.1648
   1425238   2016938  50.028 120.807  23.896  0.1626
   1425238   2017103  50.028 120.087  23.922  0.1636
   1425238    202141  50.028 111.797  21.987  0.1572
   1425238    207386  50.028 108.477  27.505  0.2100
   1425238    219804  50.028 116.427  28.258  0.2045
   1425238     22310  50.028 127.517  25.781  0.1699
   1425238    230598  50.028 126.257  28.465  0.1926
   1425238     23110  50.028 121.817  26.040  0.1786
   1425238   2324257  50.028  98.437  30.612  0.2597
   1425238    279944  50.028 119.247  26.531  0.1859
   1425238    283309  50.028 127.517  25.781  0.1699
   1425238    283368  50.028 122.257  27.861  0.1929
   1425238   3084944  50.028 125.097  25.649  0.1716
   1425238   3084949  50.028 125.097  27.310  0.1848
   1425238   3590449  50.028  97.227  25.921  0.2136
   1425238    368816  50.028 106.677  26.878  0.2070
   1425238   3688388  50.028 115.597  27.213  0.1966
   1425238   3688390  50.028 106.217  27.380  0.2125
   1425238   3688393  50.028 120.297  29.145  0.2064
   1425238   3688394  50.028 111.117  27.362  0.2045
   1425238   3688395  50.028 120.297  30.048  0.2142
   1425238       422  50.028 111.657  24.025  0.1745
   1425238    425518  50.028 106.357  27.355  0.2120
   1425238     46523  50.028 119.897  23.264  0.1586
   1425238    492301  50.028 110.017  24.751  0.1829
   1425238    492552  50.028 119.387  28.235  0.2000
   1425238    493516  50.028 110.047  30.579  0.2361
   1425238    522317  50.028 110.727  28.701  0.2173
   1425238    536480  50.028 102.957  28.782  0.2317
   1425238    551347  50.028 113.737  26.574  0.1937
   1425238    556449  50.028 113.737  26.598  0.1939
   1425238    557210  50.028 110.137  27.218  0.2047
   1425238    558339  50.028 113.737  26.693  0.1947
   1425238        83  50.028 105.067  25.673  0.1984
   1425238       850  50.028 127.767  27.231  0.1809
   1425238   1082452  50.028 114.117  27.279  0.1993
   1425238   1084584  50.028 117.637  27.801  0.1988
   1425238   1084878  50.028 119.527  28.880  0.2053
   1425238   1085124  50.028 119.757  26.340  0.1836
   1425238   1085782  50.028 118.427  28.561  0.2042
   1425238   1085783  50.028 119.617  28.522  0.2021
   1425238   1086072  50.028 119.757  29.462  0.2100
   1425238   1086073  50.028 119.757  29.446  0.2098
   1425238   1086292  50.028 120.457  29.137  0.2061
   1425238   1086513  50.028 119.527  28.705  0.2038
   1425238   1094525  50.028 118.437  26.037  0.1828
   1425238   1258312  50.028 113.587  25.570  0.1852
   1425238   1270367  50.028 109.107  31.963  0.2513
   1425238      1493  50.028 114.097  24.295  0.1737
   1425238   1632206  50.028 111.427  26.645  0.1976
   1425238   1682272  50.028 113.757  27.891  0.2052
   1425238   1762799  50.028 117.557  29.315  0.2120
   1425238   1762800  50.028 114.327  29.576  0.2194
   1425238   1762804  50.028 113.157  28.588  0.2124
   1425238   1762805  50.028 113.157  28.423  0.2109
   1425238   1762807  50.028 113.657  28.666  0.2123
   1425238   1762811  50.028 117.237  27.734  0.1988
   1425238   1795908  50.028 127.697  28.559  0.1915
   1425238   1935431  50.028 114.547  26.510  0.1920
   1425238   1935435  50.028 117.407  26.336  0.1867
   1425238    201362  50.028 115.777  23.279  0.1633
   1425238   2017098  50.028 125.317  24.857  0.1652
   1425238   2017099  50.028 125.617  23.743  0.1563
   1425238    207566  50.028 117.427  26.116  0.1848
   1425238    208028  50.028 116.117  27.469  0.1981
   1425238   2178741  50.028 116.427  26.493  0.1893
   1425238    230599  50.028 130.287  28.325  0.1864
   1425238    230811  50.028 128.567  29.679  0.1993
   1425238   2324239  50.028 103.277  30.035  0.2437
   1425238   2324244  50.028 103.277  30.524  0.2486
   1425238    263101  50.028 121.617  27.847  0.1937
   1425238   3287927  50.028 117.747  25.823  0.1819
   1425238   3287931  50.028 114.107  26.928  0.1963
   1425238   3590463  50.028  67.078  32.276  0.3805
   1425238   3688389  50.028 110.537  27.194  0.2039
   1425238   3688392  50.028 119.607  28.229  0.1996
   1425238   3688396  50.028 115.007  27.411  0.1992
   1425238    377884  50.028 111.497  29.727  0.2255
   1425238    386369  50.028 119.887  29.972  0.2142
   1425238    388043  50.028 131.217  28.448  0.1862
   1425238    392573  50.028 122.067  27.779  0.1925
   1425238     40584  50.028 121.747  24.446  0.1659
   1425238     44310  50.028 122.717  24.454  0.1649
   1425238       473  50.028 100.707  25.830  0.2068
   1425238    496739  50.028 108.137  27.307  0.2087
   1425238    522044  50.028 109.017  29.961  0.2321
   1425238    522854  50.028 119.957  28.913  0.2049
   1425238    550337  50.028 113.387  27.200  0.1997
   1425238    551269  50.028 156.947  28.009  0.1565
   1425238    556450  50.028 117.777  26.559  0.1880
   1425238    556848  50.028 156.947  25.396  0.1399
   1425238    560935  50.028 156.947  22.095  0.1195
   1425238    561132  50.028 124.037  24.269  0.1620
   1425238    562780  50.028 156.947  25.235  0.1389
   1425238    566685  50.028 117.087  27.161  0.1941
   1425238    596699  50.028 133.117  27.419  0.1761
   1425238    596700  50.028 131.227  28.216  0.1844
   1425238    607982  50.028 133.117  27.419  0.1761
   1425238   1080485  50.028 129.387  29.390  0.1959
   1425238   1082606  50.028 124.317  29.742  0.2057
   1425238   1085336  50.028 123.097  25.311  0.1712
   1425238   1085398  50.028 125.357  26.464  0.1777
   1425238   1085592  50.028 124.317  29.594  0.2044
   1425238   1085841  50.028 124.317  29.218  0.2013
   1425238   1085866  50.028 124.317  29.604  0.2045
   1425238   1086561  50.028 124.317  30.792  0.2145
   1425238   1092209  50.028 145.737  25.413  0.1492
   1425238   1094851  50.028 122.027  26.946  0.1857
   1425238   1094852  50.028 122.027  27.132  0.1872
   1425238      1112  50.028 113.117  28.882  0.2151
   1425238   1171644  50.028 109.697  32.629  0.2567
   1425238   1171646  50.028 109.697  31.309  0.2438
   1425238   1172205  50.028 109.697  28.762  0.2196
   1425238   1258425  50.028 116.567  26.915  0.1927
   1425238   1258426  50.028 117.857  25.394  0.1782
   1425238   1258533  50.028 117.907  26.831  0.1902
   1425238   1270462  50.028 118.327  31.295  0.2283
   1425238   1271070  50.028 111.957  31.497  0.2414
   1425238   1631535  50.028 115.787  26.054  0.1864
   1425238   1643773  50.028 128.517  24.109  0.1561
   1425238   1643783  50.028 128.997  24.111  0.1556
   1425238    176109  50.028 117.577  27.300  0.1946
   1425238   1761688  50.028 124.167  25.955  0.1751
   1425238   1762808  50.028 117.887  29.442  0.2126
   1425238   1762809  50.028 121.167  28.383  0.1987
   1425238   1762812  50.028 117.107  28.535  0.2059
   1425238   1762813  50.028 118.717  29.959  0.2159
   1425238   1812717  50.028 118.157  33.130  0.2453
   1425238   1822860  50.028 113.387  26.926  0.1973
   1425238   1910295  50.028 127.697  25.010  0.1638
   1425238   1923112  50.028 132.767  23.343  0.1464
   1425238   1935439  50.028 116.367  27.891  0.2014
   1425238   1935440  50.028 119.227  27.857  0.1970
   1425238   2012179  50.028 119.197  30.619  0.2209
   1425238   2012180  50.028 119.197  30.501  0.2199
   1425238   2012181  50.028 119.197  30.541  0.2202
   1425238   2012259  50.028 118.747  30.508  0.2206
   1425238   2012260  50.028 118.437  30.507  0.2211
   1425238   2012263  50.028 118.437  30.514  0.2212
   1425238   2012265  50.028 118.747  30.893  0.2240
   1425238   2012266  50.028 118.437  30.772  0.2235
   1425238   2012267  50.028 118.277  30.735  0.2234
   1425238   2012277  50.028 117.997  29.594  0.2138
   1425238   2069500  50.028 144.207  26.368  0.1571
   1425238   2069502  50.028 150.697  26.313  0.1509
   1425238    207668  50.028 120.867  29.261  0.2066
   1425238   2177343  50.028 126.607  29.911  0.2039
   1425238   2179216  50.028 121.087  27.284  0.1897
   1425238   2179217  50.028 121.087  27.284  0.1897
   1425238    221753  50.028 105.397  27.214  0.2123
   1425238    230703  50.028 124.947  28.265  0.1927
   1425238    230915  50.028 135.457  28.286  0.1799
   1425238    231016  50.028 121.137  27.877  0.1946
   1425238    237191  50.028 124.177  29.596  0.2047
   1425238     23979  50.028 129.187  26.607  0.1743
   1425238    252030  50.028 118.777  25.892  0.1812
   1425238     25211  50.028 129.187  27.621  0.1822
   1425238    252818  50.028 119.047  25.945  0.1813
   1425238     30008  50.028 114.657  24.327  0.1733
   1425238   3287928  50.028 118.157  25.840  0.1815
   1425238   3287929  50.028 120.047  28.724  0.2032
   1425238   3287930  50.028 118.157  30.569  0.2221
   1425238   3287932  50.028 118.157  30.232  0.2191
   1425238   3582309  50.028 144.207  26.887  0.1607
   1425238   3590451  50.028 106.707  25.783  0.1969
   1425238    380351  50.028 121.877  21.500  0.1429
   1425238    387837  50.028 133.937  29.519  0.1911
   1425238    393581  50.028 124.577  28.603  0.1959
   1425238    461236  50.028 112.027  27.762  0.2067
   1425238    490417  50.028 119.887  26.190  0.1822
   1425238    493517  50.028 118.107  30.200  0.2189
   1425238    493973  50.028 122.687  29.328  0.2045
   1425238    495572  50.028 112.017  31.545  0.2417
   1425238    497604  50.028 111.747  27.150  0.2017
   1425238    512724  50.028 119.827  26.297  0.1832
   1425238    513715  50.028 120.557  26.362  0.1828
   1425238    520050  50.028 120.897  26.620  0.1845
   1425238    549375  50.028 161.016  27.963  0.1527
   1425238    552026  50.028 122.057  27.274  0.1883
   1425238    556229  50.028 167.616  22.065  0.1128
   1425238    559061  50.028 117.137  26.452  0.1880
   1425238    562471  50.028 161.247  21.985  0.1161
   1425238    562894  50.028 121.367  27.314  0.1896
   1425238    598659  50.028 135.707  27.871  0.1765
   1425238    603695  50.028 137.597  27.149  0.1692
   1425238       723  50.028 118.117  25.820  0.1814
   1425238       726  50.028 118.397  24.666  0.1716
   1425238     83894  50.028 122.187  23.602  0.1588
   1425238        85  50.028 121.137  29.069  0.2046
   1425238   1082488  50.028 128.357  28.876  0.1931
   1425238   1084294  50.028 127.987  28.831  0.1933
   1425238   1085142  50.028 134.147  28.293  0.1815
   1425238   1085396  50.028 129.417  26.328  0.1719
   1425238   1085397  50.028 130.047  26.077  0.1693
   1425238   1085641  50.028 128.587  25.788  0.1687
   1425238   1086514  50.028 127.047  26.972  0.1797
   1425238   1098554  50.028 130.227  24.198  0.1551
   1425238   1171824  50.028 113.797  31.349  0.2366
   1425238   1172734  50.028 113.797  28.986  0.2150
   1425238   1173018  50.028 113.797  31.448  0.2376
   1425238   1258532  50.028 120.837  26.815  0.1862
   1425238   1258647  50.028 120.867  28.156  0.1973
   1425238   1258648  50.028 122.177  26.668  0.1832
   1425238   1258761  50.028 122.587  26.688  0.1829
   1425238   1258880  50.028 122.077  26.668  0.1834
   1425238   1270461  50.028 116.977  31.754  0.2348
   1425238   1289093  50.028 123.947  26.867  0.1826
   1425238   1631540  50.028 123.167  27.076  0.1853
   1425238   1631542  50.028 123.167  26.626  0.1817
   1425238   1632220  50.028 118.197  26.062  0.1833
   1425238   1672354  50.028 128.607  31.250  0.2120
   1425238    174049  50.028 121.347  27.834  0.1939
   1425238   1761694  50.028 130.047  24.727  0.1592
   1425238   1762810  50.028 124.657  28.294  0.1933
   1425238   1762814  50.028 122.527  29.867  0.2093
   1425238   1762816  50.028 122.737  29.313  0.2043
   1425238   1774023  50.028 140.307  25.219  0.1527
   1425238    178055  50.028 121.347  28.127  0.1964
   1425238   1796072  50.028 144.687  28.318  0.1702
   1425238   1835119  50.028 118.697  29.519  0.2121
   1425238   1923113  50.028 137.287  23.183  0.1412
   1425238   1923114  50.028 136.937  23.183  0.1416
   1425238   1923115  50.028 137.147  23.183  0.1414
   1425238   1923116  50.028 137.287  24.088  0.1476
   1425238   1935432  50.028 121.807  26.758  0.1844
   1425238    199824  50.028 131.037  30.452  0.2022
   1425238   2012178  50.028 124.267  30.975  0.2161
   1425238   2012271  50.028 123.107  30.344  0.2125
   1425238   2012272  50.028 123.107  30.352  0.2126
   1425238   2012274  50.028 123.317  30.348  0.2122
   1425238   2012290  50.028 122.047  29.819  0.2096
   1425238   2012291  50.028 121.907  29.855  0.2101
   1425238   2012292  50.028 122.047  29.920  0.2105
   1425238   2012293  50.028 122.337  30.033  0.2110
   1425238   2012294  50.028 122.047  29.608  0.2078
   1425238   2012295  50.028 121.907  29.606  0.2080
   1425238   2012298  50.028 122.447  29.604  0.2072
   1425238   2017100  50.028 137.117  23.292  0.1421
   1425238    206953  50.028 124.767  26.869  0.1816
   1425238    207296  50.028 124.767  28.896  0.1981
   1425238    207300  50.028 124.637  27.771  0.1891
   1425238    207308  50.028 124.767  28.921  0.1983
   1425238    209821  50.028 111.477  29.737  0.2257
   1425238   2113667  50.028 147.317  22.049  0.1258
   1425238   2204931  50.028 154.936  25.272  0.1406
   1425238   2204932  50.028 154.936  25.943  0.1449
   1425238   2204933  50.028 154.936  25.943  0.1449
   1425238   2204941  50.028 154.706  26.243  0.1470
   1425238   2204942  50.028 154.936  25.272  0.1406
   1425238    221906  50.028 116.477  27.833  0.2007
   1425238    230600  50.028 138.167  29.360  0.1848
   1425238    230813  50.028 136.057  28.369  0.1799
   1425238    230914  50.028 137.917  27.875  0.1741
   1425238    252031  50.028 122.287  26.964  0.1855
   1425238    253022  50.028 122.577  26.979  0.1853
   1425238    281178  50.028 137.947  26.289  0.1626
   1425238    281561  50.028 137.947  26.289  0.1626
   1425238   3084938  50.028 132.247  26.937  0.1734
   1425238   3354688  50.028 131.027  30.247  0.2006
   1425238   3354689  50.028 131.027  31.556  0.2111
   1425238   3354690  50.028 131.027  31.842  0.2134
   1425238   3354691  50.028 131.027  31.358  0.2095
   1425238   3354693  50.028 135.087  27.425  0.1739
   1425238   3354694  50.028 135.087  26.221  0.1650
   1425238   3354697  50.028 131.027  29.826  0.1972
   1425238   3354699  50.028 131.027  29.799  0.1970
   1425238   3354702  50.028 131.027  28.318  0.1854
   1425238   3354703  50.028 131.027  28.202  0.1845
   1425238   3354704  50.028 131.027  28.173  0.1843
   1425238   3359747  50.028 131.027  30.320  0.2012
   1425238   3359748  50.028 131.027  28.885  0.1898
   1425238   3359750  50.028 131.027  30.270  0.2007
   1425238   3576881  50.028 128.507  27.541  0.1824
   1425238   3577881  50.028 128.507  25.224  0.1645
   1425238   3590464  50.028  73.318  32.066  0.3513
   1425238   3613444  50.028 130.597  27.612  0.1805
   1425238    382803  50.028 126.337  23.568  0.1542
   1425238    388489  50.028 125.297  28.720  0.1959
   1425238    390854  50.028 135.247  29.172  0.1869
   1425238    392586  50.028 123.257  26.301  0.1789
   1425238    395556  50.028 130.257  28.105  0.1847
   1425238    424865  50.028 125.167  27.655  0.1874
   1425238    437341  50.028 135.797  24.824  0.1542
   1425238    462508  50.028 116.647  27.610  0.1985
   1425238    469345  50.028 125.247  26.250  0.1761
   1425238    470791  50.028 123.687  27.973  0.1919
   1425238    470849  50.028 123.417  27.713  0.1902
   1425238    472251  50.028 127.297  26.802  0.1781
   1425238    472289  50.028 124.427  26.173  0.1765
   1425238    480226  50.028 118.397  25.910  0.1818
   1425238    486738  50.028 125.217  26.460  0.1778
   1425238    492330  50.028 122.937  28.588  0.1980
   1425238    493515  50.028 122.147  30.446  0.2148
   1425238    493744  50.028 128.407  27.976  0.1859
   1425238    493972  50.028 127.717  29.000  0.1950
   1425238    495345  50.028 121.397  29.247  0.2057
   1425238    496523  50.028 123.167  29.513  0.2054
   1425238    511797  50.028 123.217  27.535  0.1890
   1425238    513568  50.028 123.217  27.699  0.1903
   1425238    522257  50.028 124.577  26.097  0.1757
   1425238    556431  50.028 165.666  21.825  0.1126
   1425238    559060  50.028 123.197  26.879  0.1837
   1425238    559878  50.028 164.606  29.908  0.1619
   1425238    563597  50.028 164.606  28.410  0.1526
   1425238    568138  50.028 125.357  25.918  0.1734
   1425238    599060  50.028 141.937  28.159  0.1719
   1425238    599480  50.028 141.457  27.189  0.1655
   1425238    604805  50.028 139.567  27.878  0.1724
   1425238   1083463  50.028 133.017  26.112  0.1664
   1425238   1086098  50.028 133.297  25.817  0.1639
   1425238   1096192  50.028 134.397  24.375  0.1523
   1425238   1171823  50.028 117.897  28.523  0.2046
   1425238   1172204  50.028 117.897  28.832  0.2073
   1425238   1173077  50.028 117.897  31.451  0.2304
   1425238   1241639  50.028 132.677  24.979  0.1584
   1425238   1241642  50.028 132.677  26.341  0.1685
   1425238   1242904  50.028 132.677  25.757  0.1641
   1425238   1257144  50.028 125.037  28.023  0.1906
   1425238   1257145  50.028 126.567  26.514  0.1767
   1425238   1258879  50.028 125.547  28.020  0.1899
   1425238   1271174  50.028 123.027  31.168  0.2197
   1425238   1289214  50.028 128.487  27.551  0.1825
   1425238   1289215  50.028 128.487  27.542  0.1824
   1425238   1289446  50.028 128.487  27.142  0.1793
   1425238   1289447  50.028 128.487  27.142  0.1793
   1425238   1290765  50.028 128.487  26.712  0.1760
   1425238      1729  50.028 118.247  28.514  0.2040
   1425238   1761695  50.028 134.067  24.596  0.1542
   1425238   1762815  50.028 126.837  30.519  0.2085
   1425238   1910297  50.028 144.687  25.942  0.1537
   1425238   1910298  50.028 144.687  25.945  0.1537
   1425238   1910299  50.028 144.687  25.941  0.1537
   1425238   1935433  50.028 128.857  26.354  0.1728
   1425238   1935434  50.028 128.857  26.328  0.1726
   1425238   2012299  50.028 126.807  29.449  0.1998
   1425238   2012300  50.028 126.807  29.457  0.1999
   1425238   2017105  50.028 133.287  26.159  0.1665
   1425238   2017109  50.028 138.877  24.940  0.1521
   1425238    208340  50.028 130.117  27.327  0.1788
   1425238    219162  50.028 129.267  25.191  0.1635
   1425238    239596  50.028 126.587  27.609  0.1853
   1425238    252228  50.028 125.627  28.031  0.1899
   1425238    252230  50.028 128.957  25.908  0.1693
   1425238    253024  50.028 129.277  25.915  0.1689
   1425238    286915  50.028 121.527  26.818  0.1853
   1425238   3286732  50.028 127.327  27.645  0.1847
   1425238   3286733  50.028 127.327  27.493  0.1835
   1425238   3342770  50.028 141.046  29.089  0.1796
   1425238   3342771  50.028 141.046  29.089  0.1796
   1425238   3342772  50.028 141.046  29.091  0.1796
   1425238   3342773  50.028 141.046  29.091  0.1796
   1425238   3354692  50.028 134.767  31.490  0.2054
   1425238   3354698  50.028 134.767  29.677  0.1913
   1425238   3354700  50.028 134.767  30.286  0.1960
   1425238   3354701  50.028 138.047  28.131  0.1759
   1425238   3354705  50.028 135.107  28.295  0.1804
   1425238   3354707  50.028 135.347  28.076  0.1785
   1425238   3354709  50.028 135.737  28.245  0.1793
   1425238   3359749  50.028 135.737  28.845  0.1838
   1425238   3359752  50.028 139.797  25.930  0.1582
   1425238   3359753  50.028 139.797  25.959  0.1584
   1425238   3359754  50.028 139.797  26.020  0.1588
   1425238   3359756  50.028 139.797  25.142  0.1527
   1425238   3359760  50.028 135.737  30.246  0.1945
   1425238   3359762  50.028 135.737  30.031  0.1928
   1425238   3394039  50.028 139.797  25.831  0.1575
   1425238   3394041  50.028 139.797  26.138  0.1597
   1425238   3394042  50.028 139.797  25.906  0.1580
   1425238   3394045  50.028 145.297  25.996  0.1535
   1425238   3394050  50.028 144.727  26.308  0.1562
   1425238   3394051  50.028 144.727  26.308  0.1562
   1425238   3394052  50.028 139.797  25.091  0.1523
   1425238   3394053  50.028 139.797  25.230  0.1533
   1425238   3394054  50.028 139.797  25.358  0.1542
   1425238   3394055  50.028 139.797  25.183  0.1530
   1425238   3394058  50.028 139.797  25.402  0.1545
   1425238   3577885  50.028 132.537  25.289  0.1608
   1425238   3577889  50.028 132.537  25.333  0.1611
   1425238   3582310  50.028 154.706  25.898  0.1448
   1425238   3613442  50.028 134.737  27.523  0.1750
   1425238   3613443  50.028 134.737  27.454  0.1745
   1425238    379816  50.028 143.346  25.581  0.1525
   1425238    380680  50.028 143.156  25.625  0.1529
   1425238    390003  50.028 140.637  29.012  0.1795
   1425238    398525  50.028 126.297  26.999  0.1808
   1425238    400235  50.028 125.937  28.048  0.1896
   1425238    400236  50.028 126.607  26.998  0.1804
   1425238    423108  50.028 137.947  26.289  0.1626
   1425238    448110  50.028 134.597  28.558  0.1830
   1425238    461023  50.028 125.827  26.742  0.1793
   1425238    469374  50.028 129.727  26.169  0.1704
   1425238    469375  50.028 128.097  27.602  0.1834
   1425238    469514  50.028 127.727  27.833  0.1856
   1425238    469950  50.028 127.727  28.308  0.1894
   1425238    470147  50.028 127.727  27.917  0.1863
   1425238    470148  50.028 127.727  28.024  0.1872
   1425238    470156  50.028 127.297  26.687  0.1772
   1425238    471047  50.028 135.687  26.476  0.1663
   1425238    471824  50.028 127.067  26.692  0.1775
   1425238    472252  50.028 127.297  28.035  0.1878
   1425238    472290  50.028 129.187  26.281  0.1718
   1425238    472967  50.028 121.347  27.678  0.1926
   1425238    486152  50.028 127.327  28.333  0.1901
   1425238    486770  50.028 127.327  27.527  0.1837
   1425238    493743  50.028 127.177  29.153  0.1969
   1425238    495346  50.028 127.197  28.925  0.1950
   1425238    495698  50.028 126.817  29.003  0.1962
   1425238    496531  50.028 126.867  26.474  0.1760
   1425238    511815  50.028 135.687  26.476  0.1663
   1425238    511984  50.028 127.327  27.985  0.1874
   1425238    512351  50.028 120.287  28.433  0.2004
   1425238    521830  50.028 130.757  29.237  0.1929
   1425238    522894  50.028 126.817  28.793  0.1945
   1425238    550818  50.028 128.007  26.719  0.1766
   1425238    551270  50.028 171.366  27.629  0.1426
   1425238    563055  50.028 126.787  27.375  0.1832
   1425238        58  50.028 124.037  23.802  0.1584
   1425238    599482  50.028 146.417  27.849  0.1652
   1425238     94454  50.028 134.107  30.188  0.1961
   1425238   1083462  50.028 136.187  28.347  0.1796
   1425238   1084215  50.028 145.557  24.344  0.1422
   1425238   1089797  50.028 162.226  24.984  0.1334
   1425238   1091631  50.028 159.366  26.211  0.1431
   1425238      1107  50.028 128.337  24.821  0.1617
   1425238   1173143  50.028 121.507  30.035  0.2123
   1425238   1204054  50.028 158.226  29.567  0.1655
   1425238   1204056  50.028 162.126  27.314  0.1478
   1425238   1241546  50.028 137.097  24.891  0.1534
   1425238   1241547  50.028 136.937  25.897  0.1608
   1425238   1241738  50.028 137.277  25.569  0.1581
   1425238   1257261  50.028 129.527  27.837  0.1835
   1425238   1289094  50.028 133.527  27.675  0.1775
   1425238   1289329  50.028 132.367  27.092  0.1744
   1425238   1289557  50.028 132.797  26.982  0.1731
   1425238   1289558  50.028 132.567  26.982  0.1734
   1425238   1289664  50.028 132.567  26.982  0.1734
   1425238   1289665  50.028 132.567  26.552  0.1702
   1425238   1290649  50.028 132.367  26.602  0.1708
   1425238   1650844  50.028 139.907  26.594  0.1628
   1425238   1774024  50.028 154.266  24.407  0.1357
   1425238   1795910  50.028 141.367  30.387  0.1887
   1425238   1795911  50.028 141.137  30.386  0.1890
   1425238   1795912  50.028 142.936  29.350  0.1794
   1425238   1795914  50.028 142.936  30.063  0.1845
   1425238   1796062  50.028 141.137  30.382  0.1890
   1425238   1824499  50.028 138.157  26.267  0.1622
   1425238   1923120  50.028 149.067  22.661  0.1284
   1425238   1923123  50.028 149.067  24.754  0.1420
   1425238   1923124  50.028 149.067  24.674  0.1415
   1425238   1923125  50.028 149.067  24.694  0.1416
   1425238   1957676  50.028 142.007  22.375  0.1319
   1425238   2012246  50.028 132.297  30.093  0.1977
   1425238   2012268  50.028 131.707  30.403  0.2009
   1425238   2012269  50.028 130.917  30.282  0.2010
   1425238   2017101  50.028 138.877  25.722  0.1576
   1425238   2017102  50.028 138.877  26.004  0.1596
   1425238   2017106  50.028 138.877  26.010  0.1597
   1425238   2017684  50.028 131.797  26.972  0.1742
   1425238    202417  50.028 135.077  24.000  0.1490
   1425238    206030  50.028 132.157  27.454  0.1774
   1425238    207257  50.028 134.017  27.118  0.1728
   1425238    209407  50.028 153.766  25.698  0.1443
   1425238    209456  50.028 153.776  25.473  0.1428
   1425238    236902  50.028 130.717  28.275  0.1854
   1425238    237394  50.028 135.487  29.522  0.1893
   1425238    252816  50.028 131.137  25.470  0.1636
   1425238    276559  50.028 129.427  29.930  0.2002
   1425238    310303  50.028 130.017  31.261  0.2101
   1425238   3286734  50.028 131.407  28.135  0.1835
   1425238   3286735  50.028 131.177  26.926  0.1745
   1425238   3286737  50.028 131.407  26.924  0.1743
   1425238   3286738  50.028 131.407  28.284  0.1847
   1425238   3326631  50.028 146.616  28.877  0.1721
   1425238   3354695  50.028 144.227  27.090  0.1621
   1425238   3354696  50.028 140.757  28.585  0.1762
   1425238   3354706  50.028 139.107  28.221  0.1754
   1425238   3354708  50.028 139.107  28.440  0.1770
   1425238   3354710  50.028 140.567  28.127  0.1731
   1425238   3354716  50.028 140.937  27.652  0.1693
   1425238   3354717  50.028 145.057  25.248  0.1487
   1425238   3354718  50.028 145.057  25.242  0.1486
   1425238   3354719  50.028 145.057  24.338  0.1425
   1425238   3354720  50.028 150.027  24.491  0.1395
   1425238   3354721  50.028 145.287  24.552  0.1438
   1425238   3355143  50.028 145.057  24.871  0.1461
   1425238   3359751  50.028 139.477  28.294  0.1755
   1425238   3359757  50.028 143.877  25.629  0.1523
   1425238   3359759  50.028 144.117  25.208  0.1492
   1425238   3359761  50.028 139.477  29.932  0.1876
   1425238   3359763  50.028 142.757  28.347  0.1724
   1425238   3394049  50.028 144.727  26.302  0.1561
   1425238   3394056  50.028 144.117  25.755  0.1529
   1425238   3394057  50.028 144.117  25.092  0.1484
   1425238   3394210  50.028 145.057  24.931  0.1465
   1425238   3394211  50.028 145.057  25.198  0.1483
   1425238   3394212  50.028 145.057  25.023  0.1471
   1425238   3394218  50.028 145.057  25.988  0.1537
   1425238   3394219  50.028 145.057  25.858  0.1528
   1425238   3394220  50.028 145.057  25.840  0.1527
   1425238   3394221  50.028 145.057  25.671  0.1515
   1425238   3394222  50.028 145.057  26.053  0.1541
   1425238   3394223  50.028 145.057  25.746  0.1520
   1425238   3394224  50.028 145.057  25.916  0.1532
   1425238   3394227  50.028 150.027  26.150  0.1504
   1425238   3394228  50.028 145.287  25.819  0.1523
   1425238   3577900  50.028 137.207  26.499  0.1649
   1425238   3590465  50.028  79.478  31.746  0.3247
   1425238   3613445  50.028 146.616  27.574  0.1631
   1425238   3613447  50.028 140.137  27.555  0.1695
   1425238   3613448  50.028 140.137  27.467  0.1688
   1425238    382255  50.028 148.126  25.515  0.1478
   1425238    398711  50.028 130.807  25.424  0.1636
   1425238    417776  50.028 126.697  30.030  0.2047
   1425238    425956  50.028 154.716  25.676  0.1434
   1425238    437878  50.028 148.126  25.659  0.1488
   1425238    469376  50.028 138.457  27.718  0.1724
   1425238    469567  50.028 133.627  27.444  0.1757
   1425238    469568  50.028 136.407  26.165  0.1633
   1425238    469589  50.028 132.577  27.521  0.1775
   1425238    472442  50.028 131.527  27.831  0.1810
   1425238    472443  50.028 130.827  27.776  0.1814
   1425238    487346  50.028 133.027  27.474  0.1766
   1425238    495573  50.028 136.107  26.094  0.1630
   1425238    513027  50.028 131.957  28.754  0.1877
   1425238    513875  50.028 140.247  26.390  0.1610
   1425238    515919  50.028 125.177  28.273  0.1924
   1425238    526450  50.028 130.677  29.511  0.1952
   1425238    558663  50.028 131.597  27.215  0.1762
   1425238    605540  50.028 147.066  28.713  0.1705
   1425238       707  50.028 134.027  28.280  0.1815
   1425238     78439  50.028 129.647  30.081  0.2011
   1425238     81491  50.028 129.427  30.271  0.2029
   1425238     94417  50.028 140.797  24.537  0.1476
   1425238   1089830  50.028 164.506  27.979  0.1500
   1425238   1092571  50.028 166.736  24.826  0.1293
   1425238   1172206  50.028 125.117  30.694  0.2125
   1425238   1173017  50.028 129.817  28.960  0.1919
   1425238   1204059  50.028 164.506  26.218  0.1392
   1425238   1241548  50.028 141.757  26.381  0.1595
   1425238   1241825  50.028 140.867  26.419  0.1606
   1425238   1289328  50.028 136.747  26.964  0.1687
   1425238      1423  50.028 139.296  30.051  0.1887
   1425238   1632210  50.028 133.047  25.884  0.1647
   1425238   1632218  50.028 133.277  28.176  0.1816
   1425238   1795909  50.028 146.166  30.228  0.1821
   1425238   1795913  50.028 146.166  30.920  0.1871
   1425238   1796060  50.028 146.166  28.363  0.1690
   1425238   1796061  50.028 146.166  30.469  0.1839
   1425238   1796063  50.028 145.906  30.502  0.1844
   1425238   1910296  50.028 141.367  27.347  0.1667
   1425238   1923117  50.028 150.337  23.608  0.1336
   1425238   1923118  50.028 150.337  23.065  0.1301
   1425238   2012273  50.028 135.947  30.162  0.1936
   1425238   2017104  50.028 143.266  25.796  0.1540
   1425238   2017110  50.028 143.667  26.070  0.1555
   1425238    205492  50.028 137.277  29.251  0.1851
   1425238    205741  50.028 138.787  28.225  0.1758
   1425238    205760  50.028 135.247  33.389  0.2198
   1425238    209240  50.028 160.126  25.616  0.1388
   1425238    210273  50.028 136.667  27.291  0.1712
   1425238    210630  50.028 155.876  25.687  0.1425
   1425238   2112294  50.028 133.657  27.963  0.1796
   1425238    220704  50.028 137.147  25.361  0.1567
   1425238    220755  50.028 127.277  27.618  0.1845
   1425238    251834  50.028 137.147  25.993  0.1613
   1425238    296419  50.028 133.057  27.947  0.1801
   1425238   3085125  50.028 139.486  23.728  0.1431
   1425238   3286736  50.028 135.167  26.768  0.1690
   1425238   3326630  50.028 150.916  28.763  0.1670
   1425238   3326784  50.028 150.916  28.717  0.1667
   1425238   3359755  50.028 148.937  26.743  0.1553
   1425238   3359758  50.028 147.467  25.470  0.1481
   1425238   3394040  50.028 148.937  26.682  0.1549
   1425238   3394047  50.028 148.937  26.955  0.1567
   1425238   3394048  50.028 148.457  26.353  0.1531
   1425238   3394213  50.028 149.157  25.783  0.1487
   1425238   3394214  50.028 149.417  25.612  0.1473
   1425238   3394215  50.028 149.807  25.194  0.1443
   1425238   3394216  50.028 149.157  25.069  0.1440
   1425238   3394217  50.028 149.417  24.930  0.1429
   1425238   3394226  50.028 150.027  26.144  0.1503
   1425238   3590469  50.028 129.577  23.905  0.1535
   1425238   3613446  50.028 150.916  27.414  0.1580
   1425238   3613449  50.028 144.196  28.562  0.1724
   1425238    378663  50.028 158.986  25.437  0.1386
   1425238    380388  50.028 155.876  25.846  0.1435
   1425238    393168  50.028 137.647  26.422  0.1639
   1425238    393169  50.028 131.567  29.560  0.1944
   1425238    398744  50.028 137.147  25.481  0.1576
   1425238    413279  50.028 158.986  25.637  0.1398
   1425238    415247  50.028 150.916  27.524  0.1587
   1425238    469995  50.028 139.567  26.343  0.1614
   1425238    470217  50.028 143.016  27.627  0.1670
   1425238    471399  50.028 135.837  27.754  0.1755
   1425238    471400  50.028 135.887  27.770  0.1756
   1425238    471414  50.028 135.067  27.662  0.1757
   1425238    473772  50.028 130.767  27.965  0.1830
   1425238    486737  50.028 136.567  27.125  0.1701
   1425238    497992  50.028 144.656  26.343  0.1565
   1425238    511279  50.028 136.887  25.966  0.1613
   1425238    513250  50.028 134.337  27.658  0.1765
   1425238    521566  50.028 139.286  30.444  0.1916
   1425238    605744  50.028 151.566  29.115  0.1688
   1425238     78806  50.028 133.657  29.778  0.1935
   1425238   1084877  50.028 145.926  28.195  0.1681
   1425238   1084879  50.028 141.576  30.993  0.1930
   1425238   1091150  50.028 168.656  26.055  0.1353
   1425238   1173142  50.028 133.917  29.091  0.1879
   1425238   1204061  50.028 168.656  26.052  0.1352
   1425238   1241736  50.028 145.137  27.538  0.1643
   1425238   1241913  50.028 145.137  26.812  0.1593
   1425238    152069  50.028 136.367  25.226  0.1565
   1425238   1632223  50.028 135.936  25.143  0.1563
   1425238     17157  50.028 135.846  26.094  0.1633
   1425238   1795901  50.028 146.526  27.069  0.1597
   1425238   1795902  50.028 146.526  28.718  0.1711
   1425238   1795915  50.028 149.896  28.820  0.1684
   1425238   1796068  50.028 154.156  29.719  0.1703
   1425238   1923126  50.028 155.486  22.973  0.1259
   1425238   2012301  50.028 139.646  29.315  0.1828
   1425238   2017107  50.028 148.516  26.784  0.1559
   1425238   2017108  50.028 148.516  26.858  0.1564
   1425238   2017111  50.028 148.956  25.248  0.1453
   1425238    202568  50.028 143.727  23.694  0.1393
   1425238    203700  50.028 149.856  23.911  0.1359
   1425238    204508  50.028 141.176  28.863  0.1778
   1425238   2047726  50.028 158.276  23.790  0.1289
   1425238    206308  50.028 142.327  23.733  0.1407
   1425238    209657  50.028 160.526  26.957  0.1468
   1425238    210365  50.028 160.646  26.926  0.1465
   1425238    218375  50.028 138.046  25.553  0.1572
   1425238   2203612  50.028 169.186  27.286  0.1422
   1425238    220705  50.028 141.807  25.698  0.1547
   1425238    221231  50.028 131.046  28.379  0.1859
   1425238    222013  50.028 151.506  27.430  0.1575
   1425238   2325212  50.028 134.536  24.349  0.1520
   1425238    239603  50.028 135.577  29.595  0.1897
   1425238   2414773  50.028 158.276  23.790  0.1289
   1425238    252430  50.028 140.596  27.096  0.1657
   1425238    253233  50.028 140.977  25.235  0.1522
   1425238    305660  50.028 132.307  27.635  0.1786
   1425238   3342774  50.028 153.556  28.662  0.1639
   1425238   3342775  50.028 153.556  28.662  0.1639
   1425238   3394225  50.028 153.757  26.193  0.1475
   1425238   3582311  50.028 171.206  25.433  0.1299
   1425238   3590466  50.028  85.597  31.426  0.3016
   1425238   3590470  50.028 134.536  24.843  0.1555
   1425238   3608384  50.028 149.656  26.850  0.1554
   1425238    380682  50.028 142.327  26.187  0.1576
   1425238    384658  50.028 131.046  30.075  0.1992
   1425238    394236  50.028 136.087  29.596  0.1891
   1425238    398619  50.028 140.977  27.117  0.1655
   1425238    470582  50.028 139.686  27.100  0.1666
   1425238    471219  50.028 138.227  27.498  0.1711
   1425238    471220  50.028 138.227  27.524  0.1712
   1425238    511625  50.028 143.516  26.872  0.1612
   1425238    597032  50.028 154.676  28.570  0.1622
   1425238   1089103  50.028 174.876  27.972  0.1420
   1425238   1089104  50.028 174.876  26.479  0.1334
   1425238   1089483  50.028 174.876  30.446  0.1566
   1425238   1092550  50.028 174.546  25.898  0.1304
   1425238   1092573  50.028 174.876  24.625  0.1230
   1425238   1092860  50.028 174.876  26.844  0.1355
   1425238   1234898  50.028 138.596  30.618  0.1938
   1425238   1241641  50.028 149.506  25.417  0.1460
   1425238   1241912  50.028 148.866  26.698  0.1550
   1425238   1643789  50.028 156.506  23.570  0.1288
   1425238   1795916  50.028 153.306  28.604  0.1637
   1425238   1796065  50.028 158.336  29.731  0.1664
   1425238   1796066  50.028 158.336  30.265  0.1699
   1425238   1796067  50.028 158.336  30.211  0.1696
   1425238   1796069  50.028 159.136  29.562  0.1646
   1425238   1796070  50.028 159.136  29.560  0.1646
   1425238   1796071  50.028 159.136  29.559  0.1646
   1425238   1910286  50.028 146.526  27.542  0.1630
   1425238   1923119  50.028 155.776  26.247  0.1462
   1425238    201192  50.028 155.346  24.466  0.1352
   1425238    205493  50.028 151.046  28.517  0.1653
   1425238    206314  50.028 147.206  27.093  0.1592
   1425238    206983  50.028 150.826  23.934  0.1353
   1425238    208473  50.028 147.206  26.948  0.1582
   1425238    220757  50.028 134.496  30.222  0.1959
   1425238    220807  50.028 133.536  29.619  0.1924
   1425238    221979  50.028 139.166  26.431  0.1624
   1425238    239598  50.028 145.436  27.174  0.1615
   1425238    239601  50.028 146.816  27.055  0.1593
   1425238    239605  50.028 139.616  28.337  0.1757
   1425238    252429  50.028 144.566  25.058  0.1478
   1425238    253439  50.028 144.946  25.081  0.1476
   1425238    253878  50.028 143.876  26.130  0.1557
   1425238   3326792  50.028 158.656  28.811  0.1602
   1425238   3326795  50.028 158.876  28.859  0.1603
   1425238   3609754  50.028 154.686  26.708  0.1500
   1425238    380684  50.028 150.416  23.448  0.1325
   1425238    385738  50.028 144.426  25.595  0.1516
   1425238    392350  50.028 140.346  28.087  0.1731
   1425238    392770  50.028 146.306  26.985  0.1593
   1425238    398618  50.028 144.946  25.310  0.1492
   1425238    436953  50.028 147.206  26.550  0.1556
   1425238    442290  50.028 144.946  25.084  0.1476
   1425238     45816  50.028 151.906  30.031  0.1747
   1425238    470581  50.028 142.066  27.467  0.1668
   1425238    472261  50.028 142.616  27.333  0.1653
   1425238    497575  50.028 141.556  29.232  0.1801
   1425238    524467  50.028 145.806  27.747  0.1651
   1425238   1241640  50.028 152.346  27.219  0.1554
   1425238   1241737  50.028 152.346  27.116  0.1547
   1425238   1241824  50.028 153.096  26.529  0.1502
   1425238   1795903  50.028 155.326  30.227  0.1726
   1425238   1910300  50.028 159.136  27.151  0.1492
   1425238   1910301  50.028 163.736  27.740  0.1491
   1425238   1923106  50.028 155.826  26.668  0.1488
   1425238    204573  50.028 162.206  24.364  0.1297
   1425238    205447  50.028 145.836  25.460  0.1494
   1425238    218087  50.028 142.676  27.893  0.1692
   1425238    218609  50.028 145.466  27.678  0.1649
   1425238   2204934  50.028 182.216  24.507  0.1180
   1425238   2204935  50.028 182.676  25.925  0.1254
   1425238   2204936  50.028 182.676  25.925  0.1254
   1425238   2204937  50.028 182.676  25.925  0.1254
   1425238   2204938  50.028 182.676  25.925  0.1254
   1425238   2204939  50.028 182.676  24.784  0.1192
   1425238   2204940  50.028 182.676  25.772  0.1245
   1425238    221077  50.028 153.086  25.440  0.1432
   1425238    221178  50.028 137.806  28.242  0.1770
   1425238    221299  50.028 153.086  25.155  0.1413
   1425238    221703  50.028 142.166  29.001  0.1777
   1425238    222012  50.028 142.276  27.907  0.1698
   1425238    222072  50.028 153.086  26.375  0.1492
   1425238    244347  50.028 153.736  29.245  0.1676
   1425238    252201  50.028 146.856  27.149  0.1600
   1425238   3085124  50.028 154.496  24.377  0.1353
   1425238   3609749  50.028 158.666  27.645  0.1527
   1425238   3609752  50.028 158.856  27.968  0.1546
   1425238   3609759  50.028 158.666  27.204  0.1499
   1425238    368416  50.028 158.296  27.257  0.1505
   1425238    377084  50.028 151.106  26.885  0.1543
   1425238    377091  50.028 156.446  23.302  0.1272
   1425238    379010  50.028 164.346  26.703  0.1423
   1425238    381335  50.028 154.516  27.677  0.1565
   1425238    381965  50.028 161.796  23.892  0.1271
   1425238    386839  50.028 159.436  27.530  0.1513
   1425238    391487  50.028 144.016  32.399  0.2004
   1425238    470798  50.028 149.476  28.193  0.1646
   1425238       914  50.028 143.826  26.315  0.1571
   1425238   1241998  50.028 156.326  27.671  0.1549
   1425238   1242081  50.028 158.986  26.639  0.1461
   1425238   1242436  50.028 160.046  26.358  0.1435
   1425238   1795904  50.028 159.096  30.145  0.1684
   1425238   1796064  50.028 164.536  29.451  0.1591
   1425238   1796073  50.028 171.136  27.358  0.1412
   1425238   1796077  50.028 171.136  27.559  0.1423
   1425238   1796078  50.028 171.136  27.508  0.1420
   1425238   1910294  50.028 148.976  27.383  0.1596
   1425238   1910307  50.028 163.646  25.473  0.1354
   1425238   1910308  50.028 167.286  25.941  0.1356
   1425238   1910309  50.028 167.286  25.570  0.1334
   1425238   1910312  50.028 167.286  25.509  0.1330
   1425238   1923107  50.028 160.836  26.516  0.1438
   1425238   1923108  50.028 160.466  26.514  0.1441
   1425238   1923109  50.028 160.466  26.511  0.1441
   1425238   1923121  50.028 167.966  25.094  0.1301
   1425238   1923122  50.028 168.456  25.087  0.1297
   1425238    199015  50.028 160.216  30.404  0.1691
   1425238   2017112  50.028 159.566  26.885  0.1471
   1425238     20240  50.028 148.466  25.812  0.1495
   1425238    207794  50.028 167.906  23.747  0.1223
   1425238   2112296  50.028 153.446  30.509  0.1764
   1425238    219106  50.028 149.296  27.905  0.1628
   1425238    256755  50.028 148.506  32.249  0.1939
   1425238    298858  50.028 158.526  25.462  0.1391
   1425238   3085128  50.028 158.526  24.410  0.1326
   1425238   3326793  50.028 166.616  27.768  0.1470
   1425238   3608387  50.028 164.036  27.496  0.1474
   1425238   3609755  50.028 164.096  27.890  0.1498
   1425238    374438  50.028 157.216  25.001  0.1372
   1425238    375222  50.028 158.126  24.995  0.1365
   1425238    382848  50.028 154.686  22.925  0.1261
   1425238    383762  50.028 160.216  30.404  0.1691
   1425238    431732  50.028 158.526  25.218  0.1376
   1425238    521193  50.028 155.646  27.369  0.1535
   1425238    597033  50.028 169.116  28.068  0.1469
   1425238     61191  50.028 149.606  28.758  0.1683
   1425238   1242167  50.028 163.076  26.692  0.1432
   1425238   1242345  50.028 162.136  26.780  0.1445
   1425238   1242533  50.028 163.906  26.360  0.1405
   1425238   1795905  50.028 165.406  30.065  0.1622
   1425238   1796074  50.028 175.336  27.201  0.1373
   1425238   1796075  50.028 175.156  27.201  0.1374
   1425238   1909649  50.028 168.036  25.315  0.1313
   1425238   1910310  50.028 171.366  25.441  0.1298
   1425238   1910311  50.028 171.366  26.442  0.1356
   1425238   1910314  50.028 171.736  26.525  0.1359
   1425238   1910315  50.028 171.136  25.048  0.1277
   1425238   1910321  50.028 171.136  26.006  0.1333
   1425238   1910322  50.028 171.136  25.787  0.1320
   1425238   1923110  50.028 165.356  26.362  0.1395
   1425238   1923111  50.028 164.906  26.349  0.1397
   1425238   2017113  50.028 162.636  26.654  0.1433
   1425238   2112295  50.028 157.676  30.302  0.1708
   1425238    218074  50.028 149.196  28.161  0.1646
   1425238    218735  50.028 149.726  28.274  0.1649
   1425238   3590467  50.028  97.837  30.787  0.2630
   1425238   3590468  50.028  97.837  30.780  0.2629
   1425238    374637  50.028 148.126  29.309  0.1736
   1425238    379152  50.028 163.966  23.344  0.1224
   1425238    383743  50.028 159.776  23.120  0.1238
   1425238   1242257  50.028 166.806  26.617  0.1399
   1425238   1242623  50.028 167.796  26.345  0.1376
   1425238   1242717  50.028 167.796  26.040  0.1358
   1425238    174304  50.028 177.316  26.816  0.1337
   1425238   1910313  50.028 176.306  25.639  0.1278
   1425238   1910319  50.028 175.336  24.894  0.1242
   1425238   1910545  50.028 175.156  26.083  0.1310
   1425238   1910546  50.028 175.336  25.976  0.1303
   1425238    218038  50.028 157.986  27.620  0.1531
   1425238    218528  50.028 153.656  28.794  0.1646
   1425238    218639  50.028 164.976  25.990  0.1375
   1425238    218682  50.028 158.956  27.672  0.1526
   1425238    219330  50.028 164.976  24.983  0.1315
   1425238    220654  50.028 153.656  27.226  0.1543
   1425238    221905  50.028 156.496  27.925  0.1564
   1425238    221956  50.028 157.356  27.586  0.1534
   1425238    227134  50.028 153.096  24.851  0.1394
   1425238    296979  50.028 166.166  25.583  0.1342
   1425238    379834  50.028 160.576  25.381  0.1370
   1425238    381555  50.028 175.406  24.204  0.1203
   1425238    384880  50.028 164.276  24.066  0.1265
   1425238    172854  50.028 182.616  26.754  0.1299
   1425238    174457  50.028 186.945  27.827  0.1331
   1425238   1795906  50.028 177.846  28.893  0.1452
   1425238   1910303  50.028 175.366  28.462  0.1445
   1425238   1910320  50.028 179.576  24.728  0.1207
   1425238    205993  50.028 163.676  26.248  0.1400
   1425238    218127  50.028 157.196  27.135  0.1507
   1425238    218315  50.028 161.186  27.777  0.1514
   1425238    220803  50.028 170.016  25.830  0.1330
   1425238    221921  50.028 157.196  28.634  0.1603
   1425238    297344  50.028 174.046  24.123  0.1206
   1425238   3085127  50.028 168.366  24.095  0.1240
   1425238   3085129  50.028 168.366  24.234  0.1248
   1425238   3325957  50.028 125.327  22.118  0.1443
   1425238    359486  50.028 178.446  26.192  0.1295
   1425238    359808  50.028 179.666  26.194  0.1287
   1425238   3608385  50.028 174.306  27.679  0.1407
   1425238    368895  50.028 178.446  25.876  0.1277
   1425238    381390  50.028 174.046  23.932  0.1196
   1425238    426714  50.028 169.606  26.601  0.1378
   1425238    436753  50.028 164.836  25.072  0.1321
   1425238   1795907  50.028 182.276  28.739  0.1412
   1425238   1910302  50.028 178.686  28.438  0.1420
   1425238   1910304  50.028 180.836  28.039  0.1382
   1425238    202439  50.028 184.576  23.071  0.1091
   1425238    221445  50.028 174.646  26.052  0.1312
   1425238    221746  50.028 163.416  27.940  0.1506
   1425238    221756  50.028 161.236  28.485  0.1558
   1425238    374836  50.028 189.886  22.541  0.1037
   1425238     65219  50.028 173.686  25.685  0.1297
   1425238   1910306  50.028 186.896  28.198  0.1351
   1425238   1910316  50.028 187.246  25.157  0.1186
   1425238   1910317  50.028 186.396  24.831  0.1174
   1425238   1910318  50.028 185.886  24.737  0.1171
   1425238   1923128  50.028 181.016  26.639  0.1303
   1425238   1923130  50.028 181.376  26.606  0.1299
   1425238    202775  50.028 177.396  22.578  0.1102
   1425238    202884  50.028 190.806  23.474  0.1080
   1425238    218321  50.028 179.256  24.780  0.1212
   1425238    220963  50.028 179.256  24.519  0.1197
   1425238    221237  50.028 179.256  24.526  0.1198
   1425238    221238  50.028 179.256  24.958  0.1221
   1425238    221444  50.028 179.256  25.385  0.1245
   1425238    221684  50.028 175.866  24.412  0.1212
   1425238   3085126  50.028 175.016  24.016  0.1195
   1425238   3085132  50.028 177.086  24.294  0.1198
   1425238   3085133  50.028 175.326  24.012  0.1193
   1425238    367107  50.028 188.696  25.552  0.1199
   1425238    367169  50.028 190.095  26.516  0.1241
   1425238    367246  50.028 194.425  27.519  0.1269
   1425238    376911  50.028 168.196  27.826  0.1461
   1425238    379224  50.028 190.806  23.453  0.1079
   1425238    381362  50.028 189.396  22.900  0.1058
   1425238   1910305  50.028 190.766  26.103  0.1216
   1425238   1923127  50.028 187.945  27.116  0.1286
   1425238   1923129  50.028 184.465  27.377  0.1322
   1425238    296397  50.028 184.456  23.155  0.1096
   1425238   3085131  50.028 185.876  24.025  0.1134
   1425238    366868  50.028 198.435  27.898  0.1265
   1425238    367106  50.028 192.416  25.359  0.1168
   1425238    367700  50.028 197.745  27.958  0.1272
   1425238    374307  50.028 181.966  24.211  0.1165
   1425238    375638  50.028 184.296  24.359  0.1160
   1425238    380408  50.028 185.465  26.368  0.1261
   1425238    382331  50.028 195.686  24.062  0.1086
   1425238    382720  50.028 182.786  22.841  0.1088
   1425238    172090  50.028 202.745  28.153  0.1253
   1425238    172806  50.028 198.415  27.159  0.1227
   1425238    174214  50.028 198.615  26.776  0.1207
   1425238    175845  50.028 196.316  25.206  0.1140
   1425238   1910547  50.028 196.145  25.994  0.1181
   1425238   1923132  50.028 192.705  27.153  0.1260
   1425238    203961  50.028 196.015  24.149  0.1088
   1425238    303345  50.028 185.275  25.913  0.1238
   1425238   3085130  50.028 182.805  24.963  0.1201
   1425238   3590494  50.028 143.376  24.284  0.1436
   1425238   3590495  50.028 142.736  24.209  0.1436
   1425238   3590497  50.028 142.736  24.049  0.1425
   1425238   3590498  50.028 142.396  24.185  0.1438
   1425238   3590500  50.028 142.396  25.811  0.1549
   1425238   3590501  50.028 142.396  24.037  0.1427
   1425238    366871  50.028 202.745  28.153  0.1253
   1425238    368204  50.028 197.235  27.222  0.1237
   1425238    375419  50.028 189.546  24.597  0.1144
   1425238    375639  50.028 189.546  24.609  0.1145
   1425238    434381  50.028 185.835  25.958  0.1237
   1425238    176426  50.028 201.555  26.502  0.1177
   1425238    176459  50.028 208.135  27.411  0.1188
   1425238    176571  50.028 208.135  27.411  0.1188
   1425238    177033  50.028 203.805  26.349  0.1158
   1425238   1923131  50.028 196.245  27.149  0.1239
   1425238    222078  50.028 192.325  24.144  0.1106
   1425238    366328  50.028 205.885  28.206  0.1239
   1425238    380651  50.028 200.835  24.004  0.1058
   1425238    383048  50.028 202.245  24.480  0.1075
   1425238    172296  50.028 208.305  25.639  0.1102
   1425238    174004  50.028 212.635  26.711  0.1132
   1425238    176933  50.028 208.905  27.469  0.1187
   1425238   3590496  50.028 149.956  26.272  0.1512
   1425238   3590499  50.028 149.416  26.172  0.1510
   1425238    381984  50.028 206.795  24.335  0.1047
   1425238   1761519  50.028 197.295  25.133  0.1131
   1425238   1761520  50.028 201.045  25.069  0.1109
   1425238   1761523  50.028 202.385  25.984  0.1148
   1425238    368329  50.028 218.845  23.803  0.0971
   1425238   1761518  50.028 212.335  25.562  0.1079
   1425238   1761525  50.028 221.895  24.300  0.0981
   1425238   1761531  50.028 210.265  25.700  0.1095
   1425238   1761521  50.028 211.435  25.491  0.1080
   1425238   1761530  50.028 216.305  25.408  0.1055
   1425238   1761532  50.028 213.055  26.622  0.1126
   1425238   1761522  50.028 213.805  25.769  0.1082
   1425238   1761524  50.028 229.064  24.048  0.0943
   1425238   1761533  50.028 216.044  27.283  0.1143
   1425238   1761536  50.028 216.924  26.444  0.1100
   1425238   1761534  50.028 220.914  27.704  0.1139
   1425238   1761535  50.028 224.254  25.283  0.1015
   1425238   1761674  50.028 230.724  25.720  0.1009
   1425238   1761673  50.028 237.444  23.733  0.0900
   1425238    390300  50.028 229.734  21.896  0.0849
   1425238   1761526  50.028 243.524  23.481  0.0869
   1425238    390301  50.028 228.184  24.860  0.0981
   1425238   1761528  50.028 250.954  23.722  0.0856
   1425238    375513  50.028 246.374  21.482  0.0781
   1425238   1761529  50.028 268.663  23.070  0.0780
   1425238    375516  50.028 248.844  25.009  0.0913
   1425238    375021  50.028 265.483  24.385  0.0838
   1425238    375019  50.028 295.893  21.266  0.0655
   1425238    227169  50.028 298.803  21.656  0.0662
   1425238    390302  50.028 301.763  22.264  0.0676
   1425238    226743  50.028 304.783  22.861  0.0689
   1425238    227000  50.028 307.823  23.275  0.0696
   1425238    415005  50.028 310.712  23.483  0.0696
   1425238    226704  50.028 319.652  23.294  0.0672
     22511     23981  65.978  65.978  65.364  0.9815
     22511    250403  65.978  61.178  42.770  0.5068
     22511   3590460  65.978  50.248  32.438  0.3871
     22511    280658  65.978  65.978  62.408  0.8973
     22511    445794  65.978  66.968  40.334  0.4355
     22511    451460  65.978  62.218  36.044  0.3911
     22511    469809  65.978  66.968  39.944  0.4295
     22511   1086032  65.978  71.118  43.467  0.4643
     22511   1643368  65.978  72.268  39.891  0.4056
     22511   1667967  65.978  76.608  40.578  0.3978
     22511    407815  65.978  63.608  36.767  0.3961
     22511    453996  65.978  65.938  37.370  0.3953
     22511    469811  65.978  71.068  41.021  0.4272
     22511    506789  65.978  71.738  41.367  0.4293
     22511    559147  65.978  77.638  50.591  0.5438
     22511    608151  65.978  79.648  42.625  0.4138
     22511   1086033  65.978  75.198  43.656  0.4477
     22511   1630579  65.978  66.318  35.676  0.3692
     22511   1915540  65.978  74.468  41.140  0.4143
     22511   2376795  65.978  72.958  36.440  0.3555
     22511   2376796  65.978  72.688  36.887  0.3624
     22511   2376800  65.978  72.688  34.138  0.3266
     22511   2376802  65.978  72.688  33.639  0.3203
     22511    256818  65.978  67.458  36.592  0.3778
     22511   3093979  65.978  59.558  36.005  0.4021
     22511    402057  65.978  67.598  36.801  0.3803
     22511    465515  65.978  70.018  41.729  0.4427
     22511    469810  65.978  74.648  42.263  0.4297
     22511       657  65.978  66.278  35.713  0.3699
     22511   1083617  65.978  89.298  40.321  0.3508
     22511   1085581  65.978  89.298  39.650  0.3429
     22511   1085824  65.978  89.298  40.644  0.3546
     22511   1313991  65.978  70.828  35.378  0.3488
     22511   2376793  65.978  79.878  38.088  0.3534
     22511   2376794  65.978  79.578  39.118  0.3675
     22511   2376797  65.978  81.698  42.189  0.3999
     22511   2376799  65.978  76.998  33.873  0.3105
     22511   2376801  65.978  81.698  39.536  0.3656
     22511   2376804  65.978  79.578  38.017  0.3535
     22511   2376805  65.978  76.878  34.958  0.3240
     22511    258063  65.978  71.448  37.788  0.3793
     22511   3093953  65.978  62.028  34.734  0.3724
     22511   3590459  65.978  62.848  34.621  0.3675
     22511     38380  65.978  77.588  34.223  0.3130
     22511    404258  65.978  71.468  36.787  0.3655
     22511    443090  65.978  74.868  41.813  0.4222
     22511    444985  65.978  73.718  39.261  0.3909
     22511    492909  65.978  75.728  40.966  0.4066
     22511    521805  65.978  76.758  34.389  0.3174
     22511    577497  65.978  80.258  44.634  0.4393
     22511        72  65.978  76.438  37.362  0.3557
     22511       809  65.978  88.518  40.241  0.3522
     22511   1086034  65.978  85.528  44.847  0.4205
     22511   1090197  65.978  78.768  37.257  0.3466
     22511   1090198  65.978  78.768  37.954  0.3554
     22511   1091782  65.978  85.598  37.356  0.3270
     22511   1092118  65.978  85.598  37.094  0.3240
     22511   1092598  65.978  85.598  40.724  0.3674
     22511   1092767  65.978  79.998  35.350  0.3195
     22511   1093044  65.978  85.628  39.391  0.3510
     22511   1093058  65.978  85.598  39.767  0.3557
     22511   1093607  65.978  79.998  37.174  0.3417
     22511   1095031  65.978  79.528  40.310  0.3832
     22511   1095198  65.978  85.048  42.450  0.3910
     22511   1095199  65.978  85.048  42.857  0.3962
     22511   1209070  65.978  98.898  40.672  0.3275
     22511   1233300  65.978  82.158  35.262  0.3124
     22511   1643361  65.978  76.328  36.927  0.3504
     22511   1644470  65.978  97.098  41.048  0.3364
     22511   1822688  65.978  74.578  41.493  0.4188
     22511   1822689  65.978  74.578  41.625  0.4208
     22511   1822690  65.978  74.578  42.554  0.4342
     22511   1822849  65.978  78.858  42.039  0.4090
     22511   1822851  65.978  74.578  41.825  0.4236
     22511   1822852  65.978  74.578  42.401  0.4320
     22511   1822853  65.978  74.578  43.901  0.4542
     22511   1938867  65.978  75.438  36.630  0.3496
     22511   2376806  65.978  88.638  42.598  0.3803
     22511    247733  65.978  84.648  45.023  0.4263
     22511    258271  65.978  75.618  39.214  0.3830
     22511    295559  65.978  89.638  38.446  0.3281
     22511   3093959  65.978  65.888  36.474  0.3824
     22511   3093969  65.978  65.888  36.430  0.3817
     22511   3093986  65.978  65.888  36.442  0.3819
     22511   3590455  65.978  70.648  36.521  0.3648
     22511    401819  65.978  75.618  39.207  0.3829
     22511     42557  65.978  89.638  38.638  0.3303
     22511    506548  65.978  77.208  38.448  0.3671
     22511    507727  65.978  98.658  46.590  0.3947
     22511       511  65.978  73.458  39.029  0.3887
     22511    559251  65.978  78.768  37.858  0.3542
     22511    566576  65.978  85.268  40.552  0.3663
     22511    567943  65.978  85.268  40.943  0.3712
     22511    567944  65.978  78.928  42.359  0.4131
     22511       597  65.978  78.788  38.771  0.3658
     22511       629  65.978  80.288  33.449  0.2965
     22511        71  65.978  80.668  37.419  0.3426
     22511   1085325  65.978  87.438  43.415  0.3947
     22511   1088882  65.978  82.988  37.928  0.3416
     22511   1088898  65.978  83.278  38.002  0.3416
     22511   1088899  65.978  82.788  38.047  0.3436
     22511   1090432  65.978  83.948  36.550  0.3224
     22511   1090433  65.978  89.628  39.886  0.3447
     22511   1090527  65.978  89.908  42.785  0.3783
     22511   1090528  65.978  89.908  40.579  0.3519
     22511   1091776  65.978  83.948  36.204  0.3184
     22511   1091777  65.978  89.628  38.733  0.3314
     22511   1091790  65.978  83.948  36.102  0.3172
     22511   1092259  65.978  83.018  39.898  0.3657
     22511   1092599  65.978  89.858  40.891  0.3557
     22511   1092600  65.978  83.018  37.791  0.3398
     22511   1092649  65.978  83.018  40.162  0.3690
     22511   1092652  65.978  83.018  39.084  0.3556
     22511   1092662  65.978  83.018  39.328  0.3586
     22511   1098125  65.978  87.628  41.366  0.3686
     22511      1123  65.978  79.108  41.278  0.3976
     22511   1209124  65.978 103.228  40.628  0.3160
     22511   1209126  65.978 103.598  41.443  0.3234
     22511   1271273  65.978  79.888  38.397  0.3573
     22511   1464333  65.978  79.928  43.814  0.4292
     22511   1822850  65.978  78.858  42.495  0.4152
     22511   1822854  65.978  78.328  44.575  0.4469
     22511   1822855  65.978  78.328  42.078  0.4116
     22511   1822856  65.978  78.328  42.776  0.4213
     22511   1822857  65.978  78.328  43.348  0.4294
     22511   1935574  65.978  87.908  35.991  0.3053
     22511   2011946  65.978  80.158  36.641  0.3346
     22511   2011947  65.978  80.158  34.441  0.3083
     22511   2011950  65.978  80.158  35.987  0.3267
     22511   2011952  65.978  80.158  36.320  0.3307
     22511   2012014  65.978  80.158  36.726  0.3357
     22511   2012017  65.978  80.158  36.239  0.3297
     22511   2012027  65.978  80.588  35.814  0.3234
     22511   2012028  65.978  80.158  36.254  0.3299
     22511   2012029  65.978  80.158  35.218  0.3175
     22511   2012040  65.978  80.158  36.506  0.3330
     22511   2012041  65.978  80.158  35.476  0.3206
     22511   2376789  65.978  87.908  39.403  0.3442
     22511   2376790  65.978  87.598  40.589  0.3592
     22511   2376803  65.978  87.598  40.522  0.3584
     22511   3093976  65.978  68.918  36.164  0.3663
     22511   3093982  65.978  68.918  34.597  0.3449
     22511   3140084  65.978  71.728  36.147  0.3559
     22511   3590461  65.978  68.578  31.488  0.3055
     22511    401877  65.978  79.528  38.981  0.3659
     22511    404317  65.978  79.278  39.555  0.3742
     22511    404754  65.978  79.278  39.566  0.3744
     22511        41  65.978  78.138  36.589  0.3403
     22511     43697  65.978  94.428  40.238  0.3349
     22511     43819  65.978  94.018  40.179  0.3353
     22511    497054  65.978 106.188  44.449  0.3480
     22511    497877  65.978 105.838  45.157  0.3565
     22511       516  65.978  89.878  37.605  0.3180
     22511    556506  65.978  89.628  41.092  0.3588
     22511    559246  65.978 124.447  43.276  0.2941
     22511    564144  65.978  89.628  39.410  0.3392
     22511    565547  65.978  88.278  38.508  0.3327
     22511    565638  65.978  83.238  42.207  0.3944
     22511    567288  65.978  82.768  42.585  0.4011
     22511    568350  65.978  83.858  38.710  0.3483
     22511    577283  65.978  88.848  44.512  0.4035
     22511       715  65.978  89.398  35.029  0.2911
     22511        76  65.978  77.428  36.724  0.3442
     22511   1082315  65.978 110.097  38.990  0.2844
     22511   1082466  65.978 109.117  38.528  0.2821
     22511   1083301  65.978 104.827  39.311  0.2990
     22511   1083302  65.978 104.827  39.273  0.2986
     22511   1083303  65.978 109.117  39.096  0.2875
     22511   1083304  65.978 109.117  39.130  0.2878
     22511   1083587  65.978 109.117  38.444  0.2813
     22511   1083615  65.978 109.237  39.231  0.2885
     22511   1084021  65.978 104.827  38.743  0.2934
     22511   1084022  65.978 104.827  38.700  0.2929
     22511   1084581  65.978  97.777  43.159  0.3579
     22511   1084582  65.978  97.457  43.018  0.3572
     22511   1085089  65.978 104.827  39.534  0.3012
     22511   1085090  65.978 104.827  39.506  0.3009
     22511   1085091  65.978 109.117  39.333  0.2897
     22511   1085326  65.978  93.408  43.411  0.3743
     22511   1085572  65.978  93.408  43.238  0.3723
     22511   1085591  65.978  93.408  43.452  0.3748
     22511   1085599  65.978 110.097  37.843  0.2738
     22511   1085778  65.978 110.097  39.369  0.2880
     22511   1085779  65.978 109.237  39.444  0.2905
     22511   1085805  65.978 104.827  37.958  0.2857
     22511   1085806  65.978 104.827  37.912  0.2853
     22511   1085829  65.978  93.408  43.332  0.3734
     22511   1086480  65.978 109.117  39.347  0.2899
     22511   1086505  65.978 110.097  38.431  0.2792
     22511   1086506  65.978 109.237  38.521  0.2818
     22511   1086521  65.978  93.408  43.319  0.3732
     22511   1086523  65.978 109.117  37.714  0.2745
     22511   1086524  65.978 109.117  37.771  0.2750
     22511   1088900  65.978  87.178  38.781  0.3391
     22511   1091775  65.978  96.408  42.595  0.3556
     22511   1091791  65.978  88.248  36.610  0.3113
     22511   1091793  65.978  88.248  37.991  0.3268
     22511   1092126  65.978  94.378  39.397  0.3257
     22511   1092258  65.978  86.758  38.491  0.3369
     22511   1092377  65.978  94.378  41.882  0.3535
     22511   1092494  65.978  94.378  41.598  0.3503
     22511   1092495  65.978  93.728  41.788  0.3544
     22511   1092496  65.978  88.008  36.295  0.3084
     22511   1092663  65.978  93.958  40.977  0.3445
     22511   1092765  65.978  94.378  39.938  0.3317
     22511   1092766  65.978  94.378  40.190  0.3345
     22511   1092813  65.978  94.378  38.854  0.3198
     22511   1093623  65.978  93.688  40.891  0.3443
     22511   1094511  65.978  91.548  40.397  0.3449
     22511   1094512  65.978  91.778  39.143  0.3300
     22511   1095200  65.978  97.158  42.456  0.3518
     22511   1095201  65.978  97.158  42.873  0.3565
     22511   1271274  65.978  83.758  38.457  0.3456
     22511   1271380  65.978  83.138  37.701  0.3384
     22511    148280  65.978  85.208  42.523  0.3913
     22511   1644605  65.978 105.627  42.019  0.3243
     22511   1644609  65.978 105.567  42.328  0.3276
     22511   1644611  65.978 105.627  40.890  0.3128
     22511   1935437  65.978  96.798  43.150  0.3607
     22511   2012023  65.978  85.008  36.798  0.3223
     22511   2012032  65.978  83.648  35.660  0.3129
     22511   2036415  65.978 108.347  39.904  0.2969
     22511    205912  65.978  86.738  40.788  0.3644
     22511   2325210  65.978  83.418  37.650  0.3369
     22511   2325211  65.978  83.418  41.920  0.3900
     22511   2375587  65.978  91.908  47.459  0.4298
     22511    240886  65.978  83.818  37.267  0.3312
     22511    257481  65.978  83.188  39.329  0.3581
     22511    258060  65.978  83.268  37.167  0.3316
     22511    260259  65.978  98.618  44.395  0.3693
     22511    272493  65.978  83.438  40.199  0.3681
     22511    296512  65.978  98.188  40.596  0.3285
     22511   3287926  65.978  94.508  33.952  0.2683
     22511   3590454  65.978  79.468  38.056  0.3544
     22511        42  65.978  93.518  37.823  0.3109
     22511    476312  65.978  93.268  42.505  0.3641
     22511    496852  65.978 110.377  45.065  0.3432
     22511    497878  65.978 110.377  45.081  0.3434
     22511    498048  65.978 110.297  45.047  0.3433
     22511    498729  65.978 110.737  45.065  0.3423
     22511    501295  65.978 102.138  35.668  0.2693
     22511    504699  65.978 110.297  45.061  0.3434
     22511    507898  65.978 110.297  48.590  0.3805
     22511    513367  65.978  93.848  40.080  0.3347
     22511    523585  65.978 110.737  45.044  0.3421
     22511    523760  65.978 110.297  44.569  0.3384
     22511    538137  65.978 135.247  43.754  0.2779
     22511    563998  65.978 101.007  42.467  0.3410
     22511    576821  65.978  94.518  42.906  0.3649
     22511    578346  65.978  91.368  44.051  0.3888
     22511    598270  65.978  74.748  36.268  0.3472
     22511   1082496  65.978  97.228  43.417  0.3625
     22511   1083406  65.978  97.228  43.295  0.3611
     22511   1083616  65.978 113.467  39.006  0.2777
     22511   1084314  65.978 101.947  43.063  0.3449
     22511   1084403  65.978  87.678  45.249  0.4174
     22511   1084560  65.978  97.228  43.237  0.3604
     22511   1085828  65.978  97.228  43.047  0.3583
     22511   1085964  65.978  97.228  43.156  0.3595
     22511   1086520  65.978  97.457  43.876  0.3670
     22511   1087089  65.978  95.608  42.523  0.3571
     22511   1090175  65.978  97.738  41.479  0.3393
     22511   1091069  65.978  98.438  40.048  0.3220
     22511   1091774  65.978 100.177  43.586  0.3556
     22511   1091792  65.978  91.988  37.270  0.3088
     22511   1092597  65.978  98.438  41.809  0.3410
     22511   1092650  65.978  91.468  40.616  0.3476
     22511   1092651  65.978  91.468  40.876  0.3507
     22511   1092812  65.978  91.618  36.864  0.3053
     22511   1093294  65.978  98.438  39.614  0.3174
     22511   1094549  65.978 101.238  44.693  0.3648
     22511   1095819  65.978 101.238  44.376  0.3613
     22511    146144  65.978  94.478  42.343  0.3585
     22511    148565  65.978  88.178  41.727  0.3711
     22511      1626  65.978  95.747  44.837  0.3836
     22511   1774835  65.978  87.658  37.527  0.3232
     22511   1822859  65.978  86.508  41.419  0.3729
     22511   1935438  65.978  93.218  39.582  0.3309
     22511   1950167  65.978 103.128  34.081  0.2524
     22511   1950171  65.978 100.718  35.965  0.2751
     22511   2012030  65.978  90.288  36.307  0.3027
     22511    240864  65.978  89.768  37.057  0.3122
     22511    240887  65.978  88.228  37.185  0.3178
     22511    273208  65.978  89.518  36.280  0.3043
     22511   3217125  65.978 101.207  48.502  0.4087
     22511   3590444  65.978  81.518  36.453  0.3283
     22511   3590457  65.978  86.868  43.374  0.3962
     22511   3590458  65.978  88.968  45.488  0.4156
     22511    394729  65.978  89.098  37.087  0.3143
     22511    395459  65.978  88.258  37.314  0.3191
     22511    402345  65.978  87.348  39.972  0.3526
     22511    413931  65.978  87.038  39.731  0.3507
     22511    476116  65.978  96.558  46.464  0.4003
     22511    478834  65.978  95.738  44.789  0.3830
     22511       490  65.978 104.437  45.293  0.3620
     22511    512665  65.978  92.378  37.208  0.3071
     22511    521097  65.978  83.258  38.532  0.3481
     22511    523245  65.978 114.527  44.902  0.3311
     22511       549  65.978  92.908  38.253  0.3171
     22511    557116  65.978 133.857  43.675  0.2797
     22511    585530  65.978  96.998  37.665  0.3006
     22511         8  65.978  97.888  41.283  0.3368
     22511   1082773  65.978  93.527  34.602  0.2770
     22511   1082781  65.978 101.207  43.288  0.3494
     22511   1083274  65.978 101.947  43.580  0.3505
     22511   1083407  65.978 101.207  43.821  0.3552
     22511   1083415  65.978  93.527  34.925  0.2803
     22511   1084559  65.978 101.947  43.298  0.3474
     22511   1084826  65.978 106.657  42.988  0.3316
     22511   1084827  65.978 102.047  43.383  0.3481
     22511   1085337  65.978 101.207  45.082  0.3692
     22511   1086315  65.978 101.037  43.694  0.3543
     22511   1090176  65.978 102.807  41.688  0.3280
     22511   1090526  65.978 102.807  43.615  0.3484
     22511   1094509  65.978  99.198  41.194  0.3323
     22511   1094510  65.978  97.507  40.842  0.3330
     22511   1162962  65.978  93.527  37.005  0.3021
     22511    145939  65.978  93.527  43.916  0.3799
     22511    146620  65.978  93.798  45.346  0.3963
     22511    147431  65.978  97.618  43.357  0.3606
     22511    150210  65.978  97.618  43.095  0.3576
     22511   1643574  65.978 101.767  43.955  0.3551
     22511   1644612  65.978 114.237  40.636  0.2911
     22511   1822858  65.978  93.738  40.784  0.3429
     22511   1822862  65.978  89.777  45.078  0.4073
     22511    189881  65.978 109.497  58.536  0.5006
     22511   2012037  65.978  92.128  35.283  0.2873
     22511   2012044  65.978  92.128  35.540  0.2900
     22511    202780  65.978 105.007  43.188  0.3379
     22511    210230  65.978  92.668  46.464  0.4142
     22511    238760  65.978  92.668  37.172  0.3060
     22511    240246  65.978  93.088  37.401  0.3074
     22511    240454  65.978  93.658  37.134  0.3031
     22511    240665  65.978  94.077  37.156  0.3023
     22511    240839  65.978  93.088  37.304  0.3064
     22511    240840  65.978  93.088  37.085  0.3040
     22511    240841  65.978  93.088  37.009  0.3032
     22511    240863  65.978  93.798  37.225  0.3037
     22511    240877  65.978  94.077  37.517  0.3062
     22511   3221637  65.978  94.588  46.236  0.4044
     22511    351231  65.978 100.927  43.776  0.3555
     22511   3582307  65.978 118.117  40.203  0.2794
     22511   3582308  65.978 118.117  39.700  0.2749
     22511   3590445  65.978  85.887  37.171  0.3241
     22511   3590456  65.978  92.018  45.359  0.4027
     22511   3683711  65.978  95.597  43.265  0.3657
     22511    380511  65.978  91.698  41.511  0.3573
     22511    394435  65.978  93.308  37.015  0.3027
     22511    403090  65.978  95.707  39.952  0.3282
     22511    438889  65.978  95.707  39.793  0.3265
     22511    442242  65.978 101.947  43.217  0.3465
     22511       479  65.978 100.118  39.851  0.3157
     22511    493781  65.978  97.868  43.514  0.3616
     22511    538877  65.978 143.667  44.290  0.2679
     22511        55  65.978  84.537  34.852  0.3013
     22511       728  65.978  98.787  38.292  0.3028
     22511   1082447  65.978 105.817  43.271  0.3367
     22511   1082489  65.978 104.757  43.516  0.3421
     22511   1084384  65.978 108.887  42.732  0.3234
     22511   1085800  65.978 104.757  43.708  0.3441
     22511   1090186  65.978 106.607  41.684  0.3184
     22511   1095202  65.978 108.057  44.007  0.3384
     22511   1095510  65.978 102.237  41.754  0.3302
     22511   1095678  65.978 102.237  43.817  0.3522
     22511   1098766  65.978 103.667  43.604  0.3459
     22511   1269956  65.978  92.597  38.002  0.3152
     22511   1270170  65.978  93.147  38.140  0.3152
     22511   1270268  65.978  93.147  39.119  0.3260
     22511   1271069  65.978  97.457  40.472  0.3291
     22511    149429  65.978  97.517  43.790  0.3658
     22511       172  65.978 115.697  44.973  0.3290
     22511    175586  65.978  99.057  44.668  0.3711
     22511   1770752  65.978  99.117  38.199  0.3010
     22511    177807  65.978  98.347  45.287  0.3804
     22511   1935436  65.978 102.897  43.901  0.3513
     22511   2012038  65.978  95.107  33.725  0.2648
     22511    203400  65.978  99.237  43.670  0.3593
     22511    207850  65.978  97.517  42.471  0.3509
     22511    209415  65.978  98.087  40.261  0.3252
     22511    210413  65.978  98.087  40.226  0.3248
     22511    210849  65.978  97.517  39.929  0.3231
     22511     22359  65.978 113.057  55.950  0.4546
     22511     22679  65.978 110.487  58.587  0.4970
     22511    230916  65.978 107.867  42.601  0.3246
     22511    240680  65.978  98.087  37.066  0.2919
     22511    240865  65.978  98.087  36.992  0.2911
     22511    240876  65.978  98.087  37.426  0.2955
     22511    278558  65.978 113.057  59.221  0.4943
     22511   3084953  65.978 111.467  55.625  0.4566
     22511   3092905  65.978 105.387  38.171  0.2866
     22511   3093972  65.978  89.397  35.528  0.2964
     22511        33  65.978 114.667  40.045  0.2848
     22511    358075  65.978  97.517  43.804  0.3660
     22511   3590446  65.978  89.687  37.328  0.3154
     22511   3590453  65.978  88.907  36.377  0.3070
     22511    379238  65.978  97.617  41.151  0.3361
     22511    379850  65.978  97.517  40.221  0.3263
     22511    383530  65.978  97.737  40.252  0.3260
     22511    387838  65.978 111.547  43.917  0.3287
     22511    397112  65.978  98.087  36.972  0.2909
     22511    450660  65.978 105.607  40.425  0.3082
     22511    480844  65.978  97.017  43.904  0.3687
     22511    492556  65.978 103.507  36.563  0.2751
     22511    492908  65.978 111.587  44.102  0.3304
     22511    493757  65.978 101.757  36.838  0.2814
     22511    497064  65.978 121.397  48.454  0.3488
     22511    499776  65.978 100.597  41.798  0.3350
     22511    523521  65.978 101.607  36.862  0.2820
     22511    524171  65.978 102.037  36.932  0.2817
     22511        54  65.978  95.847  45.101  0.3864
     22511    558467  65.978 103.147  41.728  0.3275
     22511    563451  65.978 103.147  40.562  0.3155
     22511    594615  65.978  88.737  38.597  0.3324
     22511    596046  65.978  88.737  37.130  0.3158
     22511      1008  65.978  99.467  44.001  0.3623
     22511   1082786  65.978 126.217  38.383  0.2495
     22511   1083562  65.978 112.827  42.494  0.3117
     22511   1083614  65.978 126.217  38.898  0.2537
     22511   1084383  65.978 113.757  42.701  0.3116
     22511   1084400  65.978 100.767  42.429  0.3413
     22511   1084401  65.978  96.917  37.986  0.3041
     22511   1084616  65.978 112.827  42.540  0.3122
     22511   1084721  65.978 101.937  35.947  0.2724
     22511   1084976  65.978 106.827  37.895  0.2809
     22511   1086074  65.978 112.827  42.703  0.3138
     22511   1086481  65.978 126.217  39.101  0.2554
     22511   1086525  65.978 126.217  37.849  0.2452
     22511   1095364  65.978 107.257  42.236  0.3224
     22511   1098524  65.978 111.597  37.197  0.2650
     22511   1209158  65.978 103.917  41.323  0.3214
     22511   1269847  65.978  97.297  37.365  0.2968
     22511   1269955  65.978 100.767  40.456  0.3203
     22511   1271476  65.978 100.247  42.185  0.3401
     22511    146233  65.978 105.377  43.530  0.3405
     22511    146595  65.978 108.517  42.753  0.3245
     22511    146998  65.978 101.977  44.646  0.3621
     22511    147048  65.978 101.407  44.525  0.3624
     22511    150220  65.978 101.087  44.412  0.3621
     22511   1672351  65.978 106.217  40.678  0.3093
     22511   1672352  65.978 106.137  40.575  0.3085
     22511    175544  65.978 103.087  44.492  0.3572
     22511    175832  65.978 103.087  44.496  0.3572
     22511    177401  65.978 103.307  44.503  0.3566
     22511    177416  65.978 103.697  44.531  0.3558
     22511   1822861  65.978  96.687  41.369  0.3411
     22511    204269  65.978 101.407  41.050  0.3249
     22511    206307  65.978 101.977  40.958  0.3225
     22511    207064  65.978 102.707  40.754  0.3186
     22511    230704  65.978 120.927  47.069  0.3366
     22511    230812  65.978 121.717  48.731  0.3507
     22511    231315  65.978 116.797  45.023  0.3268
     22511     23660  65.978 121.817  63.458  0.5104
     22511     23891  65.978 119.247  63.458  0.5211
     22511     23924  65.978 121.817  62.866  0.5032
     22511    240878  65.978 101.877  37.426  0.2869
     22511     25437  65.978 118.757  58.962  0.4688
     22511    277693  65.978 119.247  62.866  0.5138
     22511    319118  65.978 113.017  45.309  0.3389
     22511   3286739  65.978 104.707  41.476  0.3210
     22511   3590447  65.978  93.207  38.059  0.3142
     22511   3590448  65.978  93.207  37.288  0.3059
     22511   3590450  65.978  93.987  38.568  0.3177
     22511   3590452  65.978  91.887  36.889  0.3049
     22511   3590462  65.978  60.778  33.638  0.3612
     22511   3688391  65.978 111.277  42.319  0.3136
     22511    382146  65.978 102.707  40.829  0.3193
     22511    388488  65.978 111.847  42.873  0.3177
     22511    390855  65.978 123.527  47.312  0.3327
     22511    395458  65.978 101.877  38.335  0.2960
     22511    404000  65.978 107.847  40.621  0.3050
     22511    426317  65.978  98.687  37.406  0.2939
     22511    448971  65.978 111.897  39.848  0.2887
     22511    490153  65.978 105.537  40.036  0.3045
     22511    492553  65.978 112.607  38.175  0.2719
     22511    492557  65.978 111.897  40.226  0.2922
     22511    493752  65.978 112.047  46.614  0.3547
     22511    496687  65.978 132.097  43.760  0.2836
     22511    496860  65.978 130.917  43.657  0.2849
     22511    523504  65.978 110.767  40.842  0.3005
     22511    558468  65.978 106.737  40.604  0.3073
     22511       567  65.978 105.527  38.667  0.2911
     22511    568237  65.978 108.877  40.958  0.3059
     22511    595318  65.978  93.127  40.508  0.3416
     22511    609857  65.978  93.127  38.915  0.3238
     22511     74355  65.978 105.967  46.700  0.3729
     22511       998  65.978 109.177  42.692  0.3223
     22511   1082467  65.978 105.157  37.096  0.2768
     22511   1083416  65.978 106.367  37.397  0.2771
     22511   1083447  65.978 116.787  42.477  0.3028
     22511   1083448  65.978 116.787  42.521  0.3032
     22511   1084385  65.978 118.177  42.602  0.3010
     22511   1084583  65.978 112.117  43.637  0.3245
     22511   1085560  65.978 114.107  43.540  0.3189
     22511   1086507  65.978 105.577  37.246  0.2773
     22511   1086534  65.978 112.117  44.017  0.3283
     22511   1095511  65.978 114.607  42.467  0.3075
     22511   1095818  65.978 114.607  40.459  0.2887
     22511      1108  65.978 112.107  43.634  0.3245
     22511   1269848  65.978 104.647  40.304  0.3093
     22511   1270062  65.978 104.647  42.528  0.3320
     22511   1270063  65.978 103.747  37.627  0.2848
     22511   1270171  65.978 107.177  36.883  0.2707
     22511   1270269  65.978 101.947  39.778  0.3104
     22511   1270366  65.978 104.747  40.634  0.3124
     22511   1271275  65.978 101.407  39.909  0.3131
     22511    146485  65.978 105.577  45.451  0.3604
     22511    148058  65.978 105.157  45.255  0.3595
     22511   1760028  65.978 110.247  40.489  0.2983
     22511   1762801  65.978 113.477  42.922  0.3144
     22511   1762802  65.978 110.247  40.745  0.3007
     22511   1762803  65.978 113.477  42.689  0.3121
     22511   1762806  65.978 109.927  40.853  0.3025
     22511         2  65.978 110.777  38.229  0.2760
     22511   2016935  65.978 119.507  43.591  0.3072
     22511   2016936  65.978 120.087  43.601  0.3060
     22511   2016937  65.978 119.507  43.622  0.3075
     22511   2016938  65.978 120.807  43.673  0.3052
     22511   2017103  65.978 120.087  43.259  0.3029
     22511    202141  65.978 111.797  39.528  0.2859
     22511    207386  65.978 108.477  45.470  0.3525
     22511    219804  65.978 116.427  39.793  0.2790
     22511     22310  65.978 127.517  63.278  0.4859
     22511    230598  65.978 126.257  48.844  0.3406
     22511     23110  65.978 121.817  60.858  0.4794
     22511   2324257  65.978  98.437  36.326  0.2836
     22511    279944  65.978 119.247  60.853  0.4893
     22511    283309  65.978 127.517  62.679  0.4791
     22511    283368  65.978 122.257  55.173  0.4146
     22511   3084944  65.978 125.097  58.014  0.4360
     22511   3084949  65.978 125.097  54.491  0.3990
     22511   3590449  65.978  97.227  37.218  0.2954
     22511    368816  65.978 106.677  45.221  0.3549
     22511   3688388  65.978 115.597  42.064  0.3015
     22511   3688390  65.978 106.217  43.268  0.3356
     22511   3688393  65.978 120.297  41.892  0.2901
     22511   3688394  65.978 111.117  42.888  0.3196
     22511   3688395  65.978 120.297  41.876  0.2900
     22511       422  65.978 111.657  37.801  0.2703
     22511    425518  65.978 106.357  42.525  0.3276
     22511     46523  65.978 119.897  40.840  0.2816
     22511    492301  65.978 110.017  37.911  0.2745
     22511    492552  65.978 119.387  43.128  0.3032
     22511    493516  65.978 110.047  46.873  0.3629
     22511    522317  65.978 110.727  43.781  0.3294
     22511    536480  65.978 102.957  43.320  0.3449
     22511    551347  65.978 113.737  41.258  0.2980
     22511    556449  65.978 113.737  41.203  0.2975
     22511    557210  65.978 110.137  42.569  0.3188
     22511    558339  65.978 113.737  41.325  0.2986
     22511        83  65.978 105.067  35.019  0.2574
     22511       850  65.978 127.767  44.678  0.2997
     22511   1082452  65.978 114.117  39.660  0.2824
     22511   1084584  65.978 117.637  43.453  0.3100
     22511   1084878  65.978 119.527  42.739  0.2994
     22511   1085124  65.978 119.757  42.577  0.2974
     22511   1085782  65.978 118.427  44.640  0.3194
     22511   1085783  65.978 119.617  43.619  0.3072
     22511   1086072  65.978 119.757  42.472  0.2965
     22511   1086073  65.978 119.757  42.478  0.2965
     22511   1086292  65.978 120.457  42.607  0.2962
     22511   1086513  65.978 119.527  42.526  0.2974
     22511   1094525  65.978 118.437  43.741  0.3109
     22511   1258312  65.978 113.587  37.804  0.2667
     22511   1270367  65.978 109.107  41.426  0.3099
     22511      1493  65.978 114.097  40.244  0.2878
     22511   1632206  65.978 111.427  41.908  0.3093
     22511   1682272  65.978 113.757  41.354  0.2988
     22511   1762799  65.978 117.557  41.353  0.2908
     22511   1762800  65.978 114.327  38.800  0.2742
     22511   1762804  65.978 113.157  43.696  0.3226
     22511   1762805  65.978 113.157  40.680  0.2938
     22511   1762807  65.978 113.657  40.796  0.2938
     22511   1762811  65.978 117.237  41.117  0.2894
     22511   1795908  65.978 127.697  48.949  0.3382
     22511   1935431  65.978 114.547  44.603  0.3282
     22511   1935435  65.978 117.407  42.759  0.3041
     22511    201362  65.978 115.777  38.049  0.2648
     22511   2017098  65.978 125.317  43.632  0.2955
     22511   2017099  65.978 125.617  43.481  0.2936
     22511    207566  65.978 117.427  44.245  0.3179
     22511    208028  65.978 116.117  42.010  0.2999
     22511   2178741  65.978 116.427  38.918  0.2712
     22511    230599  65.978 130.287  48.666  0.3297
     22511    230811  65.978 128.567  46.881  0.3175
     22511   2324239  65.978 103.277  37.600  0.2856
     22511   2324244  65.978 103.277  37.877  0.2883
     22511    263101  65.978 121.617  42.365  0.2917
     22511   3287927  65.978 117.747  35.542  0.2399
     22511   3287931  65.978 114.107  35.469  0.2453
     22511   3590463  65.978  67.078  33.586  0.3376
     22511   3688389  65.978 110.537  42.668  0.3188
     22511   3688392  65.978 119.607  42.082  0.2932
     22511   3688396  65.978 115.007  43.189  0.3134
     22511    377884  65.978 111.497  43.484  0.3245
     22511    386369  65.978 119.887  49.525  0.3632
     22511    388043  65.978 131.217  47.177  0.3145
     22511    392573  65.978 122.067  42.338  0.2906
     22511     40584  65.978 121.747  42.002  0.2882
     22511     44310  65.978 122.717  42.200  0.2881
     22511       473  65.978 100.707  36.366  0.2791
     22511    496739  65.978 108.137  40.167  0.2999
     22511    522044  65.978 109.017  39.583  0.2923
     22511    522854  65.978 119.957  38.856  0.2642
     22511    550337  65.978 113.387  42.396  0.3095
     22511    551269  65.978 156.947  42.907  0.2383
     22511    556450  65.978 117.777  41.139  0.2885
     22511    556848  65.978 156.947  42.825  0.2378
     22511    560935  65.978 156.947  42.489  0.2355
     22511    561132  65.978 124.037  40.942  0.2746
     22511    562780  65.978 156.947  42.938  0.2386
     22511    566685  65.978 117.087  33.306  0.2224
     22511    596699  65.978 133.117  45.624  0.2973
     22511    596700  65.978 131.227  44.980  0.2955
     22511    607982  65.978 133.117  45.624  0.2973
     22511   1080485  65.978 129.387  48.515  0.3304
     22511   1082606  65.978 124.317  42.467  0.2873
     22511   1085336  65.978 123.097  43.349  0.2975
     22511   1085398  65.978 125.357  42.934  0.2893
     22511   1085592  65.978 124.317  42.517  0.2877
     22511   1085841  65.978 124.317  42.476  0.2874
     22511   1085866  65.978 124.317  42.601  0.2884
     22511   1086561  65.978 124.317  42.900  0.2911
     22511   1092209  65.978 145.737  52.084  0.3263
     22511   1094851  65.978 122.027  42.728  0.2941
     22511   1094852  65.978 122.027  41.548  0.2837
     22511      1112  65.978 113.117  40.294  0.2903
     22511   1171644  65.978 109.697  35.676  0.2548
     22511   1171646  65.978 109.697  37.382  0.2703
     22511   1172205  65.978 109.697  37.529  0.2717
     22511   1258425  65.978 116.567  37.303  0.2568
     22511   1258426  65.978 117.857  39.549  0.2741
     22511   1258533  65.978 117.907  37.711  0.2580
     22511   1270462  65.978 118.327  42.884  0.3032
     22511   1271070  65.978 111.957  40.226  0.2921
     22511   1631535  65.978 115.787  40.181  0.2838
     22511   1643773  65.978 128.517  41.134  0.2682
     22511   1643783  65.978 128.997  41.342  0.2691
     22511    176109  65.978 117.577  44.925  0.3241
     22511   1761688  65.978 124.167  46.348  0.3223
     22511   1762808  65.978 117.887  41.028  0.2872
     22511   1762809  65.978 121.167  43.189  0.3000
     22511   1762812  65.978 117.107  40.624  0.2852
     22511   1762813  65.978 118.717  40.741  0.2830
     22511   1812717  65.978 118.157  38.006  0.2601
     22511   1822860  65.978 113.387  44.738  0.3323
     22511   1910295  65.978 127.697  47.894  0.3285
     22511   1923112  65.978 132.767  45.802  0.2995
     22511   1935439  65.978 116.367  42.302  0.3021
     22511   1935440  65.978 119.227  40.650  0.2812
     22511   2012179  65.978 119.197  40.936  0.2838
     22511   2012180  65.978 119.197  42.542  0.2983
     22511   2012181  65.978 119.197  42.305  0.2961
     22511   2012259  65.978 118.747  42.039  0.2946
     22511   2012260  65.978 118.437  42.127  0.2961
     22511   2012263  65.978 118.437  41.890  0.2939
     22511   2012265  65.978 118.747  41.096  0.2861
     22511   2012266  65.978 118.437  40.737  0.2835
     22511   2012267  65.978 118.277  40.795  0.2844
     22511   2012277  65.978 117.997  41.076  0.2874
     22511   2069500  65.978 144.207  42.534  0.2537
     22511   2069502  65.978 150.697  41.719  0.2385
     22511    207668  65.978 120.867  41.462  0.2852
     22511   2177343  65.978 126.607  34.069  0.2149
     22511   2179216  65.978 121.087  40.832  0.2792
     22511   2179217  65.978 121.087  40.602  0.2772
     22511    221753  65.978 105.397  35.626  0.2624
     22511    230703  65.978 124.947  43.742  0.2972
     22511    230915  65.978 135.457  47.080  0.3050
     22511    231016  65.978 121.137  42.457  0.2935
     22511    237191  65.978 124.177  42.922  0.2915
     22511     23979  65.978 129.187  57.750  0.4203
     22511    252030  65.978 118.777  41.966  0.2939
     22511     25211  65.978 129.187  54.042  0.3829
     22511    252818  65.978 119.047  42.047  0.2941
     22511     30008  65.978 114.657  42.851  0.3110
     22511   3287928  65.978 118.157  36.603  0.2481
     22511   3287929  65.978 120.047  36.495  0.2441
     22511   3287930  65.978 118.157  36.905  0.2507
     22511   3287932  65.978 118.157  37.487  0.2556
     22511   3582309  65.978 144.207  41.391  0.2452
     22511   3590451  65.978 106.707  38.542  0.2873
     22511    380351  65.978 121.877  36.296  0.2395
     22511    387837  65.978 133.937  48.544  0.3207
     22511    393581  65.978 124.577  42.442  0.2865
     22511    461236  65.978 112.027  40.803  0.2974
     22511    490417  65.978 119.887  39.410  0.2691
     22511    493517  65.978 118.107  43.120  0.3059
     22511    493973  65.978 122.687  40.536  0.2737
     22511    495572  65.978 112.017  39.546  0.2856
     22511    497604  65.978 111.747  40.453  0.2947
     22511    512724  65.978 119.827  39.417  0.2693
     22511    513715  65.978 120.557  39.189  0.2660
     22511    520050  65.978 120.897  40.634  0.2779
     22511    549375  65.978 161.016  42.853  0.2327
     22511    552026  65.978 122.057  43.547  0.3014
     22511    556229  65.978 167.616  43.571  0.2293
     22511    559061  65.978 117.137  41.870  0.2964
     22511    562471  65.978 161.247  42.903  0.2328
     22511    562894  65.978 121.367  39.998  0.2715
     22511    598659  65.978 135.707  46.168  0.2969
     22511    603695  65.978 137.597  46.855  0.2990
     22511       723  65.978 118.117  32.593  0.2151
     22511       726  65.978 118.397  38.151  0.2609
     22511     83894  65.978 122.187  38.121  0.2541
     22511        85  65.978 121.137  43.853  0.3061
     22511   1082488  65.978 128.357  42.561  0.2804
     22511   1084294  65.978 127.987  42.721  0.2825
     22511   1085142  65.978 134.147  41.930  0.2651
     22511   1085396  65.978 129.417  43.704  0.2881
     22511   1085397  65.978 130.047  43.158  0.2823
     22511   1085641  65.978 128.587  43.761  0.2902
     22511   1086514  65.978 127.047  42.589  0.2831
     22511   1098554  65.978 130.227  36.966  0.2321
     22511   1171824  65.978 113.797  37.502  0.2636
     22511   1172734  65.978 113.797  38.858  0.2757
     22511   1173018  65.978 113.797  38.780  0.2750
     22511   1258532  65.978 120.837  38.981  0.2637
     22511   1258647  65.978 120.867  37.240  0.2489
     22511   1258648  65.978 122.177  39.403  0.2649
     22511   1258761  65.978 122.587  39.288  0.2632
     22511   1258880  65.978 122.077  39.290  0.2641
     22511   1270461  65.978 116.977  40.702  0.2861
     22511   1289093  65.978 123.947  36.165  0.2352
     22511   1631540  65.978 123.167  40.816  0.2752
     22511   1631542  65.978 123.167  40.710  0.2743
     22511   1632220  65.978 118.197  41.328  0.2893
     22511   1672354  65.978 128.607  39.278  0.2529
     22511    174049  65.978 121.347  44.399  0.3106
     22511   1761694  65.978 130.047  46.008  0.3067
     22511   1762810  65.978 124.657  43.187  0.2929
     22511   1762814  65.978 122.527  40.679  0.2752
     22511   1762816  65.978 122.737  41.137  0.2787
     22511   1774023  65.978 140.307  47.537  0.2995
     22511    178055  65.978 121.347  44.509  0.3117
     22511   1796072  65.978 144.687  48.151  0.2963
     22511   1835119  65.978 118.697  42.390  0.2979
     22511   1923113  65.978 137.287  45.714  0.2902
     22511   1923114  65.978 136.937  45.630  0.2901
     22511   1923115  65.978 137.147  45.714  0.2904
     22511   1923116  65.978 137.287  45.858  0.2913
     22511   1935432  65.978 121.807  44.728  0.3127
     22511    199824  65.978 131.037  37.286  0.2334
     22511   2012178  65.978 124.267  40.994  0.2747
     22511   2012271  65.978 123.107  42.001  0.2856
     22511   2012272  65.978 123.107  41.877  0.2845
     22511   2012274  65.978 123.317  41.866  0.2840
     22511   2012290  65.978 122.047  41.212  0.2807
     22511   2012291  65.978 121.907  41.304  0.2818
     22511   2012292  65.978 122.047  41.216  0.2807
     22511   2012293  65.978 122.337  41.404  0.2818
     22511   2012294  65.978 122.047  42.265  0.2900
     22511   2012295  65.978 121.907  43.062  0.2973
     22511   2012298  65.978 122.447  42.482  0.2911
     22511   2017100  65.978 137.117  42.853  0.2674
     22511    206953  65.978 124.767  41.995  0.2823
     22511    207296  65.978 124.767  41.488  0.2780
     22511    207300  65.978 124.637  40.574  0.2704
     22511    207308  65.978 124.767  41.389  0.2771
     22511    209821  65.978 111.477  42.971  0.3195
     22511   2113667  65.978 147.317  40.097  0.2315
     22511   2204931  65.978 154.936  40.546  0.2248
     22511   2204932  65.978 154.936  40.656  0.2255
     22511   2204933  65.978 154.936  40.429  0.2240
     22511   2204941  65.978 154.706  42.241  0.2367
     22511   2204942  65.978 154.936  40.286  0.2230
     22511    221906  65.978 116.477  41.867  0.2978
     22511    230600  65.978 138.167  48.446  0.3112
     22511    230813  65.978 136.057  48.552  0.3163
     22511    230914  65.978 137.917  47.034  0.2998
     22511    252031  65.978 122.287  42.143  0.2884
     22511    253022  65.978 122.577  42.192  0.2883
     22511    281178  65.978 137.947  62.738  0.4444
     22511    281561  65.978 137.947  62.137  0.4382
     22511   3084938  65.978 132.247  57.562  0.4092
     22511   3354688  65.978 131.027  34.007  0.2086
     22511   3354689  65.978 131.027  33.807  0.2072
     22511   3354690  65.978 131.027  33.969  0.2084
     22511   3354691  65.978 131.027  34.778  0.2144
     22511   3354693  65.978 135.087  34.687  0.2085
     22511   3354694  65.978 135.087  35.764  0.2164
     22511   3354697  65.978 131.027  33.973  0.2084
     22511   3354699  65.978 131.027  34.451  0.2119
     22511   3354702  65.978 131.027  34.297  0.2108
     22511   3354703  65.978 131.027  34.234  0.2103
     22511   3354704  65.978 131.027  34.401  0.2116
     22511   3359747  65.978 131.027  33.914  0.2079
     22511   3359748  65.978 131.027  34.480  0.2122
     22511   3359750  65.978 131.027  33.707  0.2064
     22511   3576881  65.978 128.507  44.441  0.2962
     22511   3577881  65.978 128.507  44.337  0.2953
     22511   3590464  65.978  73.318  33.430  0.3158
     22511   3613444  65.978 130.597  50.068  0.3417
     22511    382803  65.978 126.337  38.066  0.2468
     22511    388489  65.978 125.297  42.705  0.2874
     22511    390854  65.978 135.247  46.820  0.3032
     22511    392586  65.978 123.257  38.175  0.2527
     22511    395556  65.978 130.257  44.917  0.2968
     22511    424865  65.978 125.167  41.921  0.2809
     22511    437341  65.978 135.797  49.761  0.3273
     22511    462508  65.978 116.647  40.767  0.2874
     22511    469345  65.978 125.247  39.430  0.2598
     22511    470791  65.978 123.687  41.038  0.2761
     22511    470849  65.978 123.417  38.323  0.2537
     22511    472251  65.978 127.297  41.053  0.2697
     22511    472289  65.978 124.427  39.589  0.2625
     22511    480226  65.978 118.397  44.045  0.3139
     22511    486738  65.978 125.217  40.489  0.2687
     22511    492330  65.978 122.937  44.696  0.3099
     22511    493515  65.978 122.147  42.930  0.2957
     22511    493744  65.978 128.407  44.338  0.2955
     22511    493972  65.978 127.717  38.660  0.2494
     22511    495345  65.978 121.397  43.980  0.3067
     22511    496523  65.978 123.167  38.684  0.2571
     22511    511797  65.978 123.217  41.161  0.2780
     22511    513568  65.978 123.217  41.170  0.2781
     22511    522257  65.978 124.577  39.604  0.2624
     22511    556431  65.978 165.666  42.723  0.2261
     22511    559060  65.978 123.197  42.721  0.2917
     22511    559878  65.978 164.606  42.632  0.2268
     22511    563597  65.978 164.606  42.692  0.2272
     22511    568138  65.978 125.357  36.141  0.2329
     22511    599060  65.978 141.937  46.160  0.2854
     22511    599480  65.978 141.457  47.115  0.2939
     22511    604805  65.978 139.567  46.401  0.2916
     22511   1083463  65.978 133.017  43.184  0.2772
     22511   1086098  65.978 133.297  43.842  0.2821
     22511   1096192  65.978 134.397  37.016  0.2266
     22511   1171823  65.978 117.897  38.851  0.2679
     22511   1172204  65.978 117.897  38.776  0.2672
     22511   1173077  65.978 117.897  38.624  0.2659
     22511   1241639  65.978 132.677  37.895  0.2357
     22511   1241642  65.978 132.677  37.958  0.2362
     22511   1242904  65.978 132.677  37.987  0.2364
     22511   1257144  65.978 125.037  38.782  0.2548
     22511   1257145  65.978 126.567  39.216  0.2558
     22511   1258879  65.978 125.547  38.775  0.2538
     22511   1271174  65.978 123.027  39.937  0.2679
     22511   1289214  65.978 128.487  36.218  0.2289
     22511   1289215  65.978 128.487  36.442  0.2306
     22511   1289446  65.978 128.487  37.519  0.2391
     22511   1289447  65.978 128.487  37.519  0.2391
     22511   1290765  65.978 128.487  36.043  0.2275
     22511      1729  65.978 118.247  44.838  0.3217
     22511   1761695  65.978 134.067  46.090  0.2994
     22511   1762815  65.978 126.837  40.837  0.2687
     22511   1910297  65.978 144.687  47.239  0.2891
     22511   1910298  65.978 144.687  47.212  0.2888
     22511   1910299  65.978 144.687  47.185  0.2886
     22511   1935433  65.978 128.857  46.368  0.3123
     22511   1935434  65.978 128.857  45.392  0.3037
     22511   2012299  65.978 126.807  42.441  0.2823
     22511   2012300  65.978 126.807  42.318  0.2812
     22511   2017105  65.978 133.287  44.650  0.2888
     22511   2017109  65.978 138.877  45.425  0.2849
     22511    208340  65.978 130.117  41.958  0.2722
     22511    219162  65.978 129.267  37.855  0.2405
     22511    239596  65.978 126.587  40.199  0.2638
     22511    252228  65.978 125.627  42.055  0.2812
     22511    252230  65.978 128.957  42.567  0.2794
     22511    253024  65.978 129.277  42.584  0.2789
     22511    286915  65.978 121.527  39.431  0.2663
     22511   3286732  65.978 127.327  41.038  0.2695
     22511   3286733  65.978 127.327  41.034  0.2695
     22511   3342770  65.978 141.046  45.660  0.2830
     22511   3342771  65.978 141.046  45.660  0.2830
     22511   3342772  65.978 141.046  45.544  0.2820
     22511   3342773  65.978 141.046  45.544  0.2820
     22511   3354692  65.978 134.767  34.553  0.2079
     22511   3354698  65.978 134.767  33.775  0.2023
     22511   3354700  65.978 134.767  34.317  0.2062
     22511   3354701  65.978 138.047  33.651  0.1975
     22511   3354705  65.978 135.107  35.649  0.2155
     22511   3354707  65.978 135.347  36.399  0.2207
     22511   3354709  65.978 135.737  35.533  0.2138
     22511   3359749  65.978 135.737  35.302  0.2121
     22511   3359752  65.978 139.797  36.160  0.2132
     22511   3359753  65.978 139.797  35.951  0.2117
     22511   3359754  65.978 139.797  36.600  0.2163
     22511   3359756  65.978 139.797  36.842  0.2181
     22511   3359760  65.978 135.737  35.309  0.2122
     22511   3359762  65.978 135.737  36.144  0.2183
     22511   3394039  65.978 139.797  36.430  0.2151
     22511   3394041  65.978 139.797  36.179  0.2133
     22511   3394042  65.978 139.797  36.869  0.2183
     22511   3394045  65.978 145.297  38.528  0.2230
     22511   3394050  65.978 144.727  43.399  0.2594
     22511   3394051  65.978 144.727  42.834  0.2552
     22511   3394052  65.978 139.797  35.207  0.2064
     22511   3394053  65.978 139.797  35.315  0.2072
     22511   3394054  65.978 139.797  34.919  0.2044
     22511   3394055  65.978 139.797  35.013  0.2050
     22511   3394058  65.978 139.797  35.819  0.2108
     22511   3577885  65.978 132.537  43.981  0.2846
     22511   3577889  65.978 132.537  44.622  0.2900
     22511   3582310  65.978 154.706  40.167  0.2225
     22511   3613442  65.978 134.737  49.982  0.3316
     22511   3613443  65.978 134.737  50.447  0.3357
     22511    379816  65.978 143.346  45.559  0.2782
     22511    380680  65.978 143.156  46.004  0.2820
     22511    390003  65.978 140.637  48.529  0.3070
     22511    398525  65.978 126.297  42.033  0.2798
     22511    400235  65.978 125.937  42.111  0.2811
     22511    400236  65.978 126.607  42.079  0.2796
     22511    423108  65.978 137.947  60.027  0.4172
     22511    448110  65.978 134.597  39.006  0.2414
     22511    461023  65.978 125.827  39.173  0.2567
     22511    469374  65.978 129.727  41.102  0.2659
     22511    469375  65.978 128.097  38.569  0.2480
     22511    469514  65.978 127.727  41.164  0.2699
     22511    469950  65.978 127.727  40.858  0.2673
     22511    470147  65.978 127.727  42.264  0.2791
     22511    470148  65.978 127.727  42.271  0.2791
     22511    470156  65.978 127.297  41.000  0.2692
     22511    471047  65.978 135.687  42.071  0.2636
     22511    471824  65.978 127.067  41.024  0.2699
     22511    472252  65.978 127.297  41.018  0.2694
     22511    472290  65.978 129.187  39.502  0.2538
     22511    472967  65.978 121.347  41.877  0.2879
     22511    486152  65.978 127.327  40.830  0.2678
     22511    486770  65.978 127.327  40.812  0.2676
     22511    493743  65.978 127.177  44.029  0.2952
     22511    495346  65.978 127.197  42.923  0.2857
     22511    495698  65.978 126.817  41.033  0.2704
     22511    496531  65.978 126.867  39.507  0.2576
     22511    511815  65.978 135.687  41.736  0.2610
     22511    511984  65.978 127.327  41.142  0.2704
     22511    512351  65.978 120.287  41.612  0.2877
     22511    521830  65.978 130.757  43.004  0.2797
     22511    522894  65.978 126.817  39.427  0.2571
     22511    550818  65.978 128.007  42.600  0.2814
     22511    551270  65.978 171.366  42.734  0.2196
     22511    563055  65.978 126.787  41.593  0.2751
     22511        58  65.978 124.037  35.481  0.2296
     22511    599482  65.978 146.417  47.328  0.2867
     22511     94454  65.978 134.107  40.965  0.2574
     22511   1083462  65.978 136.187  41.914  0.2615
     22511   1084215  65.978 145.557  42.976  0.2550
     22511   1089797  65.978 162.226  51.933  0.2946
     22511   1091631  65.978 159.366  51.933  0.2995
     22511      1107  65.978 128.337  35.574  0.2241
     22511   1173143  65.978 121.507  39.060  0.2632
     22511   1204054  65.978 158.226  51.150  0.2956
     22511   1204056  65.978 162.126  52.193  0.2967
     22511   1241546  65.978 137.097  37.766  0.2285
     22511   1241547  65.978 136.937  37.842  0.2292
     22511   1241738  65.978 137.277  37.792  0.2284
     22511   1257261  65.978 129.527  38.701  0.2468
     22511   1289094  65.978 133.527  36.087  0.2208
     22511   1289329  65.978 132.367  37.673  0.2345
     22511   1289557  65.978 132.797  39.065  0.2446
     22511   1289558  65.978 132.567  39.076  0.2450
     22511   1289664  65.978 132.567  38.964  0.2442
     22511   1289665  65.978 132.567  37.612  0.2337
     22511   1290649  65.978 132.367  35.888  0.2209
     22511   1650844  65.978 139.907  43.315  0.2664
     22511   1774024  65.978 154.266  48.577  0.2830
     22511   1795910  65.978 141.367  48.350  0.3041
     22511   1795911  65.978 141.137  48.307  0.3042
     22511   1795912  65.978 142.936  48.405  0.3016
     22511   1795914  65.978 142.936  48.382  0.3014
     22511   1796062  65.978 141.137  48.197  0.3033
     22511   1824499  65.978 138.157  47.467  0.3030
     22511   1923120  65.978 149.067  44.826  0.2633
     22511   1923123  65.978 149.067  44.422  0.2604
     22511   1923124  65.978 149.067  44.722  0.2626
     22511   1923125  65.978 149.067  44.804  0.2632
     22511   1957676  65.978 142.007  45.328  0.2787
     22511   2012246  65.978 132.297  40.947  0.2603
     22511   2012268  65.978 131.707  41.337  0.2644
     22511   2012269  65.978 130.917  40.969  0.2627
     22511   2017101  65.978 138.877  44.877  0.2805
     22511   2017102  65.978 138.877  44.618  0.2785
     22511   2017106  65.978 138.877  44.673  0.2789
     22511   2017684  65.978 131.797  41.810  0.2681
     22511    202417  65.978 135.077  38.366  0.2358
     22511    206030  65.978 132.157  40.449  0.2565
     22511    207257  65.978 134.017  41.846  0.2646
     22511    209407  65.978 153.766  45.535  0.2614
     22511    209456  65.978 153.776  45.938  0.2643
     22511    236902  65.978 130.717  43.163  0.2811
     22511    237394  65.978 135.487  42.671  0.2687
     22511    252816  65.978 131.137  41.954  0.2704
     22511    276559  65.978 129.427  37.339  0.2362
     22511    310303  65.978 130.017  37.448  0.2362
     22511   3286734  65.978 131.407  40.924  0.2616
     22511   3286735  65.978 131.177  40.894  0.2617
     22511   3286737  65.978 131.407  40.896  0.2613
     22511   3286738  65.978 131.407  40.875  0.2612
     22511   3326631  65.978 146.616  48.517  0.2957
     22511   3354695  65.978 144.227  36.022  0.2068
     22511   3354696  65.978 140.757  37.198  0.2194
     22511   3354706  65.978 139.107  35.089  0.2064
     22511   3354708  65.978 139.107  34.475  0.2021
     22511   3354710  65.978 140.567  36.337  0.2135
     22511   3354716  65.978 140.937  36.022  0.2108
     22511   3354717  65.978 145.057  36.364  0.2082
     22511   3354718  65.978 145.057  36.563  0.2096
     22511   3354719  65.978 145.057  37.892  0.2189
     22511   3354720  65.978 150.027  43.472  0.2520
     22511   3354721  65.978 145.287  35.619  0.2028
     22511   3355143  65.978 145.057  35.697  0.2036
     22511   3359751  65.978 139.477  35.069  0.2058
     22511   3359757  65.978 143.877  34.965  0.1999
     22511   3359759  65.978 144.117  34.764  0.1983
     22511   3359761  65.978 139.477  35.932  0.2120
     22511   3359763  65.978 142.757  35.329  0.2037
     22511   3394049  65.978 144.727  40.057  0.2347
     22511   3394056  65.978 144.117  35.278  0.2018
     22511   3394057  65.978 144.117  35.063  0.2003
     22511   3394210  65.978 145.057  35.185  0.2001
     22511   3394211  65.978 145.057  34.881  0.1980
     22511   3394212  65.978 145.057  34.985  0.1987
     22511   3394218  65.978 145.057  36.215  0.2072
     22511   3394219  65.978 145.057  36.385  0.2083
     22511   3394220  65.978 145.057  36.959  0.2123
     22511   3394221  65.978 145.057  36.390  0.2084
     22511   3394222  65.978 145.057  36.605  0.2099
     22511   3394223  65.978 145.057  36.829  0.2114
     22511   3394224  65.978 145.057  36.530  0.2093
     22511   3394227  65.978 150.027  42.704  0.2464
     22511   3394228  65.978 145.287  34.837  0.1975
     22511   3577900  65.978 137.207  43.980  0.2763
     22511   3590465  65.978  79.478  33.100  0.2946
     22511   3613445  65.978 146.616  50.853  0.3144
     22511   3613447  65.978 140.137  50.218  0.3221
     22511   3613448  65.978 140.137  50.717  0.3264
     22511    382255  65.978 148.126  47.102  0.2820
     22511    398711  65.978 130.807  41.913  0.2706
     22511    417776  65.978 126.697  36.823  0.2363
     22511    425956  65.978 154.716  46.029  0.2635
     22511    437878  65.978 148.126  47.500  0.2851
     22511    469376  65.978 138.457  41.030  0.2511
     22511    469567  65.978 133.627  39.394  0.2459
     22511    469568  65.978 136.407  40.621  0.2511
     22511    469589  65.978 132.577  40.242  0.2542
     22511    472442  65.978 131.527  42.121  0.2711
     22511    472443  65.978 130.827  41.676  0.2687
     22511    487346  65.978 133.027  40.354  0.2544
     22511    495573  65.978 136.107  36.725  0.2221
     22511    513027  65.978 131.957  40.750  0.2592
     22511    513875  65.978 140.247  42.766  0.2616
     22511    515919  65.978 125.177  41.654  0.2786
     22511    526450  65.978 130.677  41.037  0.2637
     22511    558663  65.978 131.597  41.475  0.2657
     22511    605540  65.978 147.066  46.659  0.2804
     22511       707  65.978 134.027  37.713  0.2324
     22511     78439  65.978 129.647  37.464  0.2369
     22511     81491  65.978 129.427  39.818  0.2559
     22511     94417  65.978 140.797  40.015  0.2400
     22511   1089830  65.978 164.506  51.847  0.2902
     22511   1092571  65.978 166.736  52.174  0.2890
     22511   1172206  65.978 125.117  37.376  0.2431
     22511   1173017  65.978 129.817  36.642  0.2302
     22511   1204059  65.978 164.506  51.754  0.2896
     22511   1241548  65.978 141.757  37.747  0.2221
     22511   1241825  65.978 140.867  37.874  0.2241
     22511   1289328  65.978 136.747  37.784  0.2291
     22511      1423  65.978 139.296  42.744  0.2630
     22511   1632210  65.978 133.047  41.362  0.2623
     22511   1632218  65.978 133.277  41.250  0.2611
     22511   1795909  65.978 146.166  48.194  0.2940
     22511   1795913  65.978 146.166  48.194  0.2940
     22511   1796060  65.978 146.166  48.178  0.2938
     22511   1796061  65.978 146.166  47.565  0.2890
     22511   1796063  65.978 145.906  48.017  0.2930
     22511   1910296  65.978 141.367  47.260  0.2952
     22511   1923117  65.978 150.337  45.343  0.2652
     22511   1923118  65.978 150.337  45.156  0.2638
     22511   2012273  65.978 135.947  41.628  0.2597
     22511   2017104  65.978 143.266  44.464  0.2698
     22511   2017110  65.978 143.667  44.427  0.2689
     22511    205492  65.978 137.277  41.010  0.2528
     22511    205741  65.978 138.787  41.532  0.2544
     22511    205760  65.978 135.247  41.306  0.2583
     22511    209240  65.978 160.126  47.491  0.2659
     22511    210273  65.978 136.667  40.269  0.2480
     22511    210630  65.978 155.876  43.814  0.2461
     22511   2112294  65.978 133.657  37.057  0.2279
     22511    220704  65.978 137.147  42.391  0.2637
     22511    220755  65.978 127.277  41.452  0.2731
     22511    251834  65.978 137.147  41.397  0.2560
     22511    296419  65.978 133.057  43.438  0.2792
     22511   3085125  65.978 139.486  45.516  0.2846
     22511   3286736  65.978 135.167  42.043  0.2643
     22511   3326630  65.978 150.916  48.452  0.2876
     22511   3326784  65.978 150.916  48.902  0.2911
     22511   3359755  65.978 148.937  36.249  0.2029
     22511   3359758  65.978 147.467  35.893  0.2022
     22511   3394040  65.978 148.937  36.593  0.2052
     22511   3394047  65.978 148.937  36.723  0.2061
     22511   3394048  65.978 148.457  39.839  0.2282
     22511   3394213  65.978 149.157  34.949  0.1940
     22511   3394214  65.978 149.417  35.265  0.1958
     22511   3394215  65.978 149.807  35.098  0.1942
     22511   3394216  65.978 149.157  35.018  0.1944
     22511   3394217  65.978 149.417  34.996  0.1940
     22511   3394226  65.978 150.027  39.924  0.2267
     22511   3590469  65.978 129.577  33.702  0.2082
     22511   3613446  65.978 150.916  51.212  0.3091
     22511   3613449  65.978 144.196  50.634  0.3174
     22511    378663  65.978 158.986  47.432  0.2672
     22511    380388  65.978 155.876  43.409  0.2433
     22511    393168  65.978 137.647  41.269  0.2542
     22511    393169  65.978 131.567  40.877  0.2609
     22511    398744  65.978 137.147  41.361  0.2557
     22511    413279  65.978 158.986  47.066  0.2646
     22511    415247  65.978 150.916  50.788  0.3058
     22511    469995  65.978 139.567  40.441  0.2449
     22511    470217  65.978 143.016  42.364  0.2542
     22511    471399  65.978 135.837  42.409  0.2660
     22511    471400  65.978 135.887  42.689  0.2682
     22511    471414  65.978 135.067  42.189  0.2656
     22511    473772  65.978 130.767  44.533  0.2926
     22511    486737  65.978 136.567  39.623  0.2432
     22511    497992  65.978 144.656  57.026  0.3712
     22511    511279  65.978 136.887  39.474  0.2416
     22511    513250  65.978 134.337  41.212  0.2590
     22511    521566  65.978 139.286  43.473  0.2687
     22511    605744  65.978 151.566  46.055  0.2686
     22511     78806  65.978 133.657  37.698  0.2328
     22511   1084877  65.978 145.926  42.169  0.2484
     22511   1084879  65.978 141.576  42.217  0.2553
     22511   1091150  65.978 168.656  51.570  0.2817
     22511   1173142  65.978 133.917  37.879  0.2338
     22511   1204061  65.978 168.656  51.571  0.2817
     22511   1241736  65.978 145.137  38.303  0.2216
     22511   1241913  65.978 145.137  38.698  0.2244
     22511    152069  65.978 136.367  40.620  0.2512
     22511   1632223  65.978 135.936  40.844  0.2536
     22511     17157  65.978 135.846  41.543  0.2592
     22511   1795901  65.978 146.526  46.700  0.2817
     22511   1795902  65.978 146.526  46.686  0.2815
     22511   1795915  65.978 149.896  48.076  0.2865
     22511   1796068  65.978 154.156  46.759  0.2697
     22511   1923126  65.978 155.486  44.987  0.2549
     22511   2012301  65.978 139.646  42.047  0.2570
     22511   2017107  65.978 148.516  44.660  0.2630
     22511   2017108  65.978 148.516  44.929  0.2650
     22511   2017111  65.978 148.956  45.905  0.2716
     22511    202568  65.978 143.727  39.479  0.2319
     22511    203700  65.978 149.856  46.733  0.2764
     22511    204508  65.978 141.176  40.923  0.2462
     22511   2047726  65.978 158.276  49.820  0.2856
     22511    206308  65.978 142.327  38.507  0.2268
     22511    209657  65.978 160.526  43.500  0.2377
     22511    210365  65.978 160.646  43.821  0.2397
     22511    218375  65.978 138.046  42.032  0.2595
     22511   2203612  65.978 169.186  47.109  0.2505
     22511    220705  65.978 141.807  42.035  0.2536
     22511    221231  65.978 131.046  41.103  0.2636
     22511    222013  65.978 151.506  42.916  0.2458
     22511   2325212  65.978 134.536  35.447  0.2147
     22511    239603  65.978 135.577  43.677  0.2767
     22511   2414773  65.978 158.276  49.562  0.2837
     22511    252430  65.978 140.596  41.404  0.2507
     22511    253233  65.978 140.977  41.479  0.2507
     22511    305660  65.978 132.307  41.631  0.2657
     22511   3342774  65.978 153.556  45.061  0.2583
     22511   3342775  65.978 153.556  45.061  0.2583
     22511   3394225  65.978 153.757  39.738  0.2208
     22511   3582311  65.978 171.206  39.947  0.2025
     22511   3590466  65.978  85.597  32.769  0.2758
     22511   3590470  65.978 134.536  35.678  0.2164
     22511   3608384  65.978 149.656  44.330  0.2588
     22511    380682  65.978 142.327  38.633  0.2277
     22511    384658  65.978 131.046  41.170  0.2642
     22511    394236  65.978 136.087  44.113  0.2793
     22511    398619  65.978 140.977  41.472  0.2506
     22511    470582  65.978 139.686  40.468  0.2450
     22511    471219  65.978 138.227  41.079  0.2518
     22511    471220  65.978 138.227  41.247  0.2531
     22511    511625  65.978 143.516  40.135  0.2370
     22511    597032  65.978 154.676  45.959  0.2631
     22511   1089103  65.978 174.876  50.550  0.2656
     22511   1089104  65.978 174.876  50.589  0.2659
     22511   1089483  65.978 174.876  50.550  0.2656
     22511   1092550  65.978 174.546  51.392  0.2717
     22511   1092573  65.978 174.876  51.692  0.2733
     22511   1092860  65.978 174.876  50.560  0.2657
     22511   1234898  65.978 138.596  39.525  0.2395
     22511   1241641  65.978 149.506  38.077  0.2146
     22511   1241912  65.978 148.866  38.629  0.2192
     22511   1643789  65.978 156.506  40.839  0.2248
     22511   1795916  65.978 153.306  47.896  0.2795
     22511   1796065  65.978 158.336  46.645  0.2625
     22511   1796066  65.978 158.336  46.599  0.2622
     22511   1796067  65.978 158.336  46.690  0.2629
     22511   1796069  65.978 159.136  47.442  0.2670
     22511   1796070  65.978 159.136  47.333  0.2662
     22511   1796071  65.978 159.136  47.223  0.2655
     22511   1910286  65.978 146.526  46.048  0.2766
     22511   1923119  65.978 155.776  44.995  0.2546
     22511    201192  65.978 155.346  37.288  0.2026
     22511    205493  65.978 151.046  38.846  0.2180
     22511    206314  65.978 147.206  41.233  0.2398
     22511    206983  65.978 150.826  36.531  0.2026
     22511    208473  65.978 147.206  41.045  0.2384
     22511    220757  65.978 134.496  40.990  0.2570
     22511    220807  65.978 133.536  41.026  0.2589
     22511    221979  65.978 139.166  40.052  0.2426
     22511    239598  65.978 145.436  41.960  0.2476
     22511    239601  65.978 146.816  42.535  0.2498
     22511    239605  65.978 139.616  43.759  0.2704
     22511    252429  65.978 144.566  42.955  0.2563
     22511    253439  65.978 144.946  42.742  0.2541
     22511    253878  65.978 143.876  41.983  0.2501
     22511   3326792  65.978 158.656  48.122  0.2726
     22511   3326795  65.978 158.876  48.298  0.2736
     22511   3609754  65.978 154.686  44.346  0.2515
     22511    380684  65.978 150.416  35.963  0.1993
     22511    385738  65.978 144.426  37.319  0.2156
     22511    392350  65.978 140.346  44.067  0.2716
     22511    392770  65.978 146.306  42.040  0.2469
     22511    398618  65.978 144.946  41.401  0.2442
     22511    436953  65.978 147.206  41.598  0.2424
     22511    442290  65.978 144.946  42.962  0.2558
     22511     45816  65.978 151.906  40.775  0.2302
     22511    470581  65.978 142.066  40.970  0.2452
     22511    472261  65.978 142.616  41.252  0.2465
     22511    497575  65.978 141.556  41.618  0.2508
     22511    524467  65.978 145.806  39.210  0.2272
     22511   1241640  65.978 152.346  37.848  0.2097
     22511   1241737  65.978 152.346  38.338  0.2130
     22511   1241824  65.978 153.096  38.508  0.2133
     22511   1795903  65.978 155.326  46.936  0.2692
     22511   1910300  65.978 159.136  46.889  0.2631
     22511   1910301  65.978 163.736  46.316  0.2525
     22511   1923106  65.978 155.826  43.738  0.2456
     22511    204573  65.978 162.206  39.758  0.2110
     22511    205447  65.978 145.836  44.319  0.2646
     22511    218087  65.978 142.676  44.375  0.2701
     22511    218609  65.978 145.466  43.696  0.2605
     22511   2204934  65.978 182.216  38.676  0.1846
     22511   2204935  65.978 182.676  38.954  0.1858
     22511   2204936  65.978 182.676  38.989  0.1860
     22511   2204937  65.978 182.676  39.333  0.1879
     22511   2204938  65.978 182.676  39.296  0.1877
     22511   2204939  65.978 182.676  38.541  0.1834
     22511   2204940  65.978 182.676  38.636  0.1840
     22511    221077  65.978 153.086  42.141  0.2382
     22511    221178  65.978 137.806  40.743  0.2499
     22511    221299  65.978 153.086  40.343  0.2257
     22511    221703  65.978 142.166  40.532  0.2418
     22511    222012  65.978 142.276  44.312  0.2703
     22511    222072  65.978 153.086  40.128  0.2243
     22511    244347  65.978 153.736  49.028  0.2872
     22511    252201  65.978 146.856  41.490  0.2421
     22511   3085124  65.978 154.496  48.132  0.2793
     22511   3609749  65.978 158.666  44.089  0.2442
     22511   3609752  65.978 158.856  44.047  0.2436
     22511   3609759  65.978 158.666  44.127  0.2444
     22511    368416  65.978 158.296  37.431  0.2003
     22511    377084  65.978 151.106  41.144  0.2339
     22511    377091  65.978 156.446  38.156  0.2071
     22511    379010  65.978 164.346  37.531  0.1947
     22511    381335  65.978 154.516  43.772  0.2477
     22511    381965  65.978 161.796  39.118  0.2073
     22511    386839  65.978 159.436  42.583  0.2329
     22511    391487  65.978 144.016  41.648  0.2474
     22511    470798  65.978 149.476  40.000  0.2280
     22511       914  65.978 143.826  41.481  0.2464
     22511   1241998  65.978 156.326  38.623  0.2103
     22511   1242081  65.978 158.986  40.055  0.2166
     22511   1242436  65.978 160.046  40.035  0.2153
     22511   1795904  65.978 159.096  47.037  0.2642
     22511   1796064  65.978 164.536  46.612  0.2535
     22511   1796073  65.978 171.136  46.913  0.2467
     22511   1796077  65.978 171.136  46.910  0.2466
     22511   1796078  65.978 171.136  46.910  0.2466
     22511   1910294  65.978 148.976  44.241  0.2591
     22511   1910307  65.978 163.646  46.807  0.2560
     22511   1910308  65.978 167.286  46.538  0.2492
     22511   1910309  65.978 167.286  46.498  0.2490
     22511   1910312  65.978 167.286  46.487  0.2489
     22511   1923107  65.978 160.836  43.608  0.2380
     22511   1923108  65.978 160.466  43.622  0.2386
     22511   1923109  65.978 160.466  43.590  0.2384
     22511   1923121  65.978 167.966  44.119  0.2324
     22511   1923122  65.978 168.456  43.944  0.2307
     22511    199015  65.978 160.216  39.297  0.2103
     22511   2017112  65.978 159.566  44.469  0.2456
     22511     20240  65.978 148.466  40.583  0.2334
     22511    207794  65.978 167.906  41.564  0.2161
     22511   2112296  65.978 153.446  36.375  0.1987
     22511    219106  65.978 149.296  43.414  0.2526
     22511    256755  65.978 148.506  40.644  0.2338
     22511    298858  65.978 158.526  48.167  0.2732
     22511   3085128  65.978 158.526  48.061  0.2724
     22511   3326793  65.978 166.616  47.928  0.2595
     22511   3608387  65.978 164.036  44.123  0.2374
     22511   3609755  65.978 164.096  44.230  0.2380
     22511    374438  65.978 157.216  40.163  0.2194
     22511    375222  65.978 158.126  42.168  0.2318
     22511    382848  65.978 154.686  38.994  0.2146
     22511    383762  65.978 160.216  38.816  0.2072
     22511    431732  65.978 158.526  48.183  0.2733
     22511    521193  65.978 155.646  39.824  0.2191
     22511    597033  65.978 169.116  45.616  0.2407
     22511     61191  65.978 149.606  36.494  0.2038
     22511   1242167  65.978 163.076  40.708  0.2161
     22511   1242345  65.978 162.136  39.856  0.2117
     22511   1242533  65.978 163.906  41.069  0.2175
     22511   1795905  65.978 165.406  47.022  0.2551
     22511   1796074  65.978 175.336  46.738  0.2402
     22511   1796075  65.978 175.156  46.741  0.2404
     22511   1909649  65.978 168.036  46.627  0.2488
     22511   1910310  65.978 171.366  46.337  0.2426
     22511   1910311  65.978 171.366  46.354  0.2427
     22511   1910314  65.978 171.736  46.318  0.2420
     22511   1910315  65.978 171.136  46.344  0.2429
     22511   1910321  65.978 171.136  46.329  0.2428
     22511   1910322  65.978 171.136  46.304  0.2427
     22511   1923110  65.978 165.356  43.493  0.2315
     22511   1923111  65.978 164.906  44.361  0.2378
     22511   2017113  65.978 162.636  44.169  0.2395
     22511   2112295  65.978 157.676  36.699  0.1963
     22511    218074  65.978 149.196  44.003  0.2571
     22511    218735  65.978 149.726  44.047  0.2566
     22511   3590467  65.978  97.837  32.058  0.2433
     22511   3590468  65.978  97.837  31.821  0.2411
     22511    374637  65.978 148.126  40.940  0.2364
     22511    379152  65.978 163.966  34.567  0.1769
     22511    383743  65.978 159.776  40.232  0.2169
     22511   1242257  65.978 166.806  41.290  0.2156
     22511   1242623  65.978 167.796  41.516  0.2159
     22511   1242717  65.978 167.796  39.086  0.2008
     22511    174304  65.978 177.316  49.752  0.2571
     22511   1910313  65.978 176.306  46.127  0.2352
     22511   1910319  65.978 175.336  46.124  0.2363
     22511   1910545  65.978 175.156  46.110  0.2364
     22511   1910546  65.978 175.336  46.143  0.2364
     22511    218038  65.978 157.986  43.466  0.2408
     22511    218528  65.978 153.656  39.992  0.2226
     22511    218639  65.978 164.976  40.151  0.2104
     22511    218682  65.978 158.956  43.745  0.2414
     22511    219330  65.978 164.976  41.027  0.2160
     22511    220654  65.978 153.656  40.011  0.2227
     22511    221905  65.978 156.496  44.006  0.2466
     22511    221956  65.978 157.356  43.470  0.2417
     22511    227134  65.978 153.096  36.013  0.1967
     22511    296979  65.978 166.166  47.470  0.2570
     22511    379834  65.978 160.576  44.538  0.2447
     22511    381555  65.978 175.406  38.128  0.1876
     22511    384880  65.978 164.276  43.483  0.2328
     22511    172854  65.978 182.616  49.636  0.2495
     22511    174457  65.978 186.945  49.484  0.2432
     22511   1795906  65.978 177.846  45.949  0.2322
     22511   1910303  65.978 175.366  46.211  0.2368
     22511   1910320  65.978 179.576  45.944  0.2302
     22511    205993  65.978 163.676  45.087  0.2443
     22511    218127  65.978 157.196  39.831  0.2172
     22511    218315  65.978 161.186  43.188  0.2347
     22511    220803  65.978 170.016  41.871  0.2157
     22511    221921  65.978 157.196  39.812  0.2171
     22511    297344  65.978 174.046  47.225  0.2449
     22511   3085127  65.978 168.366  44.932  0.2372
     22511   3085129  65.978 168.366  45.045  0.2380
     22511   3325957  65.978 125.327  38.219  0.2497
     22511    359486  65.978 178.446  36.249  0.1741
     22511    359808  65.978 179.666  36.254  0.1731
     22511   3608385  65.978 174.306  43.455  0.2208
     22511    368895  65.978 178.446  36.390  0.1749
     22511    381390  65.978 174.046  47.163  0.2445
     22511    426714  65.978 169.606  41.782  0.2156
     22511    436753  65.978 164.836  45.492  0.2455
     22511   1795907  65.978 182.276  46.464  0.2303
     22511   1910302  65.978 178.686  46.018  0.2317
     22511   1910304  65.978 180.836  46.006  0.2291
     22511    202439  65.978 184.576  45.448  0.2216
     22511    221445  65.978 174.646  41.754  0.2100
     22511    221746  65.978 163.416  43.686  0.2352
     22511    221756  65.978 161.236  39.639  0.2113
     22511    374836  65.978 189.886  36.553  0.1667
     22511     65219  65.978 173.686  42.282  0.2142
     22511   1910306  65.978 186.896  45.687  0.2205
     22511   1910316  65.978 187.246  45.588  0.2196
     22511   1910317  65.978 186.396  45.584  0.2204
     22511   1910318  65.978 185.886  45.584  0.2210
     22511   1923128  65.978 181.016  43.956  0.2165
     22511   1923130  65.978 181.376  43.684  0.2145
     22511    202775  65.978 177.396  38.013  0.1851
     22511    202884  65.978 190.806  45.325  0.2143
     22511    218321  65.978 179.256  40.829  0.1997
     22511    220963  65.978 179.256  40.807  0.1996
     22511    221237  65.978 179.256  41.661  0.2046
     22511    221238  65.978 179.256  40.621  0.1985
     22511    221444  65.978 179.256  41.581  0.2042
     22511    221684  65.978 175.866  43.274  0.2179
     22511   3085126  65.978 175.016  45.109  0.2303
     22511   3085132  65.978 177.086  44.713  0.2254
     22511   3085133  65.978 175.326  45.131  0.2301
     22511    367107  65.978 188.696  38.627  0.1788
     22511    367169  65.978 190.095  49.304  0.2384
     22511    367246  65.978 194.425  49.124  0.2325
     22511    376911  65.978 168.196  42.896  0.2243
     22511    379224  65.978 190.806  45.513  0.2154
     22511    381362  65.978 189.396  45.436  0.2164
     22511   1910305  65.978 190.766  46.079  0.2187
     22511   1923127  65.978 187.945  44.405  0.2119
     22511   1923129  65.978 184.465  43.484  0.2101
     22511    296397  65.978 184.456  47.344  0.2331
     22511   3085131  65.978 185.876  47.167  0.2304
     22511    366868  65.978 198.435  48.944  0.2272
     22511    367106  65.978 192.416  37.107  0.1677
     22511    367700  65.978 197.745  48.968  0.2280
     22511    374307  65.978 181.966  39.147  0.1875
     22511    375638  65.978 184.296  42.102  0.2022
     22511    380408  65.978 185.465  46.651  0.2278
     22511    382331  65.978 195.686  45.201  0.2088
     22511    382720  65.978 182.786  39.243  0.1873
     22511    172090  65.978 202.745  48.771  0.2217
     22511    172806  65.978 198.415  48.950  0.2272
     22511    174214  65.978 198.615  48.916  0.2268
     22511    175845  65.978 196.316  36.870  0.1636
     22511   1910547  65.978 196.145  45.283  0.2088
     22511   1923132  65.978 192.705  44.896  0.2100
     22511    203961  65.978 196.015  44.978  0.2073
     22511    303345  65.978 185.275  43.713  0.2106
     22511   3085130  65.978 182.805  45.128  0.2216
     22511   3590494  65.978 143.376  35.153  0.2018
     22511   3590495  65.978 142.736  35.120  0.2023
     22511   3590497  65.978 142.736  36.658  0.2131
     22511   3590498  65.978 142.396  35.092  0.2025
     22511   3590500  65.978 142.396  35.571  0.2058
     22511   3590501  65.978 142.396  36.693  0.2137
     22511    366871  65.978 202.745  48.771  0.2217
     22511    368204  65.978 197.235  48.918  0.2283
     22511    375419  65.978 189.546  43.339  0.2043
     22511    375639  65.978 189.546  42.093  0.1972
     22511    434381  65.978 185.835  43.735  0.2102
     22511    176426  65.978 201.555  48.738  0.2228
     22511    176459  65.978 208.135  48.591  0.2155
     22511    176571  65.978 208.135  48.591  0.2155
     22511    177033  65.978 203.805  48.742  0.2205
     22511   1923131  65.978 196.245  44.012  0.2017
     22511    222078  65.978 192.325  38.631  0.1759
     22511    366328  65.978 205.885  48.588  0.2176
     22511    380651  65.978 200.835  45.035  0.2031
     22511    383048  65.978 202.245  45.066  0.2019
     22511    172296  65.978 208.305  48.376  0.2141
     22511    174004  65.978 212.635  48.224  0.2093
     22511    176933  65.978 208.905  48.408  0.2137
     22511   3590496  65.978 149.956  35.446  0.1964
     22511   3590499  65.978 149.416  35.392  0.1966
     22511    381984  65.978 206.795  45.932  0.2025
     22511   1761519  65.978 197.295  44.822  0.2052
     22511   1761520  65.978 201.045  44.654  0.2008
     22511   1761523  65.978 202.385  44.655  0.1996
     22511    368329  65.978 218.845  51.331  0.2198
     22511   1761518  65.978 212.335  44.532  0.1905
     22511   1761525  65.978 221.895  44.254  0.1817
     22511   1761531  65.978 210.265  44.298  0.1910
     22511   1761521  65.978 211.435  44.118  0.1891
     22511   1761530  65.978 216.305  44.299  0.1861
     22511   1761532  65.978 213.055  44.118  0.1878
     22511   1761522  65.978 213.805  43.938  0.1863
     22511   1761524  65.978 229.064  43.949  0.1750
     22511   1761533  65.978 216.044  43.938  0.1845
     22511   1761536  65.978 216.924  43.938  0.1839
     22511   1761534  65.978 220.914  43.753  0.1800
     22511   1761535  65.978 224.254  44.911  0.1831
     22511   1761674  65.978 230.724  43.594  0.1722
     22511   1761673  65.978 237.444  44.007  0.1696
     22511    390300  65.978 229.734  33.560  0.1280
     22511   1761526  65.978 243.524  43.352  0.1629
     22511    390301  65.978 228.184  37.776  0.1473
     22511   1761528  65.978 250.954  42.841  0.1563
     22511    375513  65.978 246.374  33.702  0.1209
     22511   1761529  65.978 268.663  43.942  0.1512
     22511    375516  65.978 248.844  31.967  0.1130
     22511    375021  65.978 265.483  31.892  0.1065
     22511    375019  65.978 295.893  32.255  0.0979
     22511    227169  65.978 298.803  32.012  0.0962
     22511    390302  65.978 301.763  31.777  0.0946
     22511    226743  65.978 304.783  31.584  0.0931
     22511    227000  65.978 307.823  31.396  0.0917
     22511    415005  65.978 310.712  30.908  0.0894
     22511    226704  65.978 319.652  30.084  0.0846
     23981    250403  65.978  61.178  43.132  0.5133
     23981   3590460  65.978  50.248  32.438  0.3871
     23981    280658  65.978  65.978  62.408  0.8973
     23981    445794  65.978  66.968  39.951  0.4296
     23981    451460  65.978  62.218  36.044  0.3911
     23981    469809  65.978  66.968  40.327  0.4354
     23981   1086032  65.978  71.118  43.604  0.4664
     23981   1643368  65.978  72.268  39.550  0.4007
     23981   1667967  65.978  76.608  40.198  0.3926
     23981    407815  65.978  63.608  36.767  0.3961
     23981    453996  65.978  65.938  37.370  0.3953
     23981    469811  65.978  71.068  41.237  0.4304
     23981    506789  65.978  71.738  41.154  0.4262
     23981    559147  65.978  77.638  50.594  0.5439
     23981    608151  65.978  79.648  42.438  0.4113
     23981   1086033  65.978  75.198  43.793  0.4497
     23981   1630579  65.978  66.318  35.676  0.3692
     23981   1915540  65.978  74.468  41.535  0.4199
     23981   2376795  65.978  72.958  36.440  0.3555
     23981   2376796  65.978  72.688  36.887  0.3624
     23981   2376800  65.978  72.688  34.138  0.3266
     23981   2376802  65.978  72.688  33.639  0.3203
     23981    256818  65.978  67.458  36.592  0.3778
     23981   3093979  65.978  59.558  36.005  0.4021
     23981    402057  65.978  67.598  36.801  0.3803
     23981    465515  65.978  70.018  41.729  0.4427
     23981    469810  65.978  74.648  41.888  0.4242
     23981       657  65.978  66.278  35.713  0.3699
     23981   1083617  65.978  89.298  40.045  0.3475
     23981   1085581  65.978  89.298  39.359  0.3395
     23981   1085824  65.978  89.298  40.356  0.3512
     23981   1313991  65.978  70.828  35.378  0.3488
     23981   2376793  65.978  79.878  38.088  0.3534
     23981   2376794  65.978  79.578  39.118  0.3675
     23981   2376797  65.978  81.698  42.551  0.4048
     23981   2376799  65.978  76.998  33.873  0.3105
     23981   2376801  65.978  81.698  39.896  0.3702
     23981   2376804  65.978  79.578  38.017  0.3535
     23981   2376805  65.978  76.878  34.958  0.3240
     23981    258063  65.978  71.448  37.788  0.3793
     23981   3093953  65.978  62.028  34.734  0.3724
     23981   3590459  65.978  62.848  34.621  0.3675
     23981     38380  65.978  77.588  34.223  0.3130
     23981    404258  65.978  71.468  36.787  0.3655
     23981    443090  65.978  74.868  41.813  0.4222
     23981    444985  65.978  73.718  39.261  0.3909
     23981    492909  65.978  75.728  40.966  0.4066
     23981    521805  65.978  76.758  34.389  0.3174
     23981    577497  65.978  80.258  45.009  0.4446
     23981        72  65.978  76.438  37.362  0.3557
     23981       809  65.978  88.518  40.141  0.3510
     23981   1086034  65.978  85.528  44.982  0.4223
     23981   1090197  65.978  78.768  37.257  0.3466
     23981   1090198  65.978  78.768  37.954  0.3554
     23981   1091782  65.978  85.598  37.426  0.3279
     23981   1092118  65.978  85.598  37.168  0.3249
     23981   1092598  65.978  85.598  40.817  0.3685
     23981   1092767  65.978  79.998  35.350  0.3195
     23981   1093044  65.978  85.628  39.435  0.3516
     23981   1093058  65.978  85.598  39.778  0.3558
     23981   1093607  65.978  79.998  37.174  0.3417
     23981   1095031  65.978  79.528  40.310  0.3832
     23981   1095198  65.978  85.048  42.813  0.3956
     23981   1095199  65.978  85.048  42.494  0.3915
     23981   1209070  65.978  98.898  40.715  0.3279
     23981   1233300  65.978  82.158  35.262  0.3124
     23981   1643361  65.978  76.328  36.927  0.3504
     23981   1644470  65.978  97.098  41.047  0.3364
     23981   1822688  65.978  74.578  41.493  0.4188
     23981   1822689  65.978  74.578  41.625  0.4208
     23981   1822690  65.978  74.578  42.554  0.4342
     23981   1822849  65.978  78.858  42.039  0.4090
     23981   1822851  65.978  74.578  41.825  0.4236
     23981   1822852  65.978  74.578  42.401  0.4320
     23981   1822853  65.978  74.578  43.901  0.4542
     23981   1938867  65.978  75.438  36.630  0.3496
     23981   2376806  65.978  88.638  42.958  0.3847
     23981    247733  65.978  84.648  44.801  0.4234
     23981    258271  65.978  75.618  39.214  0.3830
     23981    295559  65.978  89.638  38.446  0.3281
     23981   3093959  65.978  65.888  36.474  0.3824
     23981   3093969  65.978  65.888  36.430  0.3817
     23981   3093986  65.978  65.888  36.442  0.3819
     23981   3590455  65.978  70.648  36.521  0.3648
     23981    401819  65.978  75.618  39.207  0.3829
     23981     42557  65.978  89.638  38.638  0.3303
     23981    506548  65.978  77.208  38.448  0.3671
     23981    507727  65.978  98.658  47.129  0.4011
     23981       511  65.978  73.458  39.029  0.3887
     23981    559251  65.978  78.768  37.858  0.3542
     23981    566576  65.978  85.268  40.760  0.3689
     23981    567943  65.978  85.268  40.735  0.3686
     23981    567944  65.978  78.928  42.359  0.4131
     23981       597  65.978  78.788  38.771  0.3658
     23981       629  65.978  80.288  33.449  0.2965
     23981        71  65.978  80.668  37.419  0.3426
     23981   1085325  65.978  87.438  43.551  0.3964
     23981   1088882  65.978  82.988  37.928  0.3416
     23981   1088898  65.978  83.278  38.002  0.3416
     23981   1088899  65.978  82.788  38.047  0.3436
     23981   1090432  65.978  83.948  36.550  0.3224
     23981   1090433  65.978  89.628  39.842  0.3442
     23981   1090527  65.978  89.908  42.848  0.3791
     23981   1090528  65.978  89.908  40.672  0.3530
     23981   1091776  65.978  83.948  36.204  0.3184
     23981   1091777  65.978  89.628  38.779  0.3319
     23981   1091790  65.978  83.948  36.102  0.3172
     23981   1092259  65.978  83.018  39.898  0.3657
     23981   1092599  65.978  89.858  40.994  0.3570
     23981   1092600  65.978  83.018  37.791  0.3398
     23981   1092649  65.978  83.018  40.162  0.3690
     23981   1092652  65.978  83.018  39.084  0.3556
     23981   1092662  65.978  83.018  39.328  0.3586
     23981   1098125  65.978  87.628  41.366  0.3686
     23981      1123  65.978  79.108  41.278  0.3976
     23981   1209124  65.978 103.228  40.636  0.3161
     23981   1209126  65.978 103.598  41.429  0.3233
     23981   1271273  65.978  79.888  38.397  0.3573
     23981   1464333  65.978  79.928  43.814  0.4292
     23981   1822850  65.978  78.858  42.495  0.4152
     23981   1822854  65.978  78.328  44.575  0.4469
     23981   1822855  65.978  78.328  42.078  0.4116
     23981   1822856  65.978  78.328  42.776  0.4213
     23981   1822857  65.978  78.328  43.348  0.4294
     23981   1935574  65.978  87.908  35.991  0.3053
     23981   2011946  65.978  80.158  36.641  0.3346
     23981   2011947  65.978  80.158  34.441  0.3083
     23981   2011950  65.978  80.158  35.987  0.3267
     23981   2011952  65.978  80.158  36.320  0.3307
     23981   2012014  65.978  80.158  36.726  0.3357
     23981   2012017  65.978  80.158  36.239  0.3297
     23981   2012027  65.978  80.588  35.814  0.3234
     23981   2012028  65.978  80.158  36.254  0.3299
     23981   2012029  65.978  80.158  35.218  0.3175
     23981   2012040  65.978  80.158  36.506  0.3330
     23981   2012041  65.978  80.158  35.476  0.3206
     23981   2376789  65.978  87.908  39.403  0.3442
     23981   2376790  65.978  87.598  40.589  0.3592
     23981   2376803  65.978  87.598  40.522  0.3584
     23981   3093976  65.978  68.918  36.164  0.3663
     23981   3093982  65.978  68.918  34.597  0.3449
     23981   3140084  65.978  71.728  36.147  0.3559
     23981   3590461  65.978  68.578  31.488  0.3055
     23981    401877  65.978  79.528  38.981  0.3659
     23981    404317  65.978  79.278  39.555  0.3742
     23981    404754  65.978  79.278  39.566  0.3744
     23981        41  65.978  78.138  36.589  0.3403
     23981     43697  65.978  94.428  40.238  0.3349
     23981     43819  65.978  94.018  40.179  0.3353
     23981    497054  65.978 106.188  45.009  0.3540
     23981    497877  65.978 105.838  45.713  0.3625
     23981       516  65.978  89.878  37.605  0.3180
     23981    556506  65.978  89.628  41.158  0.3596
     23981    559246  65.978 124.447  43.015  0.2918
     23981    564144  65.978  89.628  39.454  0.3397
     23981    565547  65.978  88.278  38.508  0.3327
     23981    565638  65.978  83.238  42.207  0.3944
     23981    567288  65.978  82.768  42.585  0.4011
     23981    568350  65.978  83.858  38.710  0.3483
     23981    577283  65.978  88.848  44.870  0.4081
     23981       715  65.978  89.398  35.029  0.2911
     23981        76  65.978  77.428  36.724  0.3442
     23981   1082315  65.978 110.097  38.701  0.2817
     23981   1082466  65.978 109.117  38.201  0.2791
     23981   1083301  65.978 104.827  39.023  0.2961
     23981   1083302  65.978 104.827  38.986  0.2958
     23981   1083303  65.978 109.117  38.810  0.2848
     23981   1083304  65.978 109.117  38.842  0.2851
     23981   1083587  65.978 109.117  38.117  0.2783
     23981   1083615  65.978 109.237  38.944  0.2858
     23981   1084021  65.978 104.827  38.416  0.2902
     23981   1084022  65.978 104.827  38.373  0.2898
     23981   1084581  65.978  97.777  43.278  0.3592
     23981   1084582  65.978  97.457  43.129  0.3585
     23981   1085089  65.978 104.827  39.246  0.2983
     23981   1085090  65.978 104.827  39.217  0.2980
     23981   1085091  65.978 109.117  39.044  0.2870
     23981   1085326  65.978  93.408  43.546  0.3759
     23981   1085572  65.978  93.408  43.374  0.3739
     23981   1085591  65.978  93.408  43.668  0.3774
     23981   1085599  65.978 110.097  37.521  0.2708
     23981   1085778  65.978 110.097  39.081  0.2853
     23981   1085779  65.978 109.237  39.156  0.2878
     23981   1085805  65.978 104.827  37.637  0.2826
     23981   1085806  65.978 104.827  37.591  0.2822
     23981   1085829  65.978  93.408  43.467  0.3750
     23981   1086480  65.978 109.117  39.059  0.2871
     23981   1086505  65.978 110.097  38.105  0.2762
     23981   1086506  65.978 109.237  38.194  0.2787
     23981   1086521  65.978  93.408  43.455  0.3748
     23981   1086523  65.978 109.117  37.392  0.2715
     23981   1086524  65.978 109.117  37.450  0.2721
     23981   1088900  65.978  87.178  38.781  0.3391
     23981   1091775  65.978  96.408  42.616  0.3558
     23981   1091791  65.978  88.248  36.610  0.3113
     23981   1091793  65.978  88.248  37.991  0.3268
     23981   1092126  65.978  94.378  39.442  0.3262
     23981   1092258  65.978  86.758  38.491  0.3369
     23981   1092377  65.978  94.378  41.896  0.3537
     23981   1092494  65.978  94.378  41.612  0.3504
     23981   1092495  65.978  93.728  41.794  0.3545
     23981   1092496  65.978  88.008  36.295  0.3084
     23981   1092663  65.978  93.958  41.042  0.3452
     23981   1092765  65.978  94.378  39.961  0.3319
     23981   1092766  65.978  94.378  40.176  0.3343
     23981   1092813  65.978  94.378  38.901  0.3203
     23981   1093623  65.978  93.688  40.985  0.3453
     23981   1094511  65.978  91.548  40.397  0.3449
     23981   1094512  65.978  91.778  39.143  0.3300
     23981   1095200  65.978  97.158  42.814  0.3558
     23981   1095201  65.978  97.158  42.515  0.3525
     23981   1271274  65.978  83.758  38.457  0.3456
     23981   1271380  65.978  83.138  37.701  0.3384
     23981    148280  65.978  85.208  42.523  0.3913
     23981   1644605  65.978 105.627  42.019  0.3243
     23981   1644609  65.978 105.567  42.327  0.3276
     23981   1644611  65.978 105.627  40.890  0.3128
     23981   1935437  65.978  96.798  43.406  0.3636
     23981   2012023  65.978  85.008  36.798  0.3223
     23981   2012032  65.978  83.648  35.660  0.3129
     23981   2036415  65.978 108.347  40.206  0.2998
     23981    205912  65.978  86.738  40.788  0.3644
     23981   2325210  65.978  83.418  37.650  0.3369
     23981   2325211  65.978  83.418  41.920  0.3900
     23981   2375587  65.978  91.908  47.459  0.4298
     23981    240886  65.978  83.818  37.267  0.3312
     23981    257481  65.978  83.188  39.329  0.3581
     23981    258060  65.978  83.268  37.167  0.3316
     23981    260259  65.978  98.618  44.120  0.3662
     23981    272493  65.978  83.438  40.199  0.3681
     23981    296512  65.978  98.188  40.596  0.3285
     23981   3287926  65.978  94.508  33.952  0.2683
     23981   3590454  65.978  79.468  38.056  0.3544
     23981        42  65.978  93.518  37.823  0.3109
     23981    476312  65.978  93.268  42.298  0.3617
     23981    496852  65.978 110.377  45.618  0.3489
     23981    497878  65.978 110.377  45.632  0.3491
     23981    498048  65.978 110.297  45.600  0.3490
     23981    498729  65.978 110.737  45.614  0.3479
     23981    501295  65.978 102.138  35.668  0.2693
     23981    504699  65.978 110.297  45.612  0.3491
     23981    507898  65.978 110.297  49.142  0.3865
     23981    513367  65.978  93.848  39.715  0.3306
     23981    523585  65.978 110.737  45.599  0.3478
     23981    523760  65.978 110.297  45.115  0.3440
     23981    538137  65.978 135.247  43.529  0.2760
     23981    563998  65.978 101.007  42.778  0.3444
     23981    576821  65.978  94.518  43.118  0.3673
     23981    578346  65.978  91.368  44.051  0.3888
     23981    598270  65.978  74.748  36.268  0.3472
     23981   1082496  65.978  97.228  43.552  0.3640
     23981   1083406  65.978  97.228  43.431  0.3626
     23981   1083616  65.978 113.467  38.719  0.2751
     23981   1084314  65.978 101.947  43.190  0.3462
     23981   1084403  65.978  87.678  45.249  0.4174
     23981   1084560  65.978  97.228  43.370  0.3619
     23981   1085828  65.978  97.228  43.183  0.3598
     23981   1085964  65.978  97.228  43.292  0.3610
     23981   1086520  65.978  97.457  43.986  0.3682
     23981   1087089  65.978  95.608  42.523  0.3571
     23981   1090175  65.978  97.738  41.546  0.3401
     23981   1091069  65.978  98.438  40.091  0.3225
     23981   1091774  65.978 100.177  43.606  0.3558
     23981   1091792  65.978  91.988  37.270  0.3088
     23981   1092597  65.978  98.438  41.928  0.3423
     23981   1092650  65.978  91.468  40.616  0.3476
     23981   1092651  65.978  91.468  40.876  0.3507
     23981   1092812  65.978  91.618  36.864  0.3053
     23981   1093294  65.978  98.438  39.660  0.3179
     23981   1094549  65.978 101.238  44.528  0.3629
     23981   1095819  65.978 101.238  44.648  0.3643
     23981    146144  65.978  94.478  42.343  0.3585
     23981    148565  65.978  88.178  41.727  0.3711
     23981      1626  65.978  95.747  44.951  0.3849
     23981   1774835  65.978  87.658  37.527  0.3232
     23981   1822859  65.978  86.508  41.419  0.3729
     23981   1935438  65.978  93.218  39.582  0.3309
     23981   1950167  65.978 103.128  34.081  0.2524
     23981   1950171  65.978 100.718  35.965  0.2751
     23981   2012030  65.978  90.288  36.307  0.3027
     23981    240864  65.978  89.768  37.057  0.3122
     23981    240887  65.978  88.228  37.185  0.3178
     23981    273208  65.978  89.518  36.280  0.3043
     23981   3217125  65.978 101.207  48.502  0.4087
     23981   3590444  65.978  81.518  36.453  0.3283
     23981   3590457  65.978  86.868  43.374  0.3962
     23981   3590458  65.978  88.968  45.488  0.4156
     23981    394729  65.978  89.098  37.087  0.3143
     23981    395459  65.978  88.258  37.314  0.3191
     23981    402345  65.978  87.348  39.972  0.3526
     23981    413931  65.978  87.038  39.731  0.3507
     23981    476116  65.978  96.558  46.089  0.3958
     23981    478834  65.978  95.738  44.431  0.3788
     23981       490  65.978 104.437  45.328  0.3624
     23981    512665  65.978  92.378  37.208  0.3071
     23981    521097  65.978  83.258  38.532  0.3481
     23981    523245  65.978 114.527  45.440  0.3364
     23981       549  65.978  92.908  38.253  0.3171
     23981    557116  65.978 133.857  43.423  0.2776
     23981    585530  65.978  96.998  37.665  0.3006
     23981         8  65.978  97.888  41.283  0.3368
     23981   1082773  65.978  93.527  34.602  0.2770
     23981   1082781  65.978 101.207  43.422  0.3508
     23981   1083274  65.978 101.947  43.715  0.3519
     23981   1083407  65.978 101.207  43.931  0.3564
     23981   1083415  65.978  93.527  34.925  0.2803
     23981   1084559  65.978 101.947  43.434  0.3489
     23981   1084826  65.978 106.657  43.098  0.3327
     23981   1084827  65.978 102.047  43.519  0.3495
     23981   1085337  65.978 101.207  45.082  0.3692
     23981   1086315  65.978 101.037  43.828  0.3558
     23981   1090176  65.978 102.807  41.811  0.3293
     23981   1090526  65.978 102.807  43.651  0.3488
     23981   1094509  65.978  99.198  41.194  0.3323
     23981   1094510  65.978  97.507  40.842  0.3330
     23981   1162962  65.978  93.527  37.005  0.3021
     23981    145939  65.978  93.527  43.916  0.3799
     23981    146620  65.978  93.798  45.346  0.3963
     23981    147431  65.978  97.618  43.357  0.3606
     23981    150210  65.978  97.618  43.095  0.3576
     23981   1643574  65.978 101.767  43.594  0.3511
     23981   1644612  65.978 114.237  40.636  0.2911
     23981   1822858  65.978  93.738  40.784  0.3429
     23981   1822862  65.978  89.777  45.078  0.4073
     23981    189881  65.978 109.497  57.948  0.4931
     23981   2012037  65.978  92.128  35.283  0.2873
     23981   2012044  65.978  92.128  35.540  0.2900
     23981    202780  65.978 105.007  43.369  0.3398
     23981    210230  65.978  92.668  46.464  0.4142
     23981    238760  65.978  92.668  37.172  0.3060
     23981    240246  65.978  93.088  37.401  0.3074
     23981    240454  65.978  93.658  37.134  0.3031
     23981    240665  65.978  94.077  37.156  0.3023
     23981    240839  65.978  93.088  37.304  0.3064
     23981    240840  65.978  93.088  37.085  0.3040
     23981    240841  65.978  93.088  37.009  0.3032
     23981    240863  65.978  93.798  37.225  0.3037
     23981    240877  65.978  94.077  37.517  0.3062
     23981   3221637  65.978  94.588  46.236  0.4044
     23981    351231  65.978 100.927  43.912  0.3570
     23981   3582307  65.978 118.117  40.333  0.2806
     23981   3582308  65.978 118.117  39.899  0.2767
     23981   3590445  65.978  85.887  37.171  0.3241
     23981   3590456  65.978  92.018  45.359  0.4027
     23981   3683711  65.978  95.597  43.262  0.3657
     23981    380511  65.978  91.698  41.511  0.3573
     23981    394435  65.978  93.308  37.015  0.3027
     23981    403090  65.978  95.707  39.952  0.3282
     23981    438889  65.978  95.707  39.793  0.3265
     23981    442242  65.978 101.947  43.353  0.3480
     23981       479  65.978 100.118  39.851  0.3157
     23981    493781  65.978  97.868  43.514  0.3616
     23981    538877  65.978 143.667  44.035  0.2659
     23981        55  65.978  84.537  34.852  0.3013
     23981       728  65.978  98.787  38.292  0.3028
     23981   1082447  65.978 105.817  43.401  0.3380
     23981   1082489  65.978 104.757  43.646  0.3434
     23981   1084384  65.978 108.887  42.867  0.3248
     23981   1085800  65.978 104.757  43.837  0.3455
     23981   1090186  65.978 106.607  41.750  0.3191
     23981   1095202  65.978 108.057  44.007  0.3384
     23981   1095510  65.978 102.237  41.754  0.3302
     23981   1095678  65.978 102.237  43.817  0.3522
     23981   1098766  65.978 103.667  43.604  0.3459
     23981   1269956  65.978  92.597  38.002  0.3152
     23981   1270170  65.978  93.147  38.140  0.3152
     23981   1270268  65.978  93.147  39.119  0.3260
     23981   1271069  65.978  97.457  40.472  0.3291
     23981    149429  65.978  97.517  43.790  0.3658
     23981       172  65.978 115.697  45.072  0.3299
     23981    175586  65.978  99.057  44.668  0.3711
     23981   1770752  65.978  99.117  38.199  0.3010
     23981    177807  65.978  98.347  45.287  0.3804
     23981   1935436  65.978 102.897  43.901  0.3513
     23981   2012038  65.978  95.107  33.725  0.2648
     23981    203400  65.978  99.237  44.038  0.3634
     23981    207850  65.978  97.517  42.471  0.3509
     23981    209415  65.978  98.087  40.261  0.3252
     23981    210413  65.978  98.087  40.226  0.3248
     23981    210849  65.978  97.517  39.929  0.3231
     23981     22359  65.978 113.057  55.950  0.4546
     23981     22679  65.978 110.487  58.587  0.4970
     23981    230916  65.978 107.867  42.601  0.3246
     23981    240680  65.978  98.087  37.066  0.2919
     23981    240865  65.978  98.087  36.992  0.2911
     23981    240876  65.978  98.087  37.426  0.2955
     23981    278558  65.978 113.057  59.221  0.4943
     23981   3084953  65.978 111.467  55.625  0.4566
     23981   3092905  65.978 105.387  38.171  0.2866
     23981   3093972  65.978  89.397  35.528  0.2964
     23981        33  65.978 114.667  39.947  0.2839
     23981    358075  65.978  97.517  43.804  0.3660
     23981   3590446  65.978  89.687  37.328  0.3154
     23981   3590453  65.978  88.907  36.377  0.3070
     23981    379238  65.978  97.617  41.151  0.3361
     23981    379850  65.978  97.517  40.221  0.3263
     23981    383530  65.978  97.737  40.252  0.3260
     23981    387838  65.978 111.547  43.586  0.3254
     23981    397112  65.978  98.087  36.972  0.2909
     23981    450660  65.978 105.607  40.425  0.3082
     23981    480844  65.978  97.017  43.904  0.3687
     23981    492556  65.978 103.507  36.563  0.2751
     23981    492908  65.978 111.587  44.001  0.3294
     23981    493757  65.978 101.757  36.838  0.2814
     23981    497064  65.978 121.397  49.007  0.3542
     23981    499776  65.978 100.597  41.798  0.3350
     23981    523521  65.978 101.607  36.862  0.2820
     23981    524171  65.978 102.037  36.932  0.2817
     23981        54  65.978  95.847  45.101  0.3864
     23981    558467  65.978 103.147  41.728  0.3275
     23981    563451  65.978 103.147  40.562  0.3155
     23981    594615  65.978  88.737  38.597  0.3324
     23981    596046  65.978  88.737  37.130  0.3158
     23981      1008  65.978  99.467  44.001  0.3623
     23981   1082786  65.978 126.217  38.091  0.2472
     23981   1083562  65.978 112.827  42.630  0.3131
     23981   1083614  65.978 126.217  38.641  0.2516
     23981   1084383  65.978 113.757  42.837  0.3129
     23981   1084400  65.978 100.767  42.429  0.3413
     23981   1084401  65.978  96.917  37.986  0.3041
     23981   1084616  65.978 112.827  42.675  0.3135
     23981   1084721  65.978 101.937  35.947  0.2724
     23981   1084976  65.978 106.827  37.895  0.2809
     23981   1086074  65.978 112.827  42.838  0.3151
     23981   1086481  65.978 126.217  38.843  0.2533
     23981   1086525  65.978 126.217  37.530  0.2427
     23981   1095364  65.978 107.257  42.236  0.3224
     23981   1098524  65.978 111.597  37.197  0.2650
     23981   1209158  65.978 103.917  41.323  0.3214
     23981   1269847  65.978  97.297  37.365  0.2968
     23981   1269955  65.978 100.767  40.456  0.3203
     23981   1271476  65.978 100.247  42.185  0.3401
     23981    146233  65.978 105.377  43.530  0.3405
     23981    146595  65.978 108.517  42.753  0.3245
     23981    146998  65.978 101.977  44.646  0.3621
     23981    147048  65.978 101.407  44.525  0.3624
     23981    150220  65.978 101.087  44.412  0.3621
     23981   1672351  65.978 106.217  40.678  0.3093
     23981   1672352  65.978 106.137  40.575  0.3085
     23981    175544  65.978 103.087  44.492  0.3572
     23981    175832  65.978 103.087  44.496  0.3572
     23981    177401  65.978 103.307  44.503  0.3566
     23981    177416  65.978 103.697  44.531  0.3558
     23981   1822861  65.978  96.687  41.369  0.3411
     23981    204269  65.978 101.407  41.050  0.3249
     23981    206307  65.978 101.977  40.958  0.3225
     23981    207064  65.978 102.707  40.754  0.3186
     23981    230704  65.978 120.927  47.403  0.3398
     23981    230812  65.978 121.717  48.912  0.3524
     23981    231315  65.978 116.797  44.831  0.3250
     23981     23660  65.978 121.817  62.866  0.5032
     23981     23891  65.978 119.247  62.866  0.5138
     23981     23924  65.978 121.817  63.458  0.5104
     23981    240878  65.978 101.877  37.426  0.2869
     23981     25437  65.978 118.757  58.962  0.4688
     23981    277693  65.978 119.247  63.458  0.5211
     23981    319118  65.978 113.017  45.114  0.3370
     23981   3286739  65.978 104.707  41.476  0.3210
     23981   3590447  65.978  93.207  38.059  0.3142
     23981   3590448  65.978  93.207  37.288  0.3059
     23981   3590450  65.978  93.987  38.568  0.3177
     23981   3590452  65.978  91.887  36.889  0.3049
     23981   3590462  65.978  60.778  33.638  0.3612
     23981   3688391  65.978 111.277  42.315  0.3136
     23981    382146  65.978 102.707  40.829  0.3193
     23981    388488  65.978 111.847  42.873  0.3177
     23981    390855  65.978 123.527  47.312  0.3327
     23981    395458  65.978 101.877  38.335  0.2960
     23981    404000  65.978 107.847  40.621  0.3050
     23981    426317  65.978  98.687  37.406  0.2939
     23981    448971  65.978 111.897  40.219  0.2922
     23981    490153  65.978 105.537  40.036  0.3045
     23981    492553  65.978 112.607  38.175  0.2719
     23981    492557  65.978 111.897  39.855  0.2888
     23981    493752  65.978 112.047  46.453  0.3531
     23981    496687  65.978 132.097  44.313  0.2882
     23981    496860  65.978 130.917  44.211  0.2896
     23981    523504  65.978 110.767  40.842  0.3005
     23981    558468  65.978 106.737  40.604  0.3073
     23981       567  65.978 105.527  38.667  0.2911
     23981    568237  65.978 108.877  41.190  0.3082
     23981    595318  65.978  93.127  40.508  0.3416
     23981    609857  65.978  93.127  38.915  0.3238
     23981     74355  65.978 105.967  46.702  0.3729
     23981       998  65.978 109.177  42.692  0.3223
     23981   1082467  65.978 105.157  37.096  0.2768
     23981   1083416  65.978 106.367  37.397  0.2771
     23981   1083447  65.978 116.787  42.612  0.3040
     23981   1083448  65.978 116.787  42.656  0.3044
     23981   1084385  65.978 118.177  42.737  0.3022
     23981   1084583  65.978 112.117  43.767  0.3258
     23981   1085560  65.978 114.107  43.670  0.3201
     23981   1086507  65.978 105.577  37.246  0.2773
     23981   1086534  65.978 112.117  44.146  0.3296
     23981   1095511  65.978 114.607  42.467  0.3075
     23981   1095818  65.978 114.607  40.459  0.2887
     23981      1108  65.978 112.107  43.634  0.3245
     23981   1269848  65.978 104.647  40.304  0.3093
     23981   1270062  65.978 104.647  42.528  0.3320
     23981   1270063  65.978 103.747  37.627  0.2848
     23981   1270171  65.978 107.177  36.883  0.2707
     23981   1270269  65.978 101.947  39.778  0.3104
     23981   1270366  65.978 104.747  40.634  0.3124
     23981   1271275  65.978 101.407  39.909  0.3131
     23981    146485  65.978 105.577  45.451  0.3604
     23981    148058  65.978 105.157  45.255  0.3595
     23981   1760028  65.978 110.247  40.489  0.2983
     23981   1762801  65.978 113.477  42.922  0.3144
     23981   1762802  65.978 110.247  40.745  0.3007
     23981   1762803  65.978 113.477  42.689  0.3121
     23981   1762806  65.978 109.927  40.853  0.3025
     23981         2  65.978 110.777  38.229  0.2760
     23981   2016935  65.978 119.507  43.460  0.3060
     23981   2016936  65.978 120.087  43.447  0.3046
     23981   2016937  65.978 119.507  43.481  0.3062
     23981   2016938  65.978 120.807  43.537  0.3039
     23981   2017103  65.978 120.087  43.467  0.3048
     23981    202141  65.978 111.797  39.528  0.2859
     23981    207386  65.978 108.477  45.470  0.3525
     23981    219804  65.978 116.427  39.793  0.2790
     23981     22310  65.978 127.517  62.679  0.4791
     23981    230598  65.978 126.257  49.032  0.3424
     23981     23110  65.978 121.817  60.858  0.4794
     23981   2324257  65.978  98.437  36.326  0.2836
     23981    279944  65.978 119.247  60.853  0.4893
     23981    283309  65.978 127.517  63.278  0.4859
     23981    283368  65.978 122.257  55.173  0.4146
     23981   3084944  65.978 125.097  58.014  0.4360
     23981   3084949  65.978 125.097  54.491  0.3990
     23981   3590449  65.978  97.227  37.218  0.2954
     23981    368816  65.978 106.677  45.221  0.3549
     23981   3688388  65.978 115.597  42.062  0.3015
     23981   3688390  65.978 106.217  43.265  0.3356
     23981   3688393  65.978 120.297  41.890  0.2901
     23981   3688394  65.978 111.117  42.884  0.3195
     23981   3688395  65.978 120.297  41.874  0.2900
     23981       422  65.978 111.657  37.801  0.2703
     23981    425518  65.978 106.357  42.525  0.3276
     23981     46523  65.978 119.897  40.840  0.2816
     23981    492301  65.978 110.017  37.911  0.2745
     23981    492552  65.978 119.387  43.029  0.3023
     23981    493516  65.978 110.047  46.873  0.3629
     23981    522317  65.978 110.727  43.781  0.3294
     23981    536480  65.978 102.957  43.320  0.3449
     23981    551347  65.978 113.737  41.258  0.2980
     23981    556449  65.978 113.737  41.203  0.2975
     23981    557210  65.978 110.137  42.569  0.3188
     23981    558339  65.978 113.737  41.325  0.2986
     23981        83  65.978 105.067  35.019  0.2574
     23981       850  65.978 127.767  44.792  0.3007
     23981   1082452  65.978 114.117  39.660  0.2824
     23981   1084584  65.978 117.637  43.583  0.3112
     23981   1084878  65.978 119.527  42.873  0.3006
     23981   1085124  65.978 119.757  42.712  0.2986
     23981   1085782  65.978 118.427  44.775  0.3207
     23981   1085783  65.978 119.617  43.729  0.3082
     23981   1086072  65.978 119.757  42.607  0.2977
     23981   1086073  65.978 119.757  42.613  0.2977
     23981   1086292  65.978 120.457  42.742  0.2975
     23981   1086513  65.978 119.527  42.661  0.2987
     23981   1094525  65.978 118.437  43.741  0.3109
     23981   1258312  65.978 113.587  37.804  0.2667
     23981   1270367  65.978 109.107  41.426  0.3099
     23981      1493  65.978 114.097  40.244  0.2878
     23981   1632206  65.978 111.427  41.908  0.3093
     23981   1682272  65.978 113.757  41.354  0.2988
     23981   1762799  65.978 117.557  41.353  0.2908
     23981   1762800  65.978 114.327  38.800  0.2742
     23981   1762804  65.978 113.157  43.696  0.3226
     23981   1762805  65.978 113.157  40.680  0.2938
     23981   1762807  65.978 113.657  40.796  0.2938
     23981   1762811  65.978 117.237  41.117  0.2894
     23981   1795908  65.978 127.697  48.916  0.3379
     23981   1935431  65.978 114.547  44.603  0.3282
     23981   1935435  65.978 117.407  42.759  0.3041
     23981    201362  65.978 115.777  38.049  0.2648
     23981   2017098  65.978 125.317  43.470  0.2941
     23981   2017099  65.978 125.617  43.345  0.2924
     23981    207566  65.978 117.427  44.245  0.3179
     23981    208028  65.978 116.117  42.010  0.2999
     23981   2178741  65.978 116.427  38.918  0.2712
     23981    230599  65.978 130.287  48.861  0.3315
     23981    230811  65.978 128.567  47.230  0.3206
     23981   2324239  65.978 103.277  37.600  0.2856
     23981   2324244  65.978 103.277  37.877  0.2883
     23981    263101  65.978 121.617  42.501  0.2929
     23981   3287927  65.978 117.747  35.542  0.2399
     23981   3287931  65.978 114.107  35.469  0.2453
     23981   3590463  65.978  67.078  33.586  0.3376
     23981   3688389  65.978 110.537  42.664  0.3187
     23981   3688392  65.978 119.607  42.077  0.2932
     23981   3688396  65.978 115.007  43.183  0.3134
     23981    377884  65.978 111.497  43.484  0.3245
     23981    386369  65.978 119.887  49.669  0.3647
     23981    388043  65.978 131.217  47.177  0.3145
     23981    392573  65.978 122.067  42.473  0.2918
     23981     40584  65.978 121.747  42.002  0.2882
     23981     44310  65.978 122.717  42.200  0.2881
     23981       473  65.978 100.707  36.366  0.2791
     23981    496739  65.978 108.137  40.167  0.2999
     23981    522044  65.978 109.017  39.583  0.2923
     23981    522854  65.978 119.957  38.856  0.2642
     23981    550337  65.978 113.387  42.396  0.3095
     23981    551269  65.978 156.947  42.680  0.2368
     23981    556450  65.978 117.777  41.139  0.2885
     23981    556848  65.978 156.947  42.600  0.2362
     23981    560935  65.978 156.947  42.270  0.2340
     23981    561132  65.978 124.037  41.222  0.2770
     23981    562780  65.978 156.947  42.715  0.2370
     23981    566685  65.978 117.087  33.306  0.2224
     23981    596699  65.978 133.117  45.595  0.2970
     23981    596700  65.978 131.227  44.950  0.2952
     23981    607982  65.978 133.117  45.596  0.2970
     23981   1080485  65.978 129.387  48.515  0.3304
     23981   1082606  65.978 124.317  42.602  0.2884
     23981   1085336  65.978 123.097  43.613  0.2998
     23981   1085398  65.978 125.357  43.068  0.2905
     23981   1085592  65.978 124.317  42.652  0.2889
     23981   1085841  65.978 124.317  42.611  0.2885
     23981   1085866  65.978 124.317  42.736  0.2896
     23981   1086561  65.978 124.317  43.143  0.2932
     23981   1092209  65.978 145.737  52.075  0.3262
     23981   1094851  65.978 122.027  42.728  0.2941
     23981   1094852  65.978 122.027  41.548  0.2837
     23981      1112  65.978 113.117  40.294  0.2903
     23981   1171644  65.978 109.697  35.676  0.2548
     23981   1171646  65.978 109.697  37.382  0.2703
     23981   1172205  65.978 109.697  37.529  0.2717
     23981   1258425  65.978 116.567  37.303  0.2568
     23981   1258426  65.978 117.857  39.549  0.2741
     23981   1258533  65.978 117.907  37.711  0.2580
     23981   1270462  65.978 118.327  42.653  0.3011
     23981   1271070  65.978 111.957  40.226  0.2921
     23981   1631535  65.978 115.787  40.181  0.2838
     23981   1643773  65.978 128.517  41.331  0.2699
     23981   1643783  65.978 128.997  41.474  0.2702
     23981    176109  65.978 117.577  44.925  0.3241
     23981   1761688  65.978 124.167  46.070  0.3198
     23981   1762808  65.978 117.887  41.028  0.2872
     23981   1762809  65.978 121.167  43.189  0.3000
     23981   1762812  65.978 117.107  40.624  0.2852
     23981   1762813  65.978 118.717  40.741  0.2830
     23981   1812717  65.978 118.157  38.006  0.2601
     23981   1822860  65.978 113.387  44.738  0.3323
     23981   1910295  65.978 127.697  47.832  0.3280
     23981   1923112  65.978 132.767  45.738  0.2989
     23981   1935439  65.978 116.367  42.302  0.3021
     23981   1935440  65.978 119.227  40.650  0.2812
     23981   2012179  65.978 119.197  40.936  0.2838
     23981   2012180  65.978 119.197  42.542  0.2983
     23981   2012181  65.978 119.197  42.305  0.2961
     23981   2012259  65.978 118.747  42.039  0.2946
     23981   2012260  65.978 118.437  42.127  0.2961
     23981   2012263  65.978 118.437  41.890  0.2939
     23981   2012265  65.978 118.747  41.096  0.2861
     23981   2012266  65.978 118.437  40.737  0.2835
     23981   2012267  65.978 118.277  40.795  0.2844
     23981   2012277  65.978 117.997  41.076  0.2874
     23981   2069500  65.978 144.207  42.534  0.2537
     23981   2069502  65.978 150.697  42.073  0.2410
     23981    207668  65.978 120.867  41.462  0.2852
     23981   2177343  65.978 126.607  34.059  0.2148
     23981   2179216  65.978 121.087  40.832  0.2792
     23981   2179217  65.978 121.087  40.602  0.2772
     23981    221753  65.978 105.397  35.626  0.2624
     23981    230703  65.978 124.947  43.387  0.2941
     23981    230915  65.978 135.457  47.080  0.3050
     23981    231016  65.978 121.137  42.457  0.2935
     23981    237191  65.978 124.177  43.189  0.2939
     23981     23979  65.978 129.187  57.750  0.4203
     23981    252030  65.978 118.777  41.966  0.2939
     23981     25211  65.978 129.187  54.042  0.3829
     23981    252818  65.978 119.047  42.047  0.2941
     23981     30008  65.978 114.657  42.851  0.3110
     23981   3287928  65.978 118.157  36.603  0.2481
     23981   3287929  65.978 120.047  36.495  0.2441
     23981   3287930  65.978 118.157  36.905  0.2507
     23981   3287932  65.978 118.157  37.487  0.2556
     23981   3582309  65.978 144.207  41.391  0.2452
     23981   3590451  65.978 106.707  38.542  0.2873
     23981    380351  65.978 121.877  36.296  0.2395
     23981    387837  65.978 133.937  48.744  0.3224
     23981    393581  65.978 124.577  42.611  0.2880
     23981    461236  65.978 112.027  40.803  0.2974
     23981    490417  65.978 119.887  39.410  0.2691
     23981    493517  65.978 118.107  43.120  0.3059
     23981    493973  65.978 122.687  40.536  0.2737
     23981    495572  65.978 112.017  39.546  0.2856
     23981    497604  65.978 111.747  40.453  0.2947
     23981    512724  65.978 119.827  39.417  0.2693
     23981    513715  65.978 120.557  39.189  0.2660
     23981    520050  65.978 120.897  40.634  0.2779
     23981    549375  65.978 161.016  42.620  0.2312
     23981    552026  65.978 122.057  43.547  0.3014
     23981    556229  65.978 167.616  43.472  0.2287
     23981    559061  65.978 117.137  41.870  0.2964
     23981    562471  65.978 161.247  42.795  0.2320
     23981    562894  65.978 121.367  39.998  0.2715
     23981    598659  65.978 135.707  46.143  0.2967
     23981    603695  65.978 137.597  46.747  0.2981
     23981       723  65.978 118.117  32.593  0.2151
     23981       726  65.978 118.397  38.151  0.2609
     23981     83894  65.978 122.187  38.121  0.2541
     23981        85  65.978 121.137  43.853  0.3061
     23981   1082488  65.978 128.357  42.695  0.2816
     23981   1084294  65.978 127.987  42.831  0.2834
     23981   1085142  65.978 134.147  42.065  0.2661
     23981   1085396  65.978 129.417  43.805  0.2890
     23981   1085397  65.978 130.047  43.267  0.2832
     23981   1085641  65.978 128.587  43.862  0.2910
     23981   1086514  65.978 127.047  42.717  0.2842
     23981   1098554  65.978 130.227  36.966  0.2321
     23981   1171824  65.978 113.797  37.502  0.2636
     23981   1172734  65.978 113.797  38.858  0.2757
     23981   1173018  65.978 113.797  38.780  0.2750
     23981   1258532  65.978 120.837  38.981  0.2637
     23981   1258647  65.978 120.867  37.240  0.2489
     23981   1258648  65.978 122.177  39.403  0.2649
     23981   1258761  65.978 122.587  39.288  0.2632
     23981   1258880  65.978 122.077  39.290  0.2641
     23981   1270461  65.978 116.977  40.702  0.2861
     23981   1289093  65.978 123.947  36.165  0.2352
     23981   1631540  65.978 123.167  40.816  0.2752
     23981   1631542  65.978 123.167  40.710  0.2743
     23981   1632220  65.978 118.197  41.328  0.2893
     23981   1672354  65.978 128.607  39.274  0.2529
     23981    174049  65.978 121.347  44.399  0.3106
     23981   1761694  65.978 130.047  45.724  0.3042
     23981   1762810  65.978 124.657  43.187  0.2929
     23981   1762814  65.978 122.527  40.679  0.2752
     23981   1762816  65.978 122.737  41.137  0.2787
     23981   1774023  65.978 140.307  47.538  0.2995
     23981    178055  65.978 121.347  44.509  0.3117
     23981   1796072  65.978 144.687  48.130  0.2961
     23981   1835119  65.978 118.697  42.390  0.2979
     23981   1923113  65.978 137.287  45.650  0.2896
     23981   1923114  65.978 136.937  45.554  0.2895
     23981   1923115  65.978 137.147  45.637  0.2898
     23981   1923116  65.978 137.287  45.784  0.2907
     23981   1935432  65.978 121.807  44.728  0.3127
     23981    199824  65.978 131.037  37.286  0.2334
     23981   2012178  65.978 124.267  40.994  0.2747
     23981   2012271  65.978 123.107  42.001  0.2856
     23981   2012272  65.978 123.107  41.877  0.2845
     23981   2012274  65.978 123.317  41.866  0.2840
     23981   2012290  65.978 122.047  41.212  0.2807
     23981   2012291  65.978 121.907  41.304  0.2818
     23981   2012292  65.978 122.047  41.216  0.2807
     23981   2012293  65.978 122.337  41.404  0.2818
     23981   2012294  65.978 122.047  42.265  0.2900
     23981   2012295  65.978 121.907  43.062  0.2973
     23981   2012298  65.978 122.447  42.482  0.2911
     23981   2017100  65.978 137.117  42.724  0.2664
     23981    206953  65.978 124.767  41.995  0.2823
     23981    207296  65.978 124.767  41.488  0.2780
     23981    207300  65.978 124.637  40.574  0.2704
     23981    207308  65.978 124.767  41.389  0.2771
     23981    209821  65.978 111.477  42.971  0.3195
     23981   2113667  65.978 147.317  40.097  0.2315
     23981   2204931  65.978 154.936  40.714  0.2259
     23981   2204932  65.978 154.936  40.833  0.2267
     23981   2204933  65.978 154.936  40.639  0.2254
     23981   2204941  65.978 154.706  42.507  0.2386
     23981   2204942  65.978 154.936  40.544  0.2248
     23981    221906  65.978 116.477  41.867  0.2978
     23981    230600  65.978 138.167  48.641  0.3128
     23981    230813  65.978 136.057  48.778  0.3183
     23981    230914  65.978 137.917  47.034  0.2998
     23981    252031  65.978 122.287  42.143  0.2884
     23981    253022  65.978 122.577  42.192  0.2883
     23981    281178  65.978 137.947  62.137  0.4382
     23981    281561  65.978 137.947  62.738  0.4444
     23981   3084938  65.978 132.247  57.562  0.4092
     23981   3354688  65.978 131.027  33.999  0.2086
     23981   3354689  65.978 131.027  33.817  0.2072
     23981   3354690  65.978 131.027  33.979  0.2084
     23981   3354691  65.978 131.027  34.780  0.2144
     23981   3354693  65.978 135.087  34.687  0.2085
     23981   3354694  65.978 135.087  35.760  0.2163
     23981   3354697  65.978 131.027  33.963  0.2083
     23981   3354699  65.978 131.027  34.448  0.2119
     23981   3354702  65.978 131.027  34.297  0.2108
     23981   3354703  65.978 131.027  34.235  0.2103
     23981   3354704  65.978 131.027  34.402  0.2116
     23981   3359747  65.978 131.027  33.914  0.2079
     23981   3359748  65.978 131.027  34.480  0.2121
     23981   3359750  65.978 131.027  33.706  0.2064
     23981   3576881  65.978 128.507  44.445  0.2962
     23981   3577881  65.978 128.507  44.342  0.2953
     23981   3590464  65.978  73.318  33.430  0.3158
     23981   3613444  65.978 130.597  50.068  0.3417
     23981    382803  65.978 126.337  38.066  0.2468
     23981    388489  65.978 125.297  42.705  0.2874
     23981    390854  65.978 135.247  47.169  0.3062
     23981    392586  65.978 123.257  38.175  0.2527
     23981    395556  65.978 130.257  44.717  0.2951
     23981    424865  65.978 125.167  41.921  0.2809
     23981    437341  65.978 135.797  49.868  0.3283
     23981    462508  65.978 116.647  40.767  0.2874
     23981    469345  65.978 125.247  39.430  0.2598
     23981    470791  65.978 123.687  41.038  0.2761
     23981    470849  65.978 123.417  38.323  0.2537
     23981    472251  65.978 127.297  41.053  0.2697
     23981    472289  65.978 124.427  39.589  0.2625
     23981    480226  65.978 118.397  44.045  0.3139
     23981    486738  65.978 125.217  40.489  0.2687
     23981    492330  65.978 122.937  44.696  0.3099
     23981    493515  65.978 122.147  42.930  0.2957
     23981    493744  65.978 128.407  44.338  0.2955
     23981    493972  65.978 127.717  38.660  0.2494
     23981    495345  65.978 121.397  43.980  0.3067
     23981    496523  65.978 123.167  38.684  0.2571
     23981    511797  65.978 123.217  41.161  0.2780
     23981    513568  65.978 123.217  41.170  0.2781
     23981    522257  65.978 124.577  39.604  0.2624
     23981    556431  65.978 165.666  42.616  0.2254
     23981    559060  65.978 123.197  42.721  0.2917
     23981    559878  65.978 164.606  42.408  0.2254
     23981    563597  65.978 164.606  42.456  0.2257
     23981    568138  65.978 125.357  36.141  0.2329
     23981    599060  65.978 141.937  46.133  0.2852
     23981    599480  65.978 141.457  47.108  0.2938
     23981    604805  65.978 139.567  46.394  0.2915
     23981   1083463  65.978 133.017  43.292  0.2780
     23981   1086098  65.978 133.297  43.944  0.2829
     23981   1096192  65.978 134.397  37.016  0.2266
     23981   1171823  65.978 117.897  38.851  0.2679
     23981   1172204  65.978 117.897  38.776  0.2672
     23981   1173077  65.978 117.897  38.624  0.2659
     23981   1241639  65.978 132.677  37.895  0.2357
     23981   1241642  65.978 132.677  37.958  0.2362
     23981   1242904  65.978 132.677  37.987  0.2364
     23981   1257144  65.978 125.037  38.782  0.2548
     23981   1257145  65.978 126.567  39.216  0.2558
     23981   1258879  65.978 125.547  38.775  0.2538
     23981   1271174  65.978 123.027  39.937  0.2679
     23981   1289214  65.978 128.487  36.218  0.2289
     23981   1289215  65.978 128.487  36.442  0.2306
     23981   1289446  65.978 128.487  37.519  0.2391
     23981   1289447  65.978 128.487  37.482  0.2388
     23981   1290765  65.978 128.487  36.043  0.2275
     23981      1729  65.978 118.247  44.838  0.3217
     23981   1761695  65.978 134.067  45.813  0.2970
     23981   1762815  65.978 126.837  40.837  0.2687
     23981   1910297  65.978 144.687  47.177  0.2886
     23981   1910298  65.978 144.687  47.150  0.2884
     23981   1910299  65.978 144.687  47.123  0.2881
     23981   1935433  65.978 128.857  46.368  0.3123
     23981   1935434  65.978 128.857  45.392  0.3037
     23981   2012299  65.978 126.807  42.441  0.2823
     23981   2012300  65.978 126.807  42.318  0.2812
     23981   2017105  65.978 133.287  44.996  0.2917
     23981   2017109  65.978 138.877  45.651  0.2867
     23981    208340  65.978 130.117  41.958  0.2722
     23981    219162  65.978 129.267  37.855  0.2405
     23981    239596  65.978 126.587  40.199  0.2638
     23981    252228  65.978 125.627  42.055  0.2812
     23981    252230  65.978 128.957  42.567  0.2794
     23981    253024  65.978 129.277  42.584  0.2789
     23981    286915  65.978 121.527  39.431  0.2663
     23981   3286732  65.978 127.327  41.038  0.2695
     23981   3286733  65.978 127.327  41.034  0.2695
     23981   3342770  65.978 141.046  45.660  0.2830
     23981   3342771  65.978 141.046  45.660  0.2830
     23981   3342772  65.978 141.046  45.544  0.2820
     23981   3342773  65.978 141.046  45.544  0.2820
     23981   3354692  65.978 134.767  34.561  0.2080
     23981   3354698  65.978 134.767  33.766  0.2022
     23981   3354700  65.978 134.767  34.308  0.2061
     23981   3354701  65.978 138.047  33.640  0.1974
     23981   3354705  65.978 135.107  35.651  0.2155
     23981   3354707  65.978 135.347  36.399  0.2207
     23981   3354709  65.978 135.737  35.534  0.2138
     23981   3359749  65.978 135.737  35.302  0.2121
     23981   3359752  65.978 139.797  36.160  0.2132
     23981   3359753  65.978 139.797  35.951  0.2117
     23981   3359754  65.978 139.797  36.600  0.2163
     23981   3359756  65.978 139.797  36.842  0.2181
     23981   3359760  65.978 135.737  35.307  0.2122
     23981   3359762  65.978 135.737  36.142  0.2183
     23981   3394039  65.978 139.797  36.428  0.2151
     23981   3394041  65.978 139.797  36.178  0.2133
     23981   3394042  65.978 139.797  36.867  0.2183
     23981   3394045  65.978 145.297  38.766  0.2247
     23981   3394050  65.978 144.727  42.828  0.2551
     23981   3394051  65.978 144.727  43.393  0.2594
     23981   3394052  65.978 139.797  35.207  0.2064
     23981   3394053  65.978 139.797  35.314  0.2072
     23981   3394054  65.978 139.797  34.917  0.2044
     23981   3394055  65.978 139.797  35.012  0.2050
     23981   3394058  65.978 139.797  35.821  0.2108
     23981   3577885  65.978 132.537  43.985  0.2846
     23981   3577889  65.978 132.537  44.627  0.2900
     23981   3582310  65.978 154.706  40.167  0.2225
     23981   3613442  65.978 134.737  49.982  0.3316
     23981   3613443  65.978 134.737  50.447  0.3357
     23981    379816  65.978 143.346  45.510  0.2778
     23981    380680  65.978 143.156  45.680  0.2795
     23981    390003  65.978 140.637  48.729  0.3086
     23981    398525  65.978 126.297  42.033  0.2798
     23981    400235  65.978 125.937  42.111  0.2811
     23981    400236  65.978 126.607  42.079  0.2796
     23981    423108  65.978 137.947  60.027  0.4172
     23981    448110  65.978 134.597  39.006  0.2414
     23981    461023  65.978 125.827  39.173  0.2567
     23981    469374  65.978 129.727  41.102  0.2659
     23981    469375  65.978 128.097  38.569  0.2480
     23981    469514  65.978 127.727  41.164  0.2699
     23981    469950  65.978 127.727  40.858  0.2673
     23981    470147  65.978 127.727  42.264  0.2791
     23981    470148  65.978 127.727  42.271  0.2791
     23981    470156  65.978 127.297  41.000  0.2692
     23981    471047  65.978 135.687  41.763  0.2612
     23981    471824  65.978 127.067  41.024  0.2699
     23981    472252  65.978 127.297  41.018  0.2694
     23981    472290  65.978 129.187  39.502  0.2538
     23981    472967  65.978 121.347  41.877  0.2879
     23981    486152  65.978 127.327  40.830  0.2678
     23981    486770  65.978 127.327  40.812  0.2676
     23981    493743  65.978 127.177  44.029  0.2952
     23981    495346  65.978 127.197  42.923  0.2857
     23981    495698  65.978 126.817  41.033  0.2704
     23981    496531  65.978 126.867  39.507  0.2576
     23981    511815  65.978 135.687  42.045  0.2634
     23981    511984  65.978 127.327  41.142  0.2704
     23981    512351  65.978 120.287  41.612  0.2877
     23981    521830  65.978 130.757  43.004  0.2797
     23981    522894  65.978 126.817  39.427  0.2571
     23981    550818  65.978 128.007  42.600  0.2814
     23981    551270  65.978 171.366  42.489  0.2181
     23981    563055  65.978 126.787  41.593  0.2751
     23981        58  65.978 124.037  35.481  0.2296
     23981    599482  65.978 146.417  47.263  0.2862
     23981     94454  65.978 134.107  40.965  0.2574
     23981   1083462  65.978 136.187  42.049  0.2626
     23981   1084215  65.978 145.557  43.057  0.2556
     23981   1089797  65.978 162.226  51.933  0.2946
     23981   1091631  65.978 159.366  51.963  0.2997
     23981      1107  65.978 128.337  35.574  0.2241
     23981   1173143  65.978 121.507  39.060  0.2632
     23981   1204054  65.978 158.226  51.158  0.2956
     23981   1204056  65.978 162.126  52.219  0.2969
     23981   1241546  65.978 137.097  37.766  0.2285
     23981   1241547  65.978 136.937  37.842  0.2292
     23981   1241738  65.978 137.277  37.792  0.2284
     23981   1257261  65.978 129.527  38.701  0.2468
     23981   1289094  65.978 133.527  36.087  0.2208
     23981   1289329  65.978 132.367  37.673  0.2345
     23981   1289557  65.978 132.797  39.063  0.2446
     23981   1289558  65.978 132.567  39.074  0.2450
     23981   1289664  65.978 132.567  38.965  0.2442
     23981   1289665  65.978 132.567  37.610  0.2337
     23981   1290649  65.978 132.367  35.888  0.2209
     23981   1650844  65.978 139.907  43.315  0.2664
     23981   1774024  65.978 154.266  48.582  0.2830
     23981   1795910  65.978 141.367  48.272  0.3035
     23981   1795911  65.978 141.137  48.239  0.3036
     23981   1795912  65.978 142.936  48.327  0.3009
     23981   1795914  65.978 142.936  48.304  0.3008
     23981   1796062  65.978 141.137  48.128  0.3027
     23981   1824499  65.978 138.157  47.392  0.3024
     23981   1923120  65.978 149.067  44.762  0.2629
     23981   1923123  65.978 149.067  44.342  0.2598
     23981   1923124  65.978 149.067  44.658  0.2621
     23981   1923125  65.978 149.067  44.701  0.2624
     23981   1957676  65.978 142.007  44.958  0.2758
     23981   2012246  65.978 132.297  40.947  0.2603
     23981   2012268  65.978 131.707  41.337  0.2644
     23981   2012269  65.978 130.917  40.969  0.2627
     23981   2017101  65.978 138.877  44.576  0.2781
     23981   2017102  65.978 138.877  44.970  0.2813
     23981   2017106  65.978 138.877  45.026  0.2817
     23981   2017684  65.978 131.797  41.810  0.2681
     23981    202417  65.978 135.077  38.366  0.2358
     23981    206030  65.978 132.157  40.449  0.2565
     23981    207257  65.978 134.017  41.846  0.2646
     23981    209407  65.978 153.766  45.471  0.2609
     23981    209456  65.978 153.776  45.879  0.2639
     23981    236902  65.978 130.717  42.855  0.2786
     23981    237394  65.978 135.487  42.806  0.2698
     23981    252816  65.978 131.137  41.954  0.2704
     23981    276559  65.978 129.427  37.339  0.2362
     23981    310303  65.978 130.017  37.448  0.2362
     23981   3286734  65.978 131.407  40.924  0.2616
     23981   3286735  65.978 131.177  40.894  0.2617
     23981   3286737  65.978 131.407  40.896  0.2613
     23981   3286738  65.978 131.407  40.875  0.2612
     23981   3326631  65.978 146.616  48.907  0.2988
     23981   3354695  65.978 144.227  36.018  0.2068
     23981   3354696  65.978 140.757  37.198  0.2194
     23981   3354706  65.978 139.107  35.079  0.2063
     23981   3354708  65.978 139.107  34.476  0.2021
     23981   3354710  65.978 140.567  36.338  0.2135
     23981   3354716  65.978 140.937  36.022  0.2108
     23981   3354717  65.978 145.057  36.363  0.2082
     23981   3354718  65.978 145.057  36.561  0.2096
     23981   3354719  65.978 145.057  37.888  0.2188
     23981   3354720  65.978 150.027  42.900  0.2478
     23981   3354721  65.978 145.287  35.619  0.2028
     23981   3355143  65.978 145.057  35.695  0.2036
     23981   3359751  65.978 139.477  35.069  0.2058
     23981   3359757  65.978 143.877  34.963  0.1999
     23981   3359759  65.978 144.117  34.764  0.1983
     23981   3359761  65.978 139.477  35.931  0.2120
     23981   3359763  65.978 142.757  35.327  0.2037
     23981   3394049  65.978 144.727  40.050  0.2347
     23981   3394056  65.978 144.117  35.278  0.2018
     23981   3394057  65.978 144.117  35.062  0.2003
     23981   3394210  65.978 145.057  35.185  0.2001
     23981   3394211  65.978 145.057  34.879  0.1980
     23981   3394212  65.978 145.057  34.984  0.1987
     23981   3394218  65.978 145.057  36.213  0.2071
     23981   3394219  65.978 145.057  36.384  0.2083
     23981   3394220  65.978 145.057  36.954  0.2123
     23981   3394221  65.978 145.057  36.389  0.2084
     23981   3394222  65.978 145.057  36.605  0.2099
     23981   3394223  65.978 145.057  36.827  0.2114
     23981   3394224  65.978 145.057  36.526  0.2093
     23981   3394227  65.978 150.027  43.261  0.2504
     23981   3394228  65.978 145.287  34.835  0.1974
     23981   3577900  65.978 137.207  43.985  0.2763
     23981   3590465  65.978  79.478  33.100  0.2946
     23981   3613445  65.978 146.616  51.233  0.3175
     23981   3613447  65.978 140.137  50.218  0.3221
     23981   3613448  65.978 140.137  50.717  0.3264
     23981    382255  65.978 148.126  46.950  0.2809
     23981    398711  65.978 130.807  41.913  0.2706
     23981    417776  65.978 126.697  36.823  0.2363
     23981    425956  65.978 154.716  45.700  0.2612
     23981    437878  65.978 148.126  47.172  0.2826
     23981    469376  65.978 138.457  41.338  0.2535
     23981    469567  65.978 133.627  39.394  0.2459
     23981    469568  65.978 136.407  40.621  0.2511
     23981    469589  65.978 132.577  40.242  0.2542
     23981    472442  65.978 131.527  42.121  0.2711
     23981    472443  65.978 130.827  41.676  0.2687
     23981    487346  65.978 133.027  40.354  0.2544
     23981    495573  65.978 136.107  36.725  0.2221
     23981    513027  65.978 131.957  40.750  0.2592
     23981    513875  65.978 140.247  42.934  0.2629
     23981    515919  65.978 125.177  41.654  0.2786
     23981    526450  65.978 130.677  41.037  0.2637
     23981    558663  65.978 131.597  41.475  0.2657
     23981    605540  65.978 147.066  46.659  0.2804
     23981       707  65.978 134.027  37.713  0.2324
     23981     78439  65.978 129.647  37.464  0.2369
     23981     81491  65.978 129.427  39.818  0.2559
     23981     94417  65.978 140.797  40.015  0.2400
     23981   1089830  65.978 164.506  51.855  0.2903
     23981   1092571  65.978 166.736  52.174  0.2890
     23981   1172206  65.978 125.117  37.376  0.2431
     23981   1173017  65.978 129.817  36.642  0.2302
     23981   1204059  65.978 164.506  51.785  0.2898
     23981   1241548  65.978 141.757  37.747  0.2221
     23981   1241825  65.978 140.867  37.874  0.2241
     23981   1289328  65.978 136.747  37.784  0.2291
     23981      1423  65.978 139.296  42.744  0.2630
     23981   1632210  65.978 133.047  41.362  0.2623
     23981   1632218  65.978 133.277  41.250  0.2611
     23981   1795909  65.978 146.166  48.116  0.2933
     23981   1795913  65.978 146.166  48.116  0.2933
     23981   1796060  65.978 146.166  48.115  0.2933
     23981   1796061  65.978 146.166  47.438  0.2880
     23981   1796063  65.978 145.906  47.948  0.2925
     23981   1910296  65.978 141.367  47.181  0.2946
     23981   1923117  65.978 150.337  45.262  0.2646
     23981   1923118  65.978 150.337  45.092  0.2634
     23981   2012273  65.978 135.947  41.628  0.2597
     23981   2017104  65.978 143.266  44.828  0.2726
     23981   2017110  65.978 143.667  44.791  0.2717
     23981    205492  65.978 137.277  41.010  0.2528
     23981    205741  65.978 138.787  41.532  0.2544
     23981    205760  65.978 135.247  41.306  0.2583
     23981    209240  65.978 160.126  47.158  0.2635
     23981    210273  65.978 136.667  40.269  0.2480
     23981    210630  65.978 155.876  43.486  0.2438
     23981   2112294  65.978 133.657  37.057  0.2279
     23981    220704  65.978 137.147  42.391  0.2637
     23981    220755  65.978 127.277  41.452  0.2731
     23981    251834  65.978 137.147  41.397  0.2560
     23981    296419  65.978 133.057  43.438  0.2792
     23981   3085125  65.978 139.486  45.516  0.2846
     23981   3286736  65.978 135.167  42.043  0.2643
     23981   3326630  65.978 150.916  48.841  0.2906
     23981   3326784  65.978 150.916  49.254  0.2938
     23981   3359755  65.978 148.937  36.249  0.2029
     23981   3359758  65.978 147.467  35.889  0.2021
     23981   3394040  65.978 148.937  36.593  0.2052
     23981   3394047  65.978 148.937  36.719  0.2061
     23981   3394048  65.978 148.457  39.835  0.2281
     23981   3394213  65.978 149.157  34.947  0.1940
     23981   3394214  65.978 149.417  35.265  0.1958
     23981   3394215  65.978 149.807  35.097  0.1942
     23981   3394216  65.978 149.157  35.016  0.1944
     23981   3394217  65.978 149.417  34.994  0.1940
     23981   3394226  65.978 150.027  39.917  0.2267
     23981   3590469  65.978 129.577  33.702  0.2082
     23981   3613446  65.978 150.916  51.554  0.3118
     23981   3613449  65.978 144.196  50.634  0.3174
     23981    378663  65.978 158.986  47.359  0.2667
     23981    380388  65.978 155.876  43.303  0.2425
     23981    393168  65.978 137.647  41.269  0.2542
     23981    393169  65.978 131.567  40.877  0.2609
     23981    398744  65.978 137.147  41.361  0.2557
     23981    413279  65.978 158.986  47.000  0.2641
     23981    415247  65.978 150.916  51.168  0.3087
     23981    469995  65.978 139.567  40.441  0.2449
     23981    470217  65.978 143.016  42.534  0.2555
     23981    471399  65.978 135.837  42.409  0.2660
     23981    471400  65.978 135.887  42.689  0.2682
     23981    471414  65.978 135.067  42.189  0.2656
     23981    473772  65.978 130.767  44.533  0.2926
     23981    486737  65.978 136.567  39.623  0.2432
     23981    497992  65.978 144.656  57.026  0.3712
     23981    511279  65.978 136.887  39.474  0.2416
     23981    513250  65.978 134.337  41.212  0.2590
     23981    521566  65.978 139.286  43.265  0.2671
     23981    605744  65.978 151.566  46.021  0.2683
     23981     78806  65.978 133.657  37.698  0.2328
     23981   1084877  65.978 145.926  42.279  0.2493
     23981   1084879  65.978 141.576  42.327  0.2562
     23981   1091150  65.978 168.656  51.647  0.2822
     23981   1173142  65.978 133.917  37.879  0.2338
     23981   1204061  65.978 168.656  51.648  0.2823
     23981   1241736  65.978 145.137  38.303  0.2216
     23981   1241913  65.978 145.137  38.698  0.2244
     23981    152069  65.978 136.367  40.620  0.2512
     23981   1632223  65.978 135.936  40.844  0.2536
     23981     17157  65.978 135.846  41.543  0.2592
     23981   1795901  65.978 146.526  46.586  0.2808
     23981   1795902  65.978 146.526  46.555  0.2805
     23981   1795915  65.978 149.896  48.001  0.2859
     23981   1796068  65.978 154.156  46.739  0.2696
     23981   1923126  65.978 155.486  44.923  0.2545
     23981   2012301  65.978 139.646  42.047  0.2570
     23981   2017107  65.978 148.516  45.020  0.2656
     23981   2017108  65.978 148.516  44.929  0.2650
     23981   2017111  65.978 148.956  46.255  0.2742
     23981    202568  65.978 143.727  39.479  0.2319
     23981    203700  65.978 149.856  46.733  0.2764
     23981    204508  65.978 141.176  40.923  0.2462
     23981   2047726  65.978 158.276  49.636  0.2843
     23981    206308  65.978 142.327  38.507  0.2268
     23981    209657  65.978 160.526  43.333  0.2366
     23981    210365  65.978 160.646  43.491  0.2375
     23981    218375  65.978 138.046  42.032  0.2595
     23981   2203612  65.978 169.186  47.108  0.2505
     23981    220705  65.978 141.807  42.035  0.2536
     23981    221231  65.978 131.046  41.103  0.2636
     23981    222013  65.978 151.506  43.006  0.2465
     23981   2325212  65.978 134.536  35.447  0.2147
     23981    239603  65.978 135.577  43.677  0.2767
     23981   2414773  65.978 158.276  49.711  0.2848
     23981    252430  65.978 140.596  41.404  0.2507
     23981    253233  65.978 140.977  41.479  0.2507
     23981    305660  65.978 132.307  41.631  0.2657
     23981   3342774  65.978 153.556  45.061  0.2583
     23981   3342775  65.978 153.556  45.061  0.2583
     23981   3394225  65.978 153.757  39.734  0.2207
     23981   3582311  65.978 171.206  39.947  0.2025
     23981   3590466  65.978  85.597  32.769  0.2758
     23981   3590470  65.978 134.536  35.678  0.2164
     23981   3608384  65.978 149.656  44.219  0.2580
     23981    380682  65.978 142.327  38.633  0.2277
     23981    384658  65.978 131.046  41.170  0.2642
     23981    394236  65.978 136.087  44.113  0.2793
     23981    398619  65.978 140.977  41.472  0.2506
     23981    470582  65.978 139.686  40.468  0.2450
     23981    471219  65.978 138.227  41.079  0.2518
     23981    471220  65.978 138.227  41.247  0.2531
     23981    511625  65.978 143.516  40.135  0.2370
     23981    597032  65.978 154.676  45.951  0.2630
     23981   1089103  65.978 174.876  50.549  0.2656
     23981   1089104  65.978 174.876  50.590  0.2659
     23981   1089483  65.978 174.876  50.549  0.2656
     23981   1092550  65.978 174.546  51.423  0.2719
     23981   1092573  65.978 174.876  51.692  0.2733
     23981   1092860  65.978 174.876  50.560  0.2657
     23981   1234898  65.978 138.596  39.525  0.2395
     23981   1241641  65.978 149.506  38.077  0.2146
     23981   1241912  65.978 148.866  38.629  0.2192
     23981   1643789  65.978 156.506  41.022  0.2261
     23981   1795916  65.978 153.306  47.821  0.2789
     23981   1796065  65.978 158.336  46.620  0.2624
     23981   1796066  65.978 158.336  46.573  0.2620
     23981   1796067  65.978 158.336  46.660  0.2626
     23981   1796069  65.978 159.136  47.420  0.2669
     23981   1796070  65.978 159.136  47.311  0.2661
     23981   1796071  65.978 159.136  47.202  0.2653
     23981   1910286  65.978 146.526  45.786  0.2746
     23981   1923119  65.978 155.776  44.897  0.2539
     23981    201192  65.978 155.346  37.288  0.2026
     23981    205493  65.978 151.046  38.846  0.2180
     23981    206314  65.978 147.206  41.233  0.2398
     23981    206983  65.978 150.826  36.531  0.2026
     23981    208473  65.978 147.206  41.045  0.2384
     23981    220757  65.978 134.496  40.990  0.2570
     23981    220807  65.978 133.536  41.026  0.2589
     23981    221979  65.978 139.166  40.052  0.2426
     23981    239598  65.978 145.436  41.960  0.2476
     23981    239601  65.978 146.816  42.535  0.2498
     23981    239605  65.978 139.616  43.759  0.2704
     23981    252429  65.978 144.566  42.955  0.2563
     23981    253439  65.978 144.946  42.742  0.2541
     23981    253878  65.978 143.876  41.983  0.2501
     23981   3326792  65.978 158.656  48.526  0.2755
     23981   3326795  65.978 158.876  48.689  0.2764
     23981   3609754  65.978 154.686  44.235  0.2507
     23981    380684  65.978 150.416  35.963  0.1993
     23981    385738  65.978 144.426  37.319  0.2156
     23981    392350  65.978 140.346  44.067  0.2716
     23981    392770  65.978 146.306  42.040  0.2469
     23981    398618  65.978 144.946  41.401  0.2442
     23981    436953  65.978 147.206  41.598  0.2424
     23981    442290  65.978 144.946  42.962  0.2558
     23981     45816  65.978 151.906  40.694  0.2297
     23981    470581  65.978 142.066  40.970  0.2452
     23981    472261  65.978 142.616  41.252  0.2465
     23981    497575  65.978 141.556  41.618  0.2508
     23981    524467  65.978 145.806  39.210  0.2272
     23981   1241640  65.978 152.346  37.848  0.2097
     23981   1241737  65.978 152.346  38.338  0.2130
     23981   1241824  65.978 153.096  38.508  0.2133
     23981   1795903  65.978 155.326  46.809  0.2683
     23981   1910300  65.978 159.136  46.827  0.2627
     23981   1910301  65.978 163.736  46.243  0.2520
     23981   1923106  65.978 155.826  43.496  0.2439
     23981    204573  65.978 162.206  39.758  0.2110
     23981    205447  65.978 145.836  44.319  0.2646
     23981    218087  65.978 142.676  44.375  0.2701
     23981    218609  65.978 145.466  43.696  0.2605
     23981   2204934  65.978 182.216  38.831  0.1855
     23981   2204935  65.978 182.676  39.141  0.1868
     23981   2204936  65.978 182.676  39.172  0.1870
     23981   2204937  65.978 182.676  39.167  0.1870
     23981   2204938  65.978 182.676  39.210  0.1872
     23981   2204939  65.978 182.676  38.662  0.1841
     23981   2204940  65.978 182.676  38.796  0.1849
     23981    221077  65.978 153.086  42.141  0.2382
     23981    221178  65.978 137.806  40.743  0.2499
     23981    221299  65.978 153.086  40.343  0.2257
     23981    221703  65.978 142.166  40.532  0.2418
     23981    222012  65.978 142.276  44.312  0.2703
     23981    222072  65.978 153.086  40.128  0.2243
     23981    244347  65.978 153.736  48.999  0.2870
     23981    252201  65.978 146.856  41.490  0.2421
     23981   3085124  65.978 154.496  48.132  0.2793
     23981   3609749  65.978 158.666  43.978  0.2434
     23981   3609752  65.978 158.856  43.936  0.2429
     23981   3609759  65.978 158.666  44.016  0.2437
     23981    368416  65.978 158.296  37.431  0.2003
     23981    377084  65.978 151.106  41.144  0.2339
     23981    377091  65.978 156.446  38.156  0.2071
     23981    379010  65.978 164.346  37.531  0.1947
     23981    381335  65.978 154.516  43.772  0.2477
     23981    381965  65.978 161.796  39.118  0.2073
     23981    386839  65.978 159.436  42.733  0.2339
     23981    391487  65.978 144.016  41.648  0.2474
     23981    470798  65.978 149.476  40.000  0.2280
     23981       914  65.978 143.826  41.481  0.2464
     23981   1241998  65.978 156.326  38.623  0.2103
     23981   1242081  65.978 158.986  40.055  0.2166
     23981   1242436  65.978 160.046  40.035  0.2153
     23981   1795904  65.978 159.096  46.910  0.2633
     23981   1796064  65.978 164.536  46.473  0.2525
     23981   1796073  65.978 171.136  46.892  0.2465
     23981   1796077  65.978 171.136  46.889  0.2465
     23981   1796078  65.978 171.136  46.889  0.2465
     23981   1910294  65.978 148.976  44.241  0.2591
     23981   1910307  65.978 163.646  46.745  0.2556
     23981   1910308  65.978 167.286  46.476  0.2488
     23981   1910309  65.978 167.286  46.436  0.2486
     23981   1910312  65.978 167.286  46.426  0.2485
     23981   1923107  65.978 160.836  43.333  0.2362
     23981   1923108  65.978 160.466  43.439  0.2374
     23981   1923109  65.978 160.466  43.357  0.2368
     23981   1923121  65.978 167.966  44.009  0.2317
     23981   1923122  65.978 168.456  43.866  0.2302
     23981    199015  65.978 160.216  39.271  0.2101
     23981   2017112  65.978 159.566  44.469  0.2456
     23981     20240  65.978 148.466  40.583  0.2334
     23981    207794  65.978 167.906  41.564  0.2161
     23981   2112296  65.978 153.446  36.375  0.1987
     23981    219106  65.978 149.296  43.414  0.2526
     23981    256755  65.978 148.506  40.644  0.2338
     23981    298858  65.978 158.526  48.167  0.2732
     23981   3085128  65.978 158.526  48.061  0.2724
     23981   3326793  65.978 166.616  48.333  0.2623
     23981   3608387  65.978 164.036  44.012  0.2366
     23981   3609755  65.978 164.096  44.156  0.2375
     23981    374438  65.978 157.216  40.163  0.2194
     23981    375222  65.978 158.126  42.168  0.2318
     23981    382848  65.978 154.686  38.994  0.2146
     23981    383762  65.978 160.216  38.843  0.2073
     23981    431732  65.978 158.526  48.183  0.2733
     23981    521193  65.978 155.646  39.824  0.2191
     23981    597033  65.978 169.116  45.616  0.2407
     23981     61191  65.978 149.606  36.494  0.2038
     23981   1242167  65.978 163.076  40.708  0.2161
     23981   1242345  65.978 162.136  39.856  0.2117
     23981   1242533  65.978 163.906  41.069  0.2175
     23981   1795905  65.978 165.406  46.887  0.2541
     23981   1796074  65.978 175.336  46.717  0.2401
     23981   1796075  65.978 175.156  46.714  0.2403
     23981   1909649  65.978 168.036  46.565  0.2484
     23981   1910310  65.978 171.366  46.275  0.2422
     23981   1910311  65.978 171.366  46.293  0.2423
     23981   1910314  65.978 171.736  46.256  0.2416
     23981   1910315  65.978 171.136  46.282  0.2425
     23981   1910321  65.978 171.136  46.268  0.2424
     23981   1910322  65.978 171.136  46.242  0.2423
     23981   1923110  65.978 165.356  43.280  0.2301
     23981   1923111  65.978 164.906  44.263  0.2372
     23981   2017113  65.978 162.636  44.533  0.2419
     23981   2112295  65.978 157.676  36.699  0.1963
     23981    218074  65.978 149.196  44.003  0.2571
     23981    218735  65.978 149.726  44.047  0.2566
     23981   3590467  65.978  97.837  32.058  0.2433
     23981   3590468  65.978  97.837  31.821  0.2411
     23981    374637  65.978 148.126  40.940  0.2364
     23981    379152  65.978 163.966  34.567  0.1769
     23981    383743  65.978 159.776  40.232  0.2169
     23981   1242257  65.978 166.806  41.290  0.2156
     23981   1242623  65.978 167.796  41.516  0.2159
     23981   1242717  65.978 167.796  39.086  0.2008
     23981    174304  65.978 177.316  49.752  0.2571
     23981   1910313  65.978 176.306  46.066  0.2348
     23981   1910319  65.978 175.336  46.062  0.2359
     23981   1910545  65.978 175.156  46.048  0.2360
     23981   1910546  65.978 175.336  46.081  0.2360
     23981    218038  65.978 157.986  43.466  0.2408
     23981    218528  65.978 153.656  39.992  0.2226
     23981    218639  65.978 164.976  40.151  0.2104
     23981    218682  65.978 158.956  43.745  0.2414
     23981    219330  65.978 164.976  41.027  0.2160
     23981    220654  65.978 153.656  40.011  0.2227
     23981    221905  65.978 156.496  44.006  0.2466
     23981    221956  65.978 157.356  43.470  0.2417
     23981    227134  65.978 153.096  36.013  0.1967
     23981    296979  65.978 166.166  47.470  0.2570
     23981    379834  65.978 160.576  44.538  0.2447
     23981    381555  65.978 175.406  38.128  0.1876
     23981    384880  65.978 164.276  43.483  0.2328
     23981    172854  65.978 182.616  49.636  0.2495
     23981    174457  65.978 186.945  49.484  0.2432
     23981   1795906  65.978 177.846  45.801  0.2313
     23981   1910303  65.978 175.366  46.149  0.2364
     23981   1910320  65.978 179.576  45.882  0.2298
     23981    205993  65.978 163.676  45.087  0.2443
     23981    218127  65.978 157.196  39.831  0.2172
     23981    218315  65.978 161.186  43.188  0.2347
     23981    220803  65.978 170.016  41.871  0.2157
     23981    221921  65.978 157.196  39.812  0.2171
     23981    297344  65.978 174.046  47.225  0.2449
     23981   3085127  65.978 168.366  44.932  0.2372
     23981   3085129  65.978 168.366  45.045  0.2380
     23981   3325957  65.978 125.327  38.219  0.2497
     23981    359486  65.978 178.446  36.249  0.1741
     23981    359808  65.978 179.666  36.254  0.1731
     23981   3608385  65.978 174.306  43.343  0.2201
     23981    368895  65.978 178.446  36.390  0.1749
     23981    381390  65.978 174.046  47.163  0.2445
     23981    426714  65.978 169.606  41.782  0.2156
     23981    436753  65.978 164.836  45.492  0.2455
     23981   1795907  65.978 182.276  46.335  0.2295
     23981   1910302  65.978 178.686  45.957  0.2313
     23981   1910304  65.978 180.836  45.944  0.2287
     23981    202439  65.978 184.576  45.448  0.2216
     23981    221445  65.978 174.646  41.754  0.2100
     23981    221746  65.978 163.416  43.686  0.2352
     23981    221756  65.978 161.236  39.639  0.2113
     23981    374836  65.978 189.886  36.553  0.1667
     23981     65219  65.978 173.686  42.282  0.2142
     23981   1910306  65.978 186.896  45.625  0.2201
     23981   1910316  65.978 187.246  45.527  0.2192
     23981   1910317  65.978 186.396  45.522  0.2201
     23981   1910318  65.978 185.886  45.522  0.2206
     23981   1923128  65.978 181.016  43.857  0.2159
     23981   1923130  65.978 181.376  43.606  0.2140
     23981    202775  65.978 177.396  38.013  0.1851
     23981    202884  65.978 190.806  45.325  0.2143
     23981    218321  65.978 179.256  40.829  0.1997
     23981    220963  65.978 179.256  40.807  0.1996
     23981    221237  65.978 179.256  41.661  0.2046
     23981    221238  65.978 179.256  40.621  0.1985
     23981    221444  65.978 179.256  41.581  0.2042
     23981    221684  65.978 175.866  43.274  0.2179
     23981   3085126  65.978 175.016  45.109  0.2303
     23981   3085132  65.978 177.086  44.713  0.2254
     23981   3085133  65.978 175.326  45.131  0.2301
     23981    367107  65.978 188.696  38.627  0.1788
     23981    367169  65.978 190.095  49.304  0.2384
     23981    367246  65.978 194.425  49.124  0.2325
     23981    376911  65.978 168.196  42.896  0.2243
     23981    379224  65.978 190.806  45.513  0.2154
     23981    381362  65.978 189.396  45.436  0.2164
     23981   1910305  65.978 190.766  46.017  0.2184
     23981   1923127  65.978 187.945  44.299  0.2113
     23981   1923129  65.978 184.465  43.408  0.2097
     23981    296397  65.978 184.456  47.344  0.2331
     23981   3085131  65.978 185.876  47.167  0.2304
     23981    366868  65.978 198.435  48.944  0.2272
     23981    367106  65.978 192.416  37.107  0.1677
     23981    367700  65.978 197.745  48.968  0.2280
     23981    374307  65.978 181.966  39.147  0.1875
     23981    375638  65.978 184.296  42.102  0.2022
     23981    380408  65.978 185.465  46.651  0.2278
     23981    382331  65.978 195.686  45.201  0.2088
     23981    382720  65.978 182.786  39.243  0.1873
     23981    172090  65.978 202.745  48.771  0.2217
     23981    172806  65.978 198.415  48.950  0.2272
     23981    174214  65.978 198.615  48.916  0.2268
     23981    175845  65.978 196.316  36.870  0.1636
     23981   1910547  65.978 196.145  45.283  0.2088
     23981   1923132  65.978 192.705  44.748  0.2092
     23981    203961  65.978 196.015  44.978  0.2073
     23981    303345  65.978 185.275  43.713  0.2106
     23981   3085130  65.978 182.805  45.128  0.2216
     23981   3590494  65.978 143.376  35.153  0.2018
     23981   3590495  65.978 142.736  35.120  0.2023
     23981   3590497  65.978 142.736  36.658  0.2131
     23981   3590498  65.978 142.396  35.092  0.2025
     23981   3590500  65.978 142.396  35.571  0.2058
     23981   3590501  65.978 142.396  36.693  0.2137
     23981    366871  65.978 202.745  48.771  0.2217
     23981    368204  65.978 197.235  48.918  0.2283
     23981    375419  65.978 189.546  43.339  0.2043
     23981    375639  65.978 189.546  42.093  0.1972
     23981    434381  65.978 185.835  43.735  0.2102
     23981    176426  65.978 201.555  48.738  0.2228
     23981    176459  65.978 208.135  48.591  0.2155
     23981    176571  65.978 208.135  48.591  0.2155
     23981    177033  65.978 203.805  48.742  0.2205
     23981   1923131  65.978 196.245  43.917  0.2012
     23981    222078  65.978 192.325  38.631  0.1759
     23981    366328  65.978 205.885  48.588  0.2176
     23981    380651  65.978 200.835  45.035  0.2031
     23981    383048  65.978 202.245  45.066  0.2019
     23981    172296  65.978 208.305  48.376  0.2141
     23981    174004  65.978 212.635  48.224  0.2093
     23981    176933  65.978 208.905  48.408  0.2137
     23981   3590496  65.978 149.956  35.446  0.1964
     23981   3590499  65.978 149.416  35.392  0.1966
     23981    381984  65.978 206.795  45.932  0.2025
     23981   1761519  65.978 197.295  44.706  0.2045
     23981   1761520  65.978 201.045  44.524  0.2001
     23981   1761523  65.978 202.385  44.526  0.1989
     23981    368329  65.978 218.845  51.331  0.2198
     23981   1761518  65.978 212.335  44.359  0.1896
     23981   1761525  65.978 221.895  44.080  0.1808
     23981   1761531  65.978 210.265  44.168  0.1903
     23981   1761521  65.978 211.435  43.988  0.1884
     23981   1761530  65.978 216.305  44.126  0.1853
     23981   1761532  65.978 213.055  43.988  0.1871
     23981   1761522  65.978 213.805  43.808  0.1856
     23981   1761524  65.978 229.064  43.788  0.1743
     23981   1761533  65.978 216.044  43.808  0.1839
     23981   1761536  65.978 216.924  43.808  0.1832
     23981   1761534  65.978 220.914  43.624  0.1793
     23981   1761535  65.978 224.254  44.722  0.1822
     23981   1761674  65.978 230.724  43.434  0.1715
     23981   1761673  65.978 237.444  43.839  0.1689
     23981    390300  65.978 229.734  33.560  0.1280
     23981   1761526  65.978 243.524  43.179  0.1621
     23981    390301  65.978 228.184  37.776  0.1473
     23981   1761528  65.978 250.954  42.668  0.1556
     23981    375513  65.978 246.374  33.702  0.1209
     23981   1761529  65.978 268.663  43.768  0.1505
     23981    375516  65.978 248.844  31.967  0.1130
     23981    375021  65.978 265.483  31.892  0.1065
     23981    375019  65.978 295.893  32.255  0.0979
     23981    227169  65.978 298.803  32.012  0.0962
     23981    390302  65.978 301.763  31.777  0.0946
     23981    226743  65.978 304.783  31.584  0.0931
     23981    227000  65.978 307.823  31.396  0.0917
     23981    415005  65.978 310.712  30.908  0.0894
     23981    226704  65.978 319.652  30.084  0.0846
    250403   3590460  61.178  50.248  37.091  0.4990
    250403    280658  61.178  65.978  41.271  0.4805
    250403    445794  61.178  66.968  41.898  0.4858
    250403    451460  61.178  62.218  39.139  0.4645
    250403    469809  61.178  66.968  42.335  0.4933
    250403   1086032  61.178  71.118  43.137  0.4838
    250403   1643368  61.178  72.268  43.571  0.4848
    250403   1667967  61.178  76.608  44.590  0.4785
    250403    407815  61.178  63.608  38.854  0.4521
    250403    453996  61.178  65.938  39.400  0.4492
    250403    469811  61.178  71.068  42.596  0.4751
    250403    506789  61.178  71.738  40.111  0.4322
    250403    559147  61.178  77.638  39.924  0.4037
    250403    608151  61.178  79.648  41.457  0.4172
    250403   1086033  61.178  75.198  43.104  0.4621
    250403   1630579  61.178  66.318  32.824  0.3467
    250403   1915540  61.178  74.468  34.905  0.3465
    250403   2376795  61.178  72.958  37.233  0.3842
    250403   2376796  61.178  72.688  37.047  0.3826
    250403   2376800  61.178  72.688  33.422  0.3327
    250403   2376802  61.178  72.688  31.588  0.3088
    250403    256818  61.178  67.458  40.621  0.4615
    250403   3093979  61.178  59.558  37.726  0.4545
    250403    402057  61.178  67.598  39.423  0.4412
    250403    465515  61.178  70.018  41.241  0.4585
    250403    469810  61.178  74.648  42.991  0.4631
    250403       657  61.178  66.278  38.657  0.4353
    250403   1083617  61.178  89.298  40.062  0.3628
    250403   1085581  61.178  89.298  39.326  0.3538
    250403   1085824  61.178  89.298  40.864  0.3728
    250403   1313991  61.178  70.828  37.724  0.4001
    250403   2376793  61.178  79.878  38.093  0.3700
    250403   2376794  61.178  79.578  37.913  0.3686
    250403   2376797  61.178  81.698  40.968  0.4020
    250403   2376799  61.178  76.998  34.380  0.3312
    250403   2376801  61.178  81.698  37.449  0.3552
    250403   2376804  61.178  79.578  35.604  0.3386
    250403   2376805  61.178  76.878  33.813  0.3244
    250403    258063  61.178  71.448  39.709  0.4274
    250403   3093953  61.178  62.028  37.165  0.4319
    250403   3590459  61.178  62.848  37.646  0.4358
    250403     38380  61.178  77.588  37.159  0.3657
    250403    404258  61.178  71.468  41.222  0.4509
    250403    443090  61.178  74.868  41.618  0.4407
    250403    444985  61.178  73.718  40.639  0.4312
    250403    492909  61.178  75.728  45.024  0.4900
    250403    521805  61.178  76.758  38.264  0.3839
    250403    577497  61.178  80.258  41.597  0.4166
    250403        72  61.178  76.438  40.398  0.4155
    250403       809  61.178  88.518  40.478  0.3706
    250403   1086034  61.178  85.528  43.255  0.4181
    250403   1090197  61.178  78.768  36.928  0.3585
    250403   1090198  61.178  78.768  36.967  0.3590
    250403   1091782  61.178  85.598  40.470  0.3807
    250403   1092118  61.178  85.598  40.111  0.3760
    250403   1092598  61.178  85.598  39.989  0.3745
    250403   1092767  61.178  79.998  38.970  0.3813
    250403   1093044  61.178  85.628  41.347  0.3921
    250403   1093058  61.178  85.598  40.507  0.3812
    250403   1093607  61.178  79.998  39.182  0.3842
    250403   1095031  61.178  79.528  39.627  0.3920
    250403   1095198  61.178  85.048  42.333  0.4075
    250403   1095199  61.178  85.048  41.936  0.4021
    250403   1209070  61.178  98.898  44.317  0.3828
    250403   1233300  61.178  82.158  38.861  0.3720
    250403   1643361  61.178  76.328  37.761  0.3786
    250403   1644470  61.178  97.098  42.304  0.3648
    250403   1822688  61.178  74.578  47.799  0.5434
    250403   1822689  61.178  74.578  49.969  0.5825
    250403   1822690  61.178  74.578  51.898  0.6189
    250403   1822849  61.178  78.858  46.250  0.4932
    250403   1822851  61.178  74.578  49.575  0.5752
    250403   1822852  61.178  74.578  50.671  0.5955
    250403   1822853  61.178  74.578  47.154  0.5322
    250403   1938867  61.178  75.438  38.746  0.3959
    250403   2376806  61.178  88.638  38.703  0.3483
    250403    247733  61.178  84.648  45.162  0.4486
    250403    258271  61.178  75.618  40.144  0.4153
    250403    295559  61.178  89.638  39.612  0.3562
    250403   3093959  61.178  65.888  37.637  0.4209
    250403   3093969  61.178  65.888  37.590  0.4201
    250403   3093986  61.178  65.888  37.590  0.4201
    250403   3590455  61.178  70.648  42.525  0.4762
    250403    401819  61.178  75.618  40.660  0.4229
    250403     42557  61.178  89.638  40.122  0.3625
    250403    506548  61.178  77.208  40.487  0.4136
    250403    507727  61.178  98.658  43.268  0.3712
    250403       511  61.178  73.458  40.508  0.4304
    250403    559251  61.178  78.768  37.022  0.3597
    250403    566576  61.178  85.268  39.682  0.3717
    250403    567943  61.178  85.268  39.330  0.3672
    250403    567944  61.178  78.928  39.286  0.3897
    250403       597  61.178  78.788  41.380  0.4197
    250403       629  61.178  80.288  36.214  0.3441
    250403        71  61.178  80.668  41.095  0.4079
    250403   1085325  61.178  87.438  42.967  0.4067
    250403   1088882  61.178  82.988  37.122  0.3468
    250403   1088898  61.178  83.278  37.222  0.3471
    250403   1088899  61.178  82.788  37.111  0.3473
    250403   1090432  61.178  83.948  38.891  0.3661
    250403   1090433  61.178  89.628  41.053  0.3741
    250403   1090527  61.178  89.908  40.259  0.3633
    250403   1090528  61.178  89.908  40.069  0.3609
    250403   1091776  61.178  83.948  38.786  0.3647
    250403   1091777  61.178  89.628  40.717  0.3699
    250403   1091790  61.178  83.948  38.778  0.3646
    250403   1092259  61.178  83.018  37.180  0.3474
    250403   1092599  61.178  89.858  40.225  0.3630
    250403   1092600  61.178  83.018  37.230  0.3481
    250403   1092649  61.178  83.018  37.440  0.3507
    250403   1092652  61.178  83.018  37.023  0.3454
    250403   1092662  61.178  83.018  37.261  0.3484
    250403   1098125  61.178  87.628  42.494  0.3997
    250403      1123  61.178  79.108  37.267  0.3617
    250403   1209124  61.178 103.228  45.893  0.3872
    250403   1209126  61.178 103.598  44.414  0.3690
    250403   1271273  61.178  79.888  39.847  0.3937
    250403   1464333  61.178  79.928  43.551  0.4464
    250403   1822850  61.178  78.858  46.557  0.4980
    250403   1822854  61.178  78.328  47.094  0.5096
    250403   1822855  61.178  78.328  45.277  0.4805
    250403   1822856  61.178  78.328  51.953  0.5934
    250403   1822857  61.178  78.328  49.586  0.5514
    250403   1935574  61.178  87.908  42.096  0.3935
    250403   2011946  61.178  80.158  39.013  0.3813
    250403   2011947  61.178  80.158  37.309  0.3586
    250403   2011950  61.178  80.158  38.272  0.3713
    250403   2011952  61.178  80.158  38.911  0.3799
    250403   2012014  61.178  80.158  39.425  0.3869
    250403   2012017  61.178  80.158  38.841  0.3790
    250403   2012027  61.178  80.588  38.308  0.3703
    250403   2012028  61.178  80.158  38.382  0.3728
    250403   2012029  61.178  80.158  39.239  0.3843
    250403   2012040  61.178  80.158  38.952  0.3804
    250403   2012041  61.178  80.158  39.865  0.3929
    250403   2376789  61.178  87.908  38.468  0.3478
    250403   2376790  61.178  87.598  38.608  0.3504
    250403   2376803  61.178  87.598  36.829  0.3290
    250403   3093976  61.178  68.918  37.404  0.4035
    250403   3093982  61.178  68.918  38.981  0.4278
    250403   3140084  61.178  71.728  37.340  0.3907
    250403   3590461  61.178  68.578  31.292  0.3178
    250403    401877  61.178  79.528  41.543  0.4189
    250403    404317  61.178  79.278  40.683  0.4078
    250403    404754  61.178  79.278  40.093  0.3995
    250403        41  61.178  78.138  39.828  0.4003
    250403     43697  61.178  94.428  42.043  0.3702
    250403     43819  61.178  94.018  41.856  0.3693
    250403    497054  61.178 106.188  42.429  0.3396
    250403    497877  61.178 105.838  42.869  0.3453
    250403       516  61.178  89.878  38.543  0.3426
    250403    556506  61.178  89.628  39.811  0.3587
    250403    559246  61.178 124.447  38.548  0.2621
    250403    564144  61.178  89.628  41.376  0.3781
    250403    565547  61.178  88.278  38.538  0.3474
    250403    565638  61.178  83.238  41.380  0.4016
    250403    567288  61.178  82.768  40.972  0.3979
    250403    568350  61.178  83.858  37.321  0.3465
    250403    577283  61.178  88.848  43.679  0.4107
    250403       715  61.178  89.398  37.279  0.3290
    250403        76  61.178  77.428  36.418  0.3564
    250403   1082315  61.178 110.097  38.141  0.2865
    250403   1082466  61.178 109.117  37.780  0.2851
    250403   1083301  61.178 104.827  40.449  0.3222
    250403   1083302  61.178 104.827  38.849  0.3055
    250403   1083303  61.178 109.117  38.116  0.2884
    250403   1083304  61.178 109.117  38.252  0.2897
    250403   1083587  61.178 109.117  37.477  0.2822
    250403   1083615  61.178 109.237  38.252  0.2894
    250403   1084021  61.178 104.827  40.136  0.3189
    250403   1084022  61.178 104.827  38.512  0.3021
    250403   1084581  61.178  97.777  42.534  0.3653
    250403   1084582  61.178  97.457  42.586  0.3670
    250403   1085089  61.178 104.827  41.020  0.3282
    250403   1085090  61.178 104.827  39.638  0.3137
    250403   1085091  61.178 109.117  39.095  0.2980
    250403   1085326  61.178  93.408  44.998  0.4106
    250403   1085572  61.178  93.408  43.486  0.3914
    250403   1085591  61.178  93.408  44.039  0.3984
    250403   1085599  61.178 110.097  37.102  0.2765
    250403   1085778  61.178 110.097  38.955  0.2944
    250403   1085779  61.178 109.237  39.196  0.2987
    250403   1085805  61.178 104.827  39.673  0.3140
    250403   1085806  61.178 104.827  38.036  0.2972
    250403   1085829  61.178  93.408  44.074  0.3988
    250403   1086480  61.178 109.117  39.122  0.2982
    250403   1086505  61.178 110.097  37.770  0.2829
    250403   1086506  61.178 109.237  37.727  0.2843
    250403   1086521  61.178  93.408  43.393  0.3902
    250403   1086523  61.178 109.117  36.886  0.2765
    250403   1086524  61.178 109.117  37.184  0.2793
    250403   1088900  61.178  87.178  38.829  0.3545
    250403   1091775  61.178  96.408  43.865  0.3857
    250403   1091791  61.178  88.248  39.120  0.3546
    250403   1091793  61.178  88.248  38.812  0.3509
    250403   1092126  61.178  94.378  41.539  0.3643
    250403   1092258  61.178  86.758  39.732  0.3672
    250403   1092377  61.178  94.378  41.579  0.3648
    250403   1092494  61.178  94.378  41.359  0.3622
    250403   1092495  61.178  93.728  41.352  0.3642
    250403   1092496  61.178  88.008  38.760  0.3510
    250403   1092663  61.178  93.958  39.913  0.3464
    250403   1092765  61.178  94.378  40.645  0.3537
    250403   1092766  61.178  94.378  40.313  0.3498
    250403   1092813  61.178  94.378  40.817  0.3557
    250403   1093623  61.178  93.688  42.489  0.3781
    250403   1094511  61.178  91.548  38.855  0.3412
    250403   1094512  61.178  91.778  38.647  0.3381
    250403   1095200  61.178  97.158  41.630  0.3567
    250403   1095201  61.178  97.158  41.230  0.3521
    250403   1271274  61.178  83.758  39.711  0.3774
    250403   1271380  61.178  83.138  40.273  0.3871
    250403    148280  61.178  85.208  44.626  0.4385
    250403   1644605  61.178 105.627  42.932  0.3466
    250403   1644609  61.178 105.567  42.748  0.3447
    250403   1644611  61.178 105.627  43.926  0.3575
    250403   1935437  61.178  96.798  42.657  0.3699
    250403   2012023  61.178  85.008  35.843  0.3248
    250403   2012032  61.178  83.648  39.279  0.3721
    250403   2036415  61.178 108.347  39.150  0.3003
    250403    205912  61.178  86.738  42.756  0.4066
    250403   2325210  61.178  83.418  39.898  0.3811
    250403   2325211  61.178  83.418  37.384  0.3487
    250403   2375587  61.178  91.908  50.356  0.4902
    250403    240886  61.178  83.818  39.234  0.3710
    250403    257481  61.178  83.188  41.584  0.4046
    250403    258060  61.178  83.268  39.779  0.3801
    250403    260259  61.178  98.618  49.018  0.4425
    250403    272493  61.178  83.438  41.241  0.3989
    250403    296512  61.178  98.188  40.197  0.3373
    250403   3287926  61.178  94.508  39.244  0.3370
    250403   3590454  61.178  79.468  40.049  0.3981
    250403        42  61.178  93.518  37.182  0.3164
    250403    476312  61.178  93.268  41.620  0.3689
    250403    496852  61.178 110.377  42.713  0.3315
    250403    497878  61.178 110.377  42.878  0.3332
    250403    498048  61.178 110.297  42.701  0.3316
    250403    498729  61.178 110.737  42.764  0.3311
    250403    501295  61.178 102.138  37.172  0.2947
    250403    504699  61.178 110.297  42.757  0.3322
    250403    507898  61.178 110.297  42.103  0.3254
    250403    513367  61.178  93.848  42.457  0.3772
    250403    523585  61.178 110.737  42.701  0.3305
    250403    523760  61.178 110.297  42.353  0.3280
    250403    538137  61.178 135.247  38.576  0.2444
    250403    563998  61.178 101.007  42.285  0.3527
    250403    576821  61.178  94.518  40.730  0.3543
    250403    578346  61.178  91.368  39.487  0.3493
    250403    598270  61.178  74.748  37.370  0.3792
    250403   1082496  61.178  97.228  42.832  0.3706
    250403   1083406  61.178  97.228  43.174  0.3747
    250403   1083616  61.178 113.467  38.553  0.2833
    250403   1084314  61.178 101.947  42.594  0.3534
    250403   1084403  61.178  87.678  41.123  0.3817
    250403   1084560  61.178  97.228  43.074  0.3735
    250403   1085828  61.178  97.228  42.635  0.3683
    250403   1085964  61.178  97.228  42.584  0.3677
    250403   1086520  61.178  97.457  44.219  0.3865
    250403   1087089  61.178  95.608  40.682  0.3504
    250403   1090175  61.178  97.738  42.367  0.3635
    250403   1091069  61.178  98.438  43.663  0.3766
    250403   1091774  61.178 100.177  44.007  0.3750
    250403   1091792  61.178  91.988  39.881  0.3520
    250403   1092597  61.178  98.438  41.536  0.3518
    250403   1092650  61.178  91.468  38.854  0.3415
    250403   1092651  61.178  91.468  39.103  0.3444
    250403   1092812  61.178  91.618  39.605  0.3499
    250403   1093294  61.178  98.438  41.786  0.3546
    250403   1094549  61.178 101.238  42.968  0.3597
    250403   1095819  61.178 101.238  43.339  0.3640
    250403    146144  61.178  94.478  43.968  0.3937
    250403    148565  61.178  88.178  45.199  0.4339
    250403      1626  61.178  95.747  44.384  0.3944
    250403   1774835  61.178  87.658  41.100  0.3815
    250403   1822859  61.178  86.508  48.189  0.4843
    250403   1935438  61.178  93.218  41.517  0.3678
    250403   1950167  61.178 103.128  37.290  0.2936
    250403   1950171  61.178 100.718  40.360  0.3321
    250403   2012030  61.178  90.288  39.797  0.3564
    250403    240864  61.178  89.768  39.365  0.3528
    250403    240887  61.178  88.228  39.203  0.3557
    250403    273208  61.178  89.518  42.455  0.3922
    250403   3217125  61.178 101.207  41.809  0.3467
    250403   3590444  61.178  81.518  39.859  0.3876
    250403   3590457  61.178  86.868  45.373  0.4419
    250403   3590458  61.178  88.968  44.920  0.4269
    250403    394729  61.178  89.098  39.064  0.3513
    250403    395459  61.178  88.258  39.153  0.3550
    250403    402345  61.178  87.348  42.119  0.3958
    250403    413931  61.178  87.038  38.888  0.3557
    250403    476116  61.178  96.558  44.426  0.3921
    250403    478834  61.178  95.738  43.036  0.3779
    250403       490  61.178 104.437  45.693  0.3810
    250403    512665  61.178  92.378  39.911  0.3512
    250403    521097  61.178  83.258  41.477  0.4029
    250403    523245  61.178 114.527  42.802  0.3221
    250403       549  61.178  92.908  44.106  0.4010
    250403    557116  61.178 133.857  39.169  0.2513
    250403    585530  61.178  96.998  39.130  0.3287
    250403         8  61.178  97.888  40.703  0.3439
    250403   1082773  61.178  93.527  35.778  0.3008
    250403   1082781  61.178 101.207  43.107  0.3614
    250403   1083274  61.178 101.947  45.378  0.3854
    250403   1083407  61.178 101.207  43.005  0.3602
    250403   1083415  61.178  93.527  36.072  0.3041
    250403   1084559  61.178 101.947  43.543  0.3641
    250403   1084826  61.178 106.657  42.537  0.3395
    250403   1084827  61.178 102.047  42.685  0.3541
    250403   1085337  61.178 101.207  42.632  0.3560
    250403   1086315  61.178 101.037  43.927  0.3714
    250403   1090176  61.178 102.807  41.555  0.3394
    250403   1090526  61.178 102.807  41.704  0.3410
    250403   1094509  61.178  99.198  42.759  0.3635
    250403   1094510  61.178  97.507  42.124  0.3614
    250403   1162962  61.178  93.527  39.033  0.3374
    250403    145939  61.178  93.527  44.642  0.4056
    250403    146620  61.178  93.798  45.201  0.4118
    250403    147431  61.178  97.618  45.179  0.3976
    250403    150210  61.178  97.618  42.997  0.3713
    250403   1643574  61.178 101.767  47.671  0.4135
    250403   1644612  61.178 114.237  44.172  0.3366
    250403   1822858  61.178  93.738  47.766  0.4458
    250403   1822862  61.178  89.777  46.972  0.4517
    250403    189881  61.178 109.497  45.689  0.3656
    250403   2012037  61.178  92.128  38.776  0.3386
    250403   2012044  61.178  92.128  39.402  0.3459
    250403    202780  61.178 105.007  44.684  0.3678
    250403    210230  61.178  92.668  43.352  0.3923
    250403    238760  61.178  92.668  39.059  0.3403
    250403    240246  61.178  93.088  38.445  0.3319
    250403    240454  61.178  93.658  38.983  0.3365
    250403    240665  61.178  94.077  39.017  0.3357
    250403    240839  61.178  93.088  39.215  0.3408
    250403    240840  61.178  93.088  38.165  0.3287
    250403    240841  61.178  93.088  38.916  0.3374
    250403    240863  61.178  93.798  39.045  0.3368
    250403    240877  61.178  94.077  41.005  0.3589
    250403   3221637  61.178  94.588  49.133  0.4608
    250403    351231  61.178 100.927  45.478  0.3899
    250403   3582307  61.178 118.117  40.436  0.2912
    250403   3582308  61.178 118.117  40.653  0.2932
    250403   3590445  61.178  85.887  40.620  0.3816
    250403   3590456  61.178  92.018  44.815  0.4135
    250403   3683711  61.178  95.597  46.795  0.4255
    250403    380511  61.178  91.698  42.598  0.3863
    250403    394435  61.178  93.308  38.929  0.3369
    250403    403090  61.178  95.707  42.731  0.3743
    250403    438889  61.178  95.707  42.247  0.3685
    250403    442242  61.178 101.947  42.691  0.3545
    250403       479  61.178 100.118  41.882  0.3507
    250403    493781  61.178  97.868  38.762  0.3223
    250403    538877  61.178 143.667  38.535  0.2317
    250403        55  61.178  84.537  39.619  0.3734
    250403       728  61.178  98.787  41.237  0.3473
    250403   1082447  61.178 105.817  43.121  0.3481
    250403   1082489  61.178 104.757  42.835  0.3480
    250403   1084384  61.178 108.887  42.534  0.3335
    250403   1085800  61.178 104.757  43.783  0.3584
    250403   1090186  61.178 106.607  43.559  0.3506
    250403   1095202  61.178 108.057  43.768  0.3488
    250403   1095510  61.178 102.237  41.506  0.3405
    250403   1095678  61.178 102.237  39.579  0.3196
    250403   1098766  61.178 103.667  42.549  0.3479
    250403   1269956  61.178  92.597  40.469  0.3572
    250403   1270170  61.178  93.147  40.021  0.3501
    250403   1270268  61.178  93.147  39.898  0.3487
    250403   1271069  61.178  97.457  40.172  0.3391
    250403    149429  61.178  97.517  44.478  0.3894
    250403       172  61.178 115.697  41.759  0.3091
    250403    175586  61.178  99.057  44.605  0.3858
    250403   1770752  61.178  99.117  40.597  0.3392
    250403    177807  61.178  98.347  45.051  0.3935
    250403   1935436  61.178 102.897  41.803  0.3419
    250403   2012038  61.178  95.107  39.422  0.3373
    250403    203400  61.178  99.237  46.009  0.4022
    250403    207850  61.178  97.517  42.586  0.3668
    250403    209415  61.178  98.087  39.931  0.3346
    250403    210413  61.178  98.087  39.919  0.3345
    250403    210849  61.178  97.517  39.910  0.3360
    250403     22359  61.178 113.057  44.834  0.3465
    250403     22679  61.178 110.487  44.711  0.3522
    250403    230916  61.178 107.867  41.534  0.3257
    250403    240680  61.178  98.087  39.023  0.3245
    250403    240865  61.178  98.087  38.889  0.3231
    250403    240876  61.178  98.087  40.878  0.3453
    250403    278558  61.178 113.057  45.416  0.3526
    250403   3084953  61.178 111.467  42.606  0.3276
    250403   3092905  61.178 105.387  39.686  0.3128
    250403   3093972  61.178  89.397  38.182  0.3397
    250403        33  61.178 114.667  44.600  0.3398
    250403    358075  61.178  97.517  44.488  0.3895
    250403   3590446  61.178  89.687  40.969  0.3728
    250403   3590453  61.178  88.907  40.745  0.3726
    250403    379238  61.178  97.617  45.924  0.4069
    250403    379850  61.178  97.517  39.935  0.3363
    250403    383530  61.178  97.737  39.928  0.3356
    250403    387838  61.178 111.547  45.004  0.3524
    250403    397112  61.178  98.087  38.850  0.3226
    250403    450660  61.178 105.607  39.808  0.3135
    250403    480844  61.178  97.017  44.580  0.3924
    250403    492556  61.178 103.507  40.969  0.3312
    250403    492908  61.178 111.587  41.547  0.3166
    250403    493757  61.178 101.757  41.405  0.3407
    250403    497064  61.178 121.397  42.879  0.3069
    250403    499776  61.178 100.597  39.664  0.3248
    250403    523521  61.178 101.607  41.411  0.3412
    250403    524171  61.178 102.037  41.412  0.3400
    250403        54  61.178  95.847  47.238  0.4303
    250403    558467  61.178 103.147  39.255  0.3139
    250403    563451  61.178 103.147  39.344  0.3148
    250403    594615  61.178  88.737  37.153  0.3295
    250403    596046  61.178  88.737  38.117  0.3409
    250403      1008  61.178  99.467  42.620  0.3611
    250403   1082786  61.178 126.217  37.487  0.2501
    250403   1083562  61.178 112.827  42.730  0.3255
    250403   1083614  61.178 126.217  38.046  0.2547
    250403   1084383  61.178 113.757  42.725  0.3232
    250403   1084400  61.178 100.767  43.618  0.3686
    250403   1084401  61.178  96.917  39.688  0.3352
    250403   1084616  61.178 112.827  41.884  0.3170
    250403   1084721  61.178 101.937  36.980  0.2932
    250403   1084976  61.178 106.827  38.392  0.2962
    250403   1086074  61.178 112.827  44.296  0.3415
    250403   1086481  61.178 126.217  38.884  0.2618
    250403   1086525  61.178 126.217  37.117  0.2470
    250403   1095364  61.178 107.257  44.609  0.3603
    250403   1098524  61.178 111.597  38.892  0.2905
    250403   1209158  61.178 103.917  46.136  0.3878
    250403   1269847  61.178  97.297  39.674  0.3339
    250403   1269955  61.178 100.767  47.005  0.4089
    250403   1271476  61.178 100.247  40.867  0.3390
    250403    146233  61.178 105.377  46.790  0.3907
    250403    146595  61.178 108.517  43.242  0.3420
    250403    146998  61.178 101.977  44.690  0.3772
    250403    147048  61.178 101.407  44.560  0.3775
    250403    150220  61.178 101.087  44.507  0.3780
    250403   1672351  61.178 106.217  40.244  0.3165
    250403   1672352  61.178 106.137  40.052  0.3147
    250403    175544  61.178 103.087  44.438  0.3708
    250403    175832  61.178 103.087  44.446  0.3709
    250403    177401  61.178 103.307  44.443  0.3702
    250403    177416  61.178 103.697  44.453  0.3691
    250403   1822861  61.178  96.687  46.544  0.4181
    250403    204269  61.178 101.407  46.744  0.4035
    250403    206307  61.178 101.977  40.436  0.3295
    250403    207064  61.178 102.707  40.010  0.3230
    250403    230704  61.178 120.927  46.026  0.3382
    250403    230812  61.178 121.717  44.026  0.3170
    250403    231315  61.178 116.797  44.849  0.3369
    250403     23660  61.178 121.817  45.323  0.3292
    250403     23891  61.178 119.247  44.636  0.3287
    250403     23924  61.178 121.817  45.413  0.3301
    250403    240878  61.178 101.877  40.847  0.3342
    250403     25437  61.178 118.757  44.157  0.3252
    250403    277693  61.178 119.247  44.728  0.3296
    250403    319118  61.178 113.017  46.393  0.3630
    250403   3286739  61.178 104.707  41.852  0.3374
    250403   3590447  61.178  93.207  40.816  0.3594
    250403   3590448  61.178  93.207  40.827  0.3595
    250403   3590450  61.178  93.987  41.055  0.3598
    250403   3590452  61.178  91.887  40.870  0.3643
    250403   3590462  61.178  60.778  33.584  0.3800
    250403   3688391  61.178 111.277  44.392  0.3466
    250403    382146  61.178 102.707  40.919  0.3328
    250403    388488  61.178 111.847  41.728  0.3178
    250403    390855  61.178 123.527  46.115  0.3327
    250403    395458  61.178 101.877  39.485  0.3195
    250403    404000  61.178 107.847  40.385  0.3139
    250403    426317  61.178  98.687  43.985  0.3796
    250403    448971  61.178 111.897  44.264  0.3436
    250403    490153  61.178 105.537  41.571  0.3322
    250403    492553  61.178 112.607  44.191  0.3410
    250403    492557  61.178 111.897  43.851  0.3393
    250403    493752  61.178 112.047  46.804  0.3702
    250403    496687  61.178 132.097  41.469  0.2732
    250403    496860  61.178 130.917  41.482  0.2754
    250403    523504  61.178 110.767  37.450  0.2785
    250403    558468  61.178 106.737  41.358  0.3268
    250403       567  61.178 105.527  41.123  0.3275
    250403    568237  61.178 108.877  44.713  0.3567
    250403    595318  61.178  93.127  37.267  0.3184
    250403    609857  61.178  93.127  37.004  0.3155
    250403     74355  61.178 105.967  49.640  0.4224
    250403       998  61.178 109.177  39.282  0.2997
    250403   1082467  61.178 105.157  36.305  0.2792
    250403   1083416  61.178 106.367  36.459  0.2781
    250403   1083447  61.178 116.787  42.411  0.3129
    250403   1083448  61.178 116.787  45.308  0.3415
    250403   1084385  61.178 118.177  41.778  0.3037
    250403   1084583  61.178 112.117  44.104  0.3414
    250403   1085560  61.178 114.107  42.880  0.3239
    250403   1086507  61.178 105.577  36.555  0.2808
    250403   1086534  61.178 112.117  43.942  0.3397
    250403   1095511  61.178 114.607  38.449  0.2800
    250403   1095818  61.178 114.607  40.317  0.2976
    250403      1108  61.178 112.107  43.549  0.3357
    250403   1269848  61.178 104.647  42.874  0.3487
    250403   1270062  61.178 104.647  44.480  0.3666
    250403   1270063  61.178 103.747  39.758  0.3176
    250403   1270171  61.178 107.177  39.184  0.3033
    250403   1270269  61.178 101.947  39.628  0.3209
    250403   1270366  61.178 104.747  40.263  0.3204
    250403   1271275  61.178 101.407  39.682  0.3229
    250403    146485  61.178 105.577  44.877  0.3682
    250403    148058  61.178 105.157  44.684  0.3673
    250403   1760028  61.178 110.247  40.935  0.3137
    250403   1762801  61.178 113.477  42.110  0.3177
    250403   1762802  61.178 110.247  41.068  0.3150
    250403   1762803  61.178 113.477  41.975  0.3164
    250403   1762806  61.178 109.927  40.921  0.3143
    250403         2  61.178 110.777  41.970  0.3229
    250403   2016935  61.178 119.507  45.015  0.3318
    250403   2016936  61.178 120.087  44.989  0.3301
    250403   2016937  61.178 119.507  45.015  0.3318
    250403   2016938  61.178 120.807  45.117  0.3296
    250403   2017103  61.178 120.087  45.400  0.3342
    250403    202141  61.178 111.797  40.466  0.3054
    250403    207386  61.178 108.477  42.352  0.3327
    250403    219804  61.178 116.427  38.736  0.2789
    250403     22310  61.178 127.517  44.057  0.3046
    250403    230598  61.178 126.257  45.735  0.3228
    250403     23110  61.178 121.817  45.124  0.3273
    250403   2324257  61.178  98.437  40.464  0.3396
    250403    279944  61.178 119.247  44.419  0.3266
    250403    283309  61.178 127.517  44.145  0.3054
    250403    283368  61.178 122.257  44.596  0.3212
    250403   3084944  61.178 125.097  43.790  0.3073
    250403   3084949  61.178 125.097  43.149  0.3015
    250403   3590449  61.178  97.227  40.927  0.3484
    250403    368816  61.178 106.677  44.414  0.3598
    250403   3688388  61.178 115.597  44.872  0.3402
    250403   3688390  61.178 106.217  45.125  0.3691
    250403   3688393  61.178 120.297  43.945  0.3195
    250403   3688394  61.178 111.117  45.528  0.3591
    250403   3688395  61.178 120.297  43.932  0.3194
    250403       422  61.178 111.657  41.696  0.3179
    250403    425518  61.178 106.357  40.585  0.3197
    250403     46523  61.178 119.897  42.842  0.3099
    250403    492301  61.178 110.017  41.223  0.3172
    250403    492552  61.178 119.387  45.605  0.3379
    250403    493516  61.178 110.047  38.299  0.2881
    250403    522317  61.178 110.727  42.195  0.3253
    250403    536480  61.178 102.957  44.083  0.3672
    250403    551347  61.178 113.737  39.017  0.2871
    250403    556449  61.178 113.737  38.923  0.2862
    250403    557210  61.178 110.137  39.435  0.2990
    250403    558339  61.178 113.737  39.148  0.2883
    250403        83  61.178 105.067  39.574  0.3124
    250403       850  61.178 127.767  42.702  0.2920
    250403   1082452  61.178 114.117  38.999  0.2861
    250403   1084584  61.178 117.637  44.440  0.3307
    250403   1084878  61.178 119.527  43.868  0.3206
    250403   1085124  61.178 119.757  43.860  0.3200
    250403   1085782  61.178 118.427  43.259  0.3173
    250403   1085783  61.178 119.617  44.847  0.3299
    250403   1086072  61.178 119.757  42.439  0.3064
    250403   1086073  61.178 119.757  42.678  0.3087
    250403   1086292  61.178 120.457  43.231  0.3124
    250403   1086513  61.178 119.527  44.321  0.3250
    250403   1094525  61.178 118.437  40.458  0.2907
    250403   1258312  61.178 113.587  43.250  0.3289
    250403   1270367  61.178 109.107  40.261  0.3096
    250403      1493  61.178 114.097  45.581  0.3515
    250403   1632206  61.178 111.427  41.948  0.3211
    250403   1682272  61.178 113.757  40.471  0.3010
    250403   1762799  61.178 117.557  42.368  0.3107
    250403   1762800  61.178 114.327  41.304  0.3078
    250403   1762804  61.178 113.157  38.896  0.2872
    250403   1762805  61.178 113.157  40.755  0.3051
    250403   1762807  61.178 113.657  40.774  0.3041
    250403   1762811  61.178 117.237  43.294  0.3204
    250403   1795908  61.178 127.697  44.295  0.3064
    250403   1935431  61.178 114.547  41.403  0.3082
    250403   1935435  61.178 117.407  42.136  0.3088
    250403    201362  61.178 115.777  41.672  0.3080
    250403   2017098  61.178 125.317  45.323  0.3210
    250403   2017099  61.178 125.617  44.946  0.3169
    250403    207566  61.178 117.427  42.232  0.3097
    250403    208028  61.178 116.117  42.220  0.3126
    250403   2178741  61.178 116.427  44.139  0.3307
    250403    230599  61.178 130.287  45.702  0.3135
    250403    230811  61.178 128.567  46.290  0.3227
    250403   2324239  61.178 103.277  41.626  0.3389
    250403   2324244  61.178 103.277  41.880  0.3417
    250403    263101  61.178 121.617  42.122  0.2994
    250403   3287927  61.178 117.747  40.659  0.2941
    250403   3287931  61.178 114.107  40.344  0.2990
    250403   3590463  61.178  67.078  33.383  0.3519
    250403   3688389  61.178 110.537  44.822  0.3532
    250403   3688392  61.178 119.607  44.753  0.3290
    250403   3688396  61.178 115.007  45.287  0.3460
    250403    377884  61.178 111.497  42.907  0.3306
    250403    386369  61.178 119.887  41.139  0.2940
    250403    388043  61.178 131.217  46.534  0.3190
    250403    392573  61.178 122.067  41.796  0.2955
    250403     40584  61.178 121.747  43.303  0.3101
    250403     44310  61.178 122.717  44.104  0.3155
    250403       473  61.178 100.707  39.975  0.3279
    250403    496739  61.178 108.137  44.299  0.3543
    250403    522044  61.178 109.017  42.568  0.3335
    250403    522854  61.178 119.957  38.479  0.2697
    250403    550337  61.178 113.387  39.665  0.2940
    250403    551269  61.178 156.947  38.313  0.2131
    250403    556450  61.178 117.777  39.307  0.2815
    250403    556848  61.178 156.947  39.454  0.2208
    250403    560935  61.178 156.947  41.172  0.2327
    250403    561132  61.178 124.037  39.813  0.2738
    250403    562780  61.178 156.947  39.433  0.2207
    250403    566685  61.178 117.087  35.873  0.2519
    250403    596699  61.178 133.117  40.608  0.2642
    250403    596700  61.178 131.227  42.788  0.2860
    250403    607982  61.178 133.117  40.594  0.2641
    250403   1080485  61.178 129.387  41.452  0.2780
    250403   1082606  61.178 124.317  43.148  0.3031
    250403   1085336  61.178 123.097  43.793  0.3117
    250403   1085398  61.178 125.357  44.341  0.3118
    250403   1085592  61.178 124.317  43.010  0.3019
    250403   1085841  61.178 124.317  43.241  0.3040
    250403   1085866  61.178 124.317  43.174  0.3034
    250403   1086561  61.178 124.317  44.976  0.3201
    250403   1092209  61.178 145.737  47.839  0.3007
    250403   1094851  61.178 122.027  42.513  0.3022
    250403   1094852  61.178 122.027  44.684  0.3226
    250403      1112  61.178 113.117  44.167  0.3394
    250403   1171644  61.178 109.697  37.950  0.2855
    250403   1171646  61.178 109.697  40.387  0.3095
    250403   1172205  61.178 109.697  40.942  0.3151
    250403   1258425  61.178 116.567  43.059  0.3197
    250403   1258426  61.178 117.857  43.234  0.3184
    250403   1258533  61.178 117.907  44.005  0.3258
    250403   1270462  61.178 118.327  48.014  0.3651
    250403   1271070  61.178 111.957  40.031  0.3008
    250403   1631535  61.178 115.787  41.405  0.3054
    250403   1643773  61.178 128.517  39.647  0.2642
    250403   1643783  61.178 128.997  39.670  0.2636
    250403    176109  61.178 117.577  43.881  0.3253
    250403   1761688  61.178 124.167  43.441  0.3061
    250403   1762808  61.178 117.887  41.295  0.2997
    250403   1762809  61.178 121.167  42.788  0.3066
    250403   1762812  61.178 117.107  40.604  0.2949
    250403   1762813  61.178 118.717  41.028  0.2954
    250403   1812717  61.178 118.157  42.380  0.3094
    250403   1822860  61.178 113.387  46.379  0.3618
    250403   1910295  61.178 127.697  44.887  0.3117
    250403   1923112  61.178 132.767  43.606  0.2901
    250403   1935439  61.178 116.367  42.560  0.3153
    250403   1935440  61.178 119.227  43.173  0.3146
    250403   2012179  61.178 119.197  42.330  0.3066
    250403   2012180  61.178 119.197  41.935  0.3029
    250403   2012181  61.178 119.197  41.926  0.3028
    250403   2012259  61.178 118.747  42.257  0.3069
    250403   2012260  61.178 118.437  42.404  0.3090
    250403   2012263  61.178 118.437  42.158  0.3067
    250403   2012265  61.178 118.747  42.518  0.3094
    250403   2012266  61.178 118.437  42.223  0.3073
    250403   2012267  61.178 118.277  42.283  0.3082
    250403   2012277  61.178 117.997  42.331  0.3093
    250403   2069500  61.178 144.207  40.139  0.2429
    250403   2069502  61.178 150.697  42.341  0.2498
    250403    207668  61.178 120.867  41.709  0.2972
    250403   2177343  61.178 126.607  42.826  0.2954
    250403   2179216  61.178 121.087  41.635  0.2961
    250403   2179217  61.178 121.087  41.633  0.2960
    250403    221753  61.178 105.397  40.075  0.3168
    250403    230703  61.178 124.947  45.852  0.3269
    250403    230915  61.178 135.457  46.698  0.3114
    250403    231016  61.178 121.137  41.676  0.2963
    250403    237191  61.178 124.177  42.136  0.2942
    250403     23979  61.178 129.187  45.010  0.3097
    250403    252030  61.178 118.777  40.565  0.2910
    250403     25211  61.178 129.187  44.218  0.3026
    250403    252818  61.178 119.047  40.598  0.2908
    250403     30008  61.178 114.657  42.815  0.3219
    250403   3287928  61.178 118.157  39.138  0.2792
    250403   3287929  61.178 120.047  38.729  0.2718
    250403   3287930  61.178 118.157  39.272  0.2804
    250403   3287932  61.178 118.157  40.779  0.2943
    250403   3582309  61.178 144.207  44.581  0.2772
    250403   3590451  61.178 106.707  40.545  0.3184
    250403    380351  61.178 121.877  38.516  0.2665
    250403    387837  61.178 133.937  46.133  0.3097
    250403    393581  61.178 124.577  41.895  0.2912
    250403    461236  61.178 112.027  41.281  0.3129
    250403    490417  61.178 119.887  44.280  0.3237
    250403    493517  61.178 118.107  42.868  0.3142
    250403    493973  61.178 122.687  39.369  0.2725
    250403    495572  61.178 112.017  42.380  0.3240
    250403    497604  61.178 111.747  44.164  0.3430
    250403    512724  61.178 119.827  44.291  0.3240
    250403    513715  61.178 120.557  44.613  0.3254
    250403    520050  61.178 120.897  39.189  0.2743
    250403    549375  61.178 161.016  38.405  0.2090
    250403    552026  61.178 122.057  40.257  0.2816
    250403    556229  61.178 167.616  41.473  0.2214
    250403    559061  61.178 117.137  39.198  0.2818
    250403    562471  61.178 161.247  41.318  0.2281
    250403    562894  61.178 121.367  41.387  0.2932
    250403    598659  61.178 135.707  43.934  0.2872
    250403    603695  61.178 137.597  41.743  0.2658
    250403       723  61.178 118.117  40.235  0.2893
    250403       726  61.178 118.397  41.578  0.3013
    250403     83894  61.178 122.187  40.902  0.2871
    250403        85  61.178 121.137  42.273  0.3019
    250403   1082488  61.178 128.357  42.655  0.2904
    250403   1084294  61.178 127.987  42.517  0.2899
    250403   1085142  61.178 134.147  42.047  0.2743
    250403   1085396  61.178 129.417  44.208  0.3020
    250403   1085397  61.178 130.047  43.269  0.2924
    250403   1085641  61.178 128.587  44.594  0.3072
    250403   1086514  61.178 127.047  44.386  0.3086
    250403   1098554  61.178 130.227  40.359  0.2672
    250403   1171824  61.178 113.797  40.331  0.2995
    250403   1172734  61.178 113.797  41.884  0.3147
    250403   1173018  61.178 113.797  41.539  0.3113
    250403   1258532  61.178 120.837  43.023  0.3095
    250403   1258647  61.178 120.867  43.792  0.3167
    250403   1258648  61.178 122.177  43.856  0.3144
    250403   1258761  61.178 122.587  43.868  0.3136
    250403   1258880  61.178 122.077  43.848  0.3145
    250403   1270461  61.178 116.977  42.626  0.3145
    250403   1289093  61.178 123.947  39.419  0.2705
    250403   1631540  61.178 123.167  41.767  0.2929
    250403   1631542  61.178 123.167  44.335  0.3167
    250403   1632220  61.178 118.197  41.674  0.3026
    250403   1672354  61.178 128.607  38.058  0.2508
    250403    174049  61.178 121.347  43.654  0.3143
    250403   1761694  61.178 130.047  42.336  0.2843
    250403   1762810  61.178 124.657  42.748  0.2988
    250403   1762814  61.178 122.527  40.869  0.2861
    250403   1762816  61.178 122.737  41.105  0.2878
    250403   1774023  61.178 140.307  39.944  0.2473
    250403    178055  61.178 121.347  43.656  0.3144
    250403   1796072  61.178 144.687  43.218  0.2657
    250403   1835119  61.178 118.697  43.826  0.3221
    250403   1923113  61.178 137.287  43.455  0.2803
    250403   1923114  61.178 136.937  43.459  0.2810
    250403   1923115  61.178 137.147  43.468  0.2807
    250403   1923116  61.178 137.287  43.972  0.2846
    250403   1935432  61.178 121.807  41.156  0.2902
    250403    199824  61.178 131.037  43.107  0.2891
    250403   2012178  61.178 124.267  42.369  0.2961
    250403   2012271  61.178 123.107  42.298  0.2979
    250403   2012272  61.178 123.107  42.137  0.2964
    250403   2012274  61.178 123.317  42.111  0.2958
    250403   2012290  61.178 122.047  42.008  0.2975
    250403   2012291  61.178 121.907  42.054  0.2982
    250403   2012292  61.178 122.047  42.031  0.2977
    250403   2012293  61.178 122.337  42.290  0.2994
    250403   2012294  61.178 122.047  41.944  0.2969
    250403   2012295  61.178 121.907  41.948  0.2972
    250403   2012298  61.178 122.447  42.260  0.2989
    250403   2017100  61.178 137.117  44.282  0.2875
    250403    206953  61.178 124.767  40.132  0.2752
    250403    207296  61.178 124.767  39.172  0.2669
    250403    207300  61.178 124.637  43.450  0.3052
    250403    207308  61.178 124.767  38.826  0.2639
    250403    209821  61.178 111.477  41.306  0.3145
    250403   2113667  61.178 147.317  40.227  0.2391
    250403   2204931  61.178 154.936  39.894  0.2264
    250403   2204932  61.178 154.936  39.939  0.2267
    250403   2204933  61.178 154.936  39.976  0.2270
    250403   2204941  61.178 154.706  42.422  0.2446
    250403   2204942  61.178 154.936  40.040  0.2274
    250403    221906  61.178 116.477  38.127  0.2733
    250403    230600  61.178 138.167  46.295  0.3025
    250403    230813  61.178 136.057  44.297  0.2896
    250403    230914  61.178 137.917  46.471  0.3045
    250403    252031  61.178 122.287  40.784  0.2858
    250403    253022  61.178 122.577  40.804  0.2854
    250403    281178  61.178 137.947  44.910  0.2912
    250403    281561  61.178 137.947  44.998  0.2920
    250403   3084938  61.178 132.247  43.844  0.2931
    250403   3354688  61.178 131.027  42.419  0.2832
    250403   3354689  61.178 131.027  40.948  0.2707
    250403   3354690  61.178 131.027  41.059  0.2717
    250403   3354691  61.178 131.027  40.983  0.2710
    250403   3354693  61.178 135.087  39.988  0.2559
    250403   3354694  61.178 135.087  43.478  0.2846
    250403   3354697  61.178 131.027  42.418  0.2832
    250403   3354699  61.178 131.027  42.416  0.2832
    250403   3354702  61.178 131.027  42.345  0.2826
    250403   3354703  61.178 131.027  42.347  0.2826
    250403   3354704  61.178 131.027  42.505  0.2839
    250403   3359747  61.178 131.027  41.934  0.2791
    250403   3359748  61.178 131.027  42.139  0.2808
    250403   3359750  61.178 131.027  42.065  0.2802
    250403   3576881  61.178 128.507  40.127  0.2683
    250403   3577881  61.178 128.507  39.833  0.2658
    250403   3590464  61.178  73.318  33.082  0.3262
    250403   3613444  61.178 130.597  47.172  0.3262
    250403    382803  61.178 126.337  42.409  0.2923
    250403    388489  61.178 125.297  41.796  0.2889
    250403    390854  61.178 135.247  46.214  0.3077
    250403    392586  61.178 123.257  42.340  0.2980
    250403    395556  61.178 130.257  45.695  0.3135
    250403    424865  61.178 125.167  42.221  0.2929
    250403    437341  61.178 135.797  45.130  0.2972
    250403    462508  61.178 116.647  41.200  0.3016
    250403    469345  61.178 125.247  44.823  0.3165
    250403    470791  61.178 123.687  41.763  0.2918
    250403    470849  61.178 123.417  45.163  0.3239
    250403    472251  61.178 127.297  40.295  0.2719
    250403    472289  61.178 124.427  44.502  0.3154
    250403    480226  61.178 118.397  46.795  0.3524
    250403    486738  61.178 125.217  39.035  0.2649
    250403    492330  61.178 122.937  43.350  0.3080
    250403    493515  61.178 122.147  42.663  0.3033
    250403    493744  61.178 128.407  42.715  0.2908
    250403    493972  61.178 127.717  40.809  0.2756
    250403    495345  61.178 121.397  43.555  0.3133
    250403    496523  61.178 123.167  43.297  0.3070
    250403    511797  61.178 123.217  40.743  0.2836
    250403    513568  61.178 123.217  41.767  0.2928
    250403    522257  61.178 124.577  44.548  0.3155
    250403    556431  61.178 165.666  41.150  0.2216
    250403    559060  61.178 123.197  41.369  0.2893
    250403    559878  61.178 164.606  38.107  0.2030
    250403    563597  61.178 164.606  37.991  0.2023
    250403    568138  61.178 125.357  38.004  0.2559
    250403    599060  61.178 141.937  43.239  0.2705
    250403    599480  61.178 141.457  42.607  0.2662
    250403    604805  61.178 139.567  44.764  0.2870
    250403   1083463  61.178 133.017  42.066  0.2765
    250403   1086098  61.178 133.297  42.079  0.2761
    250403   1096192  61.178 134.397  40.850  0.2640
    250403   1171823  61.178 117.897  40.806  0.2951
    250403   1172204  61.178 117.897  41.738  0.3039
    250403   1173077  61.178 117.897  41.450  0.3012
    250403   1241639  61.178 132.677  43.002  0.2851
    250403   1241642  61.178 132.677  43.110  0.2860
    250403   1242904  61.178 132.677  43.235  0.2870
    250403   1257144  61.178 125.037  43.664  0.3063
    250403   1257145  61.178 126.567  43.680  0.3032
    250403   1258879  61.178 125.547  43.657  0.3051
    250403   1271174  61.178 123.027  39.581  0.2737
    250403   1289214  61.178 128.487  39.419  0.2624
    250403   1289215  61.178 128.487  39.255  0.2610
    250403   1289446  61.178 128.487  39.442  0.2626
    250403   1289447  61.178 128.487  39.440  0.2625
    250403   1290765  61.178 128.487  39.249  0.2609
    250403      1729  61.178 118.247  47.656  0.3617
    250403   1761695  61.178 134.067  42.175  0.2755
    250403   1762815  61.178 126.837  41.134  0.2801
    250403   1910297  61.178 144.687  44.249  0.2738
    250403   1910298  61.178 144.687  44.247  0.2738
    250403   1910299  61.178 144.687  44.247  0.2738
    250403   1935433  61.178 128.857  40.785  0.2733
    250403   1935434  61.178 128.857  43.616  0.2979
    250403   2012299  61.178 126.807  42.301  0.2904
    250403   2012300  61.178 126.807  42.140  0.2889
    250403   2017105  61.178 133.287  46.454  0.3139
    250403   2017109  61.178 138.877  45.042  0.2906
    250403    208340  61.178 130.117  41.934  0.2808
    250403    219162  61.178 129.267  38.969  0.2573
    250403    239596  61.178 126.587  44.071  0.3067
    250403    252228  61.178 125.627  40.647  0.2781
    250403    252230  61.178 128.957  40.234  0.2684
    250403    253024  61.178 129.277  40.275  0.2682
    250403    286915  61.178 121.527  39.254  0.2736
    250403   3286732  61.178 127.327  43.141  0.2968
    250403   3286733  61.178 127.327  42.521  0.2913
    250403   3342770  61.178 141.046  43.119  0.2710
    250403   3342771  61.178 141.046  43.119  0.2710
    250403   3342772  61.178 141.046  43.092  0.2708
    250403   3342773  61.178 141.046  43.092  0.2708
    250403   3354692  61.178 134.767  40.945  0.2642
    250403   3354698  61.178 134.767  42.354  0.2758
    250403   3354700  61.178 134.767  43.013  0.2813
    250403   3354701  61.178 138.047  41.524  0.2633
    250403   3354705  61.178 135.107  42.346  0.2751
    250403   3354707  61.178 135.347  42.390  0.2750
    250403   3354709  61.178 135.737  42.363  0.2741
    250403   3359749  61.178 135.737  41.986  0.2710
    250403   3359752  61.178 139.797  39.775  0.2467
    250403   3359753  61.178 139.797  40.014  0.2486
    250403   3359754  61.178 139.797  39.789  0.2468
    250403   3359756  61.178 139.797  42.825  0.2708
    250403   3359760  61.178 135.737  40.709  0.2606
    250403   3359762  61.178 135.737  40.734  0.2608
    250403   3394039  61.178 139.797  40.403  0.2516
    250403   3394041  61.178 139.797  40.387  0.2515
    250403   3394042  61.178 139.797  40.412  0.2517
    250403   3394045  61.178 145.297  44.467  0.2745
    250403   3394050  61.178 144.727  43.161  0.2652
    250403   3394051  61.178 144.727  43.496  0.2678
    250403   3394052  61.178 139.797  39.944  0.2480
    250403   3394053  61.178 139.797  39.862  0.2474
    250403   3394054  61.178 139.797  39.870  0.2475
    250403   3394055  61.178 139.797  39.804  0.2470
    250403   3394058  61.178 139.797  39.982  0.2483
    250403   3577885  61.178 132.537  39.714  0.2579
    250403   3577889  61.178 132.537  40.033  0.2605
    250403   3582310  61.178 154.706  40.363  0.2300
    250403   3613442  61.178 134.737  47.828  0.3230
    250403   3613443  61.178 134.737  47.107  0.3166
    250403    379816  61.178 143.346  45.036  0.2824
    250403    380680  61.178 143.156  45.572  0.2870
    250403    390003  61.178 140.637  46.052  0.2957
    250403    398525  61.178 126.297  40.660  0.2770
    250403    400235  61.178 125.937  40.675  0.2778
    250403    400236  61.178 126.607  40.685  0.2766
    250403    423108  61.178 137.947  44.722  0.2896
    250403    448110  61.178 134.597  37.864  0.2398
    250403    461023  61.178 125.827  42.536  0.2944
    250403    469374  61.178 129.727  44.804  0.3067
    250403    469375  61.178 128.097  45.428  0.3158
    250403    469514  61.178 127.727  41.729  0.2835
    250403    469950  61.178 127.727  41.635  0.2827
    250403    470147  61.178 127.727  42.095  0.2867
    250403    470148  61.178 127.727  42.302  0.2885
    250403    470156  61.178 127.297  40.522  0.2739
    250403    471047  61.178 135.687  46.151  0.3062
    250403    471824  61.178 127.067  40.357  0.2729
    250403    472252  61.178 127.297  40.510  0.2738
    250403    472290  61.178 129.187  45.072  0.3102
    250403    472967  61.178 121.347  38.037  0.2633
    250403    486152  61.178 127.327  41.480  0.2821
    250403    486770  61.178 127.327  42.973  0.2953
    250403    493743  61.178 127.177  43.251  0.2981
    250403    495346  61.178 127.197  43.950  0.3043
    250403    495698  61.178 126.817  43.442  0.3005
    250403    496531  61.178 126.867  41.395  0.2823
    250403    511815  61.178 135.687  46.449  0.3088
    250403    511984  61.178 127.327  41.917  0.2860
    250403    512351  61.178 120.287  40.326  0.2857
    250403    521830  61.178 130.757  41.209  0.2734
    250403    522894  61.178 126.817  46.610  0.3297
    250403    550818  61.178 128.007  41.352  0.2797
    250403    551270  61.178 171.366  38.002  0.1953
    250403    563055  61.178 126.787  43.440  0.3006
    250403        58  61.178 124.037  39.304  0.2694
    250403    599482  61.178 146.417  44.285  0.2712
    250403     94454  61.178 134.107  38.605  0.2464
    250403   1083462  61.178 136.187  41.168  0.2636
    250403   1084215  61.178 145.557  43.942  0.2699
    250403   1089797  61.178 162.226  47.292  0.2685
    250403   1091631  61.178 159.366  48.513  0.2820
    250403      1107  61.178 128.337  36.609  0.2394
    250403   1173143  61.178 121.507  43.223  0.3099
    250403   1204054  61.178 158.226  46.551  0.2693
    250403   1204056  61.178 162.126  46.331  0.2618
    250403   1241546  61.178 137.097  42.922  0.2763
    250403   1241547  61.178 136.937  43.211  0.2790
    250403   1241738  61.178 137.277  42.988  0.2765
    250403   1257261  61.178 129.527  43.472  0.2953
    250403   1289094  61.178 133.527  39.282  0.2527
    250403   1289329  61.178 132.367  39.584  0.2571
    250403   1289557  61.178 132.797  39.521  0.2559
    250403   1289558  61.178 132.567  39.372  0.2550
    250403   1289664  61.178 132.567  39.374  0.2551
    250403   1289665  61.178 132.567  39.204  0.2537
    250403   1290649  61.178 132.367  39.266  0.2545
    250403   1650844  61.178 139.907  37.359  0.2282
    250403   1774024  61.178 154.266  40.826  0.2338
    250403   1795910  61.178 141.367  44.378  0.2806
    250403   1795911  61.178 141.137  44.382  0.2810
    250403   1795912  61.178 142.936  44.127  0.2758
    250403   1795914  61.178 142.936  44.522  0.2790
    250403   1796062  61.178 141.137  44.376  0.2810
    250403   1824499  61.178 138.157  44.749  0.2895
    250403   1923120  61.178 149.067  42.633  0.2544
    250403   1923123  61.178 149.067  42.309  0.2519
    250403   1923124  61.178 149.067  42.471  0.2531
    250403   1923125  61.178 149.067  42.611  0.2542
    250403   1957676  61.178 142.007  44.067  0.2769
    250403   2012246  61.178 132.297  41.739  0.2751
    250403   2012268  61.178 131.707  42.089  0.2791
    250403   2012269  61.178 130.917  41.758  0.2778
    250403   2017101  61.178 138.877  45.948  0.2982
    250403   2017102  61.178 138.877  46.276  0.3009
    250403   2017106  61.178 138.877  46.278  0.3009
    250403   2017684  61.178 131.797  40.769  0.2679
    250403    202417  61.178 135.077  42.347  0.2751
    250403    206030  61.178 132.157  43.086  0.2868
    250403    207257  61.178 134.017  40.316  0.2603
    250403    209407  61.178 153.766  45.200  0.2663
    250403    209456  61.178 153.776  45.473  0.2683
    250403    236902  61.178 130.717  42.075  0.2808
    250403    237394  61.178 135.487  42.160  0.2729
    250403    252816  61.178 131.137  40.086  0.2633
    250403    276559  61.178 129.427  43.215  0.2932
    250403    310303  61.178 130.017  43.245  0.2923
    250403   3286734  61.178 131.407  43.014  0.2876
    250403   3286735  61.178 131.177  42.362  0.2824
    250403   3286737  61.178 131.407  42.532  0.2834
    250403   3286738  61.178 131.407  42.459  0.2828
    250403   3326631  61.178 146.616  48.399  0.3036
    250403   3354695  61.178 144.227  44.931  0.2800
    250403   3354696  61.178 140.757  41.135  0.2558
    250403   3354706  61.178 139.107  42.604  0.2702
    250403   3354708  61.178 139.107  43.020  0.2736
    250403   3354710  61.178 140.567  42.199  0.2645
    250403   3354716  61.178 140.937  42.190  0.2638
    250403   3354717  61.178 145.057  40.009  0.2407
    250403   3354718  61.178 145.057  39.847  0.2395
    250403   3354719  61.178 145.057  43.368  0.2663
    250403   3354720  61.178 150.027  43.451  0.2590
    250403   3354721  61.178 145.287  39.767  0.2386
    250403   3355143  61.178 145.057  39.761  0.2388
    250403   3359751  61.178 139.477  41.908  0.2640
    250403   3359757  61.178 143.877  39.765  0.2406
    250403   3359759  61.178 144.117  39.443  0.2378
    250403   3359761  61.178 139.477  40.694  0.2544
    250403   3359763  61.178 142.757  40.154  0.2452
    250403   3394049  61.178 144.727  41.941  0.2558
    250403   3394056  61.178 144.117  39.966  0.2417
    250403   3394057  61.178 144.117  39.701  0.2398
    250403   3394210  61.178 145.057  39.775  0.2389
    250403   3394211  61.178 145.057  39.700  0.2384
    250403   3394212  61.178 145.057  39.634  0.2379
    250403   3394218  61.178 145.057  40.135  0.2416
    250403   3394219  61.178 145.057  41.450  0.2515
    250403   3394220  61.178 145.057  39.851  0.2395
    250403   3394221  61.178 145.057  40.235  0.2424
    250403   3394222  61.178 145.057  40.242  0.2424
    250403   3394223  61.178 145.057  40.243  0.2424
    250403   3394224  61.178 145.057  42.720  0.2613
    250403   3394227  61.178 150.027  43.329  0.2581
    250403   3394228  61.178 145.287  40.267  0.2423
    250403   3577900  61.178 137.207  40.666  0.2578
    250403   3590465  61.178  79.478  32.786  0.3039
    250403   3613445  61.178 146.616  48.366  0.3034
    250403   3613447  61.178 140.137  47.696  0.3105
    250403   3613448  61.178 140.137  46.970  0.3043
    250403    382255  61.178 148.126  46.886  0.2887
    250403    398711  61.178 130.807  40.056  0.2636
    250403    417776  61.178 126.697  42.014  0.2880
    250403    425956  61.178 154.716  45.570  0.2675
    250403    437878  61.178 148.126  47.711  0.2953
    250403    469376  61.178 138.457  46.829  0.3065
    250403    469567  61.178 133.627  45.251  0.3026
    250403    469568  61.178 136.407  44.536  0.2910
    250403    469589  61.178 132.577  45.404  0.3061
    250403    472442  61.178 131.527  42.293  0.2812
    250403    472443  61.178 130.827  42.154  0.2813
    250403    487346  61.178 133.027  39.231  0.2531
    250403    495573  61.178 136.107  42.245  0.2725
    250403    513027  61.178 131.957  41.531  0.2739
    250403    513875  61.178 140.247  46.341  0.2988
    250403    515919  61.178 125.177  40.167  0.2748
    250403    526450  61.178 130.677  44.286  0.3001
    250403    558663  61.178 131.597  43.423  0.2907
    250403    605540  61.178 147.066  45.988  0.2834
    250403       707  61.178 134.027  42.904  0.2817
    250403     78439  61.178 129.647  43.355  0.2940
    250403     81491  61.178 129.427  44.058  0.3006
    250403     94417  61.178 140.797  39.611  0.2440
    250403   1089830  61.178 164.506  47.932  0.2697
    250403   1092571  61.178 166.736  47.123  0.2606
    250403   1172206  61.178 125.117  44.405  0.3130
    250403   1173017  61.178 129.817  40.069  0.2655
    250403   1204059  61.178 164.506  48.343  0.2726
    250403   1241548  61.178 141.757  43.109  0.2697
    250403   1241825  61.178 140.867  42.876  0.2694
    250403   1289328  61.178 136.747  39.502  0.2493
    250403      1423  61.178 139.296  42.273  0.2672
    250403   1632210  61.178 133.047  41.484  0.2716
    250403   1632218  61.178 133.277  41.375  0.2703
    250403   1795909  61.178 146.166  44.213  0.2710
    250403   1795913  61.178 146.166  44.357  0.2722
    250403   1796060  61.178 146.166  43.554  0.2659
    250403   1796061  61.178 146.166  44.250  0.2713
    250403   1796063  61.178 145.906  44.249  0.2717
    250403   1910296  61.178 141.367  44.816  0.2841
    250403   1923117  61.178 150.337  43.499  0.2589
    250403   1923118  61.178 150.337  43.086  0.2558
    250403   2012273  61.178 135.947  41.794  0.2691
    250403   2017104  61.178 143.266  46.239  0.2923
    250403   2017110  61.178 143.667  46.495  0.2936
    250403    205492  61.178 137.277  41.264  0.2625
    250403    205741  61.178 138.787  41.744  0.2638
    250403    205760  61.178 135.247  42.555  0.2766
    250403    209240  61.178 160.126  47.618  0.2742
    250403    210273  61.178 136.667  42.939  0.2772
    250403    210630  61.178 155.876  43.611  0.2514
    250403   2112294  61.178 133.657  41.826  0.2734
    250403    220704  61.178 137.147  40.321  0.2552
    250403    220755  61.178 127.277  38.122  0.2536
    250403    251834  61.178 137.147  40.501  0.2566
    250403    296419  61.178 133.057  43.174  0.2858
    250403   3085125  61.178 139.486  41.932  0.2642
    250403   3286736  61.178 135.167  42.229  0.2740
    250403   3326630  61.178 150.916  49.127  0.3015
    250403   3326784  61.178 150.916  48.314  0.2950
    250403   3359755  61.178 148.937  40.575  0.2393
    250403   3359758  61.178 147.467  39.929  0.2367
    250403   3394040  61.178 148.937  40.989  0.2424
    250403   3394047  61.178 148.937  44.434  0.2682
    250403   3394048  61.178 148.457  41.879  0.2496
    250403   3394213  61.178 149.157  39.762  0.2331
    250403   3394214  61.178 149.417  39.730  0.2325
    250403   3394215  61.178 149.807  39.530  0.2306
    250403   3394216  61.178 149.157  39.530  0.2314
    250403   3394217  61.178 149.417  39.466  0.2306
    250403   3394226  61.178 150.027  41.772  0.2465
    250403   3590469  61.178 129.577  36.811  0.2391
    250403   3613446  61.178 150.916  48.283  0.2947
    250403   3613449  61.178 144.196  46.820  0.2953
    250403    378663  61.178 158.986  47.516  0.2752
    250403    380388  61.178 155.876  43.069  0.2475
    250403    393168  61.178 137.647  42.328  0.2705
    250403    393169  61.178 131.567  41.790  0.2768
    250403    398744  61.178 137.147  41.672  0.2660
    250403    413279  61.178 158.986  46.936  0.2710
    250403    415247  61.178 150.916  49.108  0.3013
    250403    469995  61.178 139.567  44.573  0.2854
    250403    470217  61.178 143.016  46.716  0.2967
    250403    471399  61.178 135.837  42.252  0.2730
    250403    471400  61.178 135.887  42.050  0.2713
    250403    471414  61.178 135.067  42.219  0.2741
    250403    473772  61.178 130.767  41.108  0.2725
    250403    486737  61.178 136.567  38.488  0.2417
    250403    497992  61.178 144.656  43.224  0.2658
    250403    511279  61.178 136.887  44.733  0.2917
    250403    513250  61.178 134.337  42.238  0.2756
    250403    521566  61.178 139.286  44.809  0.2879
    250403    605744  61.178 151.566  45.644  0.2731
    250403     78806  61.178 133.657  43.140  0.2844
    250403   1084877  61.178 145.926  41.233  0.2486
    250403   1084879  61.178 141.576  42.916  0.2685
    250403   1091150  61.178 168.656  47.959  0.2637
    250403   1173142  61.178 133.917  40.948  0.2656
    250403   1204061  61.178 168.656  47.960  0.2637
    250403   1241736  61.178 145.137  43.457  0.2668
    250403   1241913  61.178 145.137  42.973  0.2631
    250403    152069  61.178 136.367  43.357  0.2812
    250403   1632223  61.178 135.936  40.699  0.2602
    250403     17157  61.178 135.846  44.173  0.2890
    250403   1795901  61.178 146.526  45.817  0.2830
    250403   1795902  61.178 146.526  45.513  0.2806
    250403   1795915  61.178 149.896  44.023  0.2635
    250403   1796068  61.178 154.156  44.256  0.2587
    250403   1923126  61.178 155.486  43.281  0.2496
    250403   2012301  61.178 139.646  41.777  0.2627
    250403   2017107  61.178 148.516  46.279  0.2832
    250403   2017108  61.178 148.516  46.316  0.2835
    250403   2017111  61.178 148.956  44.759  0.2706
    250403    202568  61.178 143.727  42.015  0.2579
    250403    203700  61.178 149.856  43.627  0.2606
    250403    204508  61.178 141.176  39.012  0.2388
    250403   2047726  61.178 158.276  41.453  0.2329
    250403    206308  61.178 142.327  39.175  0.2384
    250403    209657  61.178 160.526  43.025  0.2408
    250403    210365  61.178 160.646  43.519  0.2441
    250403    218375  61.178 138.046  39.912  0.2505
    250403   2203612  61.178 169.186  43.947  0.2357
    250403    220705  61.178 141.807  40.426  0.2487
    250403    221231  61.178 131.046  40.084  0.2635
    250403    222013  61.178 151.506  42.749  0.2516
    250403   2325212  61.178 134.536  38.466  0.2446
    250403    239603  61.178 135.577  44.931  0.2959
    250403   2414773  61.178 158.276  41.679  0.2344
    250403    252430  61.178 140.596  39.974  0.2471
    250403    253233  61.178 140.977  40.838  0.2532
    250403    305660  61.178 132.307  45.114  0.3041
    250403   3342774  61.178 153.556  42.786  0.2488
    250403   3342775  61.178 153.556  42.786  0.2488
    250403   3394225  61.178 153.757  41.711  0.2408
    250403   3582311  61.178 171.206  39.892  0.2072
    250403   3590466  61.178  85.597  32.459  0.2839
    250403   3590470  61.178 134.536  38.759  0.2469
    250403   3608384  61.178 149.656  42.558  0.2529
    250403    380682  61.178 142.327  39.575  0.2414
    250403    384658  61.178 131.046  38.532  0.2507
    250403    394236  61.178 136.087  44.951  0.2951
    250403    398619  61.178 140.977  40.008  0.2467
    250403    470582  61.178 139.686  41.090  0.2572
    250403    471219  61.178 138.227  42.134  0.2679
    250403    471220  61.178 138.227  42.103  0.2677
    250403    511625  61.178 143.516  41.017  0.2506
    250403    597032  61.178 154.676  45.379  0.2662
    250403   1089103  61.178 174.876  46.667  0.2464
    250403   1089104  61.178 174.876  46.667  0.2464
    250403   1089483  61.178 174.876  46.667  0.2464
    250403   1092550  61.178 174.546  48.005  0.2557
    250403   1092573  61.178 174.876  48.558  0.2590
    250403   1092860  61.178 174.876  46.667  0.2464
    250403   1234898  61.178 138.596  39.283  0.2448
    250403   1241641  61.178 149.506  42.713  0.2543
    250403   1241912  61.178 148.866  42.835  0.2562
    250403   1643789  61.178 156.506  40.110  0.2259
    250403   1795916  61.178 153.306  43.853  0.2570
    250403   1796065  61.178 158.336  43.384  0.2463
    250403   1796066  61.178 158.336  43.100  0.2443
    250403   1796067  61.178 158.336  43.255  0.2454
    250403   1796069  61.178 159.136  44.150  0.2506
    250403   1796070  61.178 159.136  44.086  0.2502
    250403   1796071  61.178 159.136  44.079  0.2501
    250403   1910286  61.178 146.526  46.374  0.2874
    250403   1923119  61.178 155.776  43.986  0.2543
    250403    201192  61.178 155.346  41.416  0.2365
    250403    205493  61.178 151.046  38.010  0.2182
    250403    206314  61.178 147.206  41.104  0.2457
    250403    206983  61.178 150.826  38.533  0.2221
    250403    208473  61.178 147.206  41.029  0.2452
    250403    220757  61.178 134.496  38.582  0.2456
    250403    220807  61.178 133.536  39.235  0.2523
    250403    221979  61.178 139.166  40.362  0.2523
    250403    239598  61.178 145.436  42.095  0.2559
    250403    239601  61.178 146.816  42.309  0.2554
    250403    239605  61.178 139.616  44.914  0.2881
    250403    252429  61.178 144.566  40.776  0.2472
    250403    253439  61.178 144.946  40.707  0.2461
    250403    253878  61.178 143.876  40.534  0.2464
    250403   3326792  61.178 158.656  48.784  0.2852
    250403   3326795  61.178 158.876  48.138  0.2800
    250403   3609754  61.178 154.686  42.534  0.2454
    250403    380684  61.178 150.416  38.043  0.2192
    250403    385738  61.178 144.426  39.502  0.2378
    250403    392350  61.178 140.346  43.138  0.2724
    250403    392770  61.178 146.306  42.417  0.2570
    250403    398618  61.178 144.946  40.860  0.2472
    250403    436953  61.178 147.206  41.382  0.2478
    250403    442290  61.178 144.946  40.829  0.2470
    250403     45816  61.178 151.906  40.253  0.2329
    250403    470581  61.178 142.066  41.223  0.2544
    250403    472261  61.178 142.616  41.828  0.2583
    250403    497575  61.178 141.556  43.389  0.2723
    250403    524467  61.178 145.806  42.915  0.2616
    250403   1241640  61.178 152.346  42.931  0.2517
    250403   1241737  61.178 152.346  42.887  0.2513
    250403   1241824  61.178 153.096  42.693  0.2488
    250403   1795903  61.178 155.326  45.697  0.2675
    250403   1910300  61.178 159.136  45.206  0.2582
    250403   1910301  61.178 163.736  43.997  0.2432
    250403   1923106  61.178 155.826  45.886  0.2682
    250403    204573  61.178 162.206  40.884  0.2240
    250403    205447  61.178 145.836  44.859  0.2766
    250403    218087  61.178 142.676  41.038  0.2521
    250403    218609  61.178 145.466  40.223  0.2417
    250403   2204934  61.178 182.216  39.116  0.1915
    250403   2204935  61.178 182.676  39.408  0.1928
    250403   2204936  61.178 182.676  39.408  0.1928
    250403   2204937  61.178 182.676  39.092  0.1909
    250403   2204938  61.178 182.676  39.092  0.1909
    250403   2204939  61.178 182.676  38.999  0.1904
    250403   2204940  61.178 182.676  39.214  0.1916
    250403    221077  61.178 153.086  41.061  0.2371
    250403    221178  61.178 137.806  39.821  0.2502
    250403    221299  61.178 153.086  40.705  0.2345
    250403    221703  61.178 142.166  38.252  0.2317
    250403    222012  61.178 142.276  40.939  0.2519
    250403    222072  61.178 153.086  38.431  0.2186
    250403    244347  61.178 153.736  43.346  0.2526
    250403    252201  61.178 146.856  40.366  0.2407
    250403   3085124  61.178 154.496  43.752  0.2545
    250403   3609749  61.178 158.666  44.917  0.2568
    250403   3609752  61.178 158.856  44.494  0.2535
    250403   3609759  61.178 158.666  44.707  0.2553
    250403    368416  61.178 158.296  39.932  0.2224
    250403    377084  61.178 151.106  39.493  0.2286
    250403    377091  61.178 156.446  37.904  0.2109
    250403    379010  61.178 164.346  41.337  0.2244
    250403    381335  61.178 154.516  41.088  0.2353
    250403    381965  61.178 161.796  40.434  0.2215
    250403    386839  61.178 159.436  43.290  0.2441
    250403    391487  61.178 144.016  45.121  0.2819
    250403    470798  61.178 149.476  40.597  0.2387
    250403       914  61.178 143.826  43.870  0.2723
    250403   1241998  61.178 156.326  42.851  0.2453
    250403   1242081  61.178 158.986  42.472  0.2390
    250403   1242436  61.178 160.046  42.524  0.2380
    250403   1795904  61.178 159.096  45.989  0.2639
    250403   1796064  61.178 164.536  43.596  0.2394
    250403   1796073  61.178 171.136  42.485  0.2238
    250403   1796077  61.178 171.136  42.198  0.2220
    250403   1796078  61.178 171.136  42.184  0.2219
    250403   1910294  61.178 148.976  44.124  0.2658
    250403   1910307  61.178 163.646  43.783  0.2418
    250403   1910308  61.178 167.286  44.510  0.2420
    250403   1910309  61.178 167.286  43.452  0.2349
    250403   1910312  61.178 167.286  43.450  0.2348
    250403   1923107  61.178 160.836  45.802  0.2599
    250403   1923108  61.178 160.466  46.022  0.2621
    250403   1923109  61.178 160.466  45.896  0.2611
    250403   1923121  61.178 167.966  42.687  0.2289
    250403   1923122  61.178 168.456  42.613  0.2279
    250403    199015  61.178 160.216  43.544  0.2448
    250403   2017112  61.178 159.566  46.108  0.2640
    250403     20240  61.178 148.466  42.920  0.2574
    250403    207794  61.178 167.906  40.290  0.2134
    250403   2112296  61.178 153.446  42.317  0.2456
    250403    219106  61.178 149.296  42.262  0.2512
    250403    256755  61.178 148.506  47.363  0.2918
    250403    298858  61.178 158.526  44.246  0.2522
    250403   3085128  61.178 158.526  43.668  0.2481
    250403   3326793  61.178 166.616  46.319  0.2552
    250403   3608387  61.178 164.036  44.800  0.2483
    250403   3609755  61.178 164.096  44.365  0.2452
    250403    374438  61.178 157.216  40.537  0.2279
    250403    375222  61.178 158.126  40.535  0.2267
    250403    382848  61.178 154.686  41.563  0.2385
    250403    383762  61.178 160.216  43.855  0.2470
    250403    431732  61.178 158.526  44.027  0.2506
    250403    521193  61.178 155.646  40.976  0.2330
    250403    597033  61.178 169.116  44.889  0.2421
    250403     61191  61.178 149.606  41.584  0.2458
    250403   1242167  61.178 163.076  42.312  0.2326
    250403   1242345  61.178 162.136  42.271  0.2335
    250403   1242533  61.178 163.906  42.396  0.2321
    250403   1795905  61.178 165.406  45.640  0.2522
    250403   1796074  61.178 175.336  42.487  0.2190
    250403   1796075  61.178 175.156  42.436  0.2189
    250403   1909649  61.178 168.036  43.640  0.2352
    250403   1910310  61.178 171.366  43.349  0.2291
    250403   1910311  61.178 171.366  43.498  0.2301
    250403   1910314  61.178 171.736  43.105  0.2271
    250403   1910315  61.178 171.136  43.273  0.2289
    250403   1910321  61.178 171.136  43.250  0.2288
    250403   1910322  61.178 171.136  43.228  0.2286
    250403   1923110  61.178 165.356  45.938  0.2544
    250403   1923111  61.178 164.906  45.545  0.2523
    250403   2017113  61.178 162.636  45.532  0.2554
    250403   2112295  61.178 157.676  42.242  0.2392
    250403    218074  61.178 149.196  41.210  0.2436
    250403    218735  61.178 149.726  41.320  0.2437
    250403   3590467  61.178  97.837  31.783  0.2498
    250403   3590468  61.178  97.837  31.670  0.2487
    250403    374637  61.178 148.126  39.564  0.2331
    250403    379152  61.178 163.966  38.019  0.2032
    250403    383743  61.178 159.776  41.419  0.2307
    250403   1242257  61.178 166.806  42.152  0.2268
    250403   1242623  61.178 167.796  42.316  0.2267
    250403   1242717  61.178 167.796  43.077  0.2317
    250403    174304  61.178 177.316  46.605  0.2429
    250403   1910313  61.178 176.306  43.317  0.2231
    250403   1910319  61.178 175.336  43.104  0.2229
    250403   1910545  61.178 175.156  43.080  0.2229
    250403   1910546  61.178 175.336  43.064  0.2226
    250403    218038  61.178 157.986  40.136  0.2242
    250403    218528  61.178 153.656  37.802  0.2135
    250403    218639  61.178 164.976  40.935  0.2210
    250403    218682  61.178 158.956  40.569  0.2259
    250403    219330  61.178 164.976  40.367  0.2173
    250403    220654  61.178 153.656  40.002  0.2288
    250403    221905  61.178 156.496  42.781  0.2446
    250403    221956  61.178 157.356  40.015  0.2242
    250403    227134  61.178 153.096  39.089  0.2231
    250403    296979  61.178 166.166  43.401  0.2359
    250403    379834  61.178 160.576  44.585  0.2517
    250403    381555  61.178 175.406  40.276  0.2052
    250403    384880  61.178 164.276  40.583  0.2195
    250403    172854  61.178 182.616  46.435  0.2353
    250403    174457  61.178 186.945  46.490  0.2306
    250403   1795906  61.178 177.846  44.593  0.2294
    250403   1910303  61.178 175.366  44.533  0.2319
    250403   1910320  61.178 179.576  42.937  0.2171
    250403    205993  61.178 163.676  45.329  0.2525
    250403    218127  61.178 157.196  39.836  0.2231
    250403    218315  61.178 161.186  41.997  0.2328
    250403    220803  61.178 170.016  40.765  0.2141
    250403    221921  61.178 157.196  37.758  0.2091
    250403    297344  61.178 174.046  44.644  0.2343
    250403   3085127  61.178 168.366  43.071  0.2310
    250403   3085129  61.178 168.366  43.119  0.2313
    250403   3325957  61.178 125.327  41.138  0.2830
    250403    359486  61.178 178.446  39.136  0.1952
    250403    359808  61.178 179.666  39.107  0.1939
    250403   3608385  61.178 174.306  44.400  0.2324
    250403    368895  61.178 178.446  39.220  0.1957
    250403    381390  61.178 174.046  44.489  0.2333
    250403    426714  61.178 169.606  43.777  0.2341
    250403    436753  61.178 164.836  43.981  0.2416
    250403   1795907  61.178 182.276  44.423  0.2232
    250403   1910302  61.178 178.686  44.369  0.2270
    250403   1910304  61.178 180.836  44.367  0.2245
    250403    202439  61.178 184.576  43.845  0.2172
    250403    221445  61.178 174.646  40.604  0.2080
    250403    221746  61.178 163.416  42.675  0.2346
    250403    221756  61.178 161.236  37.491  0.2027
    250403    374836  61.178 189.886  38.542  0.1814
    250403     65219  61.178 173.686  44.117  0.2313
    250403   1910306  61.178 186.896  44.030  0.2158
    250403   1910316  61.178 187.246  43.998  0.2152
    250403   1910317  61.178 186.396  44.070  0.2166
    250403   1910318  61.178 185.886  43.871  0.2159
    250403   1923128  61.178 181.016  43.121  0.2166
    250403   1923130  61.178 181.376  42.822  0.2144
    250403    202775  61.178 177.396  40.546  0.2047
    250403    202884  61.178 190.806  45.050  0.2177
    250403    218321  61.178 179.256  43.364  0.2200
    250403    220963  61.178 179.256  41.572  0.2090
    250403    221237  61.178 179.256  39.645  0.1974
    250403    221238  61.178 179.256  39.922  0.1991
    250403    221444  61.178 179.256  41.265  0.2072
    250403    221684  61.178 175.866  40.250  0.2045
    250403   3085126  61.178 175.016  44.198  0.2302
    250403   3085132  61.178 177.086  42.858  0.2193
    250403   3085133  61.178 175.326  43.278  0.2240
    250403    367107  61.178 188.696  40.666  0.1944
    250403    367169  61.178 190.095  46.095  0.2247
    250403    367246  61.178 194.425  46.150  0.2203
    250403    376911  61.178 168.196  41.986  0.2241
    250403    379224  61.178 190.806  44.293  0.2133
    250403    381362  61.178 189.396  43.903  0.2124
    250403   1910305  61.178 190.766  47.292  0.2311
    250403   1923127  61.178 187.945  45.678  0.2245
    250403   1923129  61.178 184.465  42.660  0.2102
    250403    296397  61.178 184.456  42.641  0.2101
    250403   3085131  61.178 185.876  44.508  0.2197
    250403    366868  61.178 198.435  45.980  0.2152
    250403    367106  61.178 192.416  43.059  0.2045
    250403    367700  61.178 197.745  47.207  0.2230
    250403    374307  61.178 181.966  39.629  0.1947
    250403    375638  61.178 184.296  41.402  0.2029
    250403    380408  61.178 185.465  43.285  0.2128
    250403    382331  61.178 195.686  45.005  0.2124
    250403    382720  61.178 182.786  40.402  0.1985
    250403    172090  61.178 202.745  48.003  0.2223
    250403    172806  61.178 198.415  48.015  0.2269
    250403    174214  61.178 198.615  45.755  0.2138
    250403    175845  61.178 196.316  40.187  0.1849
    250403   1910547  61.178 196.145  44.248  0.2077
    250403   1923132  61.178 192.705  45.581  0.2188
    250403    203961  61.178 196.015  42.486  0.1979
    250403    303345  61.178 185.275  41.026  0.1997
    250403   3085130  61.178 182.805  41.940  0.2076
    250403   3590494  61.178 143.376  38.186  0.2295
    250403   3590495  61.178 142.736  38.195  0.2305
    250403   3590497  61.178 142.736  38.189  0.2304
    250403   3590498  61.178 142.396  38.150  0.2306
    250403   3590500  61.178 142.396  40.598  0.2491
    250403   3590501  61.178 142.396  38.132  0.2305
    250403    366871  61.178 202.745  48.003  0.2223
    250403    368204  61.178 197.235  47.227  0.2236
    250403    375419  61.178 189.546  39.422  0.1866
    250403    375639  61.178 189.546  41.489  0.1983
    250403    434381  61.178 185.835  40.924  0.1986
    250403    176426  61.178 201.555  46.988  0.2178
    250403    176459  61.178 208.135  47.457  0.2139
    250403    176571  61.178 208.135  47.457  0.2139
    250403    177033  61.178 203.805  47.469  0.2182
    250403   1923131  61.178 196.245  44.354  0.2082
    250403    222078  61.178 192.325  39.722  0.1858
    250403    366328  61.178 205.885  47.104  0.2141
    250403    380651  61.178 200.835  42.514  0.1937
    250403    383048  61.178 202.245  42.845  0.1942
    250403    172296  61.178 208.305  45.245  0.2018
    250403    174004  61.178 212.635  45.300  0.1982
    250403    176933  61.178 208.905  46.943  0.2104
    250403   3590496  61.178 149.956  41.736  0.2464
    250403   3590499  61.178 149.416  41.050  0.2421
    250403    381984  61.178 206.795  42.708  0.1896
    250403   1761519  61.178 197.295  44.230  0.2064
    250403   1761520  61.178 201.045  44.112  0.2022
    250403   1761523  61.178 202.385  44.068  0.2008
    250403    368329  61.178 218.845  43.719  0.1850
    250403   1761518  61.178 212.335  43.664  0.1900
    250403   1761525  61.178 221.895  43.464  0.1814
    250403   1761531  61.178 210.265  43.726  0.1920
    250403   1761521  61.178 211.435  43.710  0.1910
    250403   1761530  61.178 216.305  43.518  0.1860
    250403   1761532  61.178 213.055  43.584  0.1890
    250403   1761522  61.178 213.805  43.676  0.1888
    250403   1761524  61.178 229.064  43.124  0.1745
    250403   1761533  61.178 216.044  43.414  0.1857
    250403   1761536  61.178 216.924  43.421  0.1850
    250403   1761534  61.178 220.914  43.252  0.1811
    250403   1761535  61.178 224.254  43.132  0.1780
    250403   1761674  61.178 230.724  42.816  0.1719
    250403   1761673  61.178 237.444  42.781  0.1672
    250403    390300  61.178 229.734  38.590  0.1529
    250403   1761526  61.178 243.524  42.444  0.1618
    250403    390301  61.178 228.184  41.233  0.1662
    250403   1761528  61.178 250.954  42.104  0.1559
    250403    375513  61.178 246.374  37.994  0.1409
    250403   1761529  61.178 268.663  42.799  0.1491
    250403    375516  61.178 248.844  37.639  0.1382
    250403    375021  61.178 265.483  37.168  0.1284
    250403    375019  61.178 295.893  35.754  0.1113
    250403    227169  61.178 298.803  36.110  0.1115
    250403    390302  61.178 301.763  35.921  0.1098
    250403    226743  61.178 304.783  35.753  0.1083
    250403    227000  61.178 307.823  35.567  0.1067
    250403    415005  61.178 310.712  35.393  0.1052
    250403    226704  61.178 319.652  34.882  0.1008
   3590460    280658  50.248  65.978  32.438  0.3871
   3590460    445794  50.248  66.968  31.290  0.3641
   3590460    451460  50.248  62.218  30.649  0.3746
   3590460    469809  50.248  66.968  31.290  0.3641
   3590460   1086032  50.248  71.118  36.593  0.4316
   3590460   1643368  50.248  72.268  30.213  0.3273
   3590460   1667967  50.248  76.608  29.619  0.3046
   3590460    407815  50.248  63.608  32.954  0.4073
   3590460    453996  50.248  65.938  30.647  0.3583
   3590460    469811  50.248  71.068  31.152  0.3455
   3590460    506789  50.248  71.738  36.805  0.4321
   3590460    559147  50.248  77.638  34.098  0.3636
   3590460    608151  50.248  79.648  31.911  0.3257
   3590460   1086033  50.248  75.198  37.283  0.4229
   3590460   1630579  50.248  66.318  38.011  0.4839
   3590460   1915540  50.248  74.468  27.745  0.2861
   3590460   2376795  50.248  72.958  32.477  0.3580
   3590460   2376796  50.248  72.688  32.830  0.3643
   3590460   2376800  50.248  72.688  28.831  0.3064
   3590460   2376802  50.248  72.688  26.988  0.2813
   3590460    256818  50.248  67.458  32.876  0.3875
   3590460   3093979  50.248  59.558  46.022  0.7215
   3590460    402057  50.248  67.598  35.741  0.4353
   3590460    465515  50.248  70.018  35.648  0.4213
   3590460    469810  50.248  74.648  33.649  0.3688
   3590460       657  50.248  66.278  38.809  0.4994
   3590460   1083617  50.248  89.298  31.487  0.2914
   3590460   1085581  50.248  89.298  31.688  0.2938
   3590460   1085824  50.248  89.298  33.559  0.3166
   3590460   1313991  50.248  70.828  36.047  0.4239
   3590460   2376793  50.248  79.878  31.781  0.3232
   3590460   2376794  50.248  79.578  32.187  0.3297
   3590460   2376797  50.248  81.698  33.480  0.3400
   3590460   2376799  50.248  76.998  28.370  0.2869
   3590460   2376801  50.248  81.698  29.664  0.2900
   3590460   2376804  50.248  79.578  29.500  0.2940
   3590460   2376805  50.248  76.878  29.766  0.3057
   3590460    258063  50.248  71.448  35.689  0.4149
   3590460   3093953  50.248  62.028  46.136  0.6976
   3590460   3590459  50.248  62.848  49.608  0.7814
   3590460     38380  50.248  77.588  29.012  0.2936
   3590460    404258  50.248  71.468  35.607  0.4135
   3590460    443090  50.248  74.868  36.815  0.4169
   3590460    444985  50.248  73.718  33.040  0.3634
   3590460    492909  50.248  75.728  34.976  0.3844
   3590460    521805  50.248  76.758  30.079  0.3103
   3590460    577497  50.248  80.258  38.471  0.4180
   3590460        72  50.248  76.438  34.509  0.3744
   3590460       809  50.248  88.518  33.389  0.3168
   3590460   1086034  50.248  85.528  36.988  0.3744
   3590460   1090197  50.248  78.768  37.270  0.4062
   3590460   1090198  50.248  78.768  37.178  0.4048
   3590460   1091782  50.248  85.598  37.836  0.3860
   3590460   1092118  50.248  85.598  37.960  0.3878
   3590460   1092598  50.248  85.598  37.902  0.3870
   3590460   1092767  50.248  79.998  37.917  0.4107
   3590460   1093044  50.248  85.628  36.605  0.3687
   3590460   1093058  50.248  85.598  37.629  0.3831
   3590460   1093607  50.248  79.998  37.730  0.4078
   3590460   1095031  50.248  79.528  32.873  0.3392
   3590460   1095198  50.248  85.048  32.713  0.3189
   3590460   1095199  50.248  85.048  32.713  0.3189
   3590460   1209070  50.248  98.898  32.013  0.2733
   3590460   1233300  50.248  82.158  28.857  0.2787
   3590460   1643361  50.248  76.328  37.676  0.4238
   3590460   1644470  50.248  97.098  30.847  0.2648
   3590460   1822688  50.248  74.578  37.350  0.4270
   3590460   1822689  50.248  74.578  37.351  0.4270
   3590460   1822690  50.248  74.578  37.613  0.4313
   3590460   1822849  50.248  78.858  36.879  0.3999
   3590460   1822851  50.248  74.578  37.136  0.4235
   3590460   1822852  50.248  74.578  37.053  0.4221
   3590460   1822853  50.248  74.578  37.868  0.4355
   3590460   1938867  50.248  75.438  37.023  0.4176
   3590460   2376806  50.248  88.638  30.168  0.2775
   3590460    247733  50.248  84.648  39.701  0.4170
   3590460    258271  50.248  75.618  35.628  0.3948
   3590460    295559  50.248  89.638  33.256  0.3119
   3590460   3093959  50.248  65.888  45.989  0.6556
   3590460   3093969  50.248  65.888  46.250  0.6618
   3590460   3093986  50.248  65.888  45.976  0.6553
   3590460   3590455  50.248  70.648  39.651  0.4880
   3590460    401819  50.248  75.618  37.300  0.4212
   3590460     42557  50.248  89.638  33.315  0.3126
   3590460    506548  50.248  77.208  30.719  0.3176
   3590460    507727  50.248  98.658  31.113  0.2641
   3590460       511  50.248  73.458  38.043  0.4441
   3590460    559251  50.248  78.768  37.338  0.4073
   3590460    566576  50.248  85.268  33.882  0.3334
   3590460    567943  50.248  85.268  33.882  0.3334
   3590460    567944  50.248  78.928  38.905  0.4310
   3590460       597  50.248  78.788  37.492  0.4096
   3590460       629  50.248  80.288  36.604  0.3897
   3590460        71  50.248  80.668  34.488  0.3577
   3590460   1085325  50.248  87.438  38.071  0.3822
   3590460   1088882  50.248  82.988  37.934  0.3980
   3590460   1088898  50.248  83.278  37.985  0.3976
   3590460   1088899  50.248  82.788  37.964  0.3993
   3590460   1090432  50.248  83.948  38.421  0.4012
   3590460   1090433  50.248  89.628  38.261  0.3765
   3590460   1090527  50.248  89.908  37.742  0.3685
   3590460   1090528  50.248  89.908  39.561  0.3933
   3590460   1091776  50.248  83.948  39.180  0.4123
   3590460   1091777  50.248  89.628  39.020  0.3869
   3590460   1091790  50.248  83.948  39.104  0.4112
   3590460   1092259  50.248  83.018  37.178  0.3869
   3590460   1092599  50.248  89.858  38.309  0.3763
   3590460   1092600  50.248  83.018  39.066  0.4147
   3590460   1092649  50.248  83.018  37.178  0.3869
   3590460   1092652  50.248  83.018  37.110  0.3859
   3590460   1092662  50.248  83.018  37.110  0.3859
   3590460   1098125  50.248  87.628  32.083  0.3033
   3590460      1123  50.248  79.108  38.718  0.4272
   3590460   1209124  50.248 103.228  31.882  0.2622
   3590460   1209126  50.248 103.598  31.882  0.2614
   3590460   1271273  50.248  79.888  38.000  0.4124
   3590460   1464333  50.248  79.928  37.841  0.4098
   3590460   1822850  50.248  78.858  37.134  0.4038
   3590460   1822854  50.248  78.328  37.720  0.4152
   3590460   1822855  50.248  78.328  35.698  0.3843
   3590460   1822856  50.248  78.328  37.471  0.4113
   3590460   1822857  50.248  78.328  37.534  0.4123
   3590460   1935574  50.248  87.908  31.378  0.2939
   3590460   2011946  50.248  80.158  31.995  0.3251
   3590460   2011947  50.248  80.158  30.603  0.3066
   3590460   2011950  50.248  80.158  31.417  0.3174
   3590460   2011952  50.248  80.158  31.881  0.3236
   3590460   2012014  50.248  80.158  32.097  0.3265
   3590460   2012017  50.248  80.158  31.927  0.3242
   3590460   2012027  50.248  80.588  31.417  0.3160
   3590460   2012028  50.248  80.158  31.417  0.3174
   3590460   2012029  50.248  80.158  33.310  0.3431
   3590460   2012040  50.248  80.158  31.927  0.3242
   3590460   2012041  50.248  80.158  33.928  0.3517
   3590460   2376789  50.248  87.908  32.479  0.3073
   3590460   2376790  50.248  87.598  32.688  0.3108
   3590460   2376803  50.248  87.598  30.895  0.2889
   3590460   3093976  50.248  68.918  45.504  0.6177
   3590460   3093982  50.248  68.918  42.594  0.5563
   3590460   3140084  50.248  71.728  46.711  0.6206
   3590460   3590461  50.248  68.578  35.092  0.4191
   3590460    401877  50.248  79.528  35.472  0.3761
   3590460    404317  50.248  79.278  37.551  0.4083
   3590460    404754  50.248  79.278  35.834  0.3825
   3590460        41  50.248  78.138  38.532  0.4288
   3590460     43697  50.248  94.428  35.141  0.3208
   3590460     43819  50.248  94.018  34.697  0.3167
   3590460    497054  50.248 106.188  31.694  0.2541
   3590460    497877  50.248 105.838  32.835  0.2664
   3590460       516  50.248  89.878  31.813  0.2937
   3590460    556506  50.248  89.628  38.051  0.3737
   3590460    559246  50.248 124.447  27.904  0.1901
   3590460    564144  50.248  89.628  38.261  0.3765
   3590460    565547  50.248  88.278  33.334  0.3169
   3590460    565638  50.248  83.238  40.045  0.4286
   3590460    567288  50.248  82.768  40.043  0.4307
[truncated: 57,684,882 more chars]
