# Supplementary material for: A visual approach for analysis and inference of molecular activity spaces
Source: J Cheminform. 2019 Oct 22;11:63. doi: 10.1186/s13321-019-0386-z (PMC6805449; doi:10.1186/s13321-019-0386-z)
Supplement: Supplementary file 2 — Additional file 2. Contains all data sets (SIGMAR1, HRH1, HERG,and DRD5) retrieved from ChEMBL23, their computed NAMS similarities and R source code for analysis and inference of molecular activity spaces. [file 13321_2019_386_MOESM2_ESM.zip › Additional File 2/NAMS_Sigma1_sims.txt]

    molid1      molid2     ss1     ss2   sim12   Sscore
   1089752   2169891 110.667  82.988  50.403  0.3519
   1089752   2170045 110.667  96.408  64.272  0.4501
   1089752   2170046 110.667 107.067  71.847  0.4925
   1089752   2170047 110.667 100.057  67.158  0.4678
   1089752   2170048 110.667 101.777  67.675  0.4675
   1089752   2170049 110.667 119.177  71.719  0.4536
   1089752   2170050 110.667 112.997  72.801  0.4826
   1089752   2170051 110.667  84.618  48.835  0.3335
   1089752   2170052 110.667  84.518  54.111  0.3836
   1089752   2170053 110.667  79.968  49.247  0.3483
   1089752   2170054 110.667  79.968  52.071  0.3758
   1089752   2170055 110.667  89.428  52.783  0.3583
   1089752   2170056 110.667  98.007  56.589  0.3721
   1089752   2170057 110.667  76.288  47.973  0.3452
   1089752   2170058 110.667  83.788  50.563  0.3514
   1089752   2170059 110.667  80.428  49.052  0.3453
   1089752   2170060 110.667  75.648  46.284  0.3305
   1089752   2170061 110.667  84.878  50.083  0.3443
   1089752   2170062 110.667  95.768  63.554  0.4448
   1089752   2170063 110.667  91.048  60.485  0.4283
   1089752   2170064 110.667 100.627  66.243  0.4567
   1089752   2170065 110.667  62.068  32.883  0.2351
   1089752   2170066 110.667  71.718  42.402  0.3029
   1089752   2170067 110.667  95.768  66.414  0.4743
   1089752   2170068 110.667  92.088  64.320  0.4646
   1089752   2170069 110.667  88.898  62.589  0.4569
   1089752   2170070 110.667 113.367  70.351  0.4578
   1089752   2170071 110.667  94.467  58.480  0.3988
   1089752   2170072 110.667  83.828  52.461  0.3694
   1089752   2170073 110.667 110.467  69.583  0.4591
   1089752   2170074 110.667  86.998  52.671  0.3633
   1089752   2170075 110.667  86.008  51.785  0.3574
   1089752   2170076 110.667  86.008  51.156  0.3515
   1089752   2170203 110.667 103.407  59.925  0.3887
   1089752   2170204 110.667  79.208  50.028  0.3577
   1089752   2170205 110.667  96.337  69.025  0.5003
   1089752   2170206 110.667  82.108  51.071  0.3604
   1089752   2170207 110.667  89.027  54.202  0.3725
   1089752   2170208 110.667 101.127  51.748  0.3233
   1089752   2170209 110.667  87.438  51.636  0.3525
   1089752   2170210 110.667  91.338  56.008  0.3836
   1089752   2170211 110.667  83.438  53.268  0.3782
   1089752   2170212 110.667  83.848  53.334  0.3778
   1089752   2170213 110.667  91.268  56.876  0.3921
   1089752   2170214 110.667  93.037  54.352  0.3639
   1089752   2170215 110.667 108.127  66.468  0.4364
   1089752   2170216 110.667  87.628  53.183  0.3665
   1089752   2170217 110.667  83.978  53.898  0.3829
   1089752   2170218 110.667  91.488  57.273  0.3953
   1089752   2170219 110.667  82.988  53.690  0.3836
   1089752   2170220 110.667  86.848  54.353  0.3797
   1089752   2170221 110.667  90.628  54.595  0.3722
   1089752   2170222 110.667  86.998  55.171  0.3872
   1089752   2170223 110.667  90.628  57.834  0.4031
   1089752   2170224 110.667 115.937  71.230  0.4584
   1089752   2170225 110.667  84.618  50.015  0.3443
   1089752   2170226 110.667  80.938  50.786  0.3607
   1089752   2170227 110.667  84.618  53.423  0.3766
   1089752   2170228 110.667  88.098  56.116  0.3934
   1089752   2170229 110.667  88.498  55.983  0.3910
   1089752   2170230 110.667 125.937  68.784  0.4099
   1089752   2170231 110.667  88.498  54.322  0.3750
   1089752   2170232 110.667 102.737  60.236  0.3933
   1089752   2170233 110.667 110.007  68.777  0.4528
   1089752   2170234 110.667  77.748  48.704  0.3486
   1089752   2170235 110.667  87.628  54.775  0.3817
   1089752   2170236 110.667  80.938  48.367  0.3377
   1089752   2170237 110.667  79.968  47.257  0.3296
   1089752   2170238 110.667  76.308  47.903  0.3444
   1089752   2170239 110.667  79.968  50.551  0.3609
   1089752   2324614 110.667  85.208  54.456  0.3851
   1089752   2324615 110.667  82.318  54.351  0.3920
   1089752   2338336 110.667 113.357  67.093  0.4275
   1089752   2338337 110.667 117.157  68.138  0.4267
   1089752   2338338 110.667 110.447  63.053  0.3989
   1089752   2338339 110.667 117.977  67.624  0.4200
   1089752   2338340 110.667 105.118  61.541  0.3990
   1089752   2338341 110.667 117.977  71.551  0.4555
   1089752   2338342 110.667 117.647  67.823  0.4226
   1089752   2338343 110.667 121.777  65.806  0.3949
   1089752   2338344 110.667 121.777  68.481  0.4177
   1089752   2338345 110.667 129.687  71.290  0.4217
   1089752   2338759 110.667 151.246  76.740  0.4144
   1089752   2338760 110.667 117.977  69.741  0.4389
   1089752   2338761 110.667 117.977  70.125  0.4424
   1089752   2338762 110.667 121.777  68.244  0.4156
   1089752   2338763 110.667 121.777  68.621  0.4189
   1089752   2338764 110.667 121.777  66.135  0.3977
   1089752   2338765 110.667 134.057  68.969  0.3924
   1089752   2338766 110.667 134.057  68.943  0.3922
   1089752   2338767 110.667 134.397  68.969  0.3917
   1089752   2338768 110.667 138.267  68.718  0.3813
   1089752   2338769 110.667 129.857  69.287  0.4046
   1089752   2338770 110.667  99.318  59.156  0.3922
   1089752   2338771 110.667 114.677  68.173  0.4338
   1089752   2338772 110.667 117.977  68.237  0.4254
   1089752   2338773 110.667 136.657  70.690  0.4002
   1089752   2338774 110.667 127.057  67.473  0.3963
   1089752   2338775 110.667 127.057  70.319  0.4201
   1089752   2338776 110.667 128.057  69.097  0.4073
   1089752   2338777 110.667 137.627  75.127  0.4338
   1089752   2338778 110.667 129.187  68.975  0.4037
   1089752   2338779 110.667 113.357  68.226  0.4379
   1089752   2338780 110.667  54.938  36.488  0.2826
   1089752   2338781 110.667 133.847  68.969  0.3929
   1089752   2338782 110.667 133.847  68.944  0.3927
   1089752    282433 110.667  62.898  44.503  0.3448
   1089752   3104091 110.667  96.468  62.332  0.4305
   1089752   3104092 110.667  95.748  64.874  0.4583
   1089752   3104093 110.667  96.108  63.319  0.4414
   1089752   3104856 110.667 115.807  75.388  0.4990
   1089752   3104857 110.667 115.807  75.715  0.5022
   1089752   3233525 110.667  75.058  55.264  0.4236
   1089752   3233526 110.667  78.898  56.638  0.4261
   1089752   3233527 110.667  92.878  70.195  0.5264
   1089752   3233528 110.667  89.938  66.143  0.4919
   1089752   3233529 110.667  89.938  66.468  0.4955
   1089752   3233530 110.667 110.367  76.942  0.5340
   1089752   3233531 110.667 110.367  77.268  0.5375
   1089752   3233532 110.667 109.517  76.867  0.5363
   1089752   3233533 110.667 117.257  77.099  0.5112
   1089752   3233535 110.667  90.398  67.584  0.5063
   1089752   3233536 110.667 100.927  74.192  0.5400
   1089752   3233537 110.667  82.598  57.350  0.4220
   1089752   3360552 110.667 109.867  96.420  0.7769
   1089752   3360553 110.667 100.127  83.975  0.6622
   1089752   3360554 110.667 129.827  85.869  0.5553
   1089752   3360555 110.667 100.207  82.711  0.6453
   1089752   3360556 110.667  95.387  79.042  0.6223
   1089752   3360557 110.667 100.907  76.135  0.5621
   1089752   3360558 110.667 100.907  75.499  0.5548
   1089752   3360559 110.667 128.587  85.910  0.5602
   1089752   3360560 110.667 132.667  85.631  0.5430
   1089752   3360561 110.667 103.087  82.838  0.6327
   1089752   3360562 110.667 132.727  83.719  0.5243
   1089752   3360563 110.667 103.167  81.645  0.6176
   1089752   3360564 110.667  98.347  78.198  0.5978
   1089752   3360565 110.667 103.767  75.235  0.5405
   1089752   3360566 110.667 103.767  74.571  0.5332
   1089752   3360567 110.667  86.068  63.130  0.4725
   1089752   3360568 110.667 115.737  80.811  0.5550
   1089752   3360569 110.667 104.967  77.052  0.5560
   1089752   3360570 110.667 134.797  81.097  0.4934
   1089752   3360571 110.667 105.047  76.282  0.5471
   1089752   3360572 110.667 100.228  74.071  0.5414
   1089752   3360573 110.667 105.897  74.232  0.5215
   1089752   3360574 110.667 105.897  73.806  0.5170
   1089752   3409372 110.667 115.577 100.963  0.8059
   1089752   3409373 110.667  84.698  67.630  0.5295
   1089752   3409374 110.667  84.618  67.571  0.5291
   1089752   3409375 110.667  84.698  67.632  0.5295
   1089752   3409376 110.667  80.498  66.120  0.5288
   1089752   3409377 110.667  84.698  67.147  0.5237
   1089752   3409378 110.667  84.618  67.079  0.5232
   1089752   3409379 110.667  84.698  67.149  0.5237
   1089752   3409380 110.667  88.868  72.213  0.5672
   1089752   3409381 110.667  88.868  71.662  0.5604
   1089752   3409382 110.667  85.178  72.193  0.5838
   1089752   3409383 110.667  80.498  66.947  0.5390
   1089752   3409384 110.667  85.368  65.449  0.5012
   1089752   3409385 110.667  89.488  66.416  0.4966
   1089752   3409386 110.667  85.368  64.956  0.4955
   1089752   3409387 110.667  89.488  65.919  0.4911
   1089752   3409388 110.667  93.788  69.877  0.5192
   1089752   3409389 110.667  90.078  70.419  0.5403
   1089752   3417042 110.667  79.968  50.055  0.3561
   1089752   3417043 110.667  80.188  50.169  0.3566
   1089752   3417044 110.667  75.648  49.175  0.3586
   1089752   3417045 110.667  75.818  49.215  0.3585
   1089752   3417046 110.667  75.648  49.182  0.3586
   1089752   3417047 110.667  79.968  50.072  0.3562
   1089752   3417048 110.667  80.188  50.200  0.3569
   1089752   3417049 110.667  79.968  47.044  0.3276
   1089752   3417050 110.667  75.818  46.188  0.3292
   1089752   3417051 110.667  79.968  47.057  0.3277
   1089752   3417052 110.667  79.288  51.903  0.3760
   1089752   3417053 110.667 101.207  64.588  0.4385
   1089752   3417054 110.667  79.288  48.890  0.3466
   1089752   3417055 110.667  88.228  51.928  0.3533
   1089752   3417056 110.667  91.268  54.707  0.3716
   1089752   3417057 110.667  74.568  52.033  0.3906
   1089752   3417058 110.667  82.748  53.982  0.3872
   1089752   3417059 110.667  78.478  53.033  0.3896
   1089752   3417060 110.667  78.618  53.074  0.3896
   1089752   3417061 110.667  82.748  53.994  0.3873
   1089752   3417062 110.667  74.568  48.951  0.3592
   1089752   3417063 110.667  82.748  50.908  0.3572
   1089752   3417064 110.667  78.478  49.960  0.3589
   1089752   3417065 110.667  82.748  50.920  0.3573
   1089752   3417066 110.667  86.218  56.709  0.4046
   1089752   3417067 110.667  78.038  54.712  0.4083
   1089752   3417068 110.667  86.218  53.630  0.3744
   1089752   3417069 110.667  91.007  55.892  0.3834
   1089752   3417070 110.667  86.738  54.912  0.3854
   1089752   3417071 110.667  96.957  61.361  0.4195
   1089752   3417072 110.667  67.728  46.217  0.3497
   1089752   3417073 110.667  78.448  51.807  0.3773
   1089752   3417074 110.667  94.047  58.477  0.3999
   1089752   3417075 110.667  85.788  54.811  0.3870
   1089752   3417076 110.667  82.988  51.117  0.3586
   1089752   3417077 110.667  71.718  42.050  0.2996
   1089752   3417078 110.667  98.098  53.879  0.3479
   1089752   3417079 110.667  88.618  53.218  0.3643
   1089752   3417080 110.667  92.277  55.890  0.3801
   1089752   3417081 110.667 106.927  60.235  0.3828
   1089752   3417082 110.667  93.098  54.922  0.3690
   1089752   3417083 110.667  95.837  58.087  0.3914
   1089752   3417084 110.667  98.077  49.829  0.3136
   1089752   3417085 110.667 103.967  59.377  0.3824
   1089752    365754 110.667 110.667 109.912  0.9864
   1089752     38634 110.667  86.368  63.613  0.4768
   1089752     39900 110.667  86.368  63.233  0.4726
   1089752     53325 110.667 103.267  72.248  0.5099
   1089752        54 110.667  95.847  68.104  0.4920
   1089752    564522 110.667  80.498  66.579  0.5344
   1089752    570067 110.667  96.308  68.450  0.4941
   1089752    570529 110.667  93.398  66.809  0.4868
   1089752    570789 110.667  86.368  66.130  0.5052
   1089752    570795 110.667  88.698  63.620  0.4687
   1089752    571418 110.667  86.368  61.762  0.4566
   1089752    571659 110.667  91.168  66.240  0.4885
   1089752    572294 110.667  86.368  61.988  0.4590
   1089752    578825 110.667  93.398  66.256  0.4808
   1089752     60542 110.667  95.058  61.376  0.4252
   1089752     73824 110.667  58.848  41.516  0.3243
   2169891   2170045  82.988  96.408  69.590  0.6338
   2169891   2170046  82.988 107.067  65.233  0.5226
   2169891   2170047  82.988 100.057  70.765  0.6303
   2169891   2170048  82.988 101.777  72.306  0.6430
   2169891   2170049  82.988 119.177  71.491  0.5471
   2169891   2170050  82.988 112.997  66.090  0.5088
   2169891   2170051  82.988  84.618  75.925  0.8282
   2169891   2170052  82.988  84.518  69.007  0.7006
   2169891   2170053  82.988  79.968  71.704  0.7858
   2169891   2170054  82.988  79.968  66.670  0.6924
   2169891   2170055  82.988  89.428  79.048  0.8466
   2169891   2170056  82.988  98.007  79.504  0.7834
   2169891   2170057  82.988  76.288  70.434  0.7928
   2169891   2170058  82.988  83.788  72.595  0.7708
   2169891   2170059  82.988  80.428  74.701  0.8420
   2169891   2170060  82.988  75.648  72.898  0.8503
   2169891   2170061  82.988  84.878  77.695  0.8616
   2169891   2170062  82.988  95.768  70.825  0.6562
   2169891   2170063  82.988  91.048  70.650  0.6834
   2169891   2170064  82.988 100.627  70.789  0.6274
   2169891   2170065  82.988  62.068  52.609  0.5691
   2169891   2170066  82.988  71.718  64.893  0.7225
   2169891   2170067  82.988  95.768  65.868  0.5835
   2169891   2170068  82.988  92.088  65.421  0.5966
   2169891   2170069  82.988  88.898  60.418  0.5420
   2169891   2170070  82.988 113.367  70.275  0.5574
   2169891   2170071  82.988  94.467  74.745  0.7277
   2169891   2170072  82.988  83.828  69.749  0.7186
   2169891   2170073  82.988 110.467  72.561  0.6002
   2169891   2170074  82.988  86.998  71.423  0.7246
   2169891   2170075  82.988  86.008  80.968  0.9198
   2169891   2170076  82.988  86.008  78.129  0.8598
   2169891   2170203  82.988 103.407  79.907  0.7504
   2169891   2170204  82.988  79.208  69.144  0.7431
   2169891   2170205  82.988  96.337  68.986  0.6252
   2169891   2170206  82.988  82.108  70.807  0.7510
   2169891   2170207  82.988  89.027  73.957  0.7542
   2169891   2170208  82.988 101.127  77.297  0.7236
   2169891   2170209  82.988  87.438  82.438  0.9369
   2169891   2170210  82.988  91.338  76.825  0.7879
   2169891   2170211  82.988  83.438  74.158  0.8037
   2169891   2170212  82.988  83.848  73.878  0.7948
   2169891   2170213  82.988  91.268  74.442  0.7458
   2169891   2170214  82.988  93.037  79.908  0.8314
   2169891   2170215  82.988 108.127  77.951  0.6888
   2169891   2170216  82.988  87.628  82.599  0.9384
   2169891   2170217  82.988  83.978  76.725  0.8502
   2169891   2170218  82.988  91.488  76.675  0.7840
   2169891   2170219  82.988  82.988  77.750  0.8813
   2169891   2170220  82.988  86.848  76.633  0.8222
   2169891   2170221  82.988  90.628  80.620  0.8669
   2169891   2170222  82.988  86.998  74.858  0.7869
   2169891   2170223  82.988  90.628  75.506  0.7696
   2169891   2170224  82.988 115.937  73.973  0.5920
   2169891   2170225  82.988  84.618  79.071  0.8931
   2169891   2170226  82.988  80.938  72.585  0.7947
   2169891   2170227  82.988  84.618  74.121  0.7929
   2169891   2170228  82.988  88.098  73.905  0.7605
   2169891   2170229  82.988  88.498  74.140  0.7616
   2169891   2170230  82.988 125.937  71.649  0.5219
   2169891   2170231  82.988  88.498  73.411  0.7485
   2169891   2170232  82.988 102.737  73.318  0.6523
   2169891   2170233  82.988 110.007  72.136  0.5969
   2169891   2170234  82.988  77.748  66.939  0.7137
   2169891   2170235  82.988  87.628  69.378  0.6853
   2169891   2170236  82.988  80.938  68.353  0.7152
   2169891   2170237  82.988  79.968  77.446  0.9057
   2169891   2170238  82.988  76.308  71.013  0.8044
   2169891   2170239  82.988  79.968  72.807  0.8076
   2169891   2324614  82.988  85.208  49.810  0.4207
   2169891   2324615  82.988  82.318  55.058  0.4994
   2169891   2338336  82.988 113.357  50.442  0.3457
   2169891   2338337  82.988 117.157  50.258  0.3353
   2169891   2338338  82.988 110.447  44.967  0.3029
   2169891   2338339  82.988 117.977  48.250  0.3159
   2169891   2338340  82.988 105.118  50.457  0.3666
   2169891   2338341  82.988 117.977  53.048  0.3586
   2169891   2338342  82.988 117.647  50.244  0.3341
   2169891   2338343  82.988 121.777  50.948  0.3312
   2169891   2338344  82.988 121.777  52.949  0.3488
   2169891   2338345  82.988 129.687  55.490  0.3530
   2169891   2338759  82.988 151.246  56.337  0.3167
   2169891   2338760  82.988 117.977  45.674  0.2941
   2169891   2338761  82.988 117.977  45.674  0.2941
   2169891   2338762  82.988 121.777  50.154  0.3244
   2169891   2338763  82.988 121.777  50.154  0.3244
   2169891   2338764  82.988 121.777  50.948  0.3312
   2169891   2338765  82.988 134.057  51.778  0.3133
   2169891   2338766  82.988 134.057  51.778  0.3133
   2169891   2338767  82.988 134.397  51.689  0.3120
   2169891   2338768  82.988 138.267  54.655  0.3281
   2169891   2338769  82.988 129.857  49.114  0.3000
   2169891   2338770  82.988  99.318  44.124  0.3193
   2169891   2338771  82.988 114.677  45.811  0.3017
   2169891   2338772  82.988 117.977  50.342  0.3342
   2169891   2338773  82.988 136.657  52.481  0.3139
   2169891   2338774  82.988 127.057  43.765  0.2632
   2169891   2338775  82.988 127.057  46.337  0.2830
   2169891   2338776  82.988 128.057  46.120  0.2796
   2169891   2338777  82.988 137.627  49.067  0.2860
   2169891   2338778  82.988 129.187  52.020  0.3248
   2169891   2338779  82.988 113.357  45.776  0.3040
   2169891   2338780  82.988  54.938  48.199  0.5372
   2169891   2338781  82.988 133.847  51.820  0.3140
   2169891   2338782  82.988 133.847  51.820  0.3140
   2169891    282433  82.988  62.898  37.775  0.3494
   2169891   3104091  82.988  96.468  45.038  0.3351
   2169891   3104092  82.988  95.748  44.451  0.3310
   2169891   3104093  82.988  96.108  44.950  0.3351
   2169891   3104856  82.988 115.807  53.481  0.3680
   2169891   3104857  82.988 115.807  53.481  0.3680
   2169891   3233525  82.988  75.058  50.307  0.4669
   2169891   3233526  82.988  78.898  50.980  0.4597
   2169891   3233527  82.988  92.878  53.812  0.4409
   2169891   3233528  82.988  89.938  53.554  0.4486
   2169891   3233529  82.988  89.938  53.554  0.4486
   2169891   3233530  82.988 110.367  52.339  0.3712
   2169891   3233531  82.988 110.367  52.339  0.3712
   2169891   3233532  82.988 109.517  52.419  0.3742
   2169891   3233533  82.988 117.257  54.342  0.3725
   2169891   3233535  82.988  90.398  53.539  0.4467
   2169891   3233536  82.988 100.927  54.246  0.4183
   2169891   3233537  82.988  82.598  53.887  0.4824
   2169891   3360552  82.988 109.867  51.304  0.3624
   2169891   3360553  82.988 100.127  50.858  0.3845
   2169891   3360554  82.988 129.827  50.670  0.3125
   2169891   3360555  82.988 100.207  50.860  0.3843
   2169891   3360556  82.988  95.387  51.121  0.4017
   2169891   3360557  82.988 100.907  51.312  0.3870
   2169891   3360558  82.988 100.907  48.938  0.3626
   2169891   3360559  82.988 128.587  50.195  0.3110
   2169891   3360560  82.988 132.667  52.751  0.3238
   2169891   3360561  82.988 103.087  50.211  0.3696
   2169891   3360562  82.988 132.727  50.195  0.3033
   2169891   3360563  82.988 103.167  50.217  0.3694
   2169891   3360564  82.988  98.347  50.526  0.3863
   2169891   3360565  82.988 103.767  50.846  0.3741
   2169891   3360566  82.988 103.767  48.539  0.3512
   2169891   3360567  82.988  86.068  50.802  0.4296
   2169891   3360568  82.988 115.737  53.606  0.3694
   2169891   3360569  82.988 104.967  50.937  0.3718
   2169891   3360570  82.988 134.797  51.770  0.3118
   2169891   3360571  82.988 105.047  50.829  0.3705
   2169891   3360572  82.988 100.228  51.191  0.3877
   2169891   3360573  82.988 105.897  53.018  0.3902
   2169891   3360574  82.988 105.897  50.950  0.3694
   2169891   3409372  82.988 115.577  51.055  0.3461
   2169891   3409373  82.988  84.698  52.996  0.4621
   2169891   3409374  82.988  84.618  52.974  0.4621
   2169891   3409375  82.988  84.698  53.234  0.4651
   2169891   3409376  82.988  80.498  48.301  0.4193
   2169891   3409377  82.988  84.698  51.510  0.4434
   2169891   3409378  82.988  84.618  51.485  0.4434
   2169891   3409379  82.988  84.698  51.747  0.4463
   2169891   3409380  82.988  88.868  56.951  0.4956
   2169891   3409381  82.988  88.868  54.413  0.4633
   2169891   3409382  82.988  85.178  50.264  0.4263
   2169891   3409383  82.988  80.498  48.376  0.4203
   2169891   3409384  82.988  85.368  52.573  0.4541
   2169891   3409385  82.988  89.488  55.313  0.4721
   2169891   3409386  82.988  85.368  51.147  0.4364
   2169891   3409387  82.988  89.488  53.937  0.4550
   2169891   3409388  82.988  93.788  58.278  0.4918
   2169891   3409389  82.988  90.078  53.449  0.4468
   2169891   3417042  82.988  79.968  62.674  0.6250
   2169891   3417043  82.988  80.188  61.498  0.6048
   2169891   3417044  82.988  75.648  58.322  0.5814
   2169891   3417045  82.988  75.818  58.100  0.5769
   2169891   3417046  82.988  75.648  58.031  0.5768
   2169891   3417047  82.988  79.968  62.068  0.6152
   2169891   3417048  82.988  80.188  60.967  0.5965
   2169891   3417049  82.988  79.968  67.145  0.7008
   2169891   3417050  82.988  75.818  62.534  0.6496
   2169891   3417051  82.988  79.968  66.532  0.6900
   2169891   3417052  82.988  79.288  59.513  0.5791
   2169891   3417053  82.988 101.207  59.876  0.4816
   2169891   3417054  82.988  79.288  64.053  0.6521
   2169891   3417055  82.988  88.228  63.078  0.5833
   2169891   3417056  82.988  91.268  64.097  0.5819
   2169891   3417057  82.988  74.568  52.849  0.5047
   2169891   3417058  82.988  82.748  60.937  0.5815
   2169891   3417059  82.988  78.478  56.373  0.5364
   2169891   3417060  82.988  78.618  56.600  0.5390
   2169891   3417061  82.988  82.748  60.348  0.5726
   2169891   3417062  82.988  74.568  57.852  0.5802
   2169891   3417063  82.988  82.748  65.957  0.6610
   2169891   3417064  82.988  78.478  61.383  0.6133
   2169891   3417065  82.988  82.748  65.365  0.6512
   2169891   3417066  82.988  86.218  61.278  0.5678
   2169891   3417067  82.988  78.038  54.102  0.5060
   2169891   3417068  82.988  86.218  65.885  0.6377
   2169891   3417069  82.988  91.007  60.318  0.5306
   2169891   3417070  82.988  86.738  58.796  0.5300
   2169891   3417071  82.988  96.957  57.378  0.4681
   2169891   3417072  82.988  67.728  45.496  0.4324
   2169891   3417073  82.988  78.448  52.754  0.4854
   2169891   3417074  82.988  94.047  61.644  0.5342
   2169891   3417075  82.988  85.788  68.906  0.6900
   2169891   3417076  82.988  82.988  71.306  0.7532
   2169891   3417077  82.988  71.718  54.914  0.5503
   2169891   3417078  82.988  98.098  54.097  0.4260
   2169891   3417079  82.988  88.618  69.155  0.6750
   2169891   3417080  82.988  92.277  70.103  0.6666
   2169891   3417081  82.988 106.927  54.748  0.4050
   2169891   3417082  82.988  93.098  70.571  0.6688
   2169891   3417083  82.988  95.837  67.964  0.6131
   2169891   3417084  82.988  98.077  68.470  0.6081
   2169891   3417085  82.988 103.967  68.734  0.5814
   2169891    365754  82.988 110.667  50.403  0.3519
   2169891     38634  82.988  86.368  49.683  0.4152
   2169891     39900  82.988  86.368  47.819  0.3935
   2169891     53325  82.988 103.267  53.843  0.4066
   2169891        54  82.988  95.847  57.898  0.4787
   2169891    564522  82.988  80.498  49.788  0.4379
   2169891    570067  82.988  96.308  52.706  0.4164
   2169891    570529  82.988  93.398  52.224  0.4206
   2169891    570789  82.988  86.368  46.987  0.3840
   2169891    570795  82.988  88.698  49.071  0.4002
   2169891    571418  82.988  86.368  50.327  0.4228
   2169891    571659  82.988  91.168  51.722  0.4225
   2169891    572294  82.988  86.368  51.232  0.4337
   2169891    578825  82.988  93.398  50.323  0.3992
   2169891     60542  82.988  95.058  44.574  0.3340
   2169891     73824  82.988  58.848  45.903  0.4785
   2170045   2170046  96.408 107.067  86.997  0.7469
   2170045   2170047  96.408 100.057  93.044  0.8997
   2170045   2170048  96.408 101.777  90.192  0.8352
   2170045   2170049  96.408 119.177  89.163  0.7053
   2170045   2170050  96.408 112.997  84.263  0.6733
   2170045   2170051  96.408  84.618  70.969  0.6449
   2170045   2170052  96.408  84.518  63.506  0.5408
   2170045   2170053  96.408  79.968  64.290  0.5736
   2170045   2170054  96.408  79.968  60.271  0.5191
   2170045   2170055  96.408  89.428  76.009  0.6921
   2170045   2170056  96.408  98.007  78.136  0.6720
   2170045   2170057  96.408  76.288  71.862  0.7127
   2170045   2170058  96.408  83.788  73.820  0.6940
   2170045   2170059  96.408  80.428  73.063  0.7041
   2170045   2170060  96.408  75.648  68.742  0.6654
   2170045   2170061  96.408  84.878  74.368  0.6956
   2170045   2170062  96.408  95.768  93.430  0.9462
   2170045   2170063  96.408  91.048  89.228  0.9084
   2170045   2170064  96.408 100.627  93.304  0.8995
   2170045   2170065  96.408  62.068  52.725  0.4986
   2170045   2170066  96.408  71.718  64.289  0.6191
   2170045   2170067  96.408  95.768  88.262  0.8494
   2170045   2170068  96.408  92.088  86.565  0.8493
   2170045   2170069  96.408  88.898  80.343  0.7654
   2170045   2170070  96.408 113.367  92.338  0.7863
   2170045   2170071  96.408  94.467  69.303  0.5701
   2170045   2170072  96.408  83.828  62.101  0.5257
   2170045   2170073  96.408 110.467  74.103  0.5581
   2170045   2170074  96.408  86.998  64.103  0.5373
   2170045   2170075  96.408  86.008  70.494  0.6299
   2170045   2170076  96.408  86.008  67.692  0.5900
   2170045   2170203  96.408 103.407  72.016  0.5635
   2170045   2170204  96.408  79.208  58.317  0.4972
   2170045   2170205  96.408  96.337  67.618  0.5404
   2170045   2170206  96.408  82.108  60.355  0.5108
   2170045   2170207  96.408  89.027  69.030  0.5930
   2170045   2170208  96.408 101.127  69.821  0.5467
   2170045   2170209  96.408  87.438  71.119  0.6309
   2170045   2170210  96.408  91.338  66.826  0.5527
   2170045   2170211  96.408  83.438  68.063  0.6089
   2170045   2170212  96.408  83.848  67.975  0.6054
   2170045   2170213  96.408  91.268  70.634  0.6035
   2170045   2170214  96.408  93.037  77.290  0.6891
   2170045   2170215  96.408 108.127  84.419  0.7028
   2170045   2170216  96.408  87.628  73.681  0.6677
   2170045   2170217  96.408  83.978  67.385  0.5963
   2170045   2170218  96.408  91.488  68.669  0.5760
   2170045   2170219  96.408  82.988  65.637  0.5770
   2170045   2170220  96.408  86.848  65.011  0.5498
   2170045   2170221  96.408  90.628  74.573  0.6631
   2170045   2170222  96.408  86.998  68.204  0.5920
   2170045   2170223  96.408  90.628  70.149  0.6002
   2170045   2170224  96.408 115.937  76.353  0.5615
   2170045   2170225  96.408  84.618  74.205  0.6947
   2170045   2170226  96.408  80.938  67.616  0.6162
   2170045   2170227  96.408  84.618  70.027  0.6309
   2170045   2170228  96.408  88.098  72.380  0.6455
   2170045   2170229  96.408  88.498  71.517  0.6307
   2170045   2170230  96.408 125.937  76.413  0.5236
   2170045   2170231  96.408  88.498  68.981  0.5951
   2170045   2170232  96.408 102.737  71.200  0.5565
   2170045   2170233  96.408 110.007  77.313  0.5989
   2170045   2170234  96.408  77.748  61.195  0.5417
   2170045   2170235  96.408  87.628  67.789  0.5832
   2170045   2170236  96.408  80.938  63.141  0.5529
   2170045   2170237  96.408  79.968  69.896  0.6564
   2170045   2170238  96.408  76.308  63.354  0.5793
   2170045   2170239  96.408  79.968  65.739  0.5942
   2170045   2324614  96.408  85.208  50.952  0.3899
   2170045   2324615  96.408  82.318  53.567  0.4280
   2170045   2338336  96.408 113.357  61.842  0.4181
   2170045   2338337  96.408 117.157  61.713  0.4064
   2170045   2338338  96.408 110.447  55.475  0.3665
   2170045   2338339  96.408 117.977  61.194  0.3995
   2170045   2338340  96.408 105.118  60.911  0.4332
   2170045   2338341  96.408 117.977  65.025  0.4354
   2170045   2338342  96.408 117.647  62.076  0.4085
   2170045   2338343  96.408 121.777  62.716  0.4034
   2170045   2338344  96.408 121.777  65.358  0.4277
   2170045   2338345  96.408 129.687  68.049  0.4306
   2170045   2338759  96.408 151.246  68.701  0.3839
   2170045   2338760  96.408 117.977  58.558  0.3758
   2170045   2338761  96.408 117.977  58.558  0.3758
   2170045   2338762  96.408 121.777  62.208  0.3988
   2170045   2338763  96.408 121.777  62.208  0.3988
   2170045   2338764  96.408 121.777  62.716  0.4034
   2170045   2338765  96.408 134.057  62.398  0.3713
   2170045   2338766  96.408 134.057  62.398  0.3713
   2170045   2338767  96.408 134.397  62.397  0.3705
   2170045   2338768  96.408 138.267  62.200  0.3606
   2170045   2338769  96.408 129.857  62.663  0.3830
   2170045   2338770  96.408  99.318  54.538  0.3863
   2170045   2338771  96.408 114.677  58.727  0.3854
   2170045   2338772  96.408 117.977  62.395  0.4105
   2170045   2338773  96.408 136.657  63.467  0.3742
   2170045   2338774  96.408 127.057  58.281  0.3528
   2170045   2338775  96.408 127.057  60.844  0.3741
   2170045   2338776  96.408 128.057  58.551  0.3529
   2170045   2338777  96.408 137.627  63.722  0.3741
   2170045   2338778  96.408 129.187  62.341  0.3819
   2170045   2338779  96.408 113.357  57.997  0.3821
   2170045   2338780  96.408  54.938  41.237  0.3745
   2170045   2338781  96.408 133.847  62.398  0.3717
   2170045   2338782  96.408 133.847  62.398  0.3717
   2170045    282433  96.408  62.898  42.756  0.3668
   2170045   3104091  96.408  96.468  58.472  0.4350
   2170045   3104092  96.408  95.748  58.593  0.4387
   2170045   3104093  96.408  96.108  59.123  0.4432
   2170045   3104856  96.408 115.807  65.988  0.4513
   2170045   3104857  96.408 115.807  65.988  0.4513
   2170045   3233525  96.408  75.058  50.319  0.4154
   2170045   3233526  96.408  78.898  51.685  0.4181
   2170045   3233527  96.408  92.878  63.012  0.4990
   2170045   3233528  96.408  89.938  59.175  0.4653
   2170045   3233529  96.408  89.938  59.175  0.4653
   2170045   3233530  96.408 110.367  70.808  0.5208
   2170045   3233531  96.408 110.367  70.808  0.5208
   2170045   3233532  96.408 109.517  70.797  0.5239
   2170045   3233533  96.408 117.257  71.707  0.5051
   2170045   3233535  96.408  90.398  63.365  0.5133
   2170045   3233536  96.408 100.927  66.020  0.5028
   2170045   3233537  96.408  82.598  53.854  0.4303
   2170045   3360552  96.408 109.867  66.312  0.4738
   2170045   3360553  96.408 100.127  63.838  0.4811
   2170045   3360554  96.408 129.827  65.093  0.4040
   2170045   3360555  96.408 100.207  63.486  0.4769
   2170045   3360556  96.408  95.387  64.258  0.5038
   2170045   3360557  96.408 100.907  62.261  0.4610
   2170045   3360558  96.408 100.907  59.900  0.4359
   2170045   3360559  96.408 128.587  65.140  0.4075
   2170045   3360560  96.408 132.667  64.889  0.3952
   2170045   3360561  96.408 103.087  63.528  0.4672
   2170045   3360562  96.408 132.727  64.370  0.3907
   2170045   3360563  96.408 103.167  63.193  0.4634
   2170045   3360564  96.408  98.347  63.985  0.4893
   2170045   3360565  96.408 103.767  61.813  0.4467
   2170045   3360566  96.408 103.767  59.519  0.4232
   2170045   3360567  96.408  86.068  59.666  0.4858
   2170045   3360568  96.408 115.737  68.258  0.4744
   2170045   3360569  96.408 104.967  66.019  0.4877
   2170045   3360570  96.408 134.797  66.978  0.4078
   2170045   3360571  96.408 105.047  65.844  0.4855
   2170045   3360572  96.408 100.228  66.295  0.5086
   2170045   3360573  96.408 105.897  67.476  0.5005
   2170045   3360574  96.408 105.897  65.395  0.4777
   2170045   3409372  96.408 115.577  66.038  0.4525
   2170045   3409373  96.408  84.698  55.915  0.4466
   2170045   3409374  96.408  84.618  55.908  0.4468
   2170045   3409375  96.408  84.698  55.917  0.4467
   2170045   3409376  96.408  80.498  53.759  0.4365
   2170045   3409377  96.408  84.698  54.716  0.4329
   2170045   3409378  96.408  84.618  54.699  0.4330
   2170045   3409379  96.408  84.698  54.718  0.4329
   2170045   3409380  96.408  88.868  60.895  0.4896
   2170045   3409381  96.408  88.868  58.919  0.4663
   2170045   3409382  96.408  85.178  56.101  0.4471
   2170045   3409383  96.408  80.498  54.491  0.4451
   2170045   3409384  96.408  85.368  61.853  0.5158
   2170045   3409385  96.408  89.488  62.830  0.5105
   2170045   3409386  96.408  85.368  60.383  0.4974
   2170045   3409387  96.408  89.488  61.333  0.4924
   2170045   3409388  96.408  93.788  67.566  0.5510
   2170045   3409389  96.408  90.078  63.091  0.5113
   2170045   3417042  96.408  79.968  56.166  0.4672
   2170045   3417043  96.408  80.188  56.193  0.4667
   2170045   3417044  96.408  75.648  55.015  0.4701
   2170045   3417045  96.408  75.818  55.134  0.4709
   2170045   3417046  96.408  75.648  55.031  0.4703
   2170045   3417047  96.408  79.968  56.199  0.4676
   2170045   3417048  96.408  80.188  56.226  0.4671
   2170045   3417049  96.408  79.968  59.863  0.5138
   2170045   3417050  96.408  75.818  58.798  0.5184
   2170045   3417051  96.408  79.968  59.893  0.5142
   2170045   3417052  96.408  79.288  57.430  0.4856
   2170045   3417053  96.408 101.207  64.467  0.4842
   2170045   3417054  96.408  79.288  60.475  0.5249
   2170045   3417055  96.408  88.228  57.970  0.4577
   2170045   3417056  96.408  91.268  58.734  0.4555
   2170045   3417057  96.408  74.568  54.044  0.4622
   2170045   3417058  96.408  82.748  56.010  0.4548
   2170045   3417059  96.408  78.478  55.157  0.4607
   2170045   3417060  96.408  78.618  55.194  0.4606
   2170045   3417061  96.408  82.748  56.050  0.4553
   2170045   3417062  96.408  74.568  57.687  0.5092
   2170045   3417063  96.408  82.748  59.891  0.5022
   2170045   3417064  96.408  78.478  58.797  0.5065
   2170045   3417065  96.408  82.748  59.908  0.5024
   2170045   3417066  96.408  86.218  58.136  0.4670
   2170045   3417067  96.408  78.038  56.338  0.4770
   2170045   3417068  96.408  86.218  61.628  0.5093
   2170045   3417069  96.408  91.007  57.750  0.4454
   2170045   3417070  96.408  86.738  56.895  0.4507
   2170045   3417071  96.408  96.957  60.592  0.4564
   2170045   3417072  96.408  67.728  45.033  0.3781
   2170045   3417073  96.408  78.448  52.629  0.4306
   2170045   3417074  96.408  94.047  58.328  0.4415
   2170045   3417075  96.408  85.788  61.074  0.5042
   2170045   3417076  96.408  82.988  60.948  0.5146
   2170045   3417077  96.408  71.718  54.045  0.4737
   2170045   3417078  96.408  98.098  64.478  0.4959
   2170045   3417079  96.408  88.618  62.667  0.5122
   2170045   3417080  96.408  92.277  64.604  0.5207
   2170045   3417081  96.408 106.927  65.747  0.4779
   2170045   3417082  96.408  93.098  65.086  0.5231
   2170045   3417083  96.408  95.837  64.624  0.5064
   2170045   3417084  96.408  98.077  62.598  0.4746
   2170045   3417085  96.408 103.967  64.146  0.4709
   2170045    365754  96.408 110.667  64.272  0.4501
   2170045     38634  96.408  86.368  58.971  0.4763
   2170045     39900  96.408  86.368  57.348  0.4572
   2170045     53325  96.408 103.267  67.526  0.5110
   2170045        54  96.408  95.847  62.236  0.4787
   2170045    564522  96.408  80.498  54.955  0.4506
   2170045    570067  96.408  96.308  66.114  0.5222
   2170045    570529  96.408  93.398  63.846  0.5069
   2170045    570789  96.408  86.368  58.658  0.4726
   2170045    570795  96.408  88.698  59.384  0.4724
   2170045    571418  96.408  86.368  58.497  0.4707
   2170045    571659  96.408  91.168  61.498  0.4878
   2170045    572294  96.408  86.368  59.183  0.4789
   2170045    578825  96.408  93.398  61.999  0.4851
   2170045     60542  96.408  95.058  54.117  0.3940
   2170045     73824  96.408  58.848  39.267  0.3385
   2170046   2170047 107.067 100.057  90.817  0.7808
   2170046   2170048 107.067 101.777  90.858  0.7701
   2170046   2170049 107.067 119.177  91.652  0.6810
   2170046   2170050 107.067 112.997 102.753  0.8759
   2170046   2170051 107.067  84.618  65.852  0.5233
   2170046   2170052 107.067  84.518  65.092  0.5146
   2170046   2170053 107.067  79.968  60.582  0.4791
   2170046   2170054 107.067  79.968  61.061  0.4847
   2170046   2170055 107.067  89.428  71.195  0.5682
   2170046   2170056 107.067  98.007  75.747  0.5857
   2170046   2170057 107.067  76.288  67.391  0.5811
   2170046   2170058 107.067  83.788  69.720  0.5756
   2170046   2170059 107.067  80.428  68.175  0.5714
   2170046   2170060 107.067  75.648  63.578  0.5337
   2170046   2170061 107.067  84.878  69.465  0.5672
   2170046   2170062 107.067  95.768  89.283  0.7863
   2170046   2170063 107.067  91.048  84.375  0.7418
   2170046   2170064 107.067 100.627  90.450  0.7715
   2170046   2170065 107.067  62.068  47.830  0.3943
   2170046   2170066 107.067  71.718  59.227  0.4954
   2170046   2170067 107.067  95.768  90.293  0.8023
   2170046   2170068 107.067  92.088  88.376  0.7978
   2170046   2170069 107.067  88.898  82.199  0.7225
   2170046   2170070 107.067 113.367  93.369  0.7348
   2170046   2170071 107.067  94.467  80.108  0.6597
   2170046   2170072 107.067  83.828  64.442  0.5096
   2170046   2170073 107.067 110.467  80.860  0.5916
   2170046   2170074 107.067  86.998  68.482  0.5453
   2170046   2170075 107.067  86.008  66.600  0.5266
   2170046   2170076 107.067  86.008  66.486  0.5252
   2170046   2170203 107.067 103.407  72.312  0.5234
   2170046   2170204 107.067  79.208  60.144  0.4768
   2170046   2170205 107.067  96.337  71.225  0.5388
   2170046   2170206 107.067  82.108  60.950  0.4753
   2170046   2170207 107.067  89.027  70.436  0.5605
   2170046   2170208 107.067 101.127  69.407  0.5001
   2170046   2170209 107.067  87.438  67.721  0.5341
   2170046   2170210 107.067  91.338  76.705  0.6303
   2170046   2170211 107.067  83.438  69.108  0.5693
   2170046   2170212 107.067  83.848  68.863  0.5642
   2170046   2170213 107.067  91.268  74.451  0.6010
   2170046   2170214 107.067  93.037  72.837  0.5723
   2170046   2170215 107.067 108.127  82.109  0.6170
   2170046   2170216 107.067  87.628  69.625  0.5567
   2170046   2170217 107.067  83.978  68.962  0.5649
   2170046   2170218 107.067  91.488  79.326  0.6653
   2170046   2170219 107.067  82.988  66.983  0.5443
   2170046   2170220 107.067  86.848  74.835  0.6284
   2170046   2170221 107.067  90.628  70.981  0.5602
   2170046   2170222 107.067  86.998  70.258  0.5675
   2170046   2170223 107.067  90.628  72.679  0.5814
   2170046   2170224 107.067 115.937  83.256  0.5958
   2170046   2170225 107.067  84.618  69.305  0.5663
   2170046   2170226 107.067  80.938  68.579  0.5742
   2170046   2170227 107.067  84.618  71.104  0.5897
   2170046   2170228 107.067  88.098  73.608  0.6055
   2170046   2170229 107.067  88.498  73.302  0.5995
   2170046   2170230 107.067 125.937  84.447  0.5685
   2170046   2170231 107.067  88.498  79.289  0.6819
   2170046   2170232 107.067 102.737  86.155  0.6968
   2170046   2170233 107.067 110.007  90.576  0.7160
   2170046   2170234 107.067  77.748  62.712  0.5136
   2170046   2170235 107.067  87.628  68.949  0.5483
   2170046   2170236 107.067  80.938  66.428  0.5464
   2170046   2170237 107.067  79.968  64.821  0.5304
   2170046   2170238 107.067  76.308  64.140  0.5379
   2170046   2170239 107.067  79.968  66.637  0.5535
   2170046   2324614 107.067  85.208  57.381  0.4254
   2170046   2324615 107.067  82.318  58.599  0.4481
   2170046   2338336 107.067 113.357  61.327  0.3855
   2170046   2338337 107.067 117.157  62.680  0.3880
   2170046   2338338 107.067 110.447  56.545  0.3513
   2170046   2338339 107.067 117.977  60.947  0.3714
   2170046   2338340 107.067 105.118  57.464  0.3714
   2170046   2338341 107.067 117.977  65.326  0.4090
   2170046   2338342 107.067 117.647  62.842  0.3882
   2170046   2338343 107.067 121.777  62.247  0.3736
   2170046   2338344 107.067 121.777  67.052  0.4144
   2170046   2338345 107.067 129.687  70.694  0.4257
   2170046   2338759 107.067 151.246  71.499  0.3827
   2170046   2338760 107.067 117.977  61.376  0.3750
   2170046   2338761 107.067 117.977  61.376  0.3750
   2170046   2338762 107.067 121.777  63.163  0.3812
   2170046   2338763 107.067 121.777  63.163  0.3812
   2170046   2338764 107.067 121.777  62.247  0.3736
   2170046   2338765 107.067 134.057  63.459  0.3572
   2170046   2338766 107.067 134.057  63.459  0.3572
   2170046   2338767 107.067 134.397  63.458  0.3565
   2170046   2338768 107.067 138.267  63.221  0.3472
   2170046   2338769 107.067 129.857  63.684  0.3676
   2170046   2338770 107.067  99.318  53.035  0.3458
   2170046   2338771 107.067 114.677  59.955  0.3706
   2170046   2338772 107.067 117.977  63.245  0.3909
   2170046   2338773 107.067 136.657  64.720  0.3616
   2170046   2338774 107.067 127.057  60.919  0.3517
   2170046   2338775 107.067 127.057  63.444  0.3717
   2170046   2338776 107.067 128.057  60.398  0.3457
   2170046   2338777 107.067 137.627  66.988  0.3770
   2170046   2338778 107.067 129.187  63.144  0.3648
   2170046   2338779 107.067 113.357  59.486  0.3696
   2170046   2338780 107.067  54.938  37.044  0.2964
   2170046   2338781 107.067 133.847  63.459  0.3576
   2170046   2338782 107.067 133.847  63.459  0.3576
   2170046    282433 107.067  62.898  42.511  0.3335
   2170046   3104091 107.067  96.468  58.121  0.3997
   2170046   3104092 107.067  95.748  58.485  0.4052
   2170046   3104093 107.067  96.108  59.367  0.4128
   2170046   3104856 107.067 115.807  75.994  0.5174
   2170046   3104857 107.067 115.807  75.994  0.5174
   2170046   3233525 107.067  75.058  54.349  0.4253
   2170046   3233526 107.067  78.898  55.687  0.4274
   2170046   3233527 107.067  92.878  68.751  0.5240
   2170046   3233528 107.067  89.938  63.676  0.4776
   2170046   3233529 107.067  89.938  63.676  0.4776
   2170046   3233530 107.067 110.367  80.205  0.5845
   2170046   3233531 107.067 110.367  80.205  0.5845
   2170046   3233532 107.067 109.517  80.090  0.5868
   2170046   3233533 107.067 117.257  81.719  0.5730
   2170046   3233535 107.067  90.398  68.719  0.5338
   2170046   3233536 107.067 100.927  74.195  0.5545
   2170046   3233537 107.067  82.598  58.583  0.4469
   2170046   3360552 107.067 109.867  75.008  0.5285
   2170046   3360553 107.067 100.127  68.188  0.4905
   2170046   3360554 107.067 129.827  71.368  0.4312
   2170046   3360555 107.067 100.207  67.342  0.4812
   2170046   3360556 107.067  95.387  65.063  0.4736
   2170046   3360557 107.067 100.907  63.102  0.4356
   2170046   3360558 107.067 100.907  62.323  0.4279
   2170046   3360559 107.067 128.587  68.860  0.4128
   2170046   3360560 107.067 132.667  68.638  0.4012
   2170046   3360561 107.067 103.087  69.796  0.4973
   2170046   3360562 107.067 132.727  71.604  0.4257
   2170046   3360563 107.067 103.167  68.946  0.4880
   2170046   3360564 107.067  98.347  66.788  0.4818
   2170046   3360565 107.067 103.767  64.572  0.4415
   2170046   3360566 107.067 103.767  63.779  0.4337
   2170046   3360567 107.067  86.068  63.364  0.4883
   2170046   3360568 107.067 115.737  76.217  0.5199
   2170046   3360569 107.067 104.967  72.702  0.5218
   2170046   3360570 107.067 134.797  75.124  0.4505
   2170046   3360571 107.067 105.047  72.390  0.5181
   2170046   3360572 107.067 100.228  69.543  0.5048
   2170046   3360573 107.067 105.897  69.845  0.4880
   2170046   3360574 107.067 105.897  68.692  0.4761
   2170046   3409372 107.067 115.577  75.259  0.5106
   2170046   3409373 107.067  84.698  55.610  0.4084
   2170046   3409374 107.067  84.618  55.613  0.4087
   2170046   3409375 107.067  84.698  55.610  0.4084
   2170046   3409376 107.067  80.498  53.700  0.4012
   2170046   3409377 107.067  84.698  54.777  0.3999
   2170046   3409378 107.067  84.618  54.770  0.4000
   2170046   3409379 107.067  84.698  54.778  0.3999
   2170046   3409380 107.067  88.868  59.336  0.4344
   2170046   3409381 107.067  88.868  58.344  0.4240
   2170046   3409382 107.067  85.178  58.111  0.4332
   2170046   3409383 107.067  80.498  56.044  0.4261
   2170046   3409384 107.067  85.368  61.470  0.4694
   2170046   3409385 107.067  89.488  62.589  0.4672
   2170046   3409386 107.067  85.368  60.762  0.4615
   2170046   3409387 107.067  89.488  61.859  0.4593
   2170046   3409388 107.067  93.788  66.029  0.4897
   2170046   3409389 107.067  90.078  65.527  0.4979
   2170046   3417042 107.067  79.968  57.266  0.4413
   2170046   3417043 107.067  80.188  57.423  0.4423
   2170046   3417044 107.067  75.648  56.124  0.4433
   2170046   3417045 107.067  75.818  56.214  0.4438
   2170046   3417046 107.067  75.648  56.138  0.4435
   2170046   3417047 107.067  79.968  57.286  0.4415
   2170046   3417048 107.067  80.188  57.458  0.4427
   2170046   3417049 107.067  79.968  56.480  0.4326
   2170046   3417050 107.067  75.818  55.426  0.4349
   2170046   3417051 107.067  79.968  56.499  0.4328
   2170046   3417052 107.067  79.288  58.603  0.4587
   2170046   3417053 107.067 101.207  74.396  0.5557
   2170046   3417054 107.067  79.288  58.080  0.4528
   2170046   3417055 107.067  88.228  59.183  0.4348
   2170046   3417056 107.067  91.268  71.156  0.5595
   2170046   3417057 107.067  74.568  55.549  0.4406
   2170046   3417058 107.067  82.748  57.546  0.4351
   2170046   3417059 107.067  78.478  56.616  0.4391
   2170046   3417060 107.067  78.618  56.666  0.4392
   2170046   3417061 107.067  82.748  57.641  0.4361
   2170046   3417062 107.067  74.568  54.677  0.4307
   2170046   3417063 107.067  82.748  56.854  0.4276
   2170046   3417064 107.067  78.478  55.772  0.4298
   2170046   3417065 107.067  82.748  56.869  0.4278
   2170046   3417066 107.067  86.218  59.804  0.4480
   2170046   3417067 107.067  78.038  57.851  0.4546
   2170046   3417068 107.067  86.218  59.738  0.4473
   2170046   3417069 107.067  91.007  59.372  0.4280
   2170046   3417070 107.067  86.738  58.402  0.4313
   2170046   3417071 107.067  96.957  62.995  0.4467
   2170046   3417072 107.067  67.728  47.670  0.3750
   2170046   3417073 107.067  78.448  61.282  0.4933
   2170046   3417074 107.067  94.047  71.163  0.5476
   2170046   3417075 107.067  85.788  58.336  0.4337
   2170046   3417076 107.067  82.988  57.860  0.4377
   2170046   3417077 107.067  71.718  50.877  0.3978
   2170046   3417078 107.067  98.098  61.206  0.4252
   2170046   3417079 107.067  88.618  61.539  0.4587
   2170046   3417080 107.067  92.277  63.093  0.4631
   2170046   3417081 107.067 106.927  66.207  0.4480
   2170046   3417082 107.067  93.098  65.309  0.4843
   2170046   3417083 107.067  95.837  65.530  0.4770
   2170046   3417084 107.067  98.077  59.858  0.4120
   2170046   3417085 107.067 103.967  66.213  0.4572
   2170046    365754 107.067 110.667  71.847  0.4925
   2170046     38634 107.067  86.368  58.003  0.4283
   2170046     39900 107.067  86.368  57.170  0.4196
   2170046     53325 107.067 103.267  74.955  0.5537
   2170046        54 107.067  95.847  64.317  0.4641
   2170046    564522 107.067  80.498  54.529  0.4099
   2170046    570067 107.067  96.308  64.812  0.4678
   2170046    570529 107.067  93.398  62.373  0.4517
   2170046    570789 107.067  86.368  58.861  0.4374
   2170046    570795 107.067  88.698  59.231  0.4338
   2170046    571418 107.067  86.368  57.171  0.4196
   2170046    571659 107.067  91.168  59.952  0.4335
   2170046    572294 107.067  86.368  57.318  0.4211
   2170046    578825 107.067  93.398  61.492  0.4425
   2170046     60542 107.067  95.058  54.222  0.3666
   2170046     73824 107.067  58.848  44.598  0.3676
   2170047   2170048 100.057 101.777  93.056  0.8555
   2170047   2170049 100.057 119.177  92.255  0.7265
   2170047   2170050 100.057 112.997  87.849  0.7016
   2170047   2170051 100.057  84.618  72.301  0.6434
   2170047   2170052 100.057  84.518  63.364  0.5228
   2170047   2170053 100.057  79.968  64.528  0.5587
   2170047   2170054 100.057  79.968  60.405  0.5050
   2170047   2170055 100.057  89.428  77.564  0.6930
   2170047   2170056 100.057  98.007  80.895  0.6904
   2170047   2170057 100.057  76.288  73.249  0.7105
   2170047   2170058 100.057  83.788  75.660  0.6993
   2170047   2170059 100.057  80.428  74.609  0.7047
   2170047   2170060 100.057  75.648  69.955  0.6615
   2170047   2170061 100.057  84.878  75.923  0.6965
   2170047   2170062 100.057  95.768  95.227  0.9466
   2170047   2170063 100.057  91.048  90.301  0.8958
   2170047   2170064 100.057 100.627  96.327  0.9231
   2170047   2170065 100.057  62.068  54.021  0.4997
   2170047   2170066 100.057  71.718  65.065  0.6097
   2170047   2170067 100.057  95.768  89.972  0.8500
   2170047   2170068 100.057  92.088  88.312  0.8505
   2170047   2170069 100.057  88.898  82.192  0.7699
   2170047   2170070 100.057 113.367  95.804  0.8145
   2170047   2170071 100.057  94.467  70.815  0.5724
   2170047   2170072 100.057  83.828  63.603  0.5288
   2170047   2170073 100.057 110.467  77.397  0.5814
   2170047   2170074 100.057  86.998  65.241  0.5356
   2170047   2170075 100.057  86.008  71.472  0.6237
   2170047   2170076 100.057  86.008  68.653  0.5847
   2170047   2170203 100.057 103.407  73.846  0.5697
   2170047   2170204 100.057  79.208  59.011  0.4907
   2170047   2170205 100.057  96.337  69.083  0.5426
   2170047   2170206 100.057  82.108  61.036  0.5039
   2170047   2170207 100.057  89.027  70.326  0.5922
   2170047   2170208 100.057 101.127  72.503  0.5634
   2170047   2170209 100.057  87.438  72.432  0.6295
   2170047   2170210 100.057  91.338  67.836  0.5490
   2170047   2170211 100.057  83.438  69.260  0.6063
   2170047   2170212 100.057  83.848  68.854  0.5985
   2170047   2170213 100.057  91.268  72.025  0.6037
   2170047   2170214 100.057  93.037  78.395  0.6835
   2170047   2170215 100.057 108.127  86.247  0.7073
   2170047   2170216 100.057  87.628  74.974  0.6652
   2170047   2170217 100.057  83.978  68.874  0.5981
   2170047   2170218 100.057  91.488  70.253  0.5792
   2170047   2170219 100.057  82.988  66.834  0.5751
   2170047   2170220 100.057  86.848  65.647  0.5414
   2170047   2170221 100.057  90.628  75.759  0.6592
   2170047   2170222 100.057  86.998  69.382  0.5896
   2170047   2170223 100.057  90.628  71.318  0.5975
   2170047   2170224 100.057 115.937  78.725  0.5735
   2170047   2170225 100.057  84.618  75.761  0.6956
   2170047   2170226 100.057  80.938  69.152  0.6183
   2170047   2170227 100.057  84.618  71.537  0.6323
   2170047   2170228 100.057  88.098  73.882  0.6465
   2170047   2170229 100.057  88.498  73.314  0.6362
   2170047   2170230 100.057 125.937  78.868  0.5361
   2170047   2170231 100.057  88.498  70.764  0.6008
   2170047   2170232 100.057 102.737  74.667  0.5828
   2170047   2170233 100.057 110.007  79.964  0.6146
   2170047   2170234 100.057  77.748  62.672  0.5443
   2170047   2170235 100.057  87.628  69.247  0.5847
   2170047   2170236 100.057  80.938  64.612  0.5552
   2170047   2170237 100.057  79.968  71.114  0.6530
   2170047   2170238 100.057  76.308  64.574  0.5776
   2170047   2170239 100.057  79.968  66.918  0.5916
   2170047   2324614 100.057  85.208  50.986  0.3797
   2170047   2324615 100.057  82.318  53.747  0.4178
   2170047   2338336 100.057 113.357  62.772  0.4167
   2170047   2338337 100.057 117.157  62.656  0.4054
   2170047   2338338 100.057 110.447  56.385  0.3659
   2170047   2338339 100.057 117.977  62.104  0.3983
   2170047   2338340 100.057 105.118  60.363  0.4168
   2170047   2338341 100.057 117.977  65.938  0.4335
   2170047   2338342 100.057 117.647  63.018  0.4074
   2170047   2338343 100.057 121.777  64.464  0.4096
   2170047   2338344 100.057 121.777  66.304  0.4263
   2170047   2338345 100.057 129.687  69.035  0.4296
   2170047   2338759 100.057 151.246  69.605  0.3831
   2170047   2338760 100.057 117.977  59.352  0.3740
   2170047   2338761 100.057 117.977  59.352  0.3740
   2170047   2338762 100.057 121.777  63.136  0.3978
   2170047   2338763 100.057 121.777  63.136  0.3978
   2170047   2338764 100.057 121.777  64.464  0.4096
   2170047   2338765 100.057 134.057  63.255  0.3702
   2170047   2338766 100.057 134.057  63.255  0.3702
   2170047   2338767 100.057 134.397  63.251  0.3694
   2170047   2338768 100.057 138.267  63.041  0.3597
   2170047   2338769 100.057 129.857  63.526  0.3818
   2170047   2338770 100.057  99.318  54.275  0.3740
   2170047   2338771 100.057 114.677  59.529  0.3836
   2170047   2338772 100.057 117.977  63.314  0.4092
   2170047   2338773 100.057 136.657  64.199  0.3721
   2170047   2338774 100.057 127.057  58.922  0.3503
   2170047   2338775 100.057 127.057  61.444  0.3709
   2170047   2338776 100.057 128.057  59.597  0.3537
   2170047   2338777 100.057 137.627  63.949  0.3681
   2170047   2338778 100.057 129.187  63.088  0.3797
   2170047   2338779 100.057 113.357  58.706  0.3795
   2170047   2338780 100.057  54.938  40.996  0.3596
   2170047   2338781 100.057 133.847  63.257  0.3707
   2170047   2338782 100.057 133.847  63.257  0.3707
   2170047    282433 100.057  62.898  42.735  0.3555
   2170047   3104091 100.057  96.468  58.003  0.4187
   2170047   3104092 100.057  95.748  58.198  0.4229
   2170047   3104093 100.057  96.108  58.963  0.4297
   2170047   3104856 100.057 115.807  67.413  0.4541
   2170047   3104857 100.057 115.807  67.413  0.4541
   2170047   3233525 100.057  75.058  50.351  0.4036
   2170047   3233526 100.057  78.898  51.656  0.4058
   2170047   3233527 100.057  92.878  63.370  0.4891
   2170047   3233528 100.057  89.938  59.181  0.4524
   2170047   3233529 100.057  89.938  59.181  0.4524
   2170047   3233530 100.057 110.367  72.236  0.5227
   2170047   3233531 100.057 110.367  72.236  0.5227
   2170047   3233532 100.057 109.517  72.006  0.5234
   2170047   3233533 100.057 117.257  72.970  0.5055
   2170047   3233535 100.057  90.398  63.439  0.4995
   2170047   3233536 100.057 100.927  67.187  0.5022
   2170047   3233537 100.057  82.598  53.823  0.4178
   2170047   3360552 100.057 109.867  68.521  0.4846
   2170047   3360553 100.057 100.127  63.929  0.4692
   2170047   3360554 100.057 129.827  65.073  0.3948
   2170047   3360555 100.057 100.207  63.524  0.4646
   2170047   3360556 100.057  95.387  63.951  0.4863
   2170047   3360557 100.057 100.907  62.651  0.4530
   2170047   3360558 100.057 100.907  60.269  0.4284
   2170047   3360559 100.057 128.587  67.095  0.4153
   2170047   3360560 100.057 132.667  66.834  0.4029
   2170047   3360561 100.057 103.087  63.802  0.4579
   2170047   3360562 100.057 132.727  64.730  0.3852
   2170047   3360563 100.057 103.167  63.467  0.4541
   2170047   3360564 100.057  98.347  64.756  0.4845
   2170047   3360565 100.057 103.767  62.623  0.4435
   2170047   3360566 100.057 103.767  60.313  0.4203
   2170047   3360567 100.057  86.068  58.977  0.4638
   2170047   3360568 100.057 115.737  68.507  0.4651
   2170047   3360569 100.057 104.967  66.098  0.4758
   2170047   3360570 100.057 134.797  67.254  0.4013
   2170047   3360571 100.057 105.047  66.066  0.4752
   2170047   3360572 100.057 100.228  66.219  0.4939
   2170047   3360573 100.057 105.897  68.213  0.4952
   2170047   3360574 100.057 105.897  66.010  0.4717
   2170047   3409372 100.057 115.577  68.254  0.4631
   2170047   3409373 100.057  84.698  55.349  0.4277
   2170047   3409374 100.057  84.618  55.361  0.4281
   2170047   3409375 100.057  84.698  55.404  0.4283
   2170047   3409376 100.057  80.498  53.335  0.4192
   2170047   3409377 100.057  84.698  54.197  0.4151
   2170047   3409378 100.057  84.618  54.205  0.4155
   2170047   3409379 100.057  84.698  54.212  0.4153
   2170047   3409380 100.057  88.868  62.135  0.4901
   2170047   3409381 100.057  88.868  60.005  0.4654
   2170047   3409382 100.057  85.178  55.883  0.4320
   2170047   3409383 100.057  80.498  53.893  0.4255
   2170047   3409384 100.057  85.368  61.388  0.4949
   2170047   3409385 100.057  89.488  62.253  0.4891
   2170047   3409386 100.057  85.368  59.990  0.4783
   2170047   3409387 100.057  89.488  60.892  0.4733
   2170047   3409388 100.057  93.788  68.517  0.5467
   2170047   3409389 100.057  90.078  62.926  0.4947
   2170047   3417042 100.057  79.968  56.072  0.4524
   2170047   3417043 100.057  80.188  56.103  0.4519
   2170047   3417044 100.057  75.648  54.930  0.4548
   2170047   3417045 100.057  75.818  55.036  0.4554
   2170047   3417046 100.057  75.648  54.948  0.4550
   2170047   3417047 100.057  79.968  56.097  0.4527
   2170047   3417048 100.057  80.188  56.137  0.4523
   2170047   3417049 100.057  79.968  59.852  0.4981
   2170047   3417050 100.057  75.818  58.778  0.5020
   2170047   3417051 100.057  79.968  59.875  0.4983
   2170047   3417052 100.057  79.288  57.300  0.4695
   2170047   3417053 100.057 101.207  65.464  0.4821
   2170047   3417054 100.057  79.288  60.434  0.5082
   2170047   3417055 100.057  88.228  58.032  0.4455
   2170047   3417056 100.057  91.268  59.482  0.4512
   2170047   3417057 100.057  74.568  54.037  0.4481
   2170047   3417058 100.057  82.748  55.951  0.4411
   2170047   3417059 100.057  78.478  55.128  0.4467
   2170047   3417060 100.057  78.618  55.181  0.4468
   2170047   3417061 100.057  82.748  56.035  0.4420
   2170047   3417062 100.057  74.568  57.644  0.4928
   2170047   3417063 100.057  82.748  59.835  0.4866
   2170047   3417064 100.057  78.478  58.733  0.4903
   2170047   3417065 100.057  82.748  59.853  0.4868
   2170047   3417066 100.057  86.218  58.054  0.4528
   2170047   3417067 100.057  78.038  56.332  0.4626
   2170047   3417068 100.057  86.218  61.558  0.4936
   2170047   3417069 100.057  91.007  57.949  0.4353
   2170047   3417070 100.057  86.738  57.025  0.4394
   2170047   3417071 100.057  96.957  61.313  0.4518
   2170047   3417072 100.057  67.728  44.994  0.3664
   2170047   3417073 100.057  78.448  52.561  0.4173
   2170047   3417074 100.057  94.047  59.433  0.4413
   2170047   3417075 100.057  85.788  60.648  0.4844
   2170047   3417076 100.057  82.988  60.585  0.4947
   2170047   3417077 100.057  71.718  54.051  0.4591
   2170047   3417078 100.057  98.098  64.421  0.4817
   2170047   3417079 100.057  88.618  62.782  0.4987
   2170047   3417080 100.057  92.277  64.568  0.5054
   2170047   3417081 100.057 106.927  66.716  0.4756
   2170047   3417082 100.057  93.098  65.496  0.5131
   2170047   3417083 100.057  95.837  65.507  0.5024
   2170047   3417084 100.057  98.077  62.911  0.4652
   2170047   3417085 100.057 103.967  65.271  0.4704
   2170047    365754 100.057 110.667  67.158  0.4678
   2170047     38634 100.057  86.368  58.648  0.4590
   2170047     39900 100.057  86.368  57.203  0.4427
   2170047     53325 100.057 103.267  68.119  0.5038
   2170047        54 100.057  95.847  62.820  0.4720
   2170047    564522 100.057  80.498  54.482  0.4321
   2170047    570067 100.057  96.308  65.770  0.5036
   2170047    570529 100.057  93.398  63.304  0.4864
   2170047    570789 100.057  86.368  58.494  0.4572
   2170047    570795 100.057  88.698  59.047  0.4552
   2170047    571418 100.057  86.368  58.223  0.4541
   2170047    571659 100.057  91.168  61.012  0.4686
   2170047    572294 100.057  86.368  58.973  0.4627
   2170047    578825 100.057  93.398  61.505  0.4661
   2170047     60542 100.057  95.058  53.742  0.3801
   2170047     73824 100.057  58.848  39.243  0.3279
   2170048   2170049 101.777 119.177 100.418  0.8331
   2170048   2170050 101.777 112.997  94.856  0.7910
   2170048   2170051 101.777  84.618  69.213  0.5906
   2170048   2170052 101.777  84.518  61.587  0.4938
   2170048   2170053 101.777  79.968  62.586  0.5252
   2170048   2170054 101.777  79.968  58.742  0.4776
   2170048   2170055 101.777  89.428  74.429  0.6374
   2170048   2170056 101.777  98.007  78.444  0.6465
   2170048   2170057 101.777  76.288  70.326  0.6527
   2170048   2170058 101.777  83.788  71.992  0.6339
   2170048   2170059 101.777  80.428  71.153  0.6407
   2170048   2170060 101.777  75.648  66.685  0.6022
   2170048   2170061 101.777  84.878  72.454  0.6344
   2170048   2170062 101.777  95.768  92.124  0.8739
   2170048   2170063 101.777  91.048  87.332  0.8279
   2170048   2170064 101.777 100.627  93.813  0.8639
   2170048   2170065 101.777  62.068  51.894  0.4635
   2170048   2170066 101.777  71.718  62.313  0.5605
   2170048   2170067 101.777  95.768  87.824  0.8004
   2170048   2170068 101.777  92.088  85.741  0.7930
   2170048   2170069 101.777  88.898  80.692  0.7337
   2170048   2170070 101.777 113.367  94.979  0.7904
   2170048   2170071 101.777  94.467  77.052  0.6464
   2170048   2170072 101.777  83.828  68.836  0.5895
   2170048   2170073 101.777 110.467  84.276  0.6586
   2170048   2170074 101.777  86.998  70.621  0.5977
   2170048   2170075 101.777  86.008  77.161  0.6975
   2170048   2170076 101.777  86.008  74.261  0.6541
   2170048   2170203 101.777 103.407  81.485  0.6587
   2170048   2170204 101.777  79.208  64.444  0.5530
   2170048   2170205 101.777  96.337  75.370  0.6140
   2170048   2170206 101.777  82.108  66.030  0.5603
   2170048   2170207 101.777  89.027  70.296  0.5833
   2170048   2170208 101.777 101.127  73.702  0.5704
   2170048   2170209 101.777  87.438  73.658  0.6374
   2170048   2170210 101.777  91.338  68.867  0.5543
   2170048   2170211 101.777  83.438  66.629  0.5619
   2170048   2170212 101.777  83.848  66.555  0.5590
   2170048   2170213 101.777  91.268  70.197  0.5714
   2170048   2170214 101.777  93.037  77.101  0.6550
   2170048   2170215 101.777 108.127  85.159  0.6827
   2170048   2170216 101.777  87.628  76.725  0.6809
   2170048   2170217 101.777  83.978  70.525  0.6120
   2170048   2170218 101.777  91.488  72.180  0.5961
   2170048   2170219 101.777  82.988  68.437  0.5883
   2170048   2170220 101.777  86.848  67.573  0.5582
   2170048   2170221 101.777  90.628  81.664  0.7374
   2170048   2170222 101.777  86.998  75.136  0.6612
   2170048   2170223 101.777  90.628  77.495  0.6744
   2170048   2170224 101.777 115.937  86.323  0.6570
   2170048   2170225 101.777  84.618  72.293  0.6336
   2170048   2170226 101.777  80.938  66.373  0.5705
   2170048   2170227 101.777  84.618  68.699  0.5837
   2170048   2170228 101.777  88.098  71.037  0.5978
   2170048   2170229 101.777  88.498  70.801  0.5926
   2170048   2170230 101.777 125.937  78.195  0.5230
   2170048   2170231 101.777  88.498  68.231  0.5591
   2170048   2170232 101.777 102.737  73.689  0.5633
   2170048   2170233 101.777 110.007  79.726  0.6037
   2170048   2170234 101.777  77.748  61.264  0.5180
   2170048   2170235 101.777  87.628  67.040  0.5479
   2170048   2170236 101.777  80.938  62.084  0.5147
   2170048   2170237 101.777  79.968  67.928  0.5968
   2170048   2170238 101.777  76.308  61.987  0.5339
   2170048   2170239 101.777  79.968  64.288  0.5473
   2170048   2324614 101.777  85.208  54.077  0.4069
   2170048   2324615 101.777  82.318  56.842  0.4467
   2170048   2338336 101.777 113.357  67.662  0.4588
   2170048   2338337 101.777 117.157  67.767  0.4483
   2170048   2338338 101.777 110.447  61.168  0.4049
   2170048   2338339 101.777 117.977  67.024  0.4388
   2170048   2338340 101.777 105.118  63.778  0.4456
   2170048   2338341 101.777 117.977  70.850  0.4758
   2170048   2338342 101.777 117.647  68.147  0.4505
   2170048   2338343 101.777 121.777  68.855  0.4451
   2170048   2338344 101.777 121.777  71.396  0.4692
   2170048   2338345 101.777 129.687  74.232  0.4721
   2170048   2338759 101.777 151.246  74.596  0.4181
   2170048   2338760 101.777 117.977  64.342  0.4140
   2170048   2338761 101.777 117.977  64.342  0.4140
   2170048   2338762 101.777 121.777  68.304  0.4400
   2170048   2338763 101.777 121.777  68.304  0.4400
   2170048   2338764 101.777 121.777  68.855  0.4451
   2170048   2338765 101.777 134.057  65.934  0.3881
   2170048   2338766 101.777 134.057  65.934  0.3881
   2170048   2338767 101.777 134.397  65.933  0.3873
   2170048   2338768 101.777 138.267  65.706  0.3769
   2170048   2338769 101.777 129.857  66.221  0.4003
   2170048   2338770 101.777  99.318  54.268  0.3696
   2170048   2338771 101.777 114.677  64.045  0.4202
   2170048   2338772 101.777 117.977  68.402  0.4519
   2170048   2338773 101.777 136.657  66.951  0.3904
   2170048   2338774 101.777 127.057  61.756  0.3696
   2170048   2338775 101.777 127.057  64.220  0.3901
   2170048   2338776 101.777 128.057  62.762  0.3757
   2170048   2338777 101.777 137.627  66.511  0.3847
   2170048   2338778 101.777 129.187  65.746  0.3979
   2170048   2338779 101.777 113.357  63.735  0.4210
   2170048   2338780 101.777  54.938  41.501  0.3602
   2170048   2338781 101.777 133.847  65.934  0.3886
   2170048   2338782 101.777 133.847  65.934  0.3886
   2170048    282433 101.777  62.898  42.641  0.3494
   2170048   3104091 101.777  96.468  57.678  0.4103
   2170048   3104092 101.777  95.748  57.754  0.4132
   2170048   3104093 101.777  96.108  58.485  0.4195
   2170048   3104856 101.777 115.807  71.098  0.4854
   2170048   3104857 101.777 115.807  71.098  0.4854
   2170048   3233525 101.777  75.058  54.205  0.4420
   2170048   3233526 101.777  78.898  55.222  0.4402
   2170048   3233527 101.777  92.878  65.459  0.5067
   2170048   3233528 101.777  89.938  60.687  0.4632
   2170048   3233529 101.777  89.938  60.687  0.4632
   2170048   3233530 101.777 110.367  75.863  0.5567
   2170048   3233531 101.777 110.367  75.863  0.5567
   2170048   3233532 101.777 109.517  75.608  0.5572
   2170048   3233533 101.777 117.257  76.388  0.5355
   2170048   3233535 101.777  90.398  64.843  0.5092
   2170048   3233536 101.777 100.927  72.250  0.5538
   2170048   3233537 101.777  82.598  57.519  0.4534
   2170048   3360552 101.777 109.867  70.502  0.4995
   2170048   3360553 101.777 100.127  66.383  0.4898
   2170048   3360554 101.777 129.827  68.810  0.4227
   2170048   3360555 101.777 100.207  66.046  0.4859
   2170048   3360556 101.777  95.387  65.353  0.4958
   2170048   3360557 101.777 100.907  64.645  0.4683
   2170048   3360558 101.777 100.907  62.429  0.4451
   2170048   3360559 101.777 128.587  69.002  0.4276
   2170048   3360560 101.777 132.667  68.750  0.4149
   2170048   3360561 101.777 103.087  67.828  0.4950
   2170048   3360562 101.777 132.727  68.846  0.4156
   2170048   3360563 101.777 103.167  67.502  0.4911
   2170048   3360564 101.777  98.347  67.176  0.5053
   2170048   3360565 101.777 103.767  66.267  0.4758
   2170048   3360566 101.777 103.767  64.048  0.4526
   2170048   3360567 101.777  86.068  60.124  0.4707
   2170048   3360568 101.777 115.737  72.215  0.4970
   2170048   3360569 101.777 104.967  68.593  0.4965
   2170048   3360570 101.777 134.797  70.894  0.4279
   2170048   3360571 101.777 105.047  68.787  0.4983
   2170048   3360572 101.777 100.228  67.431  0.5011
   2170048   3360573 101.777 105.897  70.742  0.5166
   2170048   3360574 101.777 105.897  68.590  0.4932
   2170048   3409372 101.777 115.577  70.218  0.4772
   2170048   3409373 101.777  84.698  56.311  0.4326
   2170048   3409374 101.777  84.618  56.288  0.4326
   2170048   3409375 101.777  84.698  56.312  0.4326
   2170048   3409376 101.777  80.498  54.277  0.4240
   2170048   3409377 101.777  84.698  55.137  0.4198
   2170048   3409378 101.777  84.618  55.114  0.4198
   2170048   3409379 101.777  84.698  55.138  0.4198
   2170048   3409380 101.777  88.868  61.392  0.4750
   2170048   3409381 101.777  88.868  59.486  0.4535
   2170048   3409382 101.777  85.178  57.289  0.4418
   2170048   3409383 101.777  80.498  55.611  0.4390
   2170048   3409384 101.777  85.368  62.008  0.4955
   2170048   3409385 101.777  89.488  62.856  0.4895
   2170048   3409386 101.777  85.368  60.952  0.4830
   2170048   3409387 101.777  89.488  61.789  0.4772
   2170048   3409388 101.777  93.788  67.624  0.5286
   2170048   3409389 101.777  90.078  64.070  0.5014
   2170048   3417042 101.777  79.968  54.796  0.4316
   2170048   3417043 101.777  80.188  54.820  0.4312
   2170048   3417044 101.777  75.648  53.733  0.4344
   2170048   3417045 101.777  75.818  53.822  0.4348
   2170048   3417046 101.777  75.648  53.748  0.4346
   2170048   3417047 101.777  79.968  54.815  0.4319
   2170048   3417048 101.777  80.188  54.852  0.4315
   2170048   3417049 101.777  79.968  58.360  0.4730
   2170048   3417050 101.777  75.818  57.297  0.4763
   2170048   3417051 101.777  79.968  58.378  0.4732
   2170048   3417052 101.777  79.288  56.075  0.4486
   2170048   3417053 101.777 101.207  65.651  0.4780
   2170048   3417054 101.777  79.288  58.999  0.4833
   2170048   3417055 101.777  88.228  56.748  0.4259
   2170048   3417056 101.777  91.268  58.849  0.4385
   2170048   3417057 101.777  74.568  53.034  0.4301
   2170048   3417058 101.777  82.748  55.041  0.4251
   2170048   3417059 101.777  78.478  54.111  0.4290
   2170048   3417060 101.777  78.618  54.167  0.4291
   2170048   3417061 101.777  82.748  55.143  0.4262
   2170048   3417062 101.777  74.568  56.460  0.4710
   2170048   3417063 101.777  82.748  58.627  0.4657
   2170048   3417064 101.777  78.478  57.536  0.4688
   2170048   3417065 101.777  82.748  58.641  0.4658
   2170048   3417066 101.777  86.218  57.139  0.4367
   2170048   3417067 101.777  78.038  55.352  0.4447
   2170048   3417068 101.777  86.218  60.382  0.4732
   2170048   3417069 101.777  91.007  56.942  0.4192
   2170048   3417070 101.777  86.738  56.068  0.4233
   2170048   3417071 101.777  96.957  60.369  0.4363
   2170048   3417072 101.777  67.728  44.772  0.3589
   2170048   3417073 101.777  78.448  51.482  0.3999
   2170048   3417074 101.777  94.047  59.152  0.4328
   2170048   3417075 101.777  85.788  62.530  0.5001
   2170048   3417076 101.777  82.988  62.295  0.5087
   2170048   3417077 101.777  71.718  52.666  0.4359
   2170048   3417078 101.777  98.098  62.929  0.4595
   2170048   3417079 101.777  88.618  62.285  0.4862
   2170048   3417080 101.777  92.277  65.165  0.5056
   2170048   3417081 101.777 106.927  67.008  0.4729
   2170048   3417082 101.777  93.098  65.739  0.5091
   2170048   3417083 101.777  95.837  66.041  0.5019
   2170048   3417084 101.777  98.077  62.354  0.4535
   2170048   3417085 101.777 103.967  67.242  0.4855
   2170048    365754 101.777 110.667  67.675  0.4675
   2170048     38634 101.777  86.368  58.566  0.4520
   2170048     39900 101.777  86.368  56.983  0.4344
   2170048     53325 101.777 103.267  72.853  0.5511
   2170048        54 101.777  95.847  66.803  0.5106
   2170048    564522 101.777  80.498  55.445  0.4372
   2170048    570067 101.777  96.308  66.658  0.5072
   2170048    570529 101.777  93.398  63.802  0.4857
   2170048    570789 101.777  86.368  58.655  0.4530
   2170048    570795 101.777  88.698  59.512  0.4544
   2170048    571418 101.777  86.368  58.107  0.4469
   2170048    571659 101.777  91.168  60.987  0.4622
   2170048    572294 101.777  86.368  58.778  0.4543
   2170048    578825 101.777  93.398  62.036  0.4659
   2170048     60542 101.777  95.058  57.113  0.4088
   2170048     73824 101.777  58.848  39.542  0.3266
   2170049   2170050 119.177 112.997  99.497  0.7499
   2170049   2170051 119.177  84.618  68.503  0.5063
   2170049   2170052 119.177  84.518  62.309  0.4407
   2170049   2170053 119.177  79.968  61.864  0.4506
   2170049   2170054 119.177  79.968  59.638  0.4275
   2170049   2170055 119.177  89.428  73.732  0.5467
   2170049   2170056 119.177  98.007  77.722  0.5573
   2170049   2170057 119.177  76.288  69.369  0.5501
   2170049   2170058 119.177  83.788  71.303  0.5416
   2170049   2170059 119.177  80.428  70.484  0.5459
   2170049   2170060 119.177  75.648  66.051  0.5129
   2170049   2170061 119.177  84.878  71.745  0.5422
   2170049   2170062 119.177  95.768  91.007  0.7343
   2170049   2170063 119.177  91.048  86.273  0.6960
   2170049   2170064 119.177 100.627  93.021  0.7337
   2170049   2170065 119.177  62.068  51.375  0.3956
   2170049   2170066 119.177  71.718  61.418  0.4744
   2170049   2170067 119.177  95.768  88.401  0.6986
   2170049   2170068 119.177  92.088  86.213  0.6894
   2170049   2170069 119.177  88.898  79.977  0.6243
   2170049   2170070 119.177 113.367 108.824  0.8796
   2170049   2170071 119.177  94.467  76.226  0.5547
   2170049   2170072 119.177  83.828  68.633  0.5108
   2170049   2170073 119.177 110.467  87.475  0.6153
   2170049   2170074 119.177  86.998  70.116  0.5153
   2170049   2170075 119.177  86.008  76.352  0.5926
   2170049   2170076 119.177  86.008  73.452  0.5576
   2170049   2170203 119.177 103.407  94.347  0.7357
   2170049   2170204 119.177  79.208  63.708  0.4730
   2170049   2170205 119.177  96.337  76.158  0.5465
   2170049   2170206 119.177  82.108  65.132  0.4784
   2170049   2170207 119.177  89.027  71.244  0.5202
   2170049   2170208 119.177 101.127  72.994  0.4955
   2170049   2170209 119.177  87.438  72.526  0.5409
   2170049   2170210 119.177  91.338  68.602  0.4834
   2170049   2170211 119.177  83.438  67.563  0.5003
   2170049   2170212 119.177  83.848  67.134  0.4940
   2170049   2170213 119.177  91.268  71.314  0.5126
   2170049   2170214 119.177  93.037  76.062  0.5586
   2170049   2170215 119.177 108.127  85.340  0.6011
   2170049   2170216 119.177  87.628  75.987  0.5809
   2170049   2170217 119.177  83.978  71.174  0.5393
   2170049   2170218 119.177  91.488  71.814  0.5172
   2170049   2170219 119.177  82.988  69.313  0.5217
   2170049   2170220 119.177  86.848  66.835  0.4802
   2170049   2170221 119.177  90.628  80.945  0.6282
   2170049   2170222 119.177  86.998  75.893  0.5825
   2170049   2170223 119.177  90.628  78.649  0.5997
   2170049   2170224 119.177 115.937  93.087  0.6554
   2170049   2170225 119.177  84.618  71.584  0.5414
   2170049   2170226 119.177  80.938  66.951  0.5028
   2170049   2170227 119.177  84.618  69.529  0.5178
   2170049   2170228 119.177  88.098  72.016  0.5324
   2170049   2170229 119.177  88.498  71.754  0.5279
   2170049   2170230 119.177 125.937  83.565  0.5173
   2170049   2170231 119.177  88.498  67.754  0.4842
   2170049   2170232 119.177 102.737  73.820  0.4985
   2170049   2170233 119.177 110.007  81.811  0.5551
   2170049   2170234 119.177  77.748  60.599  0.4445
   2170049   2170235 119.177  87.628  68.002  0.4899
   2170049   2170236 119.177  80.938  61.562  0.4443
   2170049   2170237 119.177  79.968  67.186  0.5091
   2170049   2170238 119.177  76.308  62.579  0.4709
   2170049   2170239 119.177  79.968  65.114  0.4858
   2170049   2324614 119.177  85.208  54.751  0.3659
   2170049   2324615 119.177  82.318  57.513  0.3995
   2170049   2338336 119.177 113.357  71.174  0.4411
   2170049   2338337 119.177 117.157  72.710  0.4444
   2170049   2338338 119.177 110.447  64.869  0.3937
   2170049   2338339 119.177 117.977  70.600  0.4239
   2170049   2338340 119.177 105.118  66.491  0.4214
   2170049   2338341 119.177 117.977  75.674  0.4686
   2170049   2338342 119.177 117.647  72.989  0.4455
   2170049   2338343 119.177 121.777  73.618  0.4399
   2170049   2338344 119.177 121.777  77.309  0.4724
   2170049   2338345 119.177 129.687  83.508  0.5050
   2170049   2338759 119.177 151.246  84.987  0.4583
   2170049   2338760 119.177 117.977  69.600  0.4154
   2170049   2338761 119.177 117.977  69.560  0.4151
   2170049   2338762 119.177 121.777  74.741  0.4497
   2170049   2338763 119.177 121.777  74.701  0.4493
   2170049   2338764 119.177 121.777  73.628  0.4400
   2170049   2338765 119.177 134.057  75.762  0.4269
   2170049   2338766 119.177 134.057  75.676  0.4262
   2170049   2338767 119.177 134.397  75.911  0.4273
   2170049   2338768 119.177 138.267  75.503  0.4150
   2170049   2338769 119.177 129.857  75.309  0.4335
   2170049   2338770 119.177  99.318  58.105  0.3623
   2170049   2338771 119.177 114.677  67.865  0.4088
   2170049   2338772 119.177 117.977  73.240  0.4468
   2170049   2338773 119.177 136.657  77.298  0.4330
   2170049   2338774 119.177 127.057  69.533  0.3935
   2170049   2338775 119.177 127.057  72.279  0.4155
   2170049   2338776 119.177 128.057  69.776  0.3932
   2170049   2338777 119.177 137.627  77.406  0.4315
   2170049   2338778 119.177 129.187  74.558  0.4290
   2170049   2338779 119.177 113.357  67.591  0.4098
   2170049   2338780 119.177  54.938  41.026  0.3083
   2170049   2338781 119.177 133.847  75.721  0.4271
   2170049   2338782 119.177 133.847  75.635  0.4264
   2170049    282433 119.177  62.898  42.271  0.3024
   2170049   3104091 119.177  96.468  58.010  0.3680
   2170049   3104092 119.177  95.748  58.116  0.3706
   2170049   3104093 119.177  96.108  58.885  0.3765
   2170049   3104856 119.177 115.807  79.683  0.5131
   2170049   3104857 119.177 115.807  79.694  0.5132
   2170049   3233525 119.177  75.058  56.032  0.4054
   2170049   3233526 119.177  78.898  57.336  0.4074
   2170049   3233527 119.177  92.878  68.490  0.4771
   2170049   3233528 119.177  89.938  63.191  0.4330
   2170049   3233529 119.177  89.938  63.204  0.4332
   2170049   3233530 119.177 110.367  80.567  0.5408
   2170049   3233531 119.177 110.367  80.578  0.5409
   2170049   3233532 119.177 109.517  80.360  0.5417
   2170049   3233533 119.177 117.257  83.906  0.5501
   2170049   3233535 119.177  90.398  66.926  0.4692
   2170049   3233536 119.177 100.927  76.223  0.5298
   2170049   3233537 119.177  82.598  59.977  0.4230
   2170049   3360552 119.177 109.867  71.536  0.4542
   2170049   3360553 119.177 100.127  67.199  0.4418
   2170049   3360554 119.177 129.827  75.218  0.4328
   2170049   3360555 119.177 100.207  66.982  0.4395
   2170049   3360556 119.177  95.387  65.978  0.4440
   2170049   3360557 119.177 100.907  65.259  0.4215
   2170049   3360558 119.177 100.907  63.366  0.4043
   2170049   3360559 119.177 128.587  74.883  0.4332
   2170049   3360560 119.177 132.667  74.603  0.4209
   2170049   3360561 119.177 103.087  68.629  0.4467
   2170049   3360562 119.177 132.727  75.034  0.4242
   2170049   3360563 119.177 103.167  68.211  0.4425
   2170049   3360564 119.177  98.347  67.753  0.4524
   2170049   3360565 119.177 103.767  66.930  0.4290
   2170049   3360566 119.177 103.767  64.915  0.4108
   2170049   3360567 119.177  86.068  60.251  0.4155
   2170049   3360568 119.177 115.737  74.952  0.4686
   2170049   3360569 119.177 104.967  69.212  0.4467
   2170049   3360570 119.177 134.797  76.898  0.4343
   2170049   3360571 119.177 105.047  69.206  0.4464
   2170049   3360572 119.177 100.228  68.044  0.4496
   2170049   3360573 119.177 105.897  71.311  0.4638
   2170049   3360574 119.177 105.897  69.051  0.4426
   2170049   3409372 119.177 115.577  74.140  0.4616
   2170049   3409373 119.177  84.698  55.909  0.3779
   2170049   3409374 119.177  84.618  55.884  0.3778
   2170049   3409375 119.177  84.698  55.910  0.3779
   2170049   3409376 119.177  80.498  53.909  0.3698
   2170049   3409377 119.177  84.698  54.734  0.3670
   2170049   3409378 119.177  84.618  54.709  0.3670
   2170049   3409379 119.177  84.698  54.736  0.3670
   2170049   3409380 119.177  88.868  61.090  0.4157
   2170049   3409381 119.177  88.868  59.182  0.3976
   2170049   3409382 119.177  85.178  56.891  0.3858
   2170049   3409383 119.177  80.498  55.451  0.3845
   2170049   3409384 119.177  85.368  61.964  0.4346
   2170049   3409385 119.177  89.488  62.749  0.4300
   2170049   3409386 119.177  85.368  60.672  0.4217
   2170049   3409387 119.177  89.488  61.461  0.4175
   2170049   3409388 119.177  93.788  67.765  0.4667
   2170049   3409389 119.177  90.078  63.755  0.4382
   2170049   3417042 119.177  79.968  55.303  0.3845
   2170049   3417043 119.177  80.188  55.367  0.3845
   2170049   3417044 119.177  75.648  54.199  0.3854
   2170049   3417045 119.177  75.818  54.279  0.3857
   2170049   3417046 119.177  75.648  54.214  0.3856
   2170049   3417047 119.177  79.968  55.322  0.3847
   2170049   3417048 119.177  80.188  55.396  0.3848
   2170049   3417049 119.177  79.968  57.536  0.4063
   2170049   3417050 119.177  75.818  56.512  0.4081
   2170049   3417051 119.177  79.968  57.554  0.4065
   2170049   3417052 119.177  79.288  56.610  0.3991
   2170049   3417053 119.177 101.207  65.745  0.4251
   2170049   3417054 119.177  79.288  58.579  0.4188
   2170049   3417055 119.177  88.228  57.246  0.3812
   2170049   3417056 119.177  91.268  58.514  0.3851
   2170049   3417057 119.177  74.568  53.424  0.3807
   2170049   3417058 119.177  82.748  55.512  0.3792
   2170049   3417059 119.177  78.478  54.461  0.3803
   2170049   3417060 119.177  78.618  54.533  0.3806
   2170049   3417061 119.177  82.748  55.527  0.3793
   2170049   3417062 119.177  74.568  55.685  0.4033
   2170049   3417063 119.177  82.748  57.772  0.4008
   2170049   3417064 119.177  78.478  56.721  0.4025
   2170049   3417065 119.177  82.748  57.785  0.4009
   2170049   3417066 119.177  86.218  57.757  0.3912
   2170049   3417067 119.177  78.038  55.682  0.3934
   2170049   3417068 119.177  86.218  59.898  0.4117
   2170049   3417069 119.177  91.007  57.491  0.3765
   2170049   3417070 119.177  86.738  56.388  0.3771
   2170049   3417071 119.177  96.957  64.474  0.4251
   2170049   3417072 119.177  67.728  44.040  0.3083
   2170049   3417073 119.177  78.448  51.116  0.3489
   2170049   3417074 119.177  94.047  58.776  0.3806
   2170049   3417075 119.177  85.788  61.549  0.4292
   2170049   3417076 119.177  82.988  61.353  0.4357
   2170049   3417077 119.177  71.718  51.936  0.3738
   2170049   3417078 119.177  98.098  62.050  0.3997
   2170049   3417079 119.177  88.618  61.422  0.4196
   2170049   3417080 119.177  92.277  64.266  0.4366
   2170049   3417081 119.177 106.927  66.102  0.4131
   2170049   3417082 119.177  93.098  64.775  0.4392
   2170049   3417083 119.177  95.837  65.053  0.4338
   2170049   3417084 119.177  98.077  61.286  0.3929
   2170049   3417085 119.177 103.967  67.179  0.4307
   2170049    365754 119.177 110.667  71.725  0.4536
   2170049     38634 119.177  86.368  59.775  0.4101
   2170049     39900 119.177  86.368  58.090  0.3939
   2170049     53325 119.177 103.267  74.146  0.5000
   2170049        54 119.177  95.847  68.200  0.4645
   2170049    564522 119.177  80.498  55.078  0.3809
   2170049    570067 119.177  96.308  68.310  0.4641
   2170049    570529 119.177  93.398  65.481  0.4452
   2170049    570789 119.177  86.368  59.405  0.4065
   2170049    570795 119.177  88.698  61.045  0.4158
   2170049    571418 119.177  86.368  58.904  0.4017
   2170049    571659 119.177  91.168  62.164  0.4195
   2170049    572294 119.177  86.368  59.576  0.4081
   2170049    578825 119.177  93.398  63.544  0.4264
   2170049     60542 119.177  95.058  59.738  0.3867
   2170049     73824 119.177  58.848  39.074  0.2812
   2170050   2170051 112.997  84.618  63.570  0.4742
   2170050   2170052 112.997  84.518  63.175  0.4703
   2170050   2170053 112.997  79.968  58.925  0.4396
   2170050   2170054 112.997  79.968  59.701  0.4480
   2170050   2170055 112.997  89.428  68.437  0.5108
   2170050   2170056 112.997  98.007  73.371  0.5331
   2170050   2170057 112.997  76.288  64.107  0.5121
   2170050   2170058 112.997  83.788  67.112  0.5176
   2170050   2170059 112.997  80.428  65.576  0.5129
   2170050   2170060 112.997  75.648  60.845  0.4761
   2170050   2170061 112.997  84.878  66.847  0.5102
   2170050   2170062 112.997  95.768  85.788  0.6976
   2170050   2170063 112.997  91.048  81.087  0.6595
   2170050   2170064 112.997 100.627  87.772  0.6974
   2170050   2170065 112.997  62.068  46.304  0.3596
   2170050   2170066 112.997  71.718  56.185  0.4371
   2170050   2170067 112.997  95.768  87.165  0.7168
   2170050   2170068 112.997  92.088  85.035  0.7083
   2170050   2170069 112.997  88.898  81.099  0.6714
   2170050   2170070 112.997 113.367  91.781  0.6820
   2170050   2170071 112.997  94.467  84.957  0.6935
   2170050   2170072 112.997  83.828  68.965  0.5394
   2170050   2170073 112.997 110.467  86.064  0.6264
   2170050   2170074 112.997  86.998  72.940  0.5741
   2170050   2170075 112.997  86.008  70.798  0.5522
   2170050   2170076 112.997  86.008  70.730  0.5514
   2170050   2170203 112.997 103.407  76.406  0.5458
   2170050   2170204 112.997  79.208  64.159  0.5011
   2170050   2170205 112.997  96.337  74.946  0.5577
   2170050   2170206 112.997  82.108  64.457  0.4934
   2170050   2170207 112.997  89.027  69.913  0.5292
   2170050   2170208 112.997 101.127  69.055  0.4760
   2170050   2170209 112.997  87.438  67.683  0.5098
   2170050   2170210 112.997  91.338  77.520  0.6113
   2170050   2170211 112.997  83.438  66.369  0.5103
   2170050   2170212 112.997  83.848  65.973  0.5041
   2170050   2170213 112.997  91.268  71.655  0.5403
   2170050   2170214 112.997  93.037  70.942  0.5251
   2170050   2170215 112.997 108.127  80.305  0.5703
   2170050   2170216 112.997  87.628  70.875  0.5462
   2170050   2170217 112.997  83.978  70.265  0.5545
   2170050   2170218 112.997  91.488  80.269  0.6462
   2170050   2170219 112.997  82.988  68.004  0.5314
   2170050   2170220 112.997  86.848  75.576  0.6082
   2170050   2170221 112.997  90.628  75.669  0.5914
   2170050   2170222 112.997  86.998  74.938  0.5992
   2170050   2170223 112.997  90.628  77.455  0.6139
   2170050   2170224 112.997 115.937  90.788  0.6572
   2170050   2170225 112.997  84.618  66.686  0.5093
   2170050   2170226 112.997  80.938  66.226  0.5186
   2170050   2170227 112.997  84.618  68.627  0.5320
   2170050   2170228 112.997  88.098  71.096  0.5469
   2170050   2170229 112.997  88.498  70.505  0.5382
   2170050   2170230 112.997 125.937  86.118  0.5635
   2170050   2170231 112.997  88.498  75.857  0.6038
   2170050   2170232 112.997 102.737  84.623  0.6454
   2170050   2170233 112.997 110.007  89.340  0.6684
   2170050   2170234 112.997  77.748  61.698  0.4781
   2170050   2170235 112.997  87.628  67.081  0.5023
   2170050   2170236 112.997  80.938  64.470  0.4980
   2170050   2170237 112.997  79.968  61.990  0.4733
   2170050   2170238 112.997  76.308  61.517  0.4814
   2170050   2170239 112.997  79.968  63.893  0.4950
   2170050   2324614 112.997  85.208  60.273  0.4370
   2170050   2324615 112.997  82.318  61.569  0.4603
   2170050   2338336 112.997 113.357  64.117  0.3952
   2170050   2338337 112.997 117.157  65.594  0.3986
   2170050   2338338 112.997 110.447  59.869  0.3660
   2170050   2338339 112.997 117.977  63.500  0.3792
   2170050   2338340 112.997 105.118  60.293  0.3820
   2170050   2338341 112.997 117.977  68.286  0.4197
   2170050   2338342 112.997 117.647  65.728  0.3985
   2170050   2338343 112.997 121.777  66.363  0.3941
   2170050   2338344 112.997 121.777  71.154  0.4349
   2170050   2338345 112.997 129.687  76.853  0.4634
   2170050   2338759 112.997 151.246  77.581  0.4156
   2170050   2338760 112.997 117.977  63.824  0.3818
   2170050   2338761 112.997 117.977  63.824  0.3818
   2170050   2338762 112.997 121.777  67.702  0.4052
   2170050   2338763 112.997 121.777  67.702  0.4052
   2170050   2338764 112.997 121.777  66.363  0.3941
   2170050   2338765 112.997 134.057  66.686  0.3697
   2170050   2338766 112.997 134.057  66.686  0.3697
   2170050   2338767 112.997 134.397  66.686  0.3690
   2170050   2338768 112.997 138.267  66.393  0.3591
   2170050   2338769 112.997 129.857  66.966  0.3807
   2170050   2338770 112.997  99.318  52.676  0.3300
   2170050   2338771 112.997 114.677  62.168  0.3756
   2170050   2338772 112.997 117.977  66.205  0.4018
   2170050   2338773 112.997 136.657  68.064  0.3748
   2170050   2338774 112.997 127.057  63.481  0.3595
   2170050   2338775 112.997 127.057  65.991  0.3791
   2170050   2338776 112.997 128.057  63.147  0.3549
   2170050   2338777 112.997 137.627  70.717  0.3931
   2170050   2338778 112.997 129.187  66.053  0.3750
   2170050   2338779 112.997 113.357  61.849  0.3760
   2170050   2338780 112.997  54.938  37.067  0.2832
   2170050   2338781 112.997 133.847  66.686  0.3702
   2170050   2338782 112.997 133.847  66.686  0.3702
   2170050    282433 112.997  62.898  42.151  0.3152
   2170050   3104091 112.997  96.468  57.517  0.3785
   2170050   3104092 112.997  95.748  57.775  0.3827
   2170050   3104093 112.997  96.108  58.668  0.3900
   2170050   3104856 112.997 115.807  80.505  0.5429
   2170050   3104857 112.997 115.807  80.505  0.5429
   2170050   3233525 112.997  75.058  57.440  0.4398
   2170050   3233526 112.997  78.898  58.688  0.4406
   2170050   3233527 112.997  92.878  70.447  0.5202
   2170050   3233528 112.997  89.938  64.414  0.4650
   2170050   3233529 112.997  89.938  64.414  0.4650
   2170050   3233530 112.997 110.367  81.592  0.5755
   2170050   3233531 112.997 110.367  81.592  0.5755
   2170050   3233532 112.997 109.517  81.494  0.5779
   2170050   3233533 112.997 117.257  85.827  0.5943
   2170050   3233535 112.997  90.398  69.288  0.5167
   2170050   3233536 112.997 100.927  77.965  0.5734
   2170050   3233537 112.997  82.598  61.722  0.4610
   2170050   3360552 112.997 109.867  75.347  0.5108
   2170050   3360553 112.997 100.127  69.222  0.4810
   2170050   3360554 112.997 129.827  75.223  0.4488
   2170050   3360555 112.997 100.207  68.262  0.4710
   2170050   3360556 112.997  95.387  65.601  0.4594
   2170050   3360557 112.997 100.907  64.033  0.4273
   2170050   3360558 112.997 100.907  63.100  0.4184
   2170050   3360559 112.997 128.587  72.978  0.4328
   2170050   3360560 112.997 132.667  72.750  0.4207
   2170050   3360561 112.997 103.087  71.588  0.4954
   2170050   3360562 112.997 132.727  75.780  0.4459
   2170050   3360563 112.997 103.167  70.656  0.4856
   2170050   3360564 112.997  98.347  68.019  0.4746
   2170050   3360565 112.997 103.767  66.215  0.4398
   2170050   3360566 112.997 103.767  65.328  0.4314
   2170050   3360567 112.997  86.068  63.806  0.4717
   2170050   3360568 112.997 115.737  78.121  0.5187
   2170050   3360569 112.997 104.967  73.367  0.5074
   2170050   3360570 112.997 134.797  79.001  0.4680
   2170050   3360571 112.997 105.047  72.947  0.5027
   2170050   3360572 112.997 100.228  69.991  0.4887
   2170050   3360573 112.997 105.897  70.717  0.4772
   2170050   3360574 112.997 105.897  69.513  0.4653
   2170050   3409372 112.997 115.577  76.398  0.5020
   2170050   3409373 112.997  84.698  56.363  0.3988
   2170050   3409374 112.997  84.618  56.342  0.3988
   2170050   3409375 112.997  84.698  56.363  0.3988
   2170050   3409376 112.997  80.498  54.440  0.3915
   2170050   3409377 112.997  84.698  55.527  0.3906
   2170050   3409378 112.997  84.618  55.496  0.3905
   2170050   3409379 112.997  84.698  55.527  0.3906
   2170050   3409380 112.997  88.868  60.059  0.4235
   2170050   3409381 112.997  88.868  59.021  0.4132
   2170050   3409382 112.997  85.178  58.775  0.4216
   2170050   3409383 112.997  80.498  56.611  0.4136
   2170050   3409384 112.997  85.368  62.060  0.4553
   2170050   3409385 112.997  89.488  63.182  0.4536
   2170050   3409386 112.997  85.368  61.339  0.4476
   2170050   3409387 112.997  89.488  62.456  0.4460
   2170050   3409388 112.997  93.788  66.669  0.4758
   2170050   3409389 112.997  90.078  65.967  0.4811
   2170050   3417042 112.997  79.968  56.070  0.4096
   2170050   3417043 112.997  80.188  56.207  0.4103
   2170050   3417044 112.997  75.648  54.957  0.4111
   2170050   3417045 112.997  75.818  55.038  0.4114
   2170050   3417046 112.997  75.648  54.973  0.4113
   2170050   3417047 112.997  79.968  56.090  0.4098
   2170050   3417048 112.997  80.188  56.241  0.4107
   2170050   3417049 112.997  79.968  54.915  0.3978
   2170050   3417050 112.997  75.818  53.882  0.3993
   2170050   3417051 112.997  79.968  54.934  0.3980
   2170050   3417052 112.997  79.288  57.390  0.4254
   2170050   3417053 112.997 101.207  72.986  0.5168
   2170050   3417054 112.997  79.288  56.783  0.4191
   2170050   3417055 112.997  88.228  57.922  0.4042
   2170050   3417056 112.997  91.268  69.216  0.5125
   2170050   3417057 112.997  74.568  54.610  0.4107
   2170050   3417058 112.997  82.748  56.646  0.4072
   2170050   3417059 112.997  78.478  55.657  0.4098
   2170050   3417060 112.997  78.618  55.746  0.4103
   2170050   3417061 112.997  82.748  56.750  0.4083
   2170050   3417062 112.997  74.568  53.367  0.3977
   2170050   3417063 112.997  82.748  55.494  0.3957
   2170050   3417064 112.997  78.478  54.432  0.3972
   2170050   3417065 112.997  82.748  55.509  0.3958
   2170050   3417066 112.997  86.218  58.881  0.4196
   2170050   3417067 112.997  78.038  56.901  0.4242
   2170050   3417068 112.997  86.218  58.392  0.4147
   2170050   3417069 112.997  91.007  58.316  0.4003
   2170050   3417070 112.997  86.738  57.361  0.4029
   2170050   3417071 112.997  96.957  62.130  0.4203
   2170050   3417072 112.997  67.728  47.157  0.3531
   2170050   3417073 112.997  78.448  59.777  0.4540
   2170050   3417074 112.997  94.047  69.512  0.5054
   2170050   3417075 112.997  85.788  58.866  0.4207
   2170050   3417076 112.997  82.988  58.298  0.4234
   2170050   3417077 112.997  71.718  49.473  0.3658
   2170050   3417078 112.997  98.098  59.644  0.3938
   2170050   3417079 112.997  88.618  60.049  0.4242
   2170050   3417080 112.997  92.277  63.466  0.4476
   2170050   3417081 112.997 106.927  64.689  0.4167
   2170050   3417082 112.997  93.098  63.687  0.4472
   2170050   3417083 112.997  95.837  64.302  0.4449
   2170050   3417084 112.997  98.077  58.247  0.3811
   2170050   3417085 112.997 103.967  66.696  0.4438
   2170050    365754 112.997 110.667  72.801  0.4826
   2170050     38634 112.997  86.368  57.871  0.4090
   2170050     39900 112.997  86.368  56.916  0.3996
   2170050     53325 112.997 103.267  77.443  0.5579
   2170050        54 112.997  95.847  66.747  0.4697
   2170050    564522 112.997  80.498  55.272  0.3999
   2170050    570067 112.997  96.308  65.636  0.4569
   2170050    570529 112.997  93.398  62.765  0.4370
   2170050    570789 112.997  86.368  58.701  0.4173
   2170050    570795 112.997  88.698  59.503  0.4185
   2170050    571418 112.997  86.368  56.619  0.3966
   2170050    571659 112.997  91.168  59.709  0.4133
   2170050    572294 112.997  86.368  56.754  0.3980
   2170050    578825 112.997  93.398  61.823  0.4276
   2170050     60542 112.997  95.058  56.974  0.3771
   2170050     73824 112.997  58.848  44.832  0.3530
   2170051   2170052  84.618  84.518  69.607  0.6994
   2170051   2170053  84.618  79.968  72.911  0.7953
   2170051   2170054  84.618  79.968  67.756  0.6997
   2170051   2170055  84.618  89.428  80.726  0.8650
   2170051   2170056  84.618  98.007  80.308  0.7849
   2170051   2170057  84.618  76.288  71.972  0.8093
   2170051   2170058  84.618  83.788  74.599  0.7952
   2170051   2170059  84.618  80.428  76.753  0.8693
   2170051   2170060  84.618  75.648  71.722  0.8100
   2170051   2170061  84.618  84.878  79.646  0.8864
   2170051   2170062  84.618  95.768  72.234  0.6679
   2170051   2170063  84.618  91.048  69.443  0.6538
   2170051   2170064  84.618 100.627  72.266  0.6396
   2170051   2170065  84.618  62.068  51.393  0.5393
   2170051   2170066  84.618  71.718  63.555  0.6850
   2170051   2170067  84.618  95.768  66.975  0.5906
   2170051   2170068  84.618  92.088  66.567  0.6044
   2170051   2170069  84.618  88.898  61.317  0.5465
   2170051   2170070  84.618 113.367  71.605  0.5666
   2170051   2170071  84.618  94.467  71.805  0.6693
   2170051   2170072  84.618  83.828  67.056  0.6614
   2170051   2170073  84.618 110.467  69.802  0.5572
   2170051   2170074  84.618  86.998  68.749  0.6683
   2170051   2170075  84.618  86.008  75.054  0.7853
   2170051   2170076  84.618  86.008  72.268  0.7347
   2170051   2170203  84.618 103.407  74.054  0.6498
   2170051   2170204  84.618  79.208  63.578  0.6342
   2170051   2170205  84.618  96.337  63.651  0.5426
   2170051   2170206  84.618  82.108  65.091  0.6405
   2170051   2170207  84.618  89.027  70.382  0.6816
   2170051   2170208  84.618 101.127  74.461  0.6691
   2170051   2170209  84.618  87.438  75.959  0.7904
   2170051   2170210  84.618  91.338  70.555  0.6694
   2170051   2170211  84.618  83.438  72.335  0.7557
   2170051   2170212  84.618  83.848  72.481  0.7551
   2170051   2170213  84.618  91.268  72.370  0.6991
   2170051   2170214  84.618  93.037  80.280  0.8244
   2170051   2170215  84.618 108.127  79.079  0.6957
   2170051   2170216  84.618  87.628  78.831  0.8439
   2170051   2170217  84.618  83.978  73.050  0.7646
   2170051   2170218  84.618  91.488  72.817  0.7050
   2170051   2170219  84.618  82.988  70.873  0.7327
   2170051   2170220  84.618  86.848  70.013  0.6901
   2170051   2170221  84.618  90.628  77.870  0.7997
   2170051   2170222  84.618  86.998  72.271  0.7275
   2170051   2170223  84.618  90.628  72.880  0.7120
   2170051   2170224  84.618 115.937  71.461  0.5536
   2170051   2170225  84.618  84.618  81.153  0.9213
   2170051   2170226  84.618  80.938  74.371  0.8156
   2170051   2170227  84.618  84.618  75.893  0.8131
   2170051   2170228  84.618  88.098  75.593  0.7783
   2170051   2170229  84.618  88.498  75.440  0.7724
   2170051   2170230  84.618 125.937  73.363  0.5348
   2170051   2170231  84.618  88.498  74.886  0.7624
   2170051   2170232  84.618 102.737  74.850  0.6653
   2170051   2170233  84.618 110.007  73.759  0.6103
   2170051   2170234  84.618  77.748  68.050  0.7215
   2170051   2170235  84.618  87.628  70.624  0.6950
   2170051   2170236  84.618  80.938  69.964  0.7319
   2170051   2170237  84.618  79.968  76.174  0.8616
   2170051   2170238  84.618  76.308  69.468  0.7596
   2170051   2170239  84.618  79.968  70.997  0.7586
   2170051   2324614  84.618  85.208  47.911  0.3930
   2170051   2324615  84.618  82.318  53.332  0.4695
   2170051   2338336  84.618 113.357  46.864  0.3101
   2170051   2338337  84.618 117.157  46.688  0.3010
   2170051   2338338  84.618 110.447  44.552  0.2960
   2170051   2338339  84.618 117.977  46.758  0.3000
   2170051   2338340  84.618 105.118  46.956  0.3289
   2170051   2338341  84.618 117.977  49.402  0.3225
   2170051   2338342  84.618 117.647  46.848  0.3014
   2170051   2338343  84.618 121.777  47.786  0.3013
   2170051   2338344  84.618 121.777  50.071  0.3203
   2170051   2338345  84.618 129.687  52.880  0.3276
   2170051   2338759  84.618 151.246  53.599  0.2941
   2170051   2338760  84.618 117.977  45.239  0.2875
   2170051   2338761  84.618 117.977  45.239  0.2875
   2170051   2338762  84.618 121.777  46.745  0.2928
   2170051   2338763  84.618 121.777  46.745  0.2928
   2170051   2338764  84.618 121.777  47.786  0.3013
   2170051   2338765  84.618 134.057  49.819  0.2950
   2170051   2338766  84.618 134.057  49.819  0.2950
   2170051   2338767  84.618 134.397  49.800  0.2943
   2170051   2338768  84.618 138.267  52.650  0.3093
   2170051   2338769  84.618 129.857  47.159  0.2819
   2170051   2338770  84.618  99.318  44.679  0.3208
   2170051   2338771  84.618 114.677  45.404  0.2950
   2170051   2338772  84.618 117.977  46.925  0.3014
   2170051   2338773  84.618 136.657  50.522  0.2959
   2170051   2338774  84.618 127.057  44.197  0.2639
   2170051   2338775  84.618 127.057  46.640  0.2826
   2170051   2338776  84.618 128.057  47.146  0.2848
   2170051   2338777  84.618 137.627  49.183  0.2842
   2170051   2338778  84.618 129.187  49.999  0.3052
   2170051   2338779  84.618 113.357  45.221  0.2960
   2170051   2338780  84.618  54.938  47.749  0.5201
   2170051   2338781  84.618 133.847  49.836  0.2955
   2170051   2338782  84.618 133.847  49.836  0.2955
   2170051    282433  84.618  62.898  39.254  0.3626
   2170051   3104091  84.618  96.468  45.889  0.3394
   2170051   3104092  84.618  95.748  45.430  0.3367
   2170051   3104093  84.618  96.108  45.799  0.3394
   2170051   3104856  84.618 115.807  53.040  0.3599
   2170051   3104857  84.618 115.807  53.040  0.3599
   2170051   3233525  84.618  75.058  49.356  0.4474
   2170051   3233526  84.618  78.898  50.034  0.4409
   2170051   3233527  84.618  92.878  53.561  0.4322
   2170051   3233528  84.618  89.938  53.126  0.4375
   2170051   3233529  84.618  89.938  53.126  0.4375
   2170051   3233530  84.618 110.367  51.850  0.3622
   2170051   3233531  84.618 110.367  51.850  0.3622
   2170051   3233532  84.618 109.517  51.932  0.3652
   2170051   3233533  84.618 117.257  52.900  0.3551
   2170051   3233535  84.618  90.398  53.301  0.4379
   2170051   3233536  84.618 100.927  53.575  0.4060
   2170051   3233537  84.618  82.598  51.903  0.4501
   2170051   3360552  84.618 109.867  49.070  0.3375
   2170051   3360553  84.618 100.127  50.299  0.3741
   2170051   3360554  84.618 129.827  50.272  0.3062
   2170051   3360555  84.618 100.207  50.332  0.3742
   2170051   3360556  84.618  95.387  50.589  0.3909
   2170051   3360557  84.618 100.907  50.866  0.3777
   2170051   3360558  84.618 100.907  49.023  0.3591
   2170051   3360559  84.618 128.587  48.700  0.2960
   2170051   3360560  84.618 132.667  51.319  0.3092
   2170051   3360561  84.618 103.087  49.913  0.3622
   2170051   3360562  84.618 132.727  49.971  0.2986
   2170051   3360563  84.618 103.167  49.948  0.3624
   2170051   3360564  84.618  98.347  50.297  0.3791
   2170051   3360565  84.618 103.767  50.632  0.3676
   2170051   3360566  84.618 103.767  48.792  0.3495
   2170051   3360567  84.618  86.068  49.909  0.4132
   2170051   3360568  84.618 115.737  53.097  0.3606
   2170051   3360569  84.618 104.967  49.993  0.3581
   2170051   3360570  84.618 134.797  51.319  0.3053
   2170051   3360571  84.618 105.047  49.986  0.3579
   2170051   3360572  84.618 100.228  50.246  0.3733
   2170051   3360573  84.618 105.897  52.080  0.3762
   2170051   3360574  84.618 105.897  50.987  0.3654
   2170051   3409372  84.618 115.577  48.827  0.3226
   2170051   3409373  84.618  84.698  51.578  0.4381
   2170051   3409374  84.618  84.618  51.556  0.4381
   2170051   3409375  84.618  84.698  51.836  0.4412
   2170051   3409376  84.618  80.498  47.482  0.4036
   2170051   3409377  84.618  84.698  50.785  0.4285
   2170051   3409378  84.618  84.618  50.761  0.4285
   2170051   3409379  84.618  84.698  51.034  0.4315
   2170051   3409380  84.618  88.868  56.149  0.4785
   2170051   3409381  84.618  88.868  53.784  0.4493
   2170051   3409382  84.618  85.178  48.410  0.3988
   2170051   3409383  84.618  80.498  48.214  0.4124
   2170051   3409384  84.618  85.368  50.487  0.4225
   2170051   3409385  84.618  89.488  53.308  0.4413
   2170051   3409386  84.618  85.368  49.868  0.4152
   2170051   3409387  84.618  89.488  52.699  0.4341
   2170051   3409388  84.618  93.788  56.498  0.4635
   2170051   3409389  84.618  90.078  51.246  0.4151
   2170051   3417042  84.618  79.968  63.782  0.6327
   2170051   3417043  84.618  80.188  62.509  0.6111
   2170051   3417044  84.618  75.648  59.332  0.5878
   2170051   3417045  84.618  75.818  59.164  0.5842
   2170051   3417046  84.618  75.648  59.040  0.5833
   2170051   3417047  84.618  79.968  63.166  0.6228
   2170051   3417048  84.618  80.188  61.972  0.6027
   2170051   3417049  84.618  79.968  68.152  0.7067
   2170051   3417050  84.618  75.818  63.526  0.6555
   2170051   3417051  84.618  79.968  67.536  0.6959
   2170051   3417052  84.618  79.288  60.538  0.5857
   2170051   3417053  84.618 101.207  60.972  0.4884
   2170051   3417054  84.618  79.288  64.882  0.6552
   2170051   3417055  84.618  88.228  63.955  0.5873
   2170051   3417056  84.618  91.268  63.910  0.5708
   2170051   3417057  84.618  74.568  53.961  0.5128
   2170051   3417058  84.618  82.748  61.934  0.5874
   2170051   3417059  84.618  78.478  57.497  0.5445
   2170051   3417060  84.618  78.618  57.787  0.5480
   2170051   3417061  84.618  82.748  61.342  0.5786
   2170051   3417062  84.618  74.568  58.933  0.5879
   2170051   3417063  84.618  82.748  67.130  0.6697
   2170051   3417064  84.618  78.478  62.539  0.6219
   2170051   3417065  84.618  82.748  66.538  0.6599
   2170051   3417066  84.618  86.218  62.391  0.5753
   2170051   3417067  84.618  78.038  55.163  0.5132
   2170051   3417068  84.618  86.218  66.886  0.6434
   2170051   3417069  84.618  91.007  61.328  0.5366
   2170051   3417070  84.618  86.738  60.130  0.5406
   2170051   3417071  84.618  96.957  58.668  0.4773
   2170051   3417072  84.618  67.728  46.160  0.4347
   2170051   3417073  84.618  78.448  53.723  0.4913
   2170051   3417074  84.618  94.047  61.378  0.5233
   2170051   3417075  84.618  85.788  66.602  0.6416
   2170051   3417076  84.618  82.988  68.602  0.6929
   2170051   3417077  84.618  71.718  55.871  0.5561
   2170051   3417078  84.618  98.098  55.460  0.4358
   2170051   3417079  84.618  88.618  69.747  0.6740
   2170051   3417080  84.618  92.277  70.193  0.6578
   2170051   3417081  84.618 106.927  55.562  0.4086
   2170051   3417082  84.618  93.098  69.956  0.6492
   2170051   3417083  84.618  95.837  67.418  0.5964
   2170051   3417084  84.618  98.077  69.697  0.6168
   2170051   3417085  84.618 103.967  69.427  0.5827
   2170051    365754  84.618 110.667  48.835  0.3335
   2170051     38634  84.618  86.368  49.780  0.4107
   2170051     39900  84.618  86.368  49.390  0.4062
   2170051     53325  84.618 103.267  51.410  0.3767
   2170051        54  84.618  95.847  55.945  0.4493
   2170051    564522  84.618  80.498  48.275  0.4132
   2170051    570067  84.618  96.308  51.796  0.4011
   2170051    570529  84.618  93.398  51.552  0.4076
   2170051    570789  84.618  86.368  47.763  0.3876
   2170051    570795  84.618  88.698  51.155  0.4188
   2170051    571418  84.618  86.368  51.709  0.4335
   2170051    571659  84.618  91.168  50.972  0.4084
   2170051    572294  84.618  86.368  50.595  0.4203
   2170051    578825  84.618  93.398  51.479  0.4068
   2170051     60542  84.618  95.058  43.426  0.3187
   2170051     73824  84.618  58.848  45.495  0.4644
   2170052   2170053  84.518  79.968  74.230  0.8224
   2170052   2170054  84.518  79.968  79.408  0.9334
   2170052   2170055  84.518  89.428  71.144  0.6921
   2170052   2170056  84.518  98.007  71.553  0.6448
   2170052   2170057  84.518  76.288  62.410  0.6343
   2170052   2170058  84.518  83.788  64.377  0.6194
   2170052   2170059  84.518  80.428  66.475  0.6751
   2170052   2170060  84.518  75.648  64.735  0.6783
   2170052   2170061  84.518  84.878  69.416  0.6943
   2170052   2170062  84.518  95.768  63.809  0.5478
   2170052   2170063  84.518  91.048  63.619  0.5683
   2170052   2170064  84.518 100.627  63.534  0.5224
   2170052   2170065  84.518  62.068  43.673  0.4244
   2170052   2170066  84.518  71.718  57.115  0.5762
   2170052   2170067  84.518  95.768  67.970  0.6052
   2170052   2170068  84.518  92.088  66.569  0.6050
   2170052   2170069  84.518  88.898  58.843  0.5136
   2170052   2170070  84.518 113.367  64.508  0.4836
   2170052   2170071  84.518  94.467  70.011  0.6425
   2170052   2170072  84.518  83.828  64.466  0.6206
   2170052   2170073  84.518 110.467  69.405  0.5527
   2170052   2170074  84.518  86.998  66.876  0.6391
   2170052   2170075  84.518  86.008  68.953  0.6789
   2170052   2170076  84.518  86.008  68.610  0.6732
   2170052   2170203  84.518 103.407  70.025  0.5939
   2170052   2170204  84.518  79.208  63.488  0.6334
   2170052   2170205  84.518  96.337  66.310  0.5789
   2170052   2170206  84.518  82.108  63.790  0.6203
   2170052   2170207  84.518  89.027  73.501  0.7347
   2170052   2170208  84.518 101.127  66.824  0.5624
   2170052   2170209  84.518  87.438  69.941  0.6856
   2170052   2170210  84.518  91.338  70.804  0.6740
   2170052   2170211  84.518  83.438  75.559  0.8178
   2170052   2170212  84.518  83.848  75.618  0.8153
   2170052   2170213  84.518  91.268  75.503  0.7529
   2170052   2170214  84.518  93.037  71.145  0.6686
   2170052   2170215  84.518 108.127  71.451  0.5896
   2170052   2170216  84.518  87.628  69.384  0.6752
   2170052   2170217  84.518  83.978  72.275  0.7511
   2170052   2170218  84.518  91.488  70.478  0.6679
   2170052   2170219  84.518  82.988  74.103  0.7934
   2170052   2170220  84.518  86.848  70.750  0.7032
   2170052   2170221  84.518  90.628  68.928  0.6489
   2170052   2170222  84.518  86.998  71.854  0.7210
   2170052   2170223  84.518  90.628  73.487  0.7229
   2170052   2170224  84.518 115.937  72.082  0.5615
   2170052   2170225  84.518  84.618  70.847  0.7208
   2170052   2170226  84.518  80.938  72.252  0.7752
   2170052   2170227  84.518  84.618  76.052  0.8170
   2170052   2170228  84.518  88.098  75.774  0.7825
   2170052   2170229  84.518  88.498  75.846  0.7806
   2170052   2170230  84.518 125.937  74.723  0.5505
   2170052   2170231  84.518  88.498  72.103  0.7145
   2170052   2170232  84.518 102.737  71.460  0.6171
   2170052   2170233  84.518 110.007  72.731  0.5972
   2170052   2170234  84.518  77.748  63.091  0.6362
   2170052   2170235  84.518  87.628  70.996  0.7019
   2170052   2170236  84.518  80.938  66.448  0.6711
   2170052   2170237  84.518  79.968  69.256  0.7273
   2170052   2170238  84.518  76.308  70.675  0.7840
   2170052   2170239  84.518  79.968  74.482  0.8275
   2170052   2324614  84.518  85.208  51.302  0.4332
   2170052   2324615  84.518  82.318  56.311  0.5095
   2170052   2338336  84.518 113.357  46.754  0.3094
   2170052   2338337  84.518 117.157  46.586  0.3004
   2170052   2338338  84.518 110.447  43.147  0.2842
   2170052   2338339  84.518 117.977  44.950  0.2853
   2170052   2338340  84.518 105.118  46.126  0.3214
   2170052   2338341  84.518 117.977  48.293  0.3132
   2170052   2338342  84.518 117.647  46.475  0.2985
   2170052   2338343  84.518 121.777  45.889  0.2861
   2170052   2338344  84.518 121.777  50.328  0.3227
   2170052   2338345  84.518 129.687  53.555  0.3334
   2170052   2338759  84.518 151.246  54.253  0.2989
   2170052   2338760  84.518 117.977  45.616  0.2908
   2170052   2338761  84.518 117.977  45.616  0.2908
   2170052   2338762  84.518 121.777  46.574  0.2916
   2170052   2338763  84.518 121.777  46.574  0.2916
   2170052   2338764  84.518 121.777  45.889  0.2861
   2170052   2338765  84.518 134.057  50.420  0.2998
   2170052   2338766  84.518 134.057  50.420  0.2998
   2170052   2338767  84.518 134.397  50.475  0.2997
   2170052   2338768  84.518 138.267  53.130  0.3132
   2170052   2338769  84.518 129.857  47.661  0.2859
   2170052   2338770  84.518  99.318  45.733  0.3311
   2170052   2338771  84.518 114.677  45.759  0.2982
   2170052   2338772  84.518 117.977  46.744  0.3001
   2170052   2338773  84.518 136.657  50.326  0.2946
   2170052   2338774  84.518 127.057  45.503  0.2740
   2170052   2338775  84.518 127.057  48.234  0.2953
   2170052   2338776  84.518 128.057  46.599  0.2808
   2170052   2338777  84.518 137.627  54.218  0.3229
   2170052   2338778  84.518 129.187  50.595  0.3102
   2170052   2338779  84.518 113.357  45.731  0.3006
   2170052   2338780  84.518  54.938  42.726  0.4417
   2170052   2338781  84.518 133.847  50.405  0.3001
   2170052   2338782  84.518 133.847  50.405  0.3001
   2170052    282433  84.518  62.898  42.825  0.4094
   2170052   3104091  84.518  96.468  49.022  0.3715
   2170052   3104092  84.518  95.748  48.332  0.3663
   2170052   3104093  84.518  96.108  48.826  0.3705
   2170052   3104856  84.518 115.807  57.593  0.4035
   2170052   3104857  84.518 115.807  57.593  0.4035
   2170052   3233525  84.518  75.058  51.589  0.4777
   2170052   3233526  84.518  78.898  52.454  0.4727
   2170052   3233527  84.518  92.878  56.699  0.4698
   2170052   3233528  84.518  89.938  57.655  0.4936
   2170052   3233529  84.518  89.938  57.655  0.4936
   2170052   3233530  84.518 110.367  56.379  0.4071
   2170052   3233531  84.518 110.367  56.379  0.4071
   2170052   3233532  84.518 109.517  56.431  0.4101
   2170052   3233533  84.518 117.257  56.167  0.3857
   2170052   3233535  84.518  90.398  55.968  0.4705
   2170052   3233536  84.518 100.927  56.614  0.4394
   2170052   3233537  84.518  82.598  53.641  0.4727
   2170052   3360552  84.518 109.867  54.083  0.3855
   2170052   3360553  84.518 100.127  55.565  0.4305
   2170052   3360554  84.518 129.827  55.900  0.3528
   2170052   3360555  84.518 100.207  55.493  0.4294
   2170052   3360556  84.518  95.387  53.800  0.4266
   2170052   3360557  84.518 100.907  52.281  0.3927
   2170052   3360558  84.518 100.907  52.240  0.3922
   2170052   3360559  84.518 128.587  51.007  0.3147
   2170052   3360560  84.518 132.667  53.523  0.3270
   2170052   3360561  84.518 103.087  54.985  0.4146
   2170052   3360562  84.518 132.727  55.226  0.3409
   2170052   3360563  84.518 103.167  54.920  0.4137
   2170052   3360564  84.518  98.347  53.351  0.4119
   2170052   3360565  84.518 103.767  51.646  0.3780
   2170052   3360566  84.518 103.767  51.591  0.3774
   2170052   3360567  84.518  86.068  55.129  0.4775
   2170052   3360568  84.518 115.737  57.906  0.4068
   2170052   3360569  84.518 104.967  54.520  0.4040
   2170052   3360570  84.518 134.797  55.301  0.3372
   2170052   3360571  84.518 105.047  54.286  0.4013
   2170052   3360572  84.518 100.228  52.539  0.3974
   2170052   3360573  84.518 105.897  52.761  0.3833
   2170052   3360574  84.518 105.897  52.712  0.3828
   2170052   3409372  84.518 115.577  53.856  0.3683
   2170052   3409373  84.518  84.698  52.956  0.4555
   2170052   3409374  84.518  84.618  52.995  0.4563
   2170052   3409375  84.518  84.698  53.222  0.4588
   2170052   3409376  84.518  80.498  49.696  0.4309
   2170052   3409377  84.518  84.698  52.921  0.4551
   2170052   3409378  84.518  84.618  52.953  0.4558
   2170052   3409379  84.518  84.698  53.187  0.4584
   2170052   3409380  84.518  88.868  55.373  0.4692
   2170052   3409381  84.518  88.868  55.247  0.4676
   2170052   3409382  84.518  85.178  53.825  0.4645
   2170052   3409383  84.518  80.498  52.730  0.4696
   2170052   3409384  84.518  85.368  52.257  0.4443
   2170052   3409385  84.518  89.488  55.210  0.4648
   2170052   3409386  84.518  85.368  52.218  0.4438
   2170052   3409387  84.518  89.488  55.179  0.4644
   2170052   3409388  84.518  93.788  55.790  0.4554
   2170052   3409389  84.518  90.078  55.514  0.4662
   2170052   3417042  84.518  79.968  74.380  0.8255
   2170052   3417043  84.518  80.188  73.068  0.7974
   2170052   3417044  84.518  75.648  69.913  0.7746
   2170052   3417045  84.518  75.818  69.755  0.7701
   2170052   3417046  84.518  75.648  69.621  0.7689
   2170052   3417047  84.518  79.968  73.768  0.8132
   2170052   3417048  84.518  80.188  72.531  0.7869
   2170052   3417049  84.518  79.968  69.196  0.7262
   2170052   3417050  84.518  75.818  64.572  0.6743
   2170052   3417051  84.518  79.968  68.584  0.7152
   2170052   3417052  84.518  79.288  71.650  0.7775
   2170052   3417053  84.518 101.207  70.282  0.6088
   2170052   3417054  84.518  79.288  67.721  0.7048
   2170052   3417055  84.518  88.228  74.263  0.7541
   2170052   3417056  84.518  91.268  71.853  0.6914
   2170052   3417057  84.518  74.568  64.808  0.6874
   2170052   3417058  84.518  82.748  72.814  0.7709
   2170052   3417059  84.518  78.478  68.260  0.7205
   2170052   3417060  84.518  78.618  68.569  0.7251
   2170052   3417061  84.518  82.748  72.226  0.7600
   2170052   3417062  84.518  74.568  59.694  0.6006
   2170052   3417063  84.518  82.748  67.681  0.6796
   2170052   3417064  84.518  78.478  63.146  0.6324
   2170052   3417065  84.518  82.748  67.093  0.6698
   2170052   3417066  84.518  86.218  72.601  0.7398
   2170052   3417067  84.518  78.038  65.598  0.6766
   2170052   3417068  84.518  86.218  69.903  0.6933
   2170052   3417069  84.518  91.007  71.814  0.6924
   2170052   3417070  84.518  86.738  69.960  0.6906
   2170052   3417071  84.518  96.957  68.684  0.6089
   2170052   3417072  84.518  67.728  52.013  0.5189
   2170052   3417073  84.518  78.448  60.708  0.5937
   2170052   3417074  84.518  94.047  68.849  0.6275
   2170052   3417075  84.518  85.788  66.866  0.6464
   2170052   3417076  84.518  82.988  69.311  0.7059
   2170052   3417077  84.518  71.718  56.931  0.5733
   2170052   3417078  84.518  98.098  56.975  0.4535
   2170052   3417079  84.518  88.618  70.631  0.6890
   2170052   3417080  84.518  92.277  71.151  0.6735
   2170052   3417081  84.518 106.927  56.724  0.4210
   2170052   3417082  84.518  93.098  72.907  0.6963
   2170052   3417083  84.518  95.837  69.769  0.6309
   2170052   3417084  84.518  98.077  69.766  0.6183
   2170052   3417085  84.518 103.967  70.784  0.6014
   2170052    365754  84.518 110.667  54.111  0.3836
   2170052     38634  84.518  86.368  50.870  0.4239
   2170052     39900  84.518  86.368  50.742  0.4223
   2170052     53325  84.518 103.267  55.083  0.4151
   2170052        54  84.518  95.847  60.321  0.5025
   2170052    564522  84.518  80.498  49.729  0.4313
   2170052    570067  84.518  96.308  53.708  0.4225
   2170052    570529  84.518  93.398  53.779  0.4332
   2170052    570789  84.518  86.368  50.763  0.4226
   2170052    570795  84.518  88.698  52.525  0.4352
   2170052    571418  84.518  86.368  50.639  0.4211
   2170052    571659  84.518  91.168  52.702  0.4285
   2170052    572294  84.518  86.368  50.648  0.4212
   2170052    578825  84.518  93.398  53.719  0.4325
   2170052     60542  84.518  95.058  45.991  0.3443
   2170052     73824  84.518  58.848  46.857  0.4855
   2170053   2170054  79.968  79.968  74.730  0.8771
   2170053   2170055  79.968  89.428  72.874  0.7550
   2170053   2170056  79.968  98.007  72.494  0.6873
   2170053   2170057  79.968  76.288  65.393  0.7197
   2170053   2170058  79.968  83.788  66.689  0.6870
   2170053   2170059  79.968  80.428  69.660  0.7677
   2170053   2170060  79.968  75.648  68.616  0.7887
   2170053   2170061  79.968  84.878  71.495  0.7659
   2170053   2170062  79.968  95.768  64.592  0.5812
   2170053   2170063  79.968  91.048  64.691  0.6084
   2170053   2170064  79.968 100.627  64.595  0.5568
   2170053   2170065  79.968  62.068  47.471  0.5020
   2170053   2170066  79.968  71.718  60.561  0.6646
   2170053   2170067  79.968  95.768  59.886  0.5169
   2170053   2170068  79.968  92.088  59.840  0.5333
   2170053   2170069  79.968  88.898  55.138  0.4848
   2170053   2170070  79.968 113.367  63.917  0.4939
   2170053   2170071  79.968  94.467  66.824  0.6210
   2170053   2170072  79.968  83.828  61.763  0.6053
   2170053   2170073  79.968 110.467  63.407  0.4992
   2170053   2170074  79.968  86.998  63.933  0.6205
   2170053   2170075  79.968  86.008  70.855  0.7449
   2170053   2170076  79.968  86.008  68.029  0.6945
   2170053   2170203  79.968 103.407  69.953  0.6168
   2170053   2170204  79.968  79.208  61.515  0.6299
   2170053   2170205  79.968  96.337  60.731  0.5255
   2170053   2170206  79.968  82.108  61.463  0.6109
   2170053   2170207  79.968  89.027  65.741  0.6367
   2170053   2170208  79.968 101.127  69.134  0.6175
   2170053   2170209  79.968  87.438  71.270  0.7414
   2170053   2170210  79.968  91.338  67.464  0.6497
   2170053   2170211  79.968  83.438  67.902  0.7110
   2170053   2170212  79.968  83.848  67.688  0.7042
   2170053   2170213  79.968  91.268  67.508  0.6508
   2170053   2170214  79.968  93.037  72.530  0.7219
   2170053   2170215  79.968 108.127  71.611  0.6148
   2170053   2170216  79.968  87.628  71.527  0.7445
   2170053   2170217  79.968  83.978  67.076  0.6924
   2170053   2170218  79.968  91.488  67.599  0.6509
   2170053   2170219  79.968  82.988  67.138  0.7007
   2170053   2170220  79.968  86.848  67.448  0.6788
   2170053   2170221  79.968  90.628  70.678  0.7074
   2170053   2170222  79.968  86.998  66.278  0.6583
   2170053   2170223  79.968  90.628  66.359  0.6366
   2170053   2170224  79.968 115.937  65.022  0.4968
   2170053   2170225  79.968  84.618  72.919  0.7955
   2170053   2170226  79.968  80.938  68.248  0.7366
   2170053   2170227  79.968  84.618  68.198  0.7075
   2170053   2170228  79.968  88.098  67.998  0.6795
   2170053   2170229  79.968  88.498  68.097  0.6785
   2170053   2170230  79.968 125.937  66.945  0.4818
   2170053   2170231  79.968  88.498  68.887  0.6918
   2170053   2170232  79.968 102.737  68.008  0.5929
   2170053   2170233  79.968 110.007  67.660  0.5532
   2170053   2170234  79.968  77.748  62.429  0.6552
   2170053   2170235  79.968  87.628  63.402  0.6085
   2170053   2170236  79.968  80.938  64.985  0.6775
   2170053   2170237  79.968  79.968  73.152  0.8429
   2170053   2170238  79.968  76.308  66.805  0.7467
   2170053   2170239  79.968  79.968  68.005  0.7397
   2170053   2324614  79.968  85.208  46.451  0.3913
   2170053   2324615  79.968  82.318  51.754  0.4682
   2170053   2338336  79.968 113.357  42.519  0.2819
   2170053   2338337  79.968 117.157  42.366  0.2738
   2170053   2338338  79.968 110.447  42.033  0.2833
   2170053   2338339  79.968 117.977  43.748  0.2837
   2170053   2338340  79.968 105.118  42.744  0.3003
   2170053   2338341  79.968 117.977  44.907  0.2934
   2170053   2338342  79.968 117.647  42.570  0.2746
   2170053   2338343  79.968 121.777  43.326  0.2735
   2170053   2338344  79.968 121.777  45.926  0.2947
   2170053   2338345  79.968 129.687  49.164  0.3063
   2170053   2338759  79.968 151.246  49.058  0.2693
   2170053   2338760  79.968 117.977  42.840  0.2762
   2170053   2338761  79.968 117.977  42.840  0.2762
   2170053   2338762  79.968 121.777  42.423  0.2663
   2170053   2338763  79.968 121.777  42.423  0.2663
   2170053   2338764  79.968 121.777  43.326  0.2735
   2170053   2338765  79.968 134.057  46.500  0.2776
   2170053   2338766  79.968 134.057  46.500  0.2776
   2170053   2338767  79.968 134.397  46.660  0.2782
   2170053   2338768  79.968 138.267  49.099  0.2903
   2170053   2338769  79.968 129.857  43.947  0.2649
   2170053   2338770  79.968  99.318  42.453  0.3103
   2170053   2338771  79.968 114.677  43.009  0.2836
   2170053   2338772  79.968 117.977  42.576  0.2740
   2170053   2338773  79.968 136.657  45.907  0.2689
   2170053   2338774  79.968 127.057  42.005  0.2545
   2170053   2338775  79.968 127.057  44.608  0.2747
   2170053   2338776  79.968 128.057  43.709  0.2660
   2170053   2338777  79.968 137.627  48.485  0.2867
   2170053   2338778  79.968 129.187  46.553  0.2863
   2170053   2338779  79.968 113.357  42.827  0.2846
   2170053   2338780  79.968  54.938  47.705  0.5471
   2170053   2338781  79.968 133.847  46.441  0.2775
   2170053   2338782  79.968 133.847  46.441  0.2775
   2170053    282433  79.968  62.898  40.116  0.3904
   2170053   3104091  79.968  96.468  44.774  0.3401
   2170053   3104092  79.968  95.748  44.507  0.3392
   2170053   3104093  79.968  96.108  44.920  0.3425
   2170053   3104856  79.968 115.807  50.236  0.3452
   2170053   3104857  79.968 115.807  50.236  0.3452
   2170053   3233525  79.968  75.058  48.028  0.4489
   2170053   3233526  79.968  78.898  48.795  0.4433
   2170053   3233527  79.968  92.878  50.763  0.4158
   2170053   3233528  79.968  89.938  50.004  0.4170
   2170053   3233529  79.968  89.938  50.004  0.4170
   2170053   3233530  79.968 110.367  48.925  0.3460
   2170053   3233531  79.968 110.367  48.925  0.3460
   2170053   3233532  79.968 109.517  49.013  0.3489
   2170053   3233533  79.968 117.257  49.613  0.3361
   2170053   3233535  79.968  90.398  50.471  0.4210
   2170053   3233536  79.968 100.927  50.855  0.3911
   2170053   3233537  79.968  82.598  50.047  0.4448
   2170053   3360552  79.968 109.867  48.888  0.3469
   2170053   3360553  79.968 100.127  50.844  0.3934
   2170053   3360554  79.968 129.827  50.852  0.3199
   2170053   3360555  79.968 100.207  50.821  0.3929
   2170053   3360556  79.968  95.387  50.635  0.4060
   2170053   3360557  79.968 100.907  50.848  0.3911
   2170053   3360558  79.968 100.907  48.584  0.3673
   2170053   3360559  79.968 128.587  47.881  0.2980
   2170053   3360560  79.968 132.667  50.416  0.3108
   2170053   3360561  79.968 103.087  50.232  0.3782
   2170053   3360562  79.968 132.727  50.213  0.3090
   2170053   3360563  79.968 103.167  50.253  0.3782
   2170053   3360564  79.968  98.347  50.060  0.3903
   2170053   3360565  79.968 103.767  50.153  0.3754
   2170053   3360566  79.968 103.767  47.905  0.3527
   2170053   3360567  79.968  86.068  50.053  0.4315
   2170053   3360568  79.968 115.737  52.310  0.3648
   2170053   3360569  79.968 104.967  49.803  0.3685
   2170053   3360570  79.968 134.797  50.517  0.3076
   2170053   3360571  79.968 105.047  49.507  0.3653
   2170053   3360572  79.968 100.228  49.116  0.3747
   2170053   3360573  79.968 105.897  50.592  0.3740
   2170053   3360574  79.968 105.897  48.769  0.3557
   2170053   3409372  79.968 115.577  48.671  0.3314
   2170053   3409373  79.968  84.698  50.544  0.4429
   2170053   3409374  79.968  84.618  50.433  0.4418
   2170053   3409375  79.968  84.698  50.807  0.4462
   2170053   3409376  79.968  80.498  46.546  0.4086
   2170053   3409377  79.968  84.698  49.093  0.4248
   2170053   3409378  79.968  84.618  48.980  0.4237
   2170053   3409379  79.968  84.698  49.355  0.4280
   2170053   3409380  79.968  88.868  55.558  0.4905
   2170053   3409381  79.968  88.868  53.030  0.4579
   2170053   3409382  79.968  85.178  48.951  0.4213
   2170053   3409383  79.968  80.498  48.864  0.4378
   2170053   3409384  79.968  85.368  49.150  0.4230
   2170053   3409385  79.968  89.488  51.622  0.4381
   2170053   3409386  79.968  85.368  47.988  0.4089
   2170053   3409387  79.968  89.488  50.436  0.4238
   2170053   3409388  79.968  93.788  54.794  0.4606
   2170053   3409389  79.968  90.078  50.545  0.4230
   2170053   3417042  79.968  79.968  69.711  0.7726
   2170053   3417043  79.968  80.188  68.399  0.7454
   2170053   3417044  79.968  75.648  65.478  0.7264
   2170053   3417045  79.968  75.818  65.291  0.7215
   2170053   3417046  79.968  75.648  65.187  0.7209
   2170053   3417047  79.968  79.968  69.102  0.7608
   2170053   3417048  79.968  80.188  67.865  0.7353
   2170053   3417049  79.968  79.968  74.539  0.8729
   2170053   3417050  79.968  75.818  69.883  0.8135
   2170053   3417051  79.968  79.968  73.923  0.8595
   2170053   3417052  79.968  79.288  66.599  0.7188
   2170053   3417053  79.968 101.207  65.441  0.5654
   2170053   3417054  79.968  79.288  71.089  0.8063
   2170053   3417055  79.968  88.228  69.145  0.6981
   2170053   3417056  79.968  91.268  68.673  0.6696
   2170053   3417057  79.968  74.568  59.785  0.6310
   2170053   3417058  79.968  82.748  66.884  0.6979
   2170053   3417059  79.968  78.478  63.248  0.6644
   2170053   3417060  79.968  78.618  63.553  0.6688
   2170053   3417061  79.968  82.748  66.296  0.6876
   2170053   3417062  79.968  74.568  64.989  0.7258
   2170053   3417063  79.968  82.748  72.088  0.7954
   2170053   3417064  79.968  78.478  68.453  0.7606
   2170053   3417065  79.968  82.748  71.500  0.7839
   2170053   3417066  79.968  86.218  66.638  0.6694
   2170053   3417067  79.968  78.038  60.556  0.6214
   2170053   3417068  79.968  86.218  70.841  0.7430
   2170053   3417069  79.968  91.007  65.882  0.6269
   2170053   3417070  79.968  86.738  64.016  0.6234
   2170053   3417071  79.968  96.957  62.569  0.5471
   2170053   3417072  79.968  67.728  52.138  0.5456
   2170053   3417073  79.968  78.448  59.765  0.6058
   2170053   3417074  79.968  94.047  65.685  0.6063
   2170053   3417075  79.968  85.788  70.080  0.7325
   2170053   3417076  79.968  82.988  73.437  0.8204
   2170053   3417077  79.968  71.718  62.203  0.6951
   2170053   3417078  79.968  98.098  60.459  0.5141
   2170053   3417079  79.968  88.618  74.670  0.7951
   2170053   3417080  79.968  92.277  74.982  0.7709
   2170053   3417081  79.968 106.927  60.095  0.4739
   2170053   3417082  79.968  93.098  74.456  0.7551
   2170053   3417083  79.968  95.837  71.481  0.6852
   2170053   3417084  79.968  98.077  73.659  0.7056
   2170053   3417085  79.968 103.967  73.914  0.6718
   2170053    365754  79.968 110.667  49.247  0.3483
   2170053     38634  79.968  86.368  48.199  0.4080
   2170053     39900  79.968  86.368  46.635  0.3896
   2170053     53325  79.968 103.267  50.032  0.3756
   2170053        54  79.968  95.847  53.352  0.4357
   2170053    564522  79.968  80.498  47.967  0.4264
   2170053    570067  79.968  96.308  49.174  0.3869
   2170053    570529  79.968  93.398  48.727  0.3909
   2170053    570789  79.968  86.368  46.318  0.3859
   2170053    570795  79.968  88.698  47.036  0.3867
   2170053    571418  79.968  86.368  48.482  0.4114
   2170053    571659  79.968  91.168  48.142  0.3914
   2170053    572294  79.968  86.368  48.520  0.4118
   2170053    578825  79.968  93.398  47.188  0.3740
   2170053     60542  79.968  95.058  41.747  0.3132
   2170053     73824  79.968  58.848  46.447  0.5028
   2170054   2170055  79.968  89.428  68.054  0.6715
   2170054   2170056  79.968  98.007  68.235  0.6218
   2170054   2170057  79.968  76.288  60.177  0.6263
   2170054   2170058  79.968  83.788  61.475  0.6010
   2170054   2170059  79.968  80.428  64.446  0.6717
   2170054   2170060  79.968  75.648  63.378  0.6871
   2170054   2170061  79.968  84.878  66.341  0.6735
   2170054   2170062  79.968  95.768  60.486  0.5248
   2170054   2170063  79.968  91.048  60.572  0.5484
   2170054   2170064  79.968 100.627  60.487  0.5036
   2170054   2170065  79.968  62.068  42.238  0.4232
   2170054   2170066  79.968  71.718  55.331  0.5742
   2170054   2170067  79.968  95.768  64.592  0.5812
   2170054   2170068  79.968  92.088  63.207  0.5807
   2170054   2170069  79.968  88.898  56.175  0.4985
   2170054   2170070  79.968 113.367  61.564  0.4672
   2170054   2170071  79.968  94.467  67.220  0.6270
   2170054   2170072  79.968  83.828  62.230  0.6127
   2170054   2170073  79.968 110.467  66.713  0.5392
   2170054   2170074  79.968  86.998  63.857  0.6193
   2170054   2170075  79.968  86.008  66.366  0.6663
   2170054   2170076  79.968  86.008  66.057  0.6611
   2170054   2170203  79.968 103.407  67.219  0.5787
   2170054   2170204  79.968  79.208  61.845  0.6354
   2170054   2170205  79.968  96.337  63.431  0.5620
   2170054   2170206  79.968  82.108  60.706  0.5989
   2170054   2170207  79.968  89.027  70.071  0.7083
   2170054   2170208  79.968 101.127  64.064  0.5474
   2170054   2170209  79.968  87.438  66.243  0.6548
   2170054   2170210  79.968  91.338  67.315  0.6473
   2170054   2170211  79.968  83.438  72.878  0.8050
   2170054   2170212  79.968  83.848  72.703  0.7979
   2170054   2170213  79.968  91.268  72.404  0.7326
   2170054   2170214  79.968  93.037  67.995  0.6475
   2170054   2170215  79.968 108.127  68.415  0.5717
   2170054   2170216  79.968  87.628  66.561  0.6588
   2170054   2170217  79.968  83.978  69.480  0.7355
   2170054   2170218  79.968  91.488  67.616  0.6512
   2170054   2170219  79.968  82.988  71.742  0.7865
   2170054   2170220  79.968  86.848  67.407  0.6781
   2170054   2170221  79.968  90.628  66.190  0.6340
   2170054   2170222  79.968  86.998  68.988  0.7041
   2170054   2170223  79.968  90.628  70.737  0.7084
   2170054   2170224  79.968 115.937  69.422  0.5489
   2170054   2170225  79.968  84.618  67.765  0.6999
   2170054   2170226  79.968  80.938  70.707  0.7839
   2170054   2170227  79.968  84.618  72.919  0.7955
   2170054   2170228  79.968  88.098  72.656  0.7615
   2170054   2170229  79.968  88.498  72.859  0.7621
   2170054   2170230  79.968 125.937  71.281  0.5295
   2170054   2170231  79.968  88.498  68.678  0.6882
   2170054   2170232  79.968 102.737  67.733  0.5891
   2170054   2170233  79.968 110.007  69.311  0.5744
   2170054   2170234  79.968  77.748  61.533  0.6398
   2170054   2170235  79.968  87.628  67.781  0.6791
   2170054   2170236  79.968  80.938  64.143  0.6629
   2170054   2170237  79.968  79.968  67.914  0.7380
   2170054   2170238  79.968  76.308  69.335  0.7975
   2170054   2170239  79.968  79.968  73.152  0.8429
   2170054   2324614  79.968  85.208  48.308  0.4134
   2170054   2324615  79.968  82.318  53.246  0.4883
   2170054   2338336  79.968 113.357  44.077  0.2953
   2170054   2338337  79.968 117.157  43.932  0.2868
   2170054   2338338  79.968 110.447  42.006  0.2830
   2170054   2338339  79.968 117.977  43.633  0.2828
   2170054   2338340  79.968 105.118  43.521  0.3074
   2170054   2338341  79.968 117.977  45.452  0.2981
   2170054   2338342  79.968 117.647  43.823  0.2849
   2170054   2338343  79.968 121.777  43.103  0.2717
   2170054   2338344  79.968 121.777  47.590  0.3087
   2170054   2338345  79.968 129.687  51.114  0.3224
   2170054   2338759  79.968 151.246  51.708  0.2881
   2170054   2338760  79.968 117.977  44.300  0.2883
   2170054   2338761  79.968 117.977  44.300  0.2883
   2170054   2338762  79.968 121.777  43.908  0.2782
   2170054   2338763  79.968 121.777  43.908  0.2782
   2170054   2338764  79.968 121.777  43.103  0.2717
   2170054   2338765  79.968 134.057  48.189  0.2906
   2170054   2338766  79.968 134.057  48.189  0.2906
   2170054   2338767  79.968 134.397  48.356  0.2913
   2170054   2338768  79.968 138.267  50.853  0.3038
   2170054   2338769  79.968 129.857  45.602  0.2777
   2170054   2338770  79.968  99.318  43.828  0.3236
   2170054   2338771  79.968 114.677  44.418  0.2957
   2170054   2338772  79.968 117.977  44.053  0.2863
   2170054   2338773  79.968 136.657  47.597  0.2816
   2170054   2338774  79.968 127.057  43.775  0.2681
   2170054   2338775  79.968 127.057  46.482  0.2895
   2170054   2338776  79.968 128.057  45.251  0.2780
   2170054   2338777  79.968 137.627  50.285  0.3005
   2170054   2338778  79.968 129.187  48.321  0.3004
   2170054   2338779  79.968 113.357  44.409  0.2982
   2170054   2338780  79.968  54.938  42.773  0.4643
   2170054   2338781  79.968 133.847  48.159  0.2907
   2170054   2338782  79.968 133.847  48.159  0.2907
   2170054    282433  79.968  62.898  42.955  0.4299
   2170054   3104091  79.968  96.468  48.793  0.3823
   2170054   3104092  79.968  95.748  48.056  0.3764
   2170054   3104093  79.968  96.108  48.586  0.3811
   2170054   3104856  79.968 115.807  54.923  0.3899
   2170054   3104857  79.968 115.807  54.923  0.3899
   2170054   3233525  79.968  75.058  49.527  0.4695
   2170054   3233526  79.968  78.898  50.325  0.4636
   2170054   3233527  79.968  92.878  54.065  0.4552
   2170054   3233528  79.968  89.938  54.729  0.4752
   2170054   3233529  79.968  89.938  54.729  0.4752
   2170054   3233530  79.968 110.367  53.634  0.3923
   2170054   3233531  79.968 110.367  53.634  0.3923
   2170054   3233532  79.968 109.517  53.692  0.3954
   2170054   3233533  79.968 117.257  53.462  0.3719
   2170054   3233535  79.968  90.398  53.106  0.4529
   2170054   3233536  79.968 100.927  53.925  0.4247
   2170054   3233537  79.968  82.598  51.163  0.4593
   2170054   3360552  79.968 109.867  51.926  0.3765
   2170054   3360553  79.968 100.127  54.375  0.4325
   2170054   3360554  79.968 129.827  54.752  0.3531
   2170054   3360555  79.968 100.207  54.366  0.4321
   2170054   3360556  79.968  95.387  52.556  0.4280
   2170054   3360557  79.968 100.907  51.051  0.3932
   2170054   3360558  79.968 100.907  51.051  0.3932
   2170054   3360559  79.968 128.587  49.199  0.3087
   2170054   3360560  79.968 132.667  51.725  0.3215
   2170054   3360561  79.968 103.087  53.814  0.4164
   2170054   3360562  79.968 132.727  54.097  0.3411
   2170054   3360563  79.968 103.167  53.805  0.4160
   2170054   3360564  79.968  98.347  52.111  0.4129
   2170054   3360565  79.968 103.767  50.348  0.3775
   2170054   3360566  79.968 103.767  50.348  0.3775
   2170054   3360567  79.968  86.068  54.532  0.4891
   2170054   3360568  79.968 115.737  56.777  0.4087
   2170054   3360569  79.968 104.967  53.413  0.4061
   2170054   3360570  79.968 134.797  54.214  0.3377
   2170054   3360571  79.968 105.047  53.154  0.4031
   2170054   3360572  79.968 100.228  51.347  0.3985
   2170054   3360573  79.968 105.897  51.562  0.3839
   2170054   3360574  79.968 105.897  51.562  0.3839
   2170054   3409372  79.968 115.577  51.708  0.3595
   2170054   3409373  79.968  84.698  51.258  0.4520
   2170054   3409374  79.968  84.618  51.277  0.4525
   2170054   3409375  79.968  84.698  51.524  0.4554
   2170054   3409376  79.968  80.498  48.781  0.4368
   2170054   3409377  79.968  84.698  51.241  0.4518
   2170054   3409378  79.968  84.618  51.250  0.4522
   2170054   3409379  79.968  84.698  51.507  0.4552
   2170054   3409380  79.968  88.868  53.440  0.4631
   2170054   3409381  79.968  88.868  53.358  0.4621
   2170054   3409382  79.968  85.178  51.943  0.4589
   2170054   3409383  79.968  80.498  52.238  0.4827
   2170054   3409384  79.968  85.368  50.848  0.4441
   2170054   3409385  79.968  89.488  53.487  0.4612
   2170054   3409386  79.968  85.368  50.806  0.4436
   2170054   3409387  79.968  89.488  53.468  0.4610
   2170054   3409388  79.968  93.788  53.921  0.4500
   2170054   3409389  79.968  90.078  53.751  0.4622
   2170054   3417042  79.968  79.968  74.539  0.8729
   2170054   3417043  79.968  80.188  73.197  0.8417
   2170054   3417044  79.968  75.648  70.033  0.8183
   2170054   3417045  79.968  75.818  69.883  0.8135
   2170054   3417046  79.968  75.648  69.741  0.8121
   2170054   3417047  79.968  79.968  73.923  0.8595
   2170054   3417048  79.968  80.188  72.660  0.8304
   2170054   3417049  79.968  79.968  69.301  0.7646
   2170054   3417050  79.968  75.818  64.645  0.7093
   2170054   3417051  79.968  79.968  68.685  0.7527
   2170054   3417052  79.968  79.288  71.812  0.8212
   2170054   3417053  79.968 101.207  69.462  0.6218
   2170054   3417054  79.968  79.288  67.447  0.7346
   2170054   3417055  79.968  88.228  73.483  0.7759
   2170054   3417056  79.968  91.268  69.431  0.6820
   2170054   3417057  79.968  74.568  64.990  0.7258
   2170054   3417058  79.968  82.748  72.090  0.7955
   2170054   3417059  79.968  78.478  68.454  0.7607
   2170054   3417060  79.968  78.618  68.763  0.7655
   2170054   3417061  79.968  82.748  71.502  0.7839
   2170054   3417062  79.968  74.568  59.813  0.6315
   2170054   3417063  79.968  82.748  66.910  0.6984
   2170054   3417064  79.968  78.478  63.277  0.6649
   2170054   3417065  79.968  82.748  66.322  0.6880
   2170054   3417066  79.968  86.218  71.846  0.7616
   2170054   3417067  79.968  78.038  65.764  0.7130
   2170054   3417068  79.968  86.218  68.632  0.7035
   2170054   3417069  79.968  91.007  71.080  0.7115
   2170054   3417070  79.968  86.738  69.215  0.7100
   2170054   3417071  79.968  96.957  67.784  0.6211
   2170054   3417072  79.968  67.728  52.184  0.5464
   2170054   3417073  79.968  78.448  60.882  0.6242
   2170054   3417074  79.968  94.047  66.720  0.6218
   2170054   3417075  79.968  85.788  65.628  0.6554
   2170054   3417076  79.968  82.988  68.495  0.7251
   2170054   3417077  79.968  71.718  56.975  0.6016
   2170054   3417078  79.968  98.098  55.841  0.4569
   2170054   3417079  79.968  88.618  69.481  0.7011
   2170054   3417080  79.968  92.277  69.803  0.6814
   2170054   3417081  79.968 106.927  55.509  0.4225
   2170054   3417082  79.968  93.098  69.260  0.6672
   2170054   3417083  79.968  95.837  66.333  0.6059
   2170054   3417084  79.968  98.077  68.421  0.6241
   2170054   3417085  79.968 103.967  68.770  0.5971
   2170054    365754  79.968 110.667  52.071  0.3758
   2170054     38634  79.968  86.368  50.384  0.4345
   2170054     39900  79.968  86.368  50.380  0.4345
   2170054     53325  79.968 103.267  53.608  0.4136
   2170054        54  79.968  95.847  57.520  0.4862
   2170054    564522  79.968  80.498  48.812  0.4372
   2170054    570067  79.968  96.308  51.855  0.4168
   2170054    570529  79.968  93.398  51.313  0.4204
   2170054    570789  79.968  86.368  50.470  0.4356
   2170054    570795  79.968  88.698  51.483  0.4393
   2170054    571418  79.968  86.368  49.703  0.4262
   2170054    571659  79.968  91.168  50.188  0.4150
   2170054    572294  79.968  86.368  49.708  0.4262
   2170054    578825  79.968  93.398  51.305  0.4203
   2170054     60542  79.968  95.058  45.026  0.3464
   2170054     73824  79.968  58.848  46.985  0.5116
   2170055   2170056  89.428  98.007  88.911  0.9024
   2170055   2170057  89.428  76.288  75.417  0.8352
   2170055   2170058  89.428  83.788  77.635  0.8122
   2170055   2170059  89.428  80.428  79.791  0.8859
   2170055   2170060  89.428  75.648  74.982  0.8323
   2170055   2170061  89.428  84.878  82.679  0.9023
   2170055   2170062  89.428  95.768  77.587  0.7210
   2170055   2170063  89.428  91.048  74.717  0.7065
   2170055   2170064  89.428 100.627  80.891  0.7410
   2170055   2170065  89.428  62.068  54.661  0.5645
   2170055   2170066  89.428  71.718  66.887  0.7096
   2170055   2170067  89.428  95.768  72.342  0.6410
   2170055   2170068  89.428  92.088  71.882  0.6557
   2170055   2170069  89.428  88.898  66.200  0.5904
   2170055   2170070  89.428 113.367  77.115  0.6136
   2170055   2170071  89.428  94.467  76.968  0.7198
   2170055   2170072  89.428  83.828  71.520  0.7030
   2170055   2170073  89.428 110.467  74.961  0.6000
   2170055   2170074  89.428  86.998  73.523  0.7145
   2170055   2170075  89.428  86.008  80.043  0.8391
   2170055   2170076  89.428  86.008  77.245  0.7867
   2170055   2170203  89.428 103.407  79.188  0.6968
   2170055   2170204  89.428  79.208  67.678  0.6704
   2170055   2170205  89.428  96.337  68.572  0.5851
   2170055   2170206  89.428  82.108  69.680  0.6841
   2170055   2170207  89.428  89.027  75.567  0.7345
   2170055   2170208  89.428 101.127  78.143  0.6952
   2170055   2170209  89.428  87.438  80.253  0.8307
   2170055   2170210  89.428  91.338  74.906  0.7076
   2170055   2170211  89.428  83.438  76.039  0.7853
   2170055   2170212  89.428  83.848  76.304  0.7869
   2170055   2170213  89.428  91.268  77.415  0.7496
   2170055   2170214  89.428  93.037  86.350  0.8984
   2170055   2170215  89.428 108.127  84.761  0.7515
   2170055   2170216  89.428  87.628  83.520  0.8929
   2170055   2170217  89.428  83.978  76.975  0.7982
   2170055   2170218  89.428  91.488  77.849  0.7553
   2170055   2170219  89.428  82.988  74.382  0.7587
   2170055   2170220  89.428  86.848  73.949  0.7227
   2170055   2170221  89.428  90.628  82.640  0.8483
   2170055   2170222  89.428  86.998  77.038  0.7751
   2170055   2170223  89.428  90.628  77.685  0.7589
   2170055   2170224  89.428 115.937  76.322  0.5915
   2170055   2170225  89.428  84.618  84.191  0.9370
   2170055   2170226  89.428  80.938  77.408  0.8327
   2170055   2170227  89.428  84.618  79.275  0.8365
   2170055   2170228  89.428  88.098  80.587  0.8313
   2170055   2170229  89.428  88.498  80.941  0.8346
   2170055   2170230  89.428 125.937  78.234  0.5705
   2170055   2170231  89.428  88.498  79.221  0.8026
   2170055   2170232  89.428 102.737  79.496  0.7056
   2170055   2170233  89.428 110.007  78.677  0.6515
   2170055   2170234  89.428  77.748  71.085  0.7398
   2170055   2170235  89.428  87.628  75.542  0.7442
   2170055   2170236  89.428  80.938  72.999  0.7497
   2170055   2170237  89.428  79.968  79.439  0.8831
   2170055   2170238  89.428  76.308  72.725  0.7819
   2170055   2170239  89.428  79.968  74.581  0.7866
   2170055   2324614  89.428  85.208  51.043  0.4130
   2170055   2324615  89.428  82.318  54.931  0.4702
   2170055   2338336  89.428 113.357  52.693  0.3511
   2170055   2338337  89.428 117.157  52.500  0.3407
   2170055   2338338  89.428 110.447  48.306  0.3187
   2170055   2338339  89.428 117.977  51.617  0.3313
   2170055   2338340  89.428 105.118  52.712  0.3716
   2170055   2338341  89.428 117.977  55.113  0.3619
   2170055   2338342  89.428 117.647  52.718  0.3415
   2170055   2338343  89.428 121.777  53.630  0.3403
   2170055   2338344  89.428 121.777  56.103  0.3617
   2170055   2338345  89.428 129.687  58.680  0.3658
   2170055   2338759  89.428 151.246  59.475  0.3282
   2170055   2338760  89.428 117.977  49.200  0.3110
   2170055   2338761  89.428 117.977  49.200  0.3110
   2170055   2338762  89.428 121.777  52.607  0.3317
   2170055   2338763  89.428 121.777  52.607  0.3317
   2170055   2338764  89.428 121.777  53.630  0.3403
   2170055   2338765  89.428 134.057  54.857  0.3253
   2170055   2338766  89.428 134.057  54.857  0.3253
   2170055   2338767  89.428 134.397  54.731  0.3237
   2170055   2338768  89.428 138.267  57.712  0.3395
   2170055   2338769  89.428 129.857  52.274  0.3130
   2170055   2338770  89.428  99.318  47.474  0.3360
   2170055   2338771  89.428 114.677  49.360  0.3190
   2170055   2338772  89.428 117.977  52.805  0.3416
   2170055   2338773  89.428 136.657  56.053  0.3297
   2170055   2338774  89.428 127.057  47.943  0.2845
   2170055   2338775  89.428 127.057  50.154  0.3015
   2170055   2338776  89.428 128.057  49.173  0.2922
   2170055   2338777  89.428 137.627  53.238  0.3063
   2170055   2338778  89.428 129.187  55.051  0.3366
   2170055   2338779  89.428 113.357  49.098  0.3195
   2170055   2338780  89.428  54.938  48.198  0.5012
   2170055   2338781  89.428 133.847  54.900  0.3261
   2170055   2338782  89.428 133.847  54.900  0.3261
   2170055    282433  89.428  62.898  41.110  0.3696
   2170055   3104091  89.428  96.468  47.799  0.3461
   2170055   3104092  89.428  95.748  47.295  0.3430
   2170055   3104093  89.428  96.108  47.451  0.3436
   2170055   3104856  89.428 115.807  57.343  0.3877
   2170055   3104857  89.428 115.807  57.343  0.3877
   2170055   3233525  89.428  75.058  51.884  0.4608
   2170055   3233526  89.428  78.898  52.674  0.4555
   2170055   3233527  89.428  92.878  57.819  0.4645
   2170055   3233528  89.428  89.938  57.176  0.4679
   2170055   3233529  89.428  89.938  57.176  0.4679
   2170055   3233530  89.428 110.367  55.974  0.3892
   2170055   3233531  89.428 110.367  55.974  0.3892
   2170055   3233532  89.428 109.517  56.111  0.3928
   2170055   3233533  89.428 117.257  57.824  0.3884
   2170055   3233535  89.428  90.398  57.068  0.4649
   2170055   3233536  89.428 100.927  57.766  0.4357
   2170055   3233537  89.428  82.598  55.109  0.4714
   2170055   3360552  89.428 109.867  52.728  0.3598
   2170055   3360553  89.428 100.127  53.433  0.3925
   2170055   3360554  89.428 129.827  53.785  0.3250
   2170055   3360555  89.428 100.207  53.779  0.3959
   2170055   3360556  89.428  95.387  53.828  0.4109
   2170055   3360557  89.428 100.907  53.984  0.3959
   2170055   3360558  89.428 100.907  51.591  0.3718
   2170055   3360559  89.428 128.587  53.005  0.3212
   2170055   3360560  89.428 132.667  55.658  0.3344
   2170055   3360561  89.428 103.087  52.999  0.3799
   2170055   3360562  89.428 132.727  53.305  0.3157
   2170055   3360563  89.428 103.167  53.037  0.3800
   2170055   3360564  89.428  98.347  53.396  0.3974
   2170055   3360565  89.428 103.767  53.580  0.3838
   2170055   3360566  89.428 103.767  51.286  0.3614
   2170055   3360567  89.428  86.068  50.987  0.4095
   2170055   3360568  89.428 115.737  56.435  0.3794
   2170055   3360569  89.428 104.967  52.558  0.3705
   2170055   3360570  89.428 134.797  54.612  0.3220
   2170055   3360571  89.428 105.047  52.813  0.3728
   2170055   3360572  89.428 100.228  52.994  0.3878
   2170055   3360573  89.428 105.897  55.070  0.3926
   2170055   3360574  89.428 105.897  52.980  0.3722
   2170055   3409372  89.428 115.577  52.468  0.3440
   2170055   3409373  89.428  84.698  54.021  0.4498
   2170055   3409374  89.428  84.618  53.958  0.4493
   2170055   3409375  89.428  84.698  54.256  0.4526
   2170055   3409376  89.428  80.498  49.244  0.4081
   2170055   3409377  89.428  84.698  52.485  0.4315
   2170055   3409378  89.428  84.618  52.421  0.4310
   2170055   3409379  89.428  84.698  52.720  0.4342
   2170055   3409380  89.428  88.868  59.390  0.4995
   2170055   3409381  89.428  88.868  56.790  0.4674
   2170055   3409382  89.428  85.178  51.333  0.4164
   2170055   3409383  89.428  80.498  50.041  0.4174
   2170055   3409384  89.428  85.368  52.783  0.4326
   2170055   3409385  89.428  89.488  56.050  0.4562
   2170055   3409386  89.428  85.368  51.393  0.4165
   2170055   3409387  89.428  89.488  54.659  0.4399
   2170055   3409388  89.428  93.788  59.850  0.4851
   2170055   3409389  89.428  90.078  54.085  0.4312
   2170055   3417042  89.428  79.968  63.757  0.6035
   2170055   3417043  89.428  80.188  62.498  0.5834
   2170055   3417044  89.428  75.648  59.329  0.5610
   2170055   3417045  89.428  75.818  59.163  0.5577
   2170055   3417046  89.428  75.648  59.037  0.5567
   2170055   3417047  89.428  79.968  63.146  0.5943
   2170055   3417048  89.428  80.188  61.963  0.5756
   2170055   3417049  89.428  79.968  68.029  0.6711
   2170055   3417050  89.428  75.818  63.412  0.6227
   2170055   3417051  89.428  79.968  67.413  0.6610
   2170055   3417052  89.428  79.288  60.834  0.5639
   2170055   3417053  89.428 101.207  62.952  0.4930
   2170055   3417054  89.428  79.288  64.954  0.6260
   2170055   3417055  89.428  88.228  65.081  0.5781
   2170055   3417056  89.428  91.268  66.249  0.5789
   2170055   3417057  89.428  74.568  54.908  0.5033
   2170055   3417058  89.428  82.748  63.033  0.5775
   2170055   3417059  89.428  78.478  58.497  0.5347
   2170055   3417060  89.428  78.618  58.690  0.5367
   2170055   3417061  89.428  82.748  62.444  0.5691
   2170055   3417062  89.428  74.568  59.690  0.5723
   2170055   3417063  89.428  82.748  67.816  0.6498
   2170055   3417064  89.428  78.478  63.280  0.6048
   2170055   3417065  89.428  82.748  67.226  0.6406
   2170055   3417066  89.428  86.218  64.288  0.5773
   2170055   3417067  89.428  78.038  56.298  0.5064
   2170055   3417068  89.428  86.218  68.328  0.6367
   2170055   3417069  89.428  91.007  63.284  0.5402
   2170055   3417070  89.428  86.738  61.949  0.5424
   2170055   3417071  89.428  96.957  61.424  0.4915
   2170055   3417072  89.428  67.728  46.922  0.4257
   2170055   3417073  89.428  78.448  54.607  0.4821
   2170055   3417074  89.428  94.047  64.270  0.5392
   2170055   3417075  89.428  85.788  68.817  0.6468
   2170055   3417076  89.428  82.988  68.920  0.6659
   2170055   3417077  89.428  71.718  55.765  0.5292
   2170055   3417078  89.428  98.098  57.007  0.4368
   2170055   3417079  89.428  88.618  71.466  0.6705
   2170055   3417080  89.428  92.277  72.454  0.6632
   2170055   3417081  89.428 106.927  57.523  0.4143
   2170055   3417082  89.428  93.098  72.729  0.6624
   2170055   3417083  89.428  95.837  70.557  0.6151
   2170055   3417084  89.428  98.077  69.623  0.5906
   2170055   3417085  89.428 103.967  70.993  0.5800
   2170055    365754  89.428 110.667  52.783  0.3583
   2170055     38634  89.428  86.368  51.658  0.4161
   2170055     39900  89.428  86.368  49.629  0.3934
   2170055     53325  89.428 103.267  56.199  0.4117
   2170055        54  89.428  95.847  60.715  0.4874
   2170055    564522  89.428  80.498  50.779  0.4262
   2170055    570067  89.428  96.308  56.390  0.4360
   2170055    570529  89.428  93.398  56.062  0.4423
   2170055    570789  89.428  86.368  49.268  0.3894
   2170055    570795  89.428  88.698  51.749  0.4095
   2170055    571418  89.428  86.368  52.094  0.4211
   2170055    571659  89.428  91.168  54.297  0.4299
   2170055    572294  89.428  86.368  52.987  0.4315
   2170055    578825  89.428  93.398  54.003  0.4192
   2170055     60542  89.428  95.058  46.409  0.3361
   2170055     73824  89.428  58.848  46.551  0.4576
   2170056   2170057  98.007  76.288  74.966  0.7547
   2170056   2170058  98.007  83.788  78.450  0.7591
   2170056   2170059  98.007  80.428  79.393  0.8016
   2170056   2170060  98.007  75.648  74.598  0.7531
   2170056   2170061  98.007  84.878  82.273  0.8177
   2170056   2170062  98.007  95.768  79.590  0.6970
   2170056   2170063  98.007  91.048  75.205  0.6606
   2170056   2170064  98.007 100.627  83.157  0.7201
   2170056   2170065  98.007  62.068  54.542  0.5168
   2170056   2170066  98.007  71.718  66.451  0.6434
   2170056   2170067  98.007  95.768  74.366  0.6228
   2170056   2170068  98.007  92.088  72.691  0.6192
   2170056   2170069  98.007  88.898  66.762  0.5557
   2170056   2170070  98.007 113.367  79.931  0.6081
   2170056   2170071  98.007  94.467  80.678  0.7217
   2170056   2170072  98.007  83.828  73.465  0.6779
   2170056   2170073  98.007 110.467  79.389  0.6150
   2170056   2170074  98.007  86.998  74.973  0.6814
   2170056   2170075  98.007  86.008  80.873  0.7841
   2170056   2170076  98.007  86.008  78.065  0.7368
   2170056   2170203  98.007 103.407  82.881  0.6992
   2170056   2170204  98.007  79.208  68.693  0.6330
   2170056   2170205  98.007  96.337  72.527  0.5954
   2170056   2170206  98.007  82.108  70.576  0.6443
   2170056   2170207  98.007  89.027  78.271  0.7196
   2170056   2170208  98.007 101.127  81.992  0.6999
   2170056   2170209  98.007  87.438  82.454  0.8006
   2170056   2170210  98.007  91.338  77.924  0.6994
   2170056   2170211  98.007  83.438  76.199  0.7240
   2170056   2170212  98.007  83.848  76.630  0.7282
   2170056   2170213  98.007  91.268  82.208  0.7678
   2170056   2170214  98.007  93.037  88.993  0.8720
   2170056   2170215  98.007 108.127  87.953  0.7442
   2170056   2170216  98.007  87.628  84.183  0.8298
   2170056   2170217  98.007  83.978  77.670  0.7446
   2170056   2170218  98.007  91.488  79.496  0.7227
   2170056   2170219  98.007  82.988  74.801  0.7044
   2170056   2170220  98.007  86.848  74.391  0.6734
   2170056   2170221  98.007  90.628  85.527  0.8295
   2170056   2170222  98.007  86.998  79.006  0.7454
   2170056   2170223  98.007  90.628  80.602  0.7461
   2170056   2170224  98.007 115.937  80.363  0.6016
   2170056   2170225  98.007  84.618  83.773  0.8475
   2170056   2170226  98.007  80.938  77.019  0.7556
   2170056   2170227  98.007  84.618  79.420  0.7695
   2170056   2170228  98.007  88.098  80.734  0.7662
   2170056   2170229  98.007  88.498  81.401  0.7745
   2170056   2170230  98.007 125.937  80.686  0.5632
   2170056   2170231  98.007  88.498  78.906  0.7333
   2170056   2170232  98.007 102.737  83.810  0.7167
   2170056   2170233  98.007 110.007  81.309  0.6417
   2170056   2170234  98.007  77.748  70.865  0.6756
   2170056   2170235  98.007  87.628  75.761  0.6895
   2170056   2170236  98.007  80.938  72.591  0.6825
   2170056   2170237  98.007  79.968  79.034  0.7988
   2170056   2170238  98.007  76.308  72.343  0.7094
   2170056   2170239  98.007  79.968  74.733  0.7239
   2170056   2324614  98.007  85.208  53.408  0.4114
   2170056   2324615  98.007  82.318  57.006  0.4623
   2170056   2338336  98.007 113.357  56.658  0.3662
   2170056   2338337  98.007 117.157  56.668  0.3575
   2170056   2338338  98.007 110.447  52.868  0.3398
   2170056   2338339  98.007 117.977  55.920  0.3494
   2170056   2338340  98.007 105.118  55.997  0.3806
   2170056   2338341  98.007 117.977  58.932  0.3752
   2170056   2338342  98.007 117.647  56.808  0.3576
   2170056   2338343  98.007 121.777  58.242  0.3605
   2170056   2338344  98.007 121.777  60.089  0.3763
   2170056   2338345  98.007 129.687  62.855  0.3813
   2170056   2338759  98.007 151.246  63.352  0.3408
   2170056   2338760  98.007 117.977  53.409  0.3285
   2170056   2338761  98.007 117.977  53.409  0.3285
   2170056   2338762  98.007 121.777  56.685  0.3475
   2170056   2338763  98.007 121.777  56.685  0.3475
   2170056   2338764  98.007 121.777  58.242  0.3605
   2170056   2338765  98.007 134.057  58.166  0.3345
   2170056   2338766  98.007 134.057  58.166  0.3345
   2170056   2338767  98.007 134.397  58.046  0.3329
   2170056   2338768  98.007 138.267  60.968  0.3478
   2170056   2338769  98.007 129.857  55.653  0.3232
   2170056   2338770  98.007  99.318  48.141  0.3227
   2170056   2338771  98.007 114.677  53.483  0.3359
   2170056   2338772  98.007 117.977  56.678  0.3558
   2170056   2338773  98.007 136.657  59.271  0.3379
   2170056   2338774  98.007 127.057  51.281  0.2951
   2170056   2338775  98.007 127.057  53.433  0.3113
   2170056   2338776  98.007 128.057  52.628  0.3034
   2170056   2338777  98.007 137.627  57.018  0.3192
   2170056   2338778  98.007 129.187  58.384  0.3459
   2170056   2338779  98.007 113.357  53.300  0.3372
   2170056   2338780  98.007  54.938  48.501  0.4644
   2170056   2338781  98.007 133.847  58.215  0.3353
   2170056   2338782  98.007 133.847  58.215  0.3353
   2170056    282433  98.007  62.898  41.095  0.3430
   2170056   3104091  98.007  96.468  48.311  0.3305
   2170056   3104092  98.007  95.748  47.764  0.3272
   2170056   3104093  98.007  96.108  47.786  0.3266
   2170056   3104856  98.007 115.807  61.521  0.4040
   2170056   3104857  98.007 115.807  61.521  0.4040
   2170056   3233525  98.007  75.058  53.959  0.4530
   2170056   3233526  98.007  78.898  55.090  0.4522
   2170056   3233527  98.007  92.878  60.832  0.4677
   2170056   3233528  98.007  89.938  58.978  0.4573
   2170056   3233529  98.007  89.938  58.978  0.4573
   2170056   3233530  98.007 110.367  60.129  0.4056
   2170056   3233531  98.007 110.367  60.129  0.4056
   2170056   3233532  98.007 109.517  60.277  0.4094
   2170056   3233533  98.007 117.257  62.239  0.4067
   2170056   3233535  98.007  90.398  58.515  0.4505
   2170056   3233536  98.007 100.927  62.066  0.4535
   2170056   3233537  98.007  82.598  57.822  0.4709
   2170056   3360552  98.007 109.867  56.790  0.3759
   2170056   3360553  98.007 100.127  56.219  0.3961
   2170056   3360554  98.007 129.827  57.158  0.3349
   2170056   3360555  98.007 100.207  56.347  0.3972
   2170056   3360556  98.007  95.387  56.066  0.4083
   2170056   3360557  98.007 100.907  56.965  0.4013
   2170056   3360558  98.007 100.907  54.641  0.3787
   2170056   3360559  98.007 128.587  57.254  0.3381
   2170056   3360560  98.007 132.667  59.905  0.3508
   2170056   3360561  98.007 103.087  56.774  0.3934
   2170056   3360562  98.007 132.727  57.488  0.3318
   2170056   3360563  98.007 103.167  56.938  0.3948
   2170056   3360564  98.007  98.347  57.262  0.4117
   2170056   3360565  98.007 103.767  57.798  0.4014
   2170056   3360566  98.007 103.767  55.398  0.3785
   2170056   3360567  98.007  86.068  51.807  0.3917
   2170056   3360568  98.007 115.737  60.041  0.3906
   2170056   3360569  98.007 104.967  55.554  0.3768
   2170056   3360570  98.007 134.797  58.130  0.3328
   2170056   3360571  98.007 105.047  55.834  0.3793
   2170056   3360572  98.007 100.228  55.625  0.3901
   2170056   3360573  98.007 105.897  58.510  0.4024
   2170056   3360574  98.007 105.897  56.361  0.3820
   2170056   3409372  98.007 115.577  56.503  0.3597
   2170056   3409373  98.007  84.698  54.349  0.4234
   2170056   3409374  98.007  84.618  54.350  0.4237
   2170056   3409375  98.007  84.698  54.610  0.4263
   2170056   3409376  98.007  80.498  49.573  0.3845
   2170056   3409377  98.007  84.698  52.797  0.4064
   2170056   3409378  98.007  84.618  52.818  0.4069
   2170056   3409379  98.007  84.698  53.046  0.4091
   2170056   3409380  98.007  88.868  60.145  0.4746
   2170056   3409381  98.007  88.868  57.510  0.4446
   2170056   3409382  98.007  85.178  52.255  0.3991
   2170056   3409383  98.007  80.498  50.863  0.3985
   2170056   3409384  98.007  85.368  53.593  0.4130
   2170056   3409385  98.007  89.488  56.731  0.4338
   2170056   3409386  98.007  85.368  52.139  0.3973
   2170056   3409387  98.007  89.488  55.305  0.4184
   2170056   3409388  98.007  93.788  61.151  0.4681
   2170056   3409389  98.007  90.078  54.895  0.4122
   2170056   3417042  98.007  79.968  63.754  0.5582
   2170056   3417043  98.007  80.188  62.478  0.5399
   2170056   3417044  98.007  75.648  59.316  0.5188
   2170056   3417045  98.007  75.818  59.155  0.5159
   2170056   3417046  98.007  75.648  59.024  0.5149
   2170056   3417047  98.007  79.968  63.138  0.5498
   2170056   3417048  98.007  80.188  61.943  0.5328
   2170056   3417049  98.007  79.968  67.635  0.6130
   2170056   3417050  98.007  75.818  63.037  0.5690
   2170056   3417051  98.007  79.968  67.019  0.6040
   2170056   3417052  98.007  79.288  61.072  0.5255
   2170056   3417053  98.007 101.207  65.936  0.4947
   2170056   3417054  98.007  79.288  64.550  0.5725
   2170056   3417055  98.007  88.228  65.417  0.5414
   2170056   3417056  98.007  91.268  68.610  0.5686
   2170056   3417057  98.007  74.568  55.207  0.4704
   2170056   3417058  98.007  82.748  63.293  0.5388
   2170056   3417059  98.007  78.478  58.784  0.4994
   2170056   3417060  98.007  78.618  58.958  0.5011
   2170056   3417061  98.007  82.748  62.703  0.5311
   2170056   3417062  98.007  74.568  59.419  0.5251
   2170056   3417063  98.007  82.748  67.510  0.5961
   2170056   3417064  98.007  78.478  62.992  0.5550
   2170056   3417065  98.007  82.748  66.920  0.5879
   2170056   3417066  98.007  86.218  64.607  0.5401
   2170056   3417067  98.007  78.038  56.612  0.4740
   2170056   3417068  98.007  86.218  68.399  0.5905
   2170056   3417069  98.007  91.007  64.963  0.5237
   2170056   3417070  98.007  86.738  61.875  0.5036
   2170056   3417071  98.007  96.957  64.166  0.4906
   2170056   3417072  98.007  67.728  47.143  0.3975
   2170056   3417073  98.007  78.448  54.546  0.4474
   2170056   3417074  98.007  94.047  68.102  0.5494
   2170056   3417075  98.007  85.788  68.866  0.5992
   2170056   3417076  98.007  82.988  68.880  0.6144
   2170056   3417077  98.007  71.718  55.407  0.4847
   2170056   3417078  98.007  98.098  58.014  0.4201
   2170056   3417079  98.007  88.618  71.621  0.6228
   2170056   3417080  98.007  92.277  74.010  0.6365
   2170056   3417081  98.007 106.927  60.328  0.4172
   2170056   3417082  98.007  93.098  75.409  0.6518
   2170056   3417083  98.007  95.837  75.010  0.6312
   2170056   3417084  98.007  98.077  71.486  0.5737
   2170056   3417085  98.007 103.967  74.555  0.5851
   2170056    365754  98.007 110.667  56.589  0.3721
   2170056     38634  98.007  86.368  52.215  0.3951
   2170056     39900  98.007  86.368  50.176  0.3739
   2170056     53325  98.007 103.267  60.253  0.4273
   2170056        54  98.007  95.847  66.598  0.5233
   2170056    564522  98.007  80.498  51.125  0.4014
   2170056    570067  98.007  96.308  59.568  0.4421
   2170056    570529  98.007  93.398  57.707  0.4316
   2170056    570789  98.007  86.368  49.777  0.3698
   2170056    570795  98.007  88.698  52.521  0.3914
   2170056    571418  98.007  86.368  52.283  0.3958
   2170056    571659  98.007  91.168  55.233  0.4124
   2170056    572294  98.007  86.368  53.354  0.4072
   2170056    578825  98.007  93.398  55.512  0.4085
   2170056     60542  98.007  95.058  48.455  0.3351
   2170056     73824  98.007  58.848  47.211  0.4306
   2170057   2170058  76.288  83.788  75.412  0.8907
   2170057   2170059  76.288  80.428  75.622  0.9325
   2170057   2170060  76.288  75.648  72.078  0.9026
   2170057   2170061  76.288  84.878  75.412  0.8794
   2170057   2170062  76.288  95.768  73.750  0.7502
   2170057   2170063  76.288  91.048  70.851  0.7343
   2170057   2170064  76.288 100.627  73.302  0.7075
   2170057   2170065  76.288  62.068  54.875  0.6573
   2170057   2170066  76.288  71.718  67.718  0.8434
   2170057   2170067  76.288  95.768  68.493  0.6614
   2170057   2170068  76.288  92.088  68.014  0.6777
   2170057   2170069  76.288  88.898  61.865  0.5988
   2170057   2170070  76.288 113.367  72.622  0.6205
   2170057   2170071  76.288  94.467  66.665  0.6405
   2170057   2170072  76.288  83.828  61.616  0.6255
   2170057   2170073  76.288 110.467  64.412  0.5265
   2170057   2170074  76.288  86.998  63.034  0.6288
   2170057   2170075  76.288  86.008  69.572  0.7503
   2170057   2170076  76.288  86.008  66.775  0.6991
   2170057   2170203  76.288 103.407  68.933  0.6223
   2170057   2170204  76.288  79.208  58.940  0.6104
   2170057   2170205  76.288  96.337  58.344  0.5105
   2170057   2170206  76.288  82.108  60.173  0.6126
   2170057   2170207  76.288  89.027  65.216  0.6515
   2170057   2170208  76.288 101.127  68.122  0.6233
   2170057   2170209  76.288  87.438  70.689  0.7598
   2170057   2170210  76.288  91.338  64.967  0.6328
   2170057   2170211  76.288  83.438  66.997  0.7225
   2170057   2170212  76.288  83.848  67.540  0.7294
   2170057   2170213  76.288  91.268  66.817  0.6633
   2170057   2170214  76.288  93.037  75.410  0.8030
   2170057   2170215  76.288 108.127  73.575  0.6638
   2170057   2170216  76.288  87.628  72.937  0.8017
   2170057   2170217  76.288  83.978  67.416  0.7261
   2170057   2170218  76.288  91.488  67.314  0.6701
   2170057   2170219  76.288  82.988  65.388  0.6965
   2170057   2170220  76.288  86.848  64.696  0.6572
   2170057   2170221  76.288  90.628  72.030  0.7591
   2170057   2170222  76.288  86.998  66.512  0.6873
   2170057   2170223  76.288  90.628  67.056  0.6715
   2170057   2170224  76.288 115.937  65.783  0.5203
   2170057   2170225  76.288  84.618  75.412  0.8821
   2170057   2170226  76.288  80.938  69.641  0.7951
   2170057   2170227  76.288  84.618  70.158  0.7731
   2170057   2170228  76.288  88.098  69.883  0.7395
   2170057   2170229  76.288  88.498  70.174  0.7417
   2170057   2170230  76.288 125.937  67.910  0.5056
   2170057   2170231  76.288  88.498  69.644  0.7320
   2170057   2170232  76.288 102.737  69.258  0.6310
   2170057   2170233  76.288 110.007  68.206  0.5776
   2170057   2170234  76.288  77.748  63.763  0.7063
   2170057   2170235  76.288  87.628  64.959  0.6564
   2170057   2170236  76.288  80.938  65.265  0.7097
   2170057   2170237  76.288  79.968  71.991  0.8543
   2170057   2170238  76.288  76.308  66.242  0.7671
   2170057   2170239  76.288  79.968  66.782  0.7464
   2170057   2324614  76.288  85.208  46.905  0.4093
   2170057   2324615  76.288  82.318  52.332  0.4924
   2170057   2338336  76.288 113.357  48.027  0.3391
   2170057   2338337  76.288 117.157  47.871  0.3288
   2170057   2338338  76.288 110.447  43.515  0.3038
   2170057   2338339  76.288 117.977  46.635  0.3159
   2170057   2338340  76.288 105.118  48.124  0.3611
   2170057   2338341  76.288 117.977  50.387  0.3502
   2170057   2338342  76.288 117.647  48.030  0.3292
   2170057   2338343  76.288 121.777  48.699  0.3260
   2170057   2338344  76.288 121.777  51.166  0.3483
   2170057   2338345  76.288 129.687  53.770  0.3533
   2170057   2338759  76.288 151.246  54.566  0.3155
   2170057   2338760  76.288 117.977  43.964  0.2925
   2170057   2338761  76.288 117.977  43.964  0.2925
   2170057   2338762  76.288 121.777  47.873  0.3187
   2170057   2338763  76.288 121.777  47.873  0.3187
   2170057   2338764  76.288 121.777  48.699  0.3260
   2170057   2338765  76.288 134.057  47.701  0.2933
   2170057   2338766  76.288 134.057  47.701  0.2933
   2170057   2338767  76.288 134.397  47.701  0.2927
   2170057   2338768  76.288 138.267  47.497  0.2843
   2170057   2338769  76.288 129.857  47.915  0.3028
   2170057   2338770  76.288  99.318  43.453  0.3288
   2170057   2338771  76.288 114.677  44.088  0.3002
   2170057   2338772  76.288 117.977  48.036  0.3285
   2170057   2338773  76.288 136.657  49.020  0.2990
   2170057   2338774  76.288 127.057  42.852  0.2670
   2170057   2338775  76.288 127.057  45.303  0.2866
   2170057   2338776  76.288 128.057  44.204  0.2760
   2170057   2338777  76.288 137.627  48.266  0.2914
   2170057   2338778  76.288 129.187  47.886  0.3039
   2170057   2338779  76.288 113.357  43.966  0.3018
   2170057   2338780  76.288  54.938  42.228  0.4745
   2170057   2338781  76.288 133.847  47.702  0.2937
   2170057   2338782  76.288 133.847  47.702  0.2937
   2170057    282433  76.288  62.898  39.685  0.3988
   2170057   3104091  76.288  96.468  44.818  0.3503
   2170057   3104092  76.288  95.748  44.304  0.3469
   2170057   3104093  76.288  96.108  44.674  0.3498
   2170057   3104856  76.288 115.807  51.943  0.3706
   2170057   3104857  76.288 115.807  51.943  0.3706
   2170057   3233525  76.288  75.058  50.653  0.5031
   2170057   3233526  76.288  78.898  50.905  0.4882
   2170057   3233527  76.288  92.878  52.321  0.4478
   2170057   3233528  76.288  89.938  52.258  0.4585
   2170057   3233529  76.288  89.938  52.258  0.4585
   2170057   3233530  76.288 110.367  50.736  0.3733
   2170057   3233531  76.288 110.367  50.736  0.3733
   2170057   3233532  76.288 109.517  50.802  0.3763
   2170057   3233533  76.288 117.257  52.785  0.3750
   2170057   3233535  76.288  90.398  51.977  0.4531
   2170057   3233536  76.288 100.927  52.326  0.4190
   2170057   3233537  76.288  82.598  52.531  0.4939
   2170057   3360552  76.288 109.867  48.413  0.3515
   2170057   3360553  76.288 100.127  48.574  0.3800
   2170057   3360554  76.288 129.827  48.565  0.3083
   2170057   3360555  76.288 100.207  48.673  0.3808
   2170057   3360556  76.288  95.387  49.061  0.4001
   2170057   3360557  76.288 100.907  49.225  0.3847
   2170057   3360558  76.288 100.907  46.895  0.3599
   2170057   3360559  76.288 128.587  48.027  0.3062
   2170057   3360560  76.288 132.667  47.878  0.2972
   2170057   3360561  76.288 103.087  48.257  0.3680
   2170057   3360562  76.288 132.727  48.313  0.3006
   2170057   3360563  76.288 103.167  48.327  0.3685
   2170057   3360564  76.288  98.347  48.817  0.3880
   2170057   3360565  76.288 103.767  49.021  0.3741
   2170057   3360566  76.288 103.767  46.707  0.3503
   2170057   3360567  76.288  86.068  49.291  0.4360
   2170057   3360568  76.288 115.737  51.329  0.3648
   2170057   3360569  76.288 104.967  48.211  0.3624
   2170057   3360570  76.288 134.797  49.669  0.3077
   2170057   3360571  76.288 105.047  48.465  0.3648
   2170057   3360572  76.288 100.228  48.507  0.3789
   2170057   3360573  76.288 105.897  50.711  0.3857
   2170057   3360574  76.288 105.897  48.610  0.3639
   2170057   3409372  76.288 115.577  48.190  0.3354
   2170057   3409373  76.288  84.698  48.532  0.4316
   2170057   3409374  76.288  84.618  48.532  0.4319
   2170057   3409375  76.288  84.698  48.534  0.4316
   2170057   3409376  76.288  80.498  47.169  0.4303
   2170057   3409377  76.288  84.698  46.959  0.4118
   2170057   3409378  76.288  84.618  46.959  0.4121
   2170057   3409379  76.288  84.698  46.961  0.4118
   2170057   3409380  76.288  88.868  52.439  0.4652
   2170057   3409381  76.288  88.868  49.829  0.4321
   2170057   3409382  76.288  85.178  48.285  0.4266
   2170057   3409383  76.288  80.498  47.854  0.4393
   2170057   3409384  76.288  85.368  50.555  0.4550
   2170057   3409385  76.288  89.488  50.203  0.4344
   2170057   3409386  76.288  85.368  49.168  0.4371
   2170057   3409387  76.288  89.488  48.799  0.4172
   2170057   3409388  76.288  93.788  53.227  0.4555
   2170057   3409389  76.288  90.078  50.915  0.4410
   2170057   3417042  76.288  79.968  56.362  0.5642
   2170057   3417043  76.288  80.188  56.432  0.5641
   2170057   3417044  76.288  75.648  56.471  0.5915
   2170057   3417045  76.288  75.818  56.572  0.5922
   2170057   3417046  76.288  75.648  56.557  0.5930
   2170057   3417047  76.288  79.968  56.457  0.5657
   2170057   3417048  76.288  80.188  56.539  0.5657
   2170057   3417049  76.288  79.968  60.764  0.6363
   2170057   3417050  76.288  75.818  60.969  0.6690
   2170057   3417051  76.288  79.968  60.786  0.6367
   2170057   3417052  76.288  79.288  56.997  0.5782
   2170057   3417053  76.288 101.207  56.315  0.4647
   2170057   3417054  76.288  79.288  61.477  0.6533
   2170057   3417055  76.288  88.228  56.269  0.5198
   2170057   3417056  76.288  91.268  56.130  0.5037
   2170057   3417057  76.288  74.568  54.203  0.5608
   2170057   3417058  76.288  82.748  54.142  0.5162
   2170057   3417059  76.288  78.478  54.423  0.5424
   2170057   3417060  76.288  78.618  54.416  0.5415
   2170057   3417061  76.288  82.748  54.232  0.5175
   2170057   3417062  76.288  74.568  59.369  0.6489
   2170057   3417063  76.288  82.748  59.040  0.5904
   2170057   3417064  76.288  78.478  59.246  0.6203
   2170057   3417065  76.288  82.748  59.081  0.5911
   2170057   3417066  76.288  86.218  54.418  0.5035
   2170057   3417067  76.288  78.038  54.793  0.5505
   2170057   3417068  76.288  86.218  59.056  0.5709
   2170057   3417069  76.288  91.007  54.013  0.4768
   2170057   3417070  76.288  86.738  54.207  0.4981
   2170057   3417071  76.288  96.957  54.440  0.4582
   2170057   3417072  76.288  67.728  46.561  0.4778
   2170057   3417073  76.288  78.448  53.389  0.5268
   2170057   3417074  76.288  94.047  54.088  0.4653
   2170057   3417075  76.288  85.788  58.791  0.5692
   2170057   3417076  76.288  82.988  60.329  0.6097
   2170057   3417077  76.288  71.718  56.310  0.6141
   2170057   3417078  76.288  98.098  53.958  0.4481
   2170057   3417079  76.288  88.618  61.409  0.5933
   2170057   3417080  76.288  92.277  61.898  0.5803
   2170057   3417081  76.288 106.927  54.075  0.4187
   2170057   3417082  76.288  93.098  62.473  0.5843
   2170057   3417083  76.288  95.837  60.186  0.5377
   2170057   3417084  76.288  98.077  60.339  0.5292
   2170057   3417085  76.288 103.967  60.777  0.5087
   2170057    365754  76.288 110.667  47.973  0.3452
   2170057     38634  76.288  86.368  49.004  0.4312
   2170057     39900  76.288  86.368  47.079  0.4073
   2170057     53325  76.288 103.267  51.499  0.4022
   2170057        54  76.288  95.847  50.736  0.4179
   2170057    564522  76.288  80.498  48.742  0.4511
   2170057    570067  76.288  96.308  51.269  0.4226
   2170057    570529  76.288  93.398  50.991  0.4296
   2170057    570789  76.288  86.368  46.577  0.4013
   2170057    570795  76.288  88.698  47.681  0.4065
   2170057    571418  76.288  86.368  49.662  0.4395
   2170057    571659  76.288  91.168  50.356  0.4300
   2170057    572294  76.288  86.368  50.547  0.4509
   2170057    578825  76.288  93.398  48.991  0.4059
   2170057     60542  76.288  95.058  42.964  0.3347
   2170057     73824  76.288  58.848  39.921  0.4193
   2170058   2170059  83.788  80.428  77.192  0.8870
   2170058   2170060  83.788  75.648  72.485  0.8336
   2170058   2170061  83.788  84.878  78.072  0.8618
   2170058   2170062  83.788  95.768  75.297  0.7222
   2170058   2170063  83.788  91.048  72.462  0.7078
   2170058   2170064  83.788 100.627  75.333  0.6906
   2170058   2170065  83.788  62.068  54.748  0.6009
   2170058   2170066  83.788  71.718  66.945  0.7559
   2170058   2170067  83.788  95.768  70.041  0.6396
   2170058   2170068  83.788  92.088  69.589  0.6547
   2170058   2170069  83.788  88.898  64.311  0.5934
   2170058   2170070  83.788 113.367  74.670  0.6096
   2170058   2170071  83.788  94.467  68.536  0.6247
   2170058   2170072  83.788  83.828  63.712  0.6132
   2170058   2170073  83.788 110.467  66.735  0.5233
   2170058   2170074  83.788  86.998  65.447  0.6213
   2170058   2170075  83.788  86.008  71.659  0.7302
   2170058   2170076  83.788  86.008  68.857  0.6822
   2170058   2170203  83.788 103.407  70.874  0.6093
   2170058   2170204  83.788  79.208  60.243  0.5863
   2170058   2170205  83.788  96.337  60.295  0.5032
   2170058   2170206  83.788  82.108  62.876  0.6103
   2170058   2170207  83.788  89.027  68.951  0.6639
   2170058   2170208  83.788 101.127  71.380  0.6287
   2170058   2170209  83.788  87.438  73.504  0.7522
   2170058   2170210  83.788  91.338  67.878  0.6329
   2170058   2170211  83.788  83.438  69.249  0.7068
   2170058   2170212  83.788  83.848  69.408  0.7066
   2170058   2170213  83.788  91.268  70.187  0.6693
   2170058   2170214  83.788  93.037  77.215  0.7752
   2170058   2170215  83.788 108.127  76.056  0.6565
   2170058   2170216  83.788  87.628  75.704  0.7910
   2170058   2170217  83.788  83.978  70.168  0.7190
   2170058   2170218  83.788  91.488  69.661  0.6596
   2170058   2170219  83.788  82.988  67.541  0.6806
   2170058   2170220  83.788  86.848  66.678  0.6414
   2170058   2170221  83.788  90.628  74.602  0.7474
   2170058   2170222  83.788  86.998  69.086  0.6793
   2170058   2170223  83.788  90.628  69.606  0.6641
   2170058   2170224  83.788 115.937  68.214  0.5187
   2170058   2170225  83.788  84.618  78.050  0.8638
   2170058   2170226  83.788  80.938  71.385  0.7648
   2170058   2170227  83.788  84.618  72.794  0.7613
   2170058   2170228  83.788  88.098  72.495  0.7294
   2170058   2170229  83.788  88.498  72.342  0.7238
   2170058   2170230  83.788 125.937  70.265  0.5038
   2170058   2170231  83.788  88.498  71.778  0.7142
   2170058   2170232  83.788 102.737  73.303  0.6474
   2170058   2170233  83.788 110.007  70.652  0.5737
   2170058   2170234  83.788  77.748  65.066  0.6745
   2170058   2170235  83.788  87.628  67.483  0.6493
   2170058   2170236  83.788  80.938  66.977  0.6852
   2170058   2170237  83.788  79.968  73.328  0.8109
   2170058   2170238  83.788  76.308  66.598  0.7123
   2170058   2170239  83.788  79.968  68.118  0.7122
   2170058   2324614  83.788  85.208  48.645  0.4042
   2170058   2324615  83.788  82.318  53.974  0.4813
   2170058   2338336  83.788 113.357  50.835  0.3474
   2170058   2338337  83.788 117.157  50.642  0.3369
   2170058   2338338  83.788 110.447  45.315  0.3043
   2170058   2338339  83.788 117.977  49.186  0.3224
   2170058   2338340  83.788 105.118  51.017  0.3700
   2170058   2338341  83.788 117.977  52.500  0.3517
   2170058   2338342  83.788 117.647  50.844  0.3376
   2170058   2338343  83.788 121.777  54.094  0.3571
   2170058   2338344  83.788 121.777  54.562  0.3613
   2170058   2338345  83.788 129.687  57.360  0.3674
   2170058   2338759  83.788 151.246  57.159  0.3213
   2170058   2338760  83.788 117.977  45.647  0.2924
   2170058   2338761  83.788 117.977  45.647  0.2924
   2170058   2338762  83.788 121.777  50.668  0.3271
   2170058   2338763  83.788 121.777  50.668  0.3271
   2170058   2338764  83.788 121.777  54.094  0.3571
   2170058   2338765  83.788 134.057  51.129  0.3067
   2170058   2338766  83.788 134.057  51.129  0.3067
   2170058   2338767  83.788 134.397  51.155  0.3063
   2170058   2338768  83.788 138.267  50.904  0.2974
   2170058   2338769  83.788 129.857  51.361  0.3165
   2170058   2338770  83.788  99.318  45.127  0.3271
   2170058   2338771  83.788 114.677  45.792  0.2999
   2170058   2338772  83.788 117.977  50.861  0.3370
   2170058   2338773  83.788 136.657  51.610  0.3057
   2170058   2338774  83.788 127.057  44.672  0.2688
   2170058   2338775  83.788 127.057  46.979  0.2867
   2170058   2338776  83.788 128.057  46.806  0.2836
   2170058   2338777  83.788 137.627  50.179  0.2930
   2170058   2338778  83.788 129.187  51.283  0.3172
   2170058   2338779  83.788 113.357  45.691  0.3017
   2170058   2338780  83.788  54.938  42.398  0.4401
   2170058   2338781  83.788 133.847  51.129  0.3071
   2170058   2338782  83.788 133.847  51.129  0.3071
   2170058    282433  83.788  62.898  39.339  0.3665
   2170058   3104091  83.788  96.468  46.137  0.3440
   2170058   3104092  83.788  95.748  45.572  0.3402
   2170058   3104093  83.788  96.108  45.932  0.3429
   2170058   3104856  83.788 115.807  54.002  0.3709
   2170058   3104857  83.788 115.807  54.002  0.3709
   2170058   3233525  83.788  75.058  50.625  0.4678
   2170058   3233526  83.788  78.898  51.279  0.4603
   2170058   3233527  83.788  92.878  54.275  0.4435
   2170058   3233528  83.788  89.938  54.161  0.4530
   2170058   3233529  83.788  89.938  54.161  0.4530
   2170058   3233530  83.788 110.367  52.636  0.3719
   2170058   3233531  83.788 110.367  52.636  0.3719
   2170058   3233532  83.788 109.517  52.734  0.3751
   2170058   3233533  83.788 117.257  57.443  0.4000
   2170058   3233535  83.788  90.398  54.044  0.4498
   2170058   3233536  83.788 100.927  54.457  0.4181
   2170058   3233537  83.788  82.598  57.757  0.5317
   2170058   3360552  83.788 109.867  50.920  0.3567
   2170058   3360553  83.788 100.127  50.230  0.3757
   2170058   3360554  83.788 129.827  50.266  0.3077
   2170058   3360555  83.788 100.207  50.324  0.3765
   2170058   3360556  83.788  95.387  50.953  0.3974
   2170058   3360557  83.788 100.907  51.026  0.3817
   2170058   3360558  83.788 100.907  48.635  0.3575
   2170058   3360559  83.788 128.587  50.501  0.3120
   2170058   3360560  83.788 132.667  50.440  0.3038
   2170058   3360561  83.788 103.087  49.951  0.3648
   2170058   3360562  83.788 132.727  50.045  0.3006
   2170058   3360563  83.788 103.167  50.010  0.3652
   2170058   3360564  83.788  98.347  50.600  0.3847
   2170058   3360565  83.788 103.767  50.819  0.3717
   2170058   3360566  83.788 103.767  48.444  0.3482
   2170058   3360567  83.788  86.068  50.136  0.4188
   2170058   3360568  83.788 115.737  53.125  0.3629
   2170058   3360569  83.788 104.967  49.938  0.3597
   2170058   3360570  83.788 134.797  51.412  0.3075
   2170058   3360571  83.788 105.047  49.981  0.3600
   2170058   3360572  83.788 100.228  50.659  0.3799
   2170058   3360573  83.788 105.897  52.549  0.3832
   2170058   3360574  83.788 105.897  50.360  0.3615
   2170058   3409372  83.788 115.577  50.676  0.3408
   2170058   3409373  83.788  84.698  50.372  0.4265
   2170058   3409374  83.788  84.618  50.382  0.4269
   2170058   3409375  83.788  84.698  50.477  0.4277
   2170058   3409376  83.788  80.498  48.065  0.4136
   2170058   3409377  83.788  84.698  48.795  0.4077
   2170058   3409378  83.788  84.618  48.802  0.4080
   2170058   3409379  83.788  84.698  48.907  0.4090
   2170058   3409380  83.788  88.868  54.329  0.4591
   2170058   3409381  83.788  88.868  51.614  0.4264
   2170058   3409382  83.788  85.178  49.731  0.4171
   2170058   3409383  83.788  80.498  48.554  0.4195
   2170058   3409384  83.788  85.368  52.049  0.4445
   2170058   3409385  83.788  89.488  52.128  0.4303
   2170058   3409386  83.788  85.368  50.544  0.4261
   2170058   3409387  83.788  89.488  50.594  0.4124
   2170058   3409388  83.788  93.788  55.137  0.4503
   2170058   3409389  83.788  90.078  52.627  0.4341
   2170058   3417042  83.788  79.968  57.500  0.5411
   2170058   3417043  83.788  80.188  57.617  0.5417
   2170058   3417044  83.788  75.648  56.710  0.5521
   2170058   3417045  83.788  75.818  56.681  0.5507
   2170058   3417046  83.788  75.648  56.972  0.5560
   2170058   3417047  83.788  79.968  57.849  0.5462
   2170058   3417048  83.788  80.188  57.980  0.5470
   2170058   3417049  83.788  79.968  61.947  0.6085
   2170058   3417050  83.788  75.818  61.020  0.6189
   2170058   3417051  83.788  79.968  62.229  0.6129
   2170058   3417052  83.788  79.288  58.017  0.5522
   2170058   3417053  83.788 101.207  58.270  0.4598
   2170058   3417054  83.788  79.288  62.567  0.6225
   2170058   3417055  83.788  88.228  58.577  0.5164
   2170058   3417056  83.788  91.268  58.297  0.4993
   2170058   3417057  83.788  74.568  53.972  0.5171
   2170058   3417058  83.788  82.748  56.213  0.5095
   2170058   3417059  83.788  78.478  55.464  0.5193
   2170058   3417060  83.788  78.618  55.650  0.5213
   2170058   3417061  83.788  82.748  56.538  0.5140
   2170058   3417062  83.788  74.568  58.981  0.5935
   2170058   3417063  83.788  82.748  61.153  0.5803
   2170058   3417064  83.788  78.478  60.517  0.5948
   2170058   3417065  83.788  82.748  61.443  0.5847
   2170058   3417066  83.788  86.218  56.481  0.4975
   2170058   3417067  83.788  78.038  55.181  0.5174
   2170058   3417068  83.788  86.218  61.148  0.5617
   2170058   3417069  83.788  91.007  56.308  0.4752
   2170058   3417070  83.788  86.738  56.301  0.4929
   2170058   3417071  83.788  96.957  56.490  0.4546
   2170058   3417072  83.788  67.728  46.205  0.4388
   2170058   3417073  83.788  78.448  53.734  0.4952
   2170058   3417074  83.788  94.047  56.287  0.4631
   2170058   3417075  83.788  85.788  60.806  0.5590
   2170058   3417076  83.788  82.988  62.337  0.5969
   2170058   3417077  83.788  71.718  55.875  0.5608
   2170058   3417078  83.788  98.098  55.343  0.4373
   2170058   3417079  83.788  88.618  63.450  0.5824
   2170058   3417080  83.788  92.277  63.913  0.5699
   2170058   3417081  83.788 106.927  55.386  0.4093
   2170058   3417082  83.788  93.098  64.572  0.5749
   2170058   3417083  83.788  95.837  62.322  0.5313
   2170058   3417084  83.788  98.077  62.600  0.5249
   2170058   3417085  83.788 103.967  63.099  0.5062
   2170058    365754  83.788 110.667  50.563  0.3514
   2170058     38634  83.788  86.368  50.410  0.4210
   2170058     39900  83.788  86.368  48.411  0.3976
   2170058     53325  83.788 103.267  55.472  0.4216
   2170058        54  83.788  95.847  53.417  0.4232
   2170058    564522  83.788  80.498  49.713  0.4339
   2170058    570067  83.788  96.308  53.726  0.4251
   2170058    570529  83.788  93.398  53.278  0.4300
   2170058    570789  83.788  86.368  47.984  0.3928
   2170058    570795  83.788  88.698  49.660  0.4043
   2170058    571418  83.788  86.368  51.063  0.4288
   2170058    571659  83.788  91.168  52.430  0.4279
   2170058    572294  83.788  86.368  52.074  0.4410
   2170058    578825  83.788  93.398  51.177  0.4061
   2170058     60542  83.788  95.058  45.669  0.3429
   2170058     73824  83.788  58.848  40.015  0.3899
   2170059   2170060  80.428  75.648  74.596  0.9155
   2170059   2170061  80.428  84.878  79.448  0.9254
   2170059   2170062  80.428  95.768  74.534  0.7332
   2170059   2170063  80.428  91.048  71.689  0.7184
   2170059   2170064  80.428 100.627  74.576  0.7004
   2170059   2170065  80.428  62.068  54.928  0.6273
   2170059   2170066  80.428  71.718  67.145  0.7899
   2170059   2170067  80.428  95.768  69.278  0.6480
   2170059   2170068  80.428  92.088  68.826  0.6638
   2170059   2170069  80.428  88.898  63.543  0.6007
   2170059   2170070  80.428 113.367  73.945  0.6170
   2170059   2170071  80.428  94.467  70.552  0.6761
   2170059   2170072  80.428  83.828  65.845  0.6691
   2170059   2170073  80.428 110.467  68.598  0.5609
   2170059   2170074  80.428  86.998  67.560  0.6765
   2170059   2170075  80.428  86.008  73.778  0.7962
   2170059   2170076  80.428  86.008  70.980  0.7436
   2170059   2170203  80.428 103.407  72.825  0.6560
   2170059   2170204  80.428  79.208  62.847  0.6493
   2170059   2170205  80.428  96.337  62.458  0.5464
   2170059   2170206  80.428  82.108  64.090  0.6510
   2170059   2170207  80.428  89.027  69.426  0.6941
   2170059   2170208  80.428 101.127  72.323  0.6621
   2170059   2170209  80.428  87.438  74.851  0.8047
   2170059   2170210  80.428  91.338  69.466  0.6790
   2170059   2170211  80.428  83.438  71.391  0.7720
   2170059   2170212  80.428  83.848  71.533  0.7713
   2170059   2170213  80.428  91.268  71.436  0.7125
   2170059   2170214  80.428  93.037  79.355  0.8432
   2170059   2170215  80.428 108.127  78.198  0.7086
   2170059   2170216  80.428  87.628  77.611  0.8581
   2170059   2170217  80.428  83.978  72.067  0.7805
   2170059   2170218  80.428  91.488  71.608  0.7139
   2170059   2170219  80.428  82.988  69.654  0.7429
   2170059   2170220  80.428  86.848  68.800  0.6986
   2170059   2170221  80.428  90.628  76.598  0.8109
   2170059   2170222  80.428  86.998  71.065  0.7375
   2170059   2170223  80.428  90.628  71.621  0.7203
   2170059   2170224  80.428 115.937  70.278  0.5574
   2170059   2170225  80.428  84.618  80.208  0.9454
   2170059   2170226  80.428  80.938  74.404  0.8556
   2170059   2170227  80.428  84.618  74.952  0.8319
   2170059   2170228  80.428  88.098  74.662  0.7954
   2170059   2170229  80.428  88.498  74.509  0.7891
   2170059   2170230  80.428 125.937  72.532  0.5420
   2170059   2170231  80.428  88.498  73.947  0.7786
   2170059   2170232  80.428 102.737  73.936  0.6769
   2170059   2170233  80.428 110.007  72.880  0.6200
   2170059   2170234  80.428  77.748  68.083  0.7557
   2170059   2170235  80.428  87.628  69.648  0.7077
   2170059   2170236  80.428  80.938  69.997  0.7661
   2170059   2170237  80.428  79.968  76.291  0.9071
   2170059   2170238  80.428  76.308  69.551  0.7977
   2170059   2170239  80.428  79.968  71.080  0.7958
   2170059   2324614  80.428  85.208  47.733  0.4049
   2170059   2324615  80.428  82.318  53.095  0.4842
   2170059   2338336  80.428 113.357  48.975  0.3382
   2170059   2338337  80.428 117.157  48.810  0.3281
   2170059   2338338  80.428 110.447  44.304  0.3023
   2170059   2338339  80.428 117.977  47.446  0.3143
   2170059   2338340  80.428 105.118  49.054  0.3594
   2170059   2338341  80.428 117.977  51.425  0.3499
   2170059   2338342  80.428 117.647  48.960  0.3283
   2170059   2338343  80.428 121.777  49.707  0.3260
   2170059   2338344  80.428 121.777  52.023  0.3464
   2170059   2338345  80.428 129.687  54.638  0.3514
   2170059   2338759  80.428 151.246  55.508  0.3151
   2170059   2338760  80.428 117.977  44.825  0.2919
   2170059   2338761  80.428 117.977  44.825  0.2919
   2170059   2338762  80.428 121.777  48.821  0.3183
   2170059   2338763  80.428 121.777  48.821  0.3183
   2170059   2338764  80.428 121.777  49.707  0.3260
   2170059   2338765  80.428 134.057  51.516  0.3161
   2170059   2338766  80.428 134.057  51.516  0.3161
   2170059   2338767  80.428 134.397  51.247  0.3133
   2170059   2338768  80.428 138.267  51.312  0.3066
   2170059   2338769  80.428 129.857  48.922  0.3032
   2170059   2338770  80.428  99.318  44.326  0.3273
   2170059   2338771  80.428 114.677  44.959  0.2994
   2170059   2338772  80.428 117.977  48.995  0.3279
   2170059   2338773  80.428 136.657  52.398  0.3182
   2170059   2338774  80.428 127.057  43.737  0.2671
   2170059   2338775  80.428 127.057  46.218  0.2866
   2170059   2338776  80.428 128.057  45.165  0.2765
   2170059   2338777  80.428 137.627  49.213  0.2915
   2170059   2338778  80.428 129.187  51.553  0.3262
   2170059   2338779  80.428 113.357  44.823  0.3009
   2170059   2338780  80.428  54.938  45.130  0.5001
   2170059   2338781  80.428 133.847  51.360  0.3153
   2170059   2338782  80.428 133.847  51.360  0.3153
   2170059    282433  80.428  62.898  39.495  0.3804
   2170059   3104091  80.428  96.468  45.813  0.3495
   2170059   3104092  80.428  95.748  45.232  0.3454
   2170059   3104093  80.428  96.108  45.627  0.3485
   2170059   3104856  80.428 115.807  53.089  0.3709
   2170059   3104857  80.428 115.807  53.089  0.3709
   2170059   3233525  80.428  75.058  50.513  0.4812
   2170059   3233526  80.428  78.898  51.195  0.4735
   2170059   3233527  80.428  92.878  53.451  0.4460
   2170059   3233528  80.428  89.938  53.285  0.4551
   2170059   3233529  80.428  89.938  53.285  0.4551
   2170059   3233530  80.428 110.367  51.907  0.3737
   2170059   3233531  80.428 110.367  51.907  0.3737
   2170059   3233532  80.428 109.517  51.972  0.3767
   2170059   3233533  80.428 117.257  53.945  0.3753
   2170059   3233535  80.428  90.398  53.139  0.4515
   2170059   3233536  80.428 100.927  53.463  0.4180
   2170059   3233537  80.428  82.598  53.319  0.4860
   2170059   3360552  80.428 109.867  49.416  0.3508
   2170059   3360553  80.428 100.127  49.622  0.3790
   2170059   3360554  80.428 129.827  49.556  0.3084
   2170059   3360555  80.428 100.207  49.633  0.3789
   2170059   3360556  80.428  95.387  50.123  0.3988
   2170059   3360557  80.428 100.907  50.220  0.3830
   2170059   3360558  80.428 100.907  47.890  0.3589
   2170059   3360559  80.428 128.587  49.073  0.3068
   2170059   3360560  80.428 132.667  51.487  0.3186
   2170059   3360561  80.428 103.087  49.237  0.3667
   2170059   3360562  80.428 132.727  49.273  0.3007
   2170059   3360563  80.428 103.167  49.252  0.3666
   2170059   3360564  80.428  98.347  49.811  0.3862
   2170059   3360565  80.428 103.767  49.982  0.3724
   2170059   3360566  80.428 103.767  47.707  0.3495
   2170059   3360567  80.428  86.068  49.964  0.4288
   2170059   3360568  80.428 115.737  52.326  0.3638
   2170059   3360569  80.428 104.967  49.309  0.3623
   2170059   3360570  80.428 134.797  50.680  0.3080
   2170059   3360571  80.428 105.047  49.281  0.3618
   2170059   3360572  80.428 100.228  49.607  0.3785
   2170059   3360573  80.428 105.897  51.668  0.3837
   2170059   3360574  80.428 105.897  49.543  0.3622
   2170059   3409372  80.428 115.577  49.183  0.3350
   2170059   3409373  80.428  84.698  51.839  0.4576
   2170059   3409374  80.428  84.618  51.733  0.4566
   2170059   3409375  80.428  84.698  52.076  0.4606
   2170059   3409376  80.428  80.498  48.182  0.4274
   2170059   3409377  80.428  84.698  50.331  0.4384
   2170059   3409378  80.428  84.618  50.228  0.4375
   2170059   3409379  80.428  84.698  50.569  0.4414
   2170059   3409380  80.428  88.868  55.822  0.4919
   2170059   3409381  80.428  88.868  53.203  0.4583
   2170059   3409382  80.428  85.178  49.054  0.4209
   2170059   3409383  80.428  80.498  48.587  0.4325
   2170059   3409384  80.428  85.368  51.560  0.4514
   2170059   3409385  80.428  89.488  53.539  0.4601
   2170059   3409386  80.428  85.368  50.176  0.4340
   2170059   3409387  80.428  89.488  52.143  0.4427
   2170059   3409388  80.428  93.788  56.819  0.4840
   2170059   3409389  80.428  90.078  51.938  0.4380
   2170059   3417042  80.428  79.968  60.469  0.6051
   2170059   3417043  80.428  80.188  59.971  0.5959
   2170059   3417044  80.428  75.648  58.922  0.6065
   2170059   3417045  80.428  75.818  59.381  0.6130
   2170059   3417046  80.428  75.648  58.667  0.6023
   2170059   3417047  80.428  79.968  60.257  0.6017
   2170059   3417048  80.428  80.188  59.795  0.5931
   2170059   3417049  80.428  79.968  64.908  0.6797
   2170059   3417050  80.428  75.818  63.741  0.6890
   2170059   3417051  80.428  79.968  64.621  0.6747
   2170059   3417052  80.428  79.288  60.628  0.6119
   2170059   3417053  80.428 101.207  60.092  0.4944
   2170059   3417054  80.428  79.288  65.271  0.6911
   2170059   3417055  80.428  88.228  60.039  0.5528
   2170059   3417056  80.428  91.268  60.233  0.5404
   2170059   3417057  80.428  74.568  54.181  0.5374
   2170059   3417058  80.428  82.748  58.026  0.5518
   2170059   3417059  80.428  78.478  57.527  0.5674
   2170059   3417060  80.428  78.618  57.542  0.5669
   2170059   3417061  80.428  82.748  57.824  0.5489
   2170059   3417062  80.428  74.568  59.151  0.6171
   2170059   3417063  80.428  82.748  62.974  0.6285
   2170059   3417064  80.428  78.478  62.722  0.6521
   2170059   3417065  80.428  82.748  62.723  0.6244
   2170059   3417066  80.428  86.218  58.279  0.5378
   2170059   3417067  80.428  78.038  55.396  0.5375
   2170059   3417068  80.428  86.218  62.932  0.6068
   2170059   3417069  80.428  91.007  57.584  0.5058
   2170059   3417070  80.428  86.738  57.610  0.5259
   2170059   3417071  80.428  96.957  57.826  0.4837
   2170059   3417072  80.428  67.728  46.368  0.4555
   2170059   3417073  80.428  78.448  53.952  0.5142
   2170059   3417074  80.428  94.047  57.896  0.4966
   2170059   3417075  80.428  85.788  62.612  0.6043
   2170059   3417076  80.428  82.988  64.439  0.6510
   2170059   3417077  80.428  71.718  56.075  0.5837
   2170059   3417078  80.428  98.098  54.777  0.4426
   2170059   3417079  80.428  88.618  65.501  0.6326
   2170059   3417080  80.428  92.277  65.964  0.6180
   2170059   3417081  80.428 106.927  54.824  0.4137
   2170059   3417082  80.428  93.098  66.572  0.6224
   2170059   3417083  80.428  95.837  64.005  0.5701
   2170059   3417084  80.428  98.077  64.428  0.5648
   2170059   3417085  80.428 103.967  64.915  0.5433
   2170059    365754  80.428 110.667  49.052  0.3453
   2170059     38634  80.428  86.368  50.013  0.4283
   2170059     39900  80.428  86.368  48.061  0.4048
   2170059     53325  80.428 103.267  52.477  0.3999
   2170059        54  80.428  95.847  54.595  0.4487
   2170059    564522  80.428  80.498  49.687  0.4467
   2170059    570067  80.428  96.308  52.217  0.4194
   2170059    570529  80.428  93.398  52.065  0.4276
   2170059    570789  80.428  86.368  47.608  0.3994
   2170059    570795  80.428  88.698  48.715  0.4046
   2170059    571418  80.428  86.368  50.615  0.4357
   2170059    571659  80.428  91.168  51.414  0.4278
   2170059    572294  80.428  86.368  51.554  0.4474
   2170059    578825  80.428  93.398  50.058  0.4044
   2170059     60542  80.428  95.058  43.765  0.3323
   2170059     73824  80.428  58.848  42.661  0.4416
   2170060   2170061  75.648  84.878  75.122  0.8796
   2170060   2170062  75.648  95.768  69.894  0.6885
   2170060   2170063  75.648  91.048  70.077  0.7253
   2170060   2170064  75.648 100.627  69.919  0.6574
   2170060   2170065  75.648  62.068  54.358  0.6521
   2170060   2170066  75.648  71.718  67.427  0.8435
   2170060   2170067  75.648  95.768  64.656  0.6056
   2170060   2170068  75.648  92.088  64.224  0.6204
   2170060   2170069  75.648  88.898  58.820  0.5564
   2170060   2170070  75.648 113.367  69.321  0.5792
   2170060   2170071  75.648  94.467  65.948  0.6331
   2170060   2170072  75.648  83.828  61.468  0.6272
   2170060   2170073  75.648 110.467  64.018  0.5243
   2170060   2170074  75.648  86.998  62.896  0.6305
   2170060   2170075  75.648  86.008  71.930  0.8017
   2170060   2170076  75.648  86.008  69.134  0.7472
   2170060   2170203  75.648 103.407  70.999  0.6571
   2170060   2170204  75.648  79.208  61.223  0.6539
   2170060   2170205  75.648  96.337  60.511  0.5428
   2170060   2170206  75.648  82.108  62.457  0.6554
   2170060   2170207  75.648  89.027  67.814  0.7001
   2170060   2170208  75.648 101.127  70.808  0.6682
   2170060   2170209  75.648  87.438  72.835  0.8070
   2170060   2170210  75.648  91.338  67.469  0.6780
   2170060   2170211  75.648  83.438  69.843  0.7826
   2170060   2170212  75.648  83.848  69.762  0.7774
   2170060   2170213  75.648  91.268  69.467  0.7129
   2170060   2170214  75.648  93.037  74.576  0.7924
   2170060   2170215  75.648 108.127  73.844  0.6717
   2170060   2170216  75.648  87.628  72.677  0.8022
   2170060   2170217  75.648  83.978  67.164  0.7264
   2170060   2170218  75.648  91.488  66.956  0.6684
   2170060   2170219  75.648  82.988  67.829  0.7470
   2170060   2170220  75.648  86.848  66.802  0.6981
   2170060   2170221  75.648  90.628  71.697  0.7581
   2170060   2170222  75.648  86.998  66.196  0.6863
   2170060   2170223  75.648  90.628  66.731  0.6704
   2170060   2170224  75.648 115.937  65.429  0.5186
   2170060   2170225  75.648  84.618  75.122  0.8823
   2170060   2170226  75.648  80.938  69.366  0.7953
   2170060   2170227  75.648  84.618  69.884  0.7732
   2170060   2170228  75.648  88.098  69.604  0.7394
   2170060   2170229  75.648  88.498  69.727  0.7385
   2170060   2170230  75.648 125.937  67.574  0.5042
   2170060   2170231  75.648  88.498  69.166  0.7282
   2170060   2170232  75.648 102.737  68.926  0.6297
   2170060   2170233  75.648 110.007  67.886  0.5764
   2170060   2170234  75.648  77.748  63.644  0.7091
   2170060   2170235  75.648  87.628  64.629  0.6552
   2170060   2170236  75.648  80.938  65.415  0.7175
   2170060   2170237  75.648  79.968  75.380  0.9395
   2170060   2170238  75.648  76.308  69.611  0.8454
   2170060   2170239  75.648  79.968  70.142  0.8206
   2170060   2324614  75.648  85.208  45.388  0.3931
   2170060   2324615  75.648  82.318  50.685  0.4725
   2170060   2338336  75.648 113.357  46.309  0.3245
   2170060   2338337  75.648 117.157  46.153  0.3147
   2170060   2338338  75.648 110.447  40.963  0.2822
   2170060   2338339  75.648 117.977  44.341  0.2970
   2170060   2338340  75.648 105.118  46.343  0.3448
   2170060   2338341  75.648 117.977  48.919  0.3381
   2170060   2338342  75.648 117.647  46.158  0.3137
   2170060   2338343  75.648 121.777  46.790  0.3106
   2170060   2338344  75.648 121.777  48.949  0.3297
   2170060   2338345  75.648 129.687  51.485  0.3346
   2170060   2338759  75.648 151.246  52.313  0.2997
   2170060   2338760  75.648 117.977  41.690  0.2744
   2170060   2338761  75.648 117.977  41.690  0.2744
   2170060   2338762  75.648 121.777  46.048  0.3042
   2170060   2338763  75.648 121.777  46.048  0.3042
   2170060   2338764  75.648 121.777  46.790  0.3106
   2170060   2338765  75.648 134.057  48.827  0.3035
   2170060   2338766  75.648 134.057  48.827  0.3035
   2170060   2338767  75.648 134.397  48.699  0.3018
   2170060   2338768  75.648 138.267  48.743  0.2951
   2170060   2338769  75.648 129.857  46.211  0.2901
   2170060   2338770  75.648  99.318  41.520  0.3111
   2170060   2338771  75.648 114.677  41.853  0.2819
   2170060   2338772  75.648 117.977  46.215  0.3135
   2170060   2338773  75.648 136.657  49.856  0.3069
   2170060   2338774  75.648 127.057  40.947  0.2531
   2170060   2338775  75.648 127.057  43.458  0.2729
   2170060   2338776  75.648 128.057  42.339  0.2624
   2170060   2338777  75.648 137.627  46.167  0.2763
   2170060   2338778  75.648 129.187  49.106  0.3153
   2170060   2338779  75.648 113.357  41.700  0.2831
   2170060   2338780  75.648  54.938  44.779  0.5219
   2170060   2338781  75.648 133.847  48.922  0.3047
   2170060   2338782  75.648 133.847  48.922  0.3047
   2170060    282433  75.648  62.898  37.700  0.3738
   2170060   3104091  75.648  96.468  43.307  0.3362
   2170060   3104092  75.648  95.748  42.883  0.3337
   2170060   3104093  75.648  96.108  43.403  0.3382
   2170060   3104856  75.648 115.807  49.113  0.3450
   2170060   3104857  75.648 115.807  49.113  0.3450
   2170060   3233525  75.648  75.058  47.927  0.4663
   2170060   3233526  75.648  78.898  48.238  0.4538
   2170060   3233527  75.648  92.878  49.496  0.4158
   2170060   3233528  75.648  89.938  49.162  0.4223
   2170060   3233529  75.648  89.938  49.162  0.4223
   2170060   3233530  75.648 110.367  47.869  0.3465
   2170060   3233531  75.648 110.367  47.869  0.3465
   2170060   3233532  75.648 109.517  47.937  0.3493
   2170060   3233533  75.648 117.257  49.977  0.3497
   2170060   3233535  75.648  90.398  49.449  0.4241
   2170060   3233536  75.648 100.927  49.720  0.3919
   2170060   3233537  75.648  82.598  50.421  0.4676
   2170060   3360552  75.648 109.867  46.910  0.3384
   2170060   3360553  75.648 100.127  46.675  0.3615
   2170060   3360554  75.648 129.827  46.589  0.2932
   2170060   3360555  75.648 100.207  46.881  0.3635
   2170060   3360556  75.648  95.387  47.202  0.3812
   2170060   3360557  75.648 100.907  47.298  0.3659
   2170060   3360558  75.648 100.907  44.945  0.3415
   2170060   3360559  75.648 128.587  46.005  0.2907
   2170060   3360560  75.648 132.667  48.528  0.3037
   2170060   3360561  75.648 103.087  46.187  0.3485
   2170060   3360562  75.648 132.727  46.175  0.2847
   2170060   3360563  75.648 103.167  46.394  0.3504
   2170060   3360564  75.648  98.347  46.717  0.3670
   2170060   3360565  75.648 103.767  46.773  0.3526
   2170060   3360566  75.648 103.767  44.460  0.3294
   2170060   3360567  75.648  86.068  47.403  0.4147
   2170060   3360568  75.648 115.737  49.332  0.3473
   2170060   3360569  75.648 104.967  46.745  0.3492
   2170060   3360570  75.648 134.797  47.715  0.2932
   2170060   3360571  75.648 105.047  46.748  0.3490
   2170060   3360572  75.648 100.228  47.301  0.3679
   2170060   3360573  75.648 105.897  48.975  0.3694
   2170060   3360574  75.648 105.897  46.909  0.3484
   2170060   3409372  75.648 115.577  46.687  0.3230
   2170060   3409373  75.648  84.698  48.663  0.4357
   2170060   3409374  75.648  84.618  48.793  0.4377
   2170060   3409375  75.648  84.698  48.894  0.4387
   2170060   3409376  75.648  80.498  45.488  0.4111
   2170060   3409377  75.648  84.698  47.237  0.4176
   2170060   3409378  75.648  84.618  47.368  0.4196
   2170060   3409379  75.648  84.698  47.468  0.4205
   2170060   3409380  75.648  88.868  52.415  0.4676
   2170060   3409381  75.648  88.868  49.849  0.4347
   2170060   3409382  75.648  85.178  46.781  0.4102
   2170060   3409383  75.648  80.498  45.657  0.4132
   2170060   3409384  75.648  85.368  49.251  0.4407
   2170060   3409385  75.648  89.488  51.209  0.4495
   2170060   3409386  75.648  85.368  47.907  0.4235
   2170060   3409387  75.648  89.488  49.852  0.4324
   2170060   3409388  75.648  93.788  53.739  0.4645
   2170060   3409389  75.648  90.078  49.415  0.4248
   2170060   3417042  75.648  79.968  59.220  0.6143
   2170060   3417043  75.648  80.188  59.335  0.6149
   2170060   3417044  75.648  75.648  59.152  0.6420
   2170060   3417045  75.648  75.818  58.270  0.6252
   2170060   3417046  75.648  75.648  58.864  0.6368
   2170060   3417047  75.648  79.968  59.012  0.6109
   2170060   3417048  75.648  80.188  59.136  0.6115
   2170060   3417049  75.648  79.968  63.782  0.6945
   2170060   3417050  75.648  75.818  63.078  0.7137
   2170060   3417051  75.648  79.968  63.502  0.6894
   2170060   3417052  75.648  79.288  58.782  0.6113
   2170060   3417053  75.648 101.207  57.453  0.4812
   2170060   3417054  75.648  79.288  63.592  0.6962
   2170060   3417055  75.648  88.228  58.791  0.5595
   2170060   3417056  75.648  91.268  58.377  0.5378
   2170060   3417057  75.648  74.568  53.683  0.5561
   2170060   3417058  75.648  82.748  56.689  0.5574
   2170060   3417059  75.648  78.478  56.155  0.5732
   2170060   3417060  75.648  78.618  56.482  0.5776
   2170060   3417061  75.648  82.748  56.430  0.5534
   2170060   3417062  75.648  74.568  58.900  0.6450
   2170060   3417063  75.648  82.748  61.899  0.6415
   2170060   3417064  75.648  78.478  61.366  0.6615
   2170060   3417065  75.648  82.748  61.639  0.6371
   2170060   3417066  75.648  86.218  56.455  0.5356
   2170060   3417067  75.648  78.038  53.575  0.5352
   2170060   3417068  75.648  86.218  60.776  0.6012
   2170060   3417069  75.648  91.007  56.043  0.5067
   2170060   3417070  75.648  86.738  55.769  0.5231
   2170060   3417071  75.648  96.957  55.383  0.4725
   2170060   3417072  75.648  67.728  46.056  0.4732
   2170060   3417073  75.648  78.448  52.895  0.5227
   2170060   3417074  75.648  94.047  56.050  0.4932
   2170060   3417075  75.648  85.788  60.834  0.6047
   2170060   3417076  75.648  82.988  63.203  0.6623
   2170060   3417077  75.648  71.718  56.131  0.6152
   2170060   3417078  75.648  98.098  53.160  0.4408
   2170060   3417079  75.648  88.618  63.713  0.6336
   2170060   3417080  75.648  92.277  64.058  0.6167
   2170060   3417081  75.648 106.927  52.810  0.4070
   2170060   3417082  75.648  93.098  64.434  0.6177
   2170060   3417083  75.648  95.837  62.030  0.5667
   2170060   3417084  75.648  98.077  63.254  0.5726
   2170060   3417085  75.648 103.967  63.169  0.5425
   2170060    365754  75.648 110.667  46.284  0.3305
   2170060     38634  75.648  86.368  47.517  0.4150
   2170060     39900  75.648  86.368  45.609  0.3918
   2170060     53325  75.648 103.267  49.458  0.3820
   2170060        54  75.648  95.847  51.394  0.4279
   2170060    564522  75.648  80.498  46.942  0.4299
   2170060    570067  75.648  96.308  49.279  0.4017
   2170060    570529  75.648  93.398  49.147  0.4099
   2170060    570789  75.648  86.368  44.949  0.3840
   2170060    570795  75.648  88.698  46.024  0.3890
   2170060    571418  75.648  86.368  47.905  0.4198
   2170060    571659  75.648  91.168  48.583  0.4109
   2170060    572294  75.648  86.368  48.759  0.4305
   2170060    578825  75.648  93.398  47.241  0.3878
   2170060     60542  75.648  95.058  40.851  0.3146
   2170060     73824  75.648  58.848  42.312  0.4590
   2170061   2170062  84.878  95.768  75.854  0.7239
   2170061   2170063  84.878  91.048  72.999  0.7092
   2170061   2170064  84.878 100.627  75.886  0.6923
   2170061   2170065  84.878  62.068  54.748  0.5938
   2170061   2170066  84.878  71.718  66.945  0.7467
   2170061   2170067  84.878  95.768  70.598  0.6415
   2170061   2170068  84.878  92.088  70.038  0.6550
   2170061   2170069  84.878  88.898  64.765  0.5941
   2170061   2170070  84.878 113.367  75.225  0.6115
   2170061   2170071  84.878  94.467  73.461  0.6938
   2170061   2170072  84.878  83.828  68.722  0.6873
   2170061   2170073  84.878 110.467  71.469  0.5769
   2170061   2170074  84.878  86.998  70.408  0.6939
   2170061   2170075  84.878  86.008  76.735  0.8150
   2170061   2170076  84.878  86.008  73.939  0.7627
   2170061   2170203  84.878 103.407  75.743  0.6730
   2170061   2170204  84.878  79.208  65.283  0.6607
   2170061   2170205  84.878  96.337  65.393  0.5646
   2170061   2170206  84.878  82.108  67.055  0.6710
   2170061   2170207  84.878  89.027  72.362  0.7126
   2170061   2170208  84.878 101.127  75.233  0.6792
   2170061   2170209  84.878  87.438  77.824  0.8236
   2170061   2170210  84.878  91.338  72.434  0.6980
   2170061   2170211  84.878  83.438  74.290  0.7901
   2170061   2170212  84.878  83.848  74.433  0.7894
   2170061   2170213  84.878  91.268  74.316  0.7298
   2170061   2170214  84.878  93.037  82.227  0.8593
   2170061   2170215  84.878 108.127  81.045  0.7239
   2170061   2170216  84.878  87.628  80.567  0.8763
   2170061   2170217  84.878  83.978  74.784  0.7950
   2170061   2170218  84.878  91.488  74.550  0.7322
   2170061   2170219  84.878  82.988  72.645  0.7629
   2170061   2170220  84.878  86.848  71.778  0.7182
   2170061   2170221  84.878  90.628  79.518  0.8284
   2170061   2170222  84.878  86.998  73.928  0.7548
   2170061   2170223  84.878  90.628  74.542  0.7383
   2170061   2170224  84.878 115.937  73.128  0.5727
   2170061   2170225  84.878  84.618  83.086  0.9615
   2170061   2170226  84.878  80.938  76.277  0.8519
   2170061   2170227  84.878  84.618  77.829  0.8491
   2170061   2170228  84.878  88.098  77.530  0.8123
   2170061   2170229  84.878  88.498  77.376  0.8060
   2170061   2170230  84.878 125.937  75.299  0.5557
   2170061   2170231  84.878  88.498  76.811  0.7954
   2170061   2170232  84.878 102.737  76.761  0.6925
   2170061   2170233  84.878 110.007  75.685  0.6349
   2170061   2170234  84.878  77.748  69.980  0.7553
   2170061   2170235  84.878  87.628  72.541  0.7257
   2170061   2170236  84.878  80.938  71.885  0.7653
   2170061   2170237  84.878  79.968  78.118  0.9007
   2170061   2170238  84.878  76.308  71.385  0.7949
   2170061   2170239  84.878  79.968  72.933  0.7935
   2170061   2324614  84.878  85.208  48.485  0.3987
   2170061   2324615  84.878  82.318  53.818  0.4747
   2170061   2338336  84.878 113.357  49.988  0.3372
   2170061   2338337  84.878 117.157  49.813  0.3272
   2170061   2338338  84.878 110.447  45.214  0.3012
   2170061   2338339  84.878 117.977  48.430  0.3136
   2170061   2338340  84.878 105.118  50.080  0.3579
   2170061   2338341  84.878 117.977  52.519  0.3493
   2170061   2338342  84.878 117.647  49.945  0.3273
   2170061   2338343  84.878 121.777  50.680  0.3249
   2170061   2338344  84.878 121.777  53.064  0.3455
   2170061   2338345  84.878 129.687  55.664  0.3503
   2170061   2338759  84.878 151.246  56.504  0.3146
   2170061   2338760  84.878 117.977  45.773  0.2914
   2170061   2338761  84.878 117.977  45.773  0.2914
   2170061   2338762  84.878 121.777  49.789  0.3174
   2170061   2338763  84.878 121.777  49.789  0.3174
   2170061   2338764  84.878 121.777  50.680  0.3249
   2170061   2338765  84.878 134.057  52.521  0.3156
   2170061   2338766  84.878 134.057  52.521  0.3156
   2170061   2338767  84.878 134.397  52.494  0.3147
   2170061   2338768  84.878 138.267  54.654  0.3244
   2170061   2338769  84.878 129.857  49.907  0.3028
   2170061   2338770  84.878  99.318  45.276  0.3259
   2170061   2338771  84.878 114.677  45.916  0.2989
   2170061   2338772  84.878 117.977  49.972  0.3269
   2170061   2338773  84.878 136.657  53.549  0.3188
   2170061   2338774  84.878 127.057  44.717  0.2674
   2170061   2338775  84.878 127.057  47.204  0.2866
   2170061   2338776  84.878 128.057  46.147  0.2767
   2170061   2338777  84.878 137.627  50.246  0.2917
   2170061   2338778  84.878 129.187  52.778  0.3272
   2170061   2338779  84.878 113.357  45.823  0.3007
   2170061   2338780  84.878  54.938  47.170  0.5091
   2170061   2338781  84.878 133.847  52.613  0.3167
   2170061   2338782  84.878 133.847  52.613  0.3167
   2170061    282433  84.878  62.898  39.315  0.3625
   2170061   3104091  84.878  96.468  46.156  0.3414
   2170061   3104092  84.878  95.748  45.715  0.3389
   2170061   3104093  84.878  96.108  46.054  0.3413
   2170061   3104856  84.878 115.807  54.212  0.3701
   2170061   3104857  84.878 115.807  54.212  0.3701
   2170061   3233525  84.878  75.058  50.354  0.4595
   2170061   3233526  84.878  78.898  51.006  0.4523
   2170061   3233527  84.878  92.878  54.536  0.4426
   2170061   3233528  84.878  89.938  54.226  0.4497
   2170061   3233529  84.878  89.938  54.226  0.4497
   2170061   3233530  84.878 110.367  53.078  0.3734
   2170061   3233531  84.878 110.367  53.078  0.3734
   2170061   3233532  84.878 109.517  53.046  0.3753
   2170061   3233533  84.878 117.257  55.002  0.3738
   2170061   3233535  84.878  90.398  54.323  0.4491
   2170061   3233536  84.878 100.927  54.613  0.4163
   2170061   3233537  84.878  82.598  53.523  0.4697
   2170061   3360552  84.878 109.867  50.467  0.3498
   2170061   3360553  84.878 100.127  50.610  0.3766
   2170061   3360554  84.878 129.827  50.605  0.3084
   2170061   3360555  84.878 100.207  50.684  0.3771
   2170061   3360556  84.878  95.387  51.208  0.3968
   2170061   3360557  84.878 100.907  51.354  0.3820
   2170061   3360558  84.878 100.907  49.022  0.3584
   2170061   3360559  84.878 128.587  50.150  0.3071
   2170061   3360560  84.878 132.667  52.833  0.3208
   2170061   3360561  84.878 103.087  50.208  0.3645
   2170061   3360562  84.878 132.727  50.272  0.3004
   2170061   3360563  84.878 103.167  50.279  0.3650
   2170061   3360564  84.878  98.347  50.894  0.3846
   2170061   3360565  84.878 103.767  51.090  0.3714
   2170061   3360566  84.878 103.767  48.813  0.3491
   2170061   3360567  84.878  86.068  50.231  0.4161
   2170061   3360568  84.878 115.737  53.430  0.3630
   2170061   3360569  84.878 104.967  50.302  0.3605
   2170061   3360570  84.878 134.797  51.727  0.3080
   2170061   3360571  84.878 105.047  50.340  0.3606
   2170061   3360572  84.878 100.228  50.689  0.3771
   2170061   3360573  84.878 105.897  52.746  0.3821
   2170061   3360574  84.878 105.897  50.644  0.3614
   2170061   3409372  84.878 115.577  50.224  0.3343
   2170061   3409373  84.878  84.698  52.814  0.4523
   2170061   3409374  84.878  84.618  52.853  0.4531
   2170061   3409375  84.878  84.698  53.057  0.4554
   2170061   3409376  84.878  80.498  48.069  0.4098
   2170061   3409377  84.878  84.698  51.306  0.4338
   2170061   3409378  84.878  84.618  51.351  0.4346
   2170061   3409379  84.878  84.698  51.549  0.4368
   2170061   3409380  84.878  88.868  56.792  0.4856
   2170061   3409381  84.878  88.868  54.178  0.4531
   2170061   3409382  84.878  85.178  49.808  0.4142
   2170061   3409383  84.878  80.498  48.525  0.4153
   2170061   3409384  84.878  85.368  51.880  0.4383
   2170061   3409385  84.878  89.488  54.775  0.4580
   2170061   3409386  84.878  85.368  50.475  0.4214
   2170061   3409387  84.878  89.488  53.394  0.4414
   2170061   3409388  84.878  93.788  57.654  0.4764
   2170061   3409389  84.878  90.078  52.719  0.4313
   2170061   3417042  84.878  79.968  62.503  0.6107
   2170061   3417043  84.878  80.188  63.991  0.6331
   2170061   3417044  84.878  75.648  59.391  0.5873
   2170061   3417045  84.878  75.818  58.623  0.5743
   2170061   3417046  84.878  75.648  59.100  0.5827
   2170061   3417047  84.878  79.968  61.966  0.6023
   2170061   3417048  84.878  80.188  63.369  0.6231
   2170061   3417049  84.878  79.968  66.844  0.6821
   2170061   3417050  84.878  75.818  62.944  0.6439
   2170061   3417051  84.878  79.968  66.308  0.6729
   2170061   3417052  84.878  79.288  60.104  0.5776
   2170061   3417053  84.878 101.207  60.540  0.4822
   2170061   3417054  84.878  79.288  64.503  0.6472
   2170061   3417055  84.878  88.228  62.910  0.5709
   2170061   3417056  84.878  91.268  63.178  0.5593
   2170061   3417057  84.878  74.568  54.103  0.5136
   2170061   3417058  84.878  82.748  61.418  0.5783
   2170061   3417059  84.878  78.478  57.676  0.5458
   2170061   3417060  84.878  78.618  57.866  0.5478
   2170061   3417061  84.878  82.748  60.894  0.5705
   2170061   3417062  84.878  74.568  58.940  0.5864
   2170061   3417063  84.878  82.748  66.545  0.6583
   2170061   3417064  84.878  78.478  62.466  0.6192
   2170061   3417065  84.878  82.748  66.020  0.6498
   2170061   3417066  84.878  86.218  61.951  0.5676
   2170061   3417067  84.878  78.038  55.308  0.5140
   2170061   3417068  84.878  86.218  66.596  0.6373
   2170061   3417069  84.878  91.007  61.002  0.5310
   2170061   3417070  84.878  86.738  60.096  0.5389
   2170061   3417071  84.878  96.957  58.652  0.4761
   2170061   3417072  84.878  67.728  46.253  0.4349
   2170061   3417073  84.878  78.448  53.820  0.4915
   2170061   3417074  84.878  94.047  61.417  0.5227
   2170061   3417075  84.878  85.788  66.152  0.6330
   2170061   3417076  84.878  82.988  67.532  0.6731
   2170061   3417077  84.878  71.718  55.875  0.5548
   2170061   3417078  84.878  98.098  55.627  0.4368
   2170061   3417079  84.878  88.618  68.456  0.6517
   2170061   3417080  84.878  92.277  68.912  0.6366
   2170061   3417081  84.878 106.927  55.656  0.4088
   2170061   3417082  84.878  93.098  69.546  0.6414
   2170061   3417083  84.878  95.837  67.531  0.5967
   2170061   3417084  84.878  98.077  67.454  0.5840
   2170061   3417085  84.878 103.967  67.864  0.5609
   2170061    365754  84.878 110.667  50.083  0.3443
   2170061     38634  84.878  86.368  50.268  0.4155
   2170061     39900  84.878  86.368  48.311  0.3930
   2170061     53325  84.878 103.267  53.495  0.3973
   2170061        54  84.878  95.847  57.845  0.4707
   2170061    564522  84.878  80.498  49.574  0.4281
   2170061    570067  84.878  96.308  53.304  0.4168
   2170061    570529  84.878  93.398  53.126  0.4245
   2170061    570789  84.878  86.368  47.868  0.3880
   2170061    570795  84.878  88.698  49.726  0.4015
   2170061    571418  84.878  86.368  50.880  0.4227
   2170061    571659  84.878  91.168  52.395  0.4237
   2170061    572294  84.878  86.368  51.825  0.4340
   2170061    578825  84.878  93.398  51.107  0.4019
   2170061     60542  84.878  95.058  44.557  0.3291
   2170061     73824  84.878  58.848  44.875  0.4540
   2170062   2170063  95.768  91.048  90.808  0.9458
   2170062   2170064  95.768 100.627  95.276  0.9422
   2170062   2170065  95.768  62.068  53.915  0.5188
   2170062   2170066  95.768  71.718  65.534  0.6428
   2170062   2170067  95.768  95.768  90.511  0.8959
   2170062   2170068  95.768  92.088  88.832  0.8971
   2170062   2170069  95.768  88.898  82.164  0.8016
   2170062   2170070  95.768 113.367  94.480  0.8240
   2170062   2170071  95.768  94.467  70.981  0.5952
   2170062   2170072  95.768  83.828  63.730  0.5500
   2170062   2170073  95.768 110.467  75.581  0.5785
   2170062   2170074  95.768  86.998  65.389  0.5571
   2170062   2170075  95.768  86.008  71.643  0.6505
   2170062   2170076  95.768  86.008  68.839  0.6095
   2170062   2170203  95.768 103.407  73.063  0.5794
   2170062   2170204  95.768  79.208  59.449  0.5146
   2170062   2170205  95.768  96.337  68.432  0.5533
   2170062   2170206  95.768  82.108  61.456  0.5279
   2170062   2170207  95.768  89.027  70.235  0.6131
   2170062   2170208  95.768 101.127  70.979  0.5637
   2170062   2170209  95.768  87.438  72.078  0.6486
   2170062   2170210  95.768  91.338  67.669  0.5666
   2170062   2170211  95.768  83.438  69.326  0.6309
   2170062   2170212  95.768  83.848  69.186  0.6265
   2170062   2170213  95.768  91.268  71.658  0.6211
   2170062   2170214  95.768  93.037  78.851  0.7171
   2170062   2170215  95.768 108.127  85.281  0.7190
   2170062   2170216  95.768  87.628  74.953  0.6912
   2170062   2170217  95.768  83.978  68.681  0.6184
   2170062   2170218  95.768  91.488  70.277  0.6008
   2170062   2170219  95.768  82.988  66.891  0.5980
   2170062   2170220  95.768  86.848  66.064  0.5668
   2170062   2170221  95.768  90.628  75.868  0.6864
   2170062   2170222  95.768  86.998  69.464  0.6131
   2170062   2170223  95.768  90.628  71.407  0.6210
   2170062   2170224  95.768 115.937  77.497  0.5774
   2170062   2170225  95.768  84.618  75.694  0.7230
   2170062   2170226  95.768  80.938  69.108  0.6423
   2170062   2170227  95.768  84.618  71.493  0.6565
   2170062   2170228  95.768  88.098  73.831  0.6710
   2170062   2170229  95.768  88.498  73.348  0.6613
   2170062   2170230  95.768 125.937  77.713  0.5397
   2170062   2170231  95.768  88.498  70.865  0.6249
   2170062   2170232  95.768 102.737  72.645  0.5772
   2170062   2170233  95.768 110.007  78.742  0.6199
   2170062   2170234  95.768  77.748  62.624  0.5647
   2170062   2170235  95.768  87.628  69.208  0.6061
   2170062   2170236  95.768  80.938  64.582  0.5760
   2170062   2170237  95.768  79.968  71.167  0.6806
   2170062   2170238  95.768  76.308  64.642  0.6017
   2170062   2170239  95.768  79.968  66.993  0.6161
   2170062   2324614  95.768  85.208  50.778  0.3900
   2170062   2324615  95.768  82.318  53.481  0.4292
   2170062   2338336  95.768 113.357  61.645  0.4180
   2170062   2338337  95.768 117.157  61.562  0.4067
   2170062   2338338  95.768 110.447  55.346  0.3668
   2170062   2338339  95.768 117.977  61.104  0.4003
   2170062   2338340  95.768 105.118  60.453  0.4305
   2170062   2338341  95.768 117.977  64.827  0.4353
   2170062   2338342  95.768 117.647  61.921  0.4087
   2170062   2338343  95.768 121.777  62.734  0.4052
   2170062   2338344  95.768 121.777  65.252  0.4285
   2170062   2338345  95.768 129.687  68.001  0.4319
   2170062   2338759  95.768 151.246  68.453  0.3834
   2170062   2338760  95.768 117.977  58.393  0.3759
   2170062   2338761  95.768 117.977  58.393  0.3759
   2170062   2338762  95.768 121.777  62.046  0.3990
   2170062   2338763  95.768 121.777  62.046  0.3990
   2170062   2338764  95.768 121.777  62.734  0.4052
   2170062   2338765  95.768 134.057  62.176  0.3709
   2170062   2338766  95.768 134.057  62.176  0.3709
   2170062   2338767  95.768 134.397  62.174  0.3701
   2170062   2338768  95.768 138.267  61.968  0.3601
   2170062   2338769  95.768 129.857  62.442  0.3827
   2170062   2338770  95.768  99.318  54.430  0.3870
   2170062   2338771  95.768 114.677  58.559  0.3855
   2170062   2338772  95.768 117.977  62.209  0.4105
   2170062   2338773  95.768 136.657  63.117  0.3728
   2170062   2338774  95.768 127.057  57.939  0.3514
   2170062   2338775  95.768 127.057  60.367  0.3716
   2170062   2338776  95.768 128.057  58.536  0.3541
   2170062   2338777  95.768 137.627  62.740  0.3676
   2170062   2338778  95.768 129.187  61.990  0.3804
   2170062   2338779  95.768 113.357  57.760  0.3816
   2170062   2338780  95.768  54.938  41.141  0.3755
   2170062   2338781  95.768 133.847  62.176  0.3713
   2170062   2338782  95.768 133.847  62.176  0.3713
   2170062    282433  95.768  62.898  42.928  0.3709
   2170062   3104091  95.768  96.468  58.273  0.4350
   2170062   3104092  95.768  95.748  58.400  0.4387
   2170062   3104093  95.768  96.108  59.167  0.4458
   2170062   3104856  95.768 115.807  66.204  0.4554
   2170062   3104857  95.768 115.807  66.204  0.4554
   2170062   3233525  95.768  75.058  50.413  0.4187
   2170062   3233526  95.768  78.898  51.724  0.4207
   2170062   3233527  95.768  92.878  63.264  0.5046
   2170062   3233528  95.768  89.938  59.300  0.4691
   2170062   3233529  95.768  89.938  59.300  0.4691
   2170062   3233530  95.768 110.367  71.048  0.5259
   2170062   3233531  95.768 110.367  71.048  0.5259
   2170062   3233532  95.768 109.517  70.826  0.5267
   2170062   3233533  95.768 117.257  71.615  0.5064
   2170062   3233535  95.768  90.398  63.532  0.5181
   2170062   3233536  95.768 100.927  66.257  0.5080
   2170062   3233537  95.768  82.598  53.775  0.4316
   2170062   3360552  95.768 109.867  65.870  0.4713
   2170062   3360553  95.768 100.127  63.279  0.4772
   2170062   3360554  95.768 129.827  64.339  0.3990
   2170062   3360555  95.768 100.207  62.987  0.4736
   2170062   3360556  95.768  95.387  64.023  0.5036
   2170062   3360557  95.768 100.907  61.768  0.4579
   2170062   3360558  95.768 100.907  59.489  0.4336
   2170062   3360559  95.768 128.587  64.587  0.4043
   2170062   3360560  95.768 132.667  64.336  0.3921
   2170062   3360561  95.768 103.087  63.196  0.4658
   2170062   3360562  95.768 132.727  63.914  0.3883
   2170062   3360563  95.768 103.167  62.938  0.4628
   2170062   3360564  95.768  98.347  63.976  0.4916
   2170062   3360565  95.768 103.767  61.752  0.4482
   2170062   3360566  95.768 103.767  59.510  0.4250
   2170062   3360567  95.768  86.068  59.256  0.4834
   2170062   3360568  95.768 115.737  67.767  0.4715
   2170062   3360569  95.768 104.967  65.584  0.4853
   2170062   3360570  95.768 134.797  66.489  0.4052
   2170062   3360571  95.768 105.047  65.545  0.4845
   2170062   3360572  95.768 100.228  65.796  0.5054
   2170062   3360573  95.768 105.897  67.268  0.5005
   2170062   3360574  95.768 105.897  65.143  0.4772
   2170062   3409372  95.768 115.577  65.615  0.4502
   2170062   3409373  95.768  84.698  55.231  0.4410
   2170062   3409374  95.768  84.618  55.241  0.4414
   2170062   3409375  95.768  84.698  55.233  0.4410
   2170062   3409376  95.768  80.498  53.185  0.4321
   2170062   3409377  95.768  84.698  54.054  0.4276
   2170062   3409378  95.768  84.618  54.059  0.4279
   2170062   3409379  95.768  84.698  54.057  0.4276
   2170062   3409380  95.768  88.868  60.291  0.4849
   2170062   3409381  95.768  88.868  58.395  0.4626
   2170062   3409382  95.768  85.178  55.695  0.4447
   2170062   3409383  95.768  80.498  54.075  0.4425
   2170062   3409384  95.768  85.368  61.297  0.5115
   2170062   3409385  95.768  89.488  62.158  0.5049
   2170062   3409386  95.768  85.368  59.905  0.4941
   2170062   3409387  95.768  89.488  60.764  0.4881
   2170062   3409388  95.768  93.788  67.093  0.5479
   2170062   3409389  95.768  90.078  62.864  0.5112
   2170062   3417042  95.768  79.968  56.357  0.4721
   2170062   3417043  95.768  80.188  56.388  0.4716
   2170062   3417044  95.768  75.648  55.200  0.4750
   2170062   3417045  95.768  75.818  55.305  0.4756
   2170062   3417046  95.768  75.648  55.217  0.4752
   2170062   3417047  95.768  79.968  56.379  0.4724
   2170062   3417048  95.768  80.188  56.420  0.4720
   2170062   3417049  95.768  79.968  60.127  0.5201
   2170062   3417050  95.768  75.818  59.043  0.5246
   2170062   3417051  95.768  79.968  60.145  0.5203
   2170062   3417052  95.768  79.288  57.587  0.4902
   2170062   3417053  95.768 101.207  64.719  0.4893
   2170062   3417054  95.768  79.288  60.668  0.5304
   2170062   3417055  95.768  88.228  58.201  0.4627
   2170062   3417056  95.768  91.268  59.006  0.4609
   2170062   3417057  95.768  74.568  54.305  0.4680
   2170062   3417058  95.768  82.748  56.243  0.4600
   2170062   3417059  95.768  78.478  55.403  0.4662
   2170062   3417060  95.768  78.618  55.456  0.4663
   2170062   3417061  95.768  82.748  56.299  0.4607
   2170062   3417062  95.768  74.568  57.911  0.5151
   2170062   3417063  95.768  82.748  60.118  0.5078
   2170062   3417064  95.768  78.478  59.006  0.5120
   2170062   3417065  95.768  82.748  60.132  0.5079
   2170062   3417066  95.768  86.218  58.353  0.4720
   2170062   3417067  95.768  78.038  56.620  0.4832
   2170062   3417068  95.768  86.218  61.807  0.5143
   2170062   3417069  95.768  91.007  57.972  0.4501
   2170062   3417070  95.768  86.738  57.134  0.4557
   2170062   3417071  95.768  96.957  60.856  0.4615
   2170062   3417072  95.768  67.728  45.242  0.3826
   2170062   3417073  95.768  78.448  52.851  0.4355
   2170062   3417074  95.768  94.047  58.549  0.4460
   2170062   3417075  95.768  85.788  61.004  0.5060
   2170062   3417076  95.768  82.988  60.934  0.5172
   2170062   3417077  95.768  71.718  54.311  0.4799
   2170062   3417078  95.768  98.098  64.719  0.5011
   2170062   3417079  95.768  88.618  63.110  0.5204
   2170062   3417080  95.768  92.277  64.904  0.5271
   2170062   3417081  95.768 106.927  66.280  0.4859
   2170062   3417082  95.768  93.098  65.493  0.5309
   2170062   3417083  95.768  95.837  64.995  0.5134
   2170062   3417084  95.768  98.077  62.856  0.4799
   2170062   3417085  95.768 103.967  64.142  0.4731
   2170062    365754  95.768 110.667  63.554  0.4448
   2170062     38634  95.768  86.368  58.688  0.4754
   2170062     39900  95.768  86.368  57.308  0.4591
   2170062     53325  95.768 103.267  67.294  0.5108
   2170062        54  95.768  95.847  62.094  0.4794
   2170062    564522  95.768  80.498  54.355  0.4459
   2170062    570067  95.768  96.308  65.883  0.5221
   2170062    570529  95.768  93.398  63.399  0.5041
   2170062    570789  95.768  86.368  58.685  0.4754
   2170062    570795  95.768  88.698  59.229  0.4729
   2170062    571418  95.768  86.368  58.373  0.4717
   2170062    571659  95.768  91.168  61.003  0.4844
   2170062    572294  95.768  86.368  59.075  0.4801
   2170062    578825  95.768  93.398  61.620  0.4831
   2170062     60542  95.768  95.058  53.926  0.3939
   2170062     73824  95.768  58.848  39.388  0.3418
   2170063   2170064  91.048 100.627  90.336  0.8914
   2170063   2170065  91.048  62.068  53.279  0.5337
   2170063   2170066  91.048  71.718  65.724  0.6773
   2170063   2170067  91.048  95.768  85.570  0.8452
   2170063   2170068  91.048  92.088  84.846  0.8632
   2170063   2170069  91.048  88.898  78.265  0.7697
   2170063   2170070  91.048 113.367  89.581  0.7801
   2170063   2170071  91.048  94.467  66.683  0.5611
   2170063   2170072  91.048  83.828  60.484  0.5287
   2170063   2170073  91.048 110.467  71.112  0.5453
   2170063   2170074  91.048  86.998  62.445  0.5402
   2170063   2170075  91.048  86.008  71.559  0.6783
   2170063   2170076  91.048  86.008  68.758  0.6349
   2170063   2170203  91.048 103.407  71.275  0.5786
   2170063   2170204  91.048  79.208  59.394  0.5357
   2170063   2170205  91.048  96.337  66.730  0.5531
   2170063   2170206  91.048  82.108  61.404  0.5495
   2170063   2170207  91.048  89.027  69.755  0.6323
   2170063   2170208  91.048 101.127  69.612  0.5680
   2170063   2170209  91.048  87.438  71.898  0.6745
   2170063   2170210  91.048  91.338  67.014  0.5809
   2170063   2170211  91.048  83.438  69.500  0.6620
   2170063   2170212  91.048  83.848  68.967  0.6511
   2170063   2170213  91.048  91.268  70.636  0.6325
   2170063   2170214  91.048  93.037  75.398  0.6937
   2170063   2170215  91.048 108.127  82.037  0.7003
   2170063   2170216  91.048  87.628  72.165  0.6775
   2170063   2170217  91.048  83.978  65.919  0.6042
   2170063   2170218  91.048  91.488  66.980  0.5796
   2170063   2170219  91.048  82.988  66.673  0.6210
   2170063   2170220  91.048  86.848  65.825  0.5874
   2170063   2170221  91.048  90.628  72.126  0.6584
   2170063   2170222  91.048  86.998  66.367  0.5943
   2170063   2170223  91.048  90.628  67.613  0.5928
   2170063   2170224  91.048 115.937  73.113  0.5461
   2170063   2170225  91.048  84.618  72.839  0.7084
   2170063   2170226  91.048  80.938  66.283  0.6271
   2170063   2170227  91.048  84.618  68.674  0.6419
   2170063   2170228  91.048  88.098  70.619  0.6507
   2170063   2170229  91.048  88.498  70.181  0.6417
   2170063   2170230  91.048 125.937  73.238  0.5095
   2170063   2170231  91.048  88.498  67.941  0.6088
   2170063   2170232  91.048 102.737  68.498  0.5467
   2170063   2170233  91.048 110.007  74.214  0.5851
   2170063   2170234  91.048  77.748  59.820  0.5489
   2170063   2170235  91.048  87.628  66.308  0.5901
   2170063   2170236  91.048  80.938  61.763  0.5603
   2170063   2170237  91.048  79.968  71.365  0.7161
   2170063   2170238  91.048  76.308  64.815  0.6321
   2170063   2170239  91.048  79.968  67.172  0.6469
   2170063   2324614  91.048  85.208  50.456  0.4011
   2170063   2324615  91.048  82.318  53.052  0.4409
   2170063   2338336  91.048 113.357  59.158  0.4073
   2170063   2338337  91.048 117.157  58.970  0.3951
   2170063   2338338  91.048 110.447  52.423  0.3517
   2170063   2338339  91.048 117.977  58.295  0.3868
   2170063   2338340  91.048 105.118  57.968  0.4195
   2170063   2338341  91.048 117.977  62.380  0.4254
   2170063   2338342  91.048 117.647  59.296  0.3969
   2170063   2338343  91.048 121.777  60.011  0.3927
   2170063   2338344  91.048 121.777  62.432  0.4151
   2170063   2338345  91.048 129.687  65.011  0.4175
   2170063   2338759  91.048 151.246  65.211  0.3682
   2170063   2338760  91.048 117.977  55.303  0.3598
   2170063   2338761  91.048 117.977  55.303  0.3598
   2170063   2338762  91.048 121.777  59.446  0.3876
   2170063   2338763  91.048 121.777  59.446  0.3876
   2170063   2338764  91.048 121.777  60.011  0.3927
   2170063   2338765  91.048 134.057  59.496  0.3593
   2170063   2338766  91.048 134.057  59.496  0.3593
   2170063   2338767  91.048 134.397  59.495  0.3585
   2170063   2338768  91.048 138.267  59.265  0.3485
   2170063   2338769  91.048 129.857  59.744  0.3707
   2170063   2338770  91.048  99.318  53.419  0.3901
   2170063   2338771  91.048 114.677  55.479  0.3693
   2170063   2338772  91.048 117.977  59.638  0.3992
   2170063   2338773  91.048 136.657  60.251  0.3598
   2170063   2338774  91.048 127.057  55.173  0.3386
   2170063   2338775  91.048 127.057  57.692  0.3596
   2170063   2338776  91.048 128.057  55.824  0.3419
   2170063   2338777  91.048 137.627  59.802  0.3541
   2170063   2338778  91.048 129.187  59.364  0.3690
   2170063   2338779  91.048 113.357  54.931  0.3675
   2170063   2338780  91.048  54.938  41.169  0.3928
   2170063   2338781  91.048 133.847  59.497  0.3597
   2170063   2338782  91.048 133.847  59.497  0.3597
   2170063    282433  91.048  62.898  41.769  0.3723
   2170063   3104091  91.048  96.468  57.164  0.4385
   2170063   3104092  91.048  95.748  57.551  0.4453
   2170063   3104093  91.048  96.108  58.282  0.4522
   2170063   3104856  91.048 115.807  62.187  0.4299
   2170063   3104857  91.048 115.807  62.187  0.4299
   2170063   3233525  91.048  75.058  48.694  0.4147
   2170063   3233526  91.048  78.898  50.020  0.4171
   2170063   3233527  91.048  92.878  59.936  0.4834
   2170063   3233528  91.048  89.938  57.010  0.4598
   2170063   3233529  91.048  89.938  57.010  0.4598
   2170063   3233530  91.048 110.367  66.955  0.4980
   2170063   3233531  91.048 110.367  66.955  0.4980
   2170063   3233532  91.048 109.517  66.804  0.4994
   2170063   3233533  91.048 117.257  67.929  0.4839
   2170063   3233535  91.048  90.398  61.553  0.5134
   2170063   3233536  91.048 100.927  62.596  0.4838
   2170063   3233537  91.048  82.598  52.041  0.4280
   2170063   3360552  91.048 109.867  63.716  0.4644
   2170063   3360553  91.048 100.127  60.571  0.4638
   2170063   3360554  91.048 129.827  61.174  0.3831
   2170063   3360555  91.048 100.207  60.300  0.4605
   2170063   3360556  91.048  95.387  61.104  0.4875
   2170063   3360557  91.048 100.907  58.801  0.4416
   2170063   3360558  91.048 100.907  56.444  0.4165
   2170063   3360559  91.048 128.587  61.476  0.3887
   2170063   3360560  91.048 132.667  61.231  0.3768
   2170063   3360561  91.048 103.087  60.272  0.4503
   2170063   3360562  91.048 132.727  60.653  0.3718
   2170063   3360563  91.048 103.167  60.055  0.4476
   2170063   3360564  91.048  98.347  60.556  0.4700
   2170063   3360565  91.048 103.767  58.523  0.4294
   2170063   3360566  91.048 103.767  56.213  0.4056
   2170063   3360567  91.048  86.068  58.479  0.4929
   2170063   3360568  91.048 115.737  64.676  0.4551
   2170063   3360569  91.048 104.967  63.188  0.4757
   2170063   3360570  91.048 134.797  63.471  0.3909
   2170063   3360571  91.048 105.047  63.120  0.4747
   2170063   3360572  91.048 100.228  63.625  0.4984
   2170063   3360573  91.048 105.897  64.538  0.4874
   2170063   3360574  91.048 105.897  62.417  0.4640
   2170063   3409372  91.048 115.577  63.463  0.4433
   2170063   3409373  91.048  84.698  54.057  0.4442
   2170063   3409374  91.048  84.618  54.067  0.4446
   2170063   3409375  91.048  84.698  54.059  0.4442
   2170063   3409376  91.048  80.498  52.065  0.4358
   2170063   3409377  91.048  84.698  52.623  0.4274
   2170063   3409378  91.048  84.618  52.628  0.4277
   2170063   3409379  91.048  84.698  52.625  0.4274
   2170063   3409380  91.048  88.868  59.409  0.4930
   2170063   3409381  91.048  88.868  57.091  0.4648
   2170063   3409382  91.048  85.178  54.188  0.4440
   2170063   3409383  91.048  80.498  52.475  0.4407
   2170063   3409384  91.048  85.368  60.706  0.5246
   2170063   3409385  91.048  89.488  61.584  0.5177
   2170063   3409386  91.048  85.368  59.273  0.5060
   2170063   3409387  91.048  89.488  60.138  0.4995
   2170063   3409388  91.048  93.788  66.455  0.5614
   2170063   3409389  91.048  90.078  61.632  0.5158
   2170063   3417042  91.048  79.968  56.337  0.4913
   2170063   3417043  91.048  80.188  56.383  0.4909
   2170063   3417044  91.048  75.648  55.176  0.4948
   2170063   3417045  91.048  75.818  55.281  0.4954
   2170063   3417046  91.048  75.648  55.194  0.4950
   2170063   3417047  91.048  79.968  56.359  0.4915
   2170063   3417048  91.048  80.188  56.416  0.4913
   2170063   3417049  91.048  79.968  60.270  0.5442
   2170063   3417050  91.048  75.818  59.183  0.5496
   2170063   3417051  91.048  79.968  60.288  0.5445
   2170063   3417052  91.048  79.288  57.570  0.5105
   2170063   3417053  91.048 101.207  62.893  0.4862
   2170063   3417054  91.048  79.288  60.805  0.5551
   2170063   3417055  91.048  88.228  58.042  0.4788
   2170063   3417056  91.048  91.268  57.930  0.4657
   2170063   3417057  91.048  74.568  54.183  0.4862
   2170063   3417058  91.048  82.748  55.957  0.4749
   2170063   3417059  91.048  78.478  55.125  0.4819
   2170063   3417060  91.048  78.618  55.188  0.4821
   2170063   3417061  91.048  82.748  56.041  0.4759
   2170063   3417062  91.048  74.568  58.034  0.5394
   2170063   3417063  91.048  82.748  60.251  0.5306
   2170063   3417064  91.048  78.478  59.138  0.5357
   2170063   3417065  91.048  82.748  60.265  0.5308
   2170063   3417066  91.048  86.218  58.091  0.4875
   2170063   3417067  91.048  78.038  56.315  0.4994
   2170063   3417068  91.048  86.218  61.941  0.5371
   2170063   3417069  91.048  91.007  57.361  0.4600
   2170063   3417070  91.048  86.738  56.838  0.4699
   2170063   3417071  91.048  96.957  59.112  0.4586
   2170063   3417072  91.048  67.728  45.222  0.3982
   2170063   3417073  91.048  78.448  52.911  0.4538
   2170063   3417074  91.048  94.047  56.876  0.4436
   2170063   3417075  91.048  85.788  60.951  0.5260
   2170063   3417076  91.048  82.988  60.896  0.5382
   2170063   3417077  91.048  71.718  54.433  0.5025
   2170063   3417078  91.048  98.098  64.126  0.5129
   2170063   3417079  91.048  88.618  62.797  0.5373
   2170063   3417080  91.048  92.277  63.736  0.5330
   2170063   3417081  91.048 106.927  64.305  0.4811
   2170063   3417082  91.048  93.098  64.308  0.5366
   2170063   3417083  91.048  95.837  63.181  0.5107
   2170063   3417084  91.048  98.077  62.002  0.4877
   2170063   3417085  91.048 103.967  62.441  0.4710
   2170063    365754  91.048 110.667  60.485  0.4283
   2170063     38634  91.048  86.368  57.578  0.4805
   2170063     39900  91.048  86.368  56.314  0.4650
   2170063     53325  91.048 103.267  64.736  0.4996
   2170063        54  91.048  95.847  59.137  0.4629
   2170063    564522  91.048  80.498  53.217  0.4497
   2170063    570067  91.048  96.308  62.607  0.5019
   2170063    570529  91.048  93.398  62.138  0.5081
   2170063    570789  91.048  86.368  57.539  0.4800
   2170063    570795  91.048  88.698  58.031  0.4768
   2170063    571418  91.048  86.368  57.278  0.4768
   2170063    571659  91.048  91.168  59.772  0.4882
   2170063    572294  91.048  86.368  57.983  0.4855
   2170063    578825  91.048  93.398  60.399  0.4869
   2170063     60542  91.048  95.058  52.462  0.3926
   2170063     73824  91.048  58.848  39.231  0.3545
   2170064   2170065 100.627  62.068  54.061  0.4976
   2170064   2170066 100.627  71.718  65.115  0.6072
   2170064   2170067 100.627  95.768  90.368  0.8523
   2170064   2170068 100.627  92.088  88.373  0.8470
   2170064   2170069 100.627  88.898  82.175  0.7655
   2170064   2170070 100.627 113.367  96.571  0.8224
   2170064   2170071 100.627  94.467  71.349  0.5766
   2170064   2170072 100.627  83.828  63.919  0.5303
   2170064   2170073 100.627 110.467  77.577  0.5810
   2170064   2170074 100.627  86.998  65.685  0.5387
   2170064   2170075 100.627  86.008  71.752  0.6246
   2170064   2170076 100.627  86.008  68.949  0.5859
   2170064   2170203 100.627 103.407  74.792  0.5787
   2170064   2170204 100.627  79.208  59.389  0.4931
   2170064   2170205 100.627  96.337  70.242  0.5543
   2170064   2170206 100.627  82.108  61.351  0.5054
   2170064   2170207 100.627  89.027  70.125  0.5867
   2170064   2170208 100.627 101.127  72.178  0.5570
   2170064   2170209 100.627  87.438  71.981  0.6201
   2170064   2170210 100.627  91.338  67.797  0.5460
   2170064   2170211 100.627  83.438  69.254  0.6032
   2170064   2170212 100.627  83.848  69.019  0.5978
   2170064   2170213 100.627  91.268  71.879  0.5989
   2170064   2170214 100.627  93.037  79.433  0.6954
   2170064   2170215 100.627 108.127  87.743  0.7251
   2170064   2170216 100.627  87.628  75.109  0.6638
   2170064   2170217 100.627  83.978  68.896  0.5954
   2170064   2170218 100.627  91.488  70.477  0.5794
   2170064   2170219 100.627  82.988  66.858  0.5726
   2170064   2170220 100.627  86.848  65.762  0.5403
   2170064   2170221 100.627  90.628  76.050  0.6601
   2170064   2170222 100.627  86.998  69.834  0.5929
   2170064   2170223 100.627  90.628  72.135  0.6056
   2170064   2170224 100.627 115.937  79.505  0.5801
   2170064   2170225 100.627  84.618  75.726  0.6914
   2170064   2170226 100.627  80.938  69.136  0.6149
   2170064   2170227 100.627  84.618  71.514  0.6288
   2170064   2170228 100.627  88.098  73.883  0.6433
   2170064   2170229 100.627  88.498  73.804  0.6400
   2170064   2170230 100.627 125.937  79.409  0.5396
   2170064   2170231 100.627  88.498  70.763  0.5978
   2170064   2170232 100.627 102.737  74.131  0.5736
   2170064   2170233 100.627 110.007  80.657  0.6205
   2170064   2170234 100.627  77.748  62.655  0.5414
   2170064   2170235 100.627  87.628  69.362  0.5834
   2170064   2170236 100.627  80.938  64.593  0.5522
   2170064   2170237 100.627  79.968  71.076  0.6490
   2170064   2170238 100.627  76.308  64.541  0.5742
   2170064   2170239 100.627  79.968  66.899  0.5884
   2170064   2324614 100.627  85.208  51.561  0.3840
   2170064   2324615 100.627  82.318  53.916  0.4179
   2170064   2338336 100.627 113.357  64.280  0.4294
   2170064   2338337 100.627 117.157  64.210  0.4181
   2170064   2338338 100.627 110.447  58.379  0.3823
   2170064   2338339 100.627 117.977  63.873  0.4128
   2170064   2338340 100.627 105.118  61.646  0.4278
   2170064   2338341 100.627 117.977  67.327  0.4451
   2170064   2338342 100.627 117.647  64.569  0.4201
   2170064   2338343 100.627 121.777  65.292  0.4156
   2170064   2338344 100.627 121.777  68.067  0.4410
   2170064   2338345 100.627 129.687  70.747  0.4434
   2170064   2338759 100.627 151.246  71.700  0.3979
   2170064   2338760 100.627 117.977  61.608  0.3924
   2170064   2338761 100.627 117.977  61.608  0.3924
   2170064   2338762 100.627 121.777  64.730  0.4105
   2170064   2338763 100.627 121.777  64.730  0.4105
   2170064   2338764 100.627 121.777  65.292  0.4156
   2170064   2338765 100.627 134.057  64.749  0.3810
   2170064   2338766 100.627 134.057  64.749  0.3810
   2170064   2338767 100.627 134.397  64.748  0.3803
   2170064   2338768 100.627 138.267  64.534  0.3701
   2170064   2338769 100.627 129.857  65.027  0.3930
   2170064   2338770 100.627  99.318  55.666  0.3858
   2170064   2338771 100.627 114.677  61.714  0.4018
   2170064   2338772 100.627 117.977  64.883  0.4221
   2170064   2338773 100.627 136.657  66.075  0.3859
   2170064   2338774 100.627 127.057  61.187  0.3675
   2170064   2338775 100.627 127.057  63.475  0.3866
   2170064   2338776 100.627 128.057  61.174  0.3652
   2170064   2338777 100.627 137.627  65.938  0.3827
   2170064   2338778 100.627 129.187  64.692  0.3918
   2170064   2338779 100.627 113.357  61.002  0.3988
   2170064   2338780 100.627  54.938  41.758  0.3669
   2170064   2338781 100.627 133.847  64.749  0.3815
   2170064   2338782 100.627 133.847  64.749  0.3815
   2170064    282433 100.627  62.898  44.597  0.3750
   2170064   3104091 100.627  96.468  59.133  0.4286
   2170064   3104092 100.627  95.748  59.155  0.4311
   2170064   3104093 100.627  96.108  59.832  0.4370
   2170064   3104856 100.627 115.807  69.408  0.4721
   2170064   3104857 100.627 115.807  69.408  0.4721
   2170064   3233525 100.627  75.058  51.321  0.4127
   2170064   3233526 100.627  78.898  52.819  0.4169
   2170064   3233527 100.627  92.878  64.857  0.5041
   2170064   3233528 100.627  89.938  60.597  0.4663
   2170064   3233529 100.627  89.938  60.597  0.4663
   2170064   3233530 100.627 110.367  74.264  0.5431
   2170064   3233531 100.627 110.367  74.264  0.5431
   2170064   3233532 100.627 109.517  74.028  0.5439
   2170064   3233533 100.627 117.257  74.822  0.5230
   2170064   3233535 100.627  90.398  64.889  0.5144
   2170064   3233536 100.627 100.927  69.308  0.5241
   2170064   3233537 100.627  82.598  54.745  0.4261
   2170064   3360552 100.627 109.867  68.417  0.4815
   2170064   3360553 100.627 100.127  65.694  0.4864
   2170064   3360554 100.627 129.827  67.454  0.4138
   2170064   3360555 100.627 100.207  65.560  0.4846
   2170064   3360556 100.627  95.387  65.273  0.4993
   2170064   3360557 100.627 100.907  64.473  0.4704
   2170064   3360558 100.627 100.907  62.239  0.4468
   2170064   3360559 100.627 128.587  67.249  0.4152
   2170064   3360560 100.627 132.667  67.007  0.4030
   2170064   3360561 100.627 103.087  65.809  0.4772
   2170064   3360562 100.627 132.727  67.004  0.4028
   2170064   3360563 100.627 103.167  65.477  0.4734
   2170064   3360564 100.627  98.347  66.426  0.5011
   2170064   3360565 100.627 103.767  64.435  0.4604
   2170064   3360566 100.627 103.767  62.180  0.4372
   2170064   3360567 100.627  86.068  59.399  0.4666
   2170064   3360568 100.627 115.737  70.773  0.4861
   2170064   3360569 100.627 104.967  67.207  0.4856
   2170064   3360570 100.627 134.797  69.550  0.4193
   2170064   3360571 100.627 105.047  67.407  0.4875
   2170064   3360572 100.627 100.228  67.382  0.5048
   2170064   3360573 100.627 105.897  69.402  0.5061
   2170064   3360574 100.627 105.897  67.259  0.4830
   2170064   3409372 100.627 115.577  68.159  0.4604
   2170064   3409373 100.627  84.698  56.009  0.4331
   2170064   3409374 100.627  84.618  56.001  0.4333
   2170064   3409375 100.627  84.698  56.011  0.4331
   2170064   3409376 100.627  80.498  53.953  0.4243
   2170064   3409377 100.627  84.698  54.834  0.4202
   2170064   3409378 100.627  84.618  54.818  0.4203
   2170064   3409379 100.627  84.698  54.836  0.4202
   2170064   3409380 100.627  88.868  61.105  0.4759
   2170064   3409381 100.627  88.868  59.170  0.4540
   2170064   3409382 100.627  85.178  57.088  0.4435
   2170064   3409383 100.627  80.498  55.611  0.4431
   2170064   3409384 100.627  85.368  61.397  0.4928
   2170064   3409385 100.627  89.488  62.257  0.4869
   2170064   3409386 100.627  85.368  60.077  0.4771
   2170064   3409387 100.627  89.488  60.930  0.4716
   2170064   3409388 100.627  93.788  67.253  0.5289
   2170064   3409389 100.627  90.078  63.431  0.4984
   2170064   3417042 100.627  79.968  56.193  0.4517
   2170064   3417043 100.627  80.188  56.243  0.4515
   2170064   3417044 100.627  75.648  55.054  0.4542
   2170064   3417045 100.627  75.818  55.160  0.4548
   2170064   3417046 100.627  75.648  55.071  0.4544
   2170064   3417047 100.627  79.968  56.215  0.4520
   2170064   3417048 100.627  80.188  56.280  0.4519
   2170064   3417049 100.627  79.968  59.954  0.4970
   2170064   3417050 100.627  75.818  58.883  0.5009
   2170064   3417051 100.627  79.968  59.972  0.4972
   2170064   3417052 100.627  79.288  57.421  0.4688
   2170064   3417053 100.627 101.207  65.931  0.4851
   2170064   3417054 100.627  79.288  60.499  0.5066
   2170064   3417055 100.627  88.228  58.118  0.4445
   2170064   3417056 100.627  91.268  59.463  0.4490
   2170064   3417057 100.627  74.568  54.725  0.4543
   2170064   3417058 100.627  82.748  56.770  0.4484
   2170064   3417059 100.627  78.478  55.814  0.4527
   2170064   3417060 100.627  78.618  55.875  0.4529
   2170064   3417061 100.627  82.748  56.801  0.4488
   2170064   3417062 100.627  74.568  58.353  0.4994
   2170064   3417063 100.627  82.748  60.576  0.4933
   2170064   3417064 100.627  78.478  59.468  0.4971
   2170064   3417065 100.627  82.748  60.595  0.4935
   2170064   3417066 100.627  86.218  58.897  0.4603
   2170064   3417067 100.627  78.038  57.021  0.4688
   2170064   3417068 100.627  86.218  61.903  0.4955
   2170064   3417069 100.627  91.007  58.568  0.4401
   2170064   3417070 100.627  86.738  57.677  0.4447
   2170064   3417071 100.627  96.957  61.862  0.4558
   2170064   3417072 100.627  67.728  45.720  0.3728
   2170064   3417073 100.627  78.448  53.394  0.4248
   2170064   3417074 100.627  94.047  59.665  0.4419
   2170064   3417075 100.627  85.788  61.573  0.4932
   2170064   3417076 100.627  82.988  60.960  0.4970
   2170064   3417077 100.627  71.718  54.160  0.4583
   2170064   3417078 100.627  98.098  64.654  0.4822
   2170064   3417079 100.627  88.618  63.420  0.5040
   2170064   3417080 100.627  92.277  65.693  0.5164
   2170064   3417081 100.627 106.927  67.673  0.4838
   2170064   3417082 100.627  93.098  65.922  0.5158
   2170064   3417083 100.627  95.837  66.122  0.5073
   2170064   3417084 100.627  98.077  63.148  0.4658
   2170064   3417085 100.627 103.967  65.863  0.4748
   2170064    365754 100.627 110.667  66.243  0.4567
   2170064     38634 100.627  86.368  59.471  0.4663
   2170064     39900 100.627  86.368  58.017  0.4498
   2170064     53325 100.627 103.267  69.605  0.5183
   2170064        54 100.627  95.847  64.261  0.4860
   2170064    564522 100.627  80.498  55.125  0.4375
   2170064    570067 100.627  96.308  66.952  0.5151
   2170064    570529 100.627  93.398  64.520  0.4982
   2170064    570789 100.627  86.368  59.817  0.4703
   2170064    570795 100.627  88.698  60.367  0.4681
   2170064    571418 100.627  86.368  59.044  0.4615
   2170064    571659 100.627  91.168  61.842  0.4759
   2170064    572294 100.627  86.368  59.756  0.4696
   2170064    578825 100.627  93.398  62.733  0.4778
   2170064     60542 100.627  95.058  55.759  0.3985
   2170064     73824 100.627  58.848  39.963  0.3344
   2170065   2170066  62.068  71.718  55.146  0.7012
   2170065   2170067  62.068  95.768  48.696  0.4462
   2170065   2170068  62.068  92.088  48.224  0.4552
   2170065   2170069  62.068  88.898  43.628  0.4065
   2170065   2170070  62.068 113.367  53.507  0.4388
   2170065   2170071  62.068  94.467  46.717  0.4254
   2170065   2170072  62.068  83.828  42.760  0.4146
   2170065   2170073  62.068 110.467  44.943  0.3522
   2170065   2170074  62.068  86.998  44.455  0.4250
   2170065   2170075  62.068  86.008  52.271  0.5456
   2170065   2170076  62.068  86.008  49.455  0.5015
   2170065   2170203  62.068 103.407  51.465  0.4514
   2170065   2170204  62.068  79.208  42.332  0.4278
   2170065   2170205  62.068  96.337  41.241  0.3520
   2170065   2170206  62.068  82.108  43.055  0.4258
   2170065   2170207  62.068  89.027  47.501  0.4585
   2170065   2170208  62.068 101.127  50.666  0.4503
   2170065   2170209  62.068  87.438  52.539  0.5418
   2170065   2170210  62.068  91.338  47.238  0.4449
   2170065   2170211  62.068  83.438  48.691  0.5029
   2170065   2170212  62.068  83.848  48.764  0.5019
   2170065   2170213  62.068  91.268  48.748  0.4661
   2170065   2170214  62.068  93.037  55.936  0.5640
   2170065   2170215  62.068 108.127  53.545  0.4590
   2170065   2170216  62.068  87.628  52.891  0.5464
   2170065   2170217  62.068  83.978  47.520  0.4823
   2170065   2170218  62.068  91.488  47.134  0.4429
   2170065   2170219  62.068  82.988  47.515  0.4871
   2170065   2170220  62.068  86.848  46.538  0.4546
   2170065   2170221  62.068  90.628  52.499  0.5240
   2170065   2170222  62.068  86.998  47.148  0.4626
   2170065   2170223  62.068  90.628  47.505  0.4516
   2170065   2170224  62.068 115.937  46.388  0.3524
   2170065   2170225  62.068  84.618  54.748  0.5955
   2170065   2170226  62.068  80.938  49.194  0.5244
   2170065   2170227  62.068  84.618  49.527  0.5098
   2170065   2170228  62.068  88.098  49.278  0.4884
   2170065   2170229  62.068  88.498  49.350  0.4876
   2170065   2170230  62.068 125.937  47.547  0.3385
   2170065   2170231  62.068  88.498  48.777  0.4792
   2170065   2170232  62.068 102.737  48.719  0.4197
   2170065   2170233  62.068 110.007  47.727  0.3838
   2170065   2170234  62.068  77.748  44.222  0.4626
   2170065   2170235  62.068  87.628  44.341  0.4209
   2170065   2170236  62.068  80.938  45.163  0.4616
   2170065   2170237  62.068  79.968  54.120  0.6156
   2170065   2170238  62.068  76.308  48.549  0.5405
   2170065   2170239  62.068  79.968  48.887  0.5248
   2170065   2324614  62.068  85.208  37.344  0.3397
   2170065   2324615  62.068  82.318  37.436  0.3500
   2170065   2338336  62.068 113.357  35.109  0.2502
   2170065   2338337  62.068 117.157  36.386  0.2547
   2170065   2338338  62.068 110.447  32.786  0.2346
   2170065   2338339  62.068 117.977  33.375  0.2276
   2170065   2338340  62.068 105.118  35.461  0.2692
   2170065   2338341  62.068 117.977  34.769  0.2393
   2170065   2338342  62.068 117.647  36.419  0.2541
   2170065   2338343  62.068 121.777  37.417  0.2555
   2170065   2338344  62.068 121.777  39.009  0.2693
   2170065   2338345  62.068 129.687  41.217  0.2738
   2170065   2338759  62.068 151.246  39.948  0.2304
   2170065   2338760  62.068 117.977  30.982  0.2078
   2170065   2338761  62.068 117.977  30.982  0.2078
   2170065   2338762  62.068 121.777  36.248  0.2456
   2170065   2338763  62.068 121.777  36.248  0.2456
   2170065   2338764  62.068 121.777  37.417  0.2555
   2170065   2338765  62.068 134.057  31.818  0.1936
   2170065   2338766  62.068 134.057  31.818  0.1936
   2170065   2338767  62.068 134.397  31.817  0.1932
   2170065   2338768  62.068 138.267  31.640  0.1876
   2170065   2338769  62.068 129.857  31.995  0.2001
   2170065   2338770  62.068  99.318  28.948  0.2186
   2170065   2338771  62.068 114.677  30.829  0.2113
   2170065   2338772  62.068 117.977  34.983  0.2412
   2170065   2338773  62.068 136.657  33.195  0.2005
   2170065   2338774  62.068 127.057  28.500  0.1774
   2170065   2338775  62.068 127.057  28.315  0.1761
   2170065   2338776  62.068 128.057  30.865  0.1938
   2170065   2338777  62.068 137.627  31.662  0.1884
   2170065   2338778  62.068 129.187  31.986  0.2008
   2170065   2338779  62.068 113.357  31.057  0.2151
   2170065   2338780  62.068  54.938  34.975  0.4264
   2170065   2338781  62.068 133.847  31.820  0.1939
   2170065   2338782  62.068 133.847  31.820  0.1939
   2170065    282433  62.068  62.898  27.302  0.2796
   2170065   3104091  62.068  96.468  28.462  0.2188
   2170065   3104092  62.068  95.748  28.033  0.2160
   2170065   3104093  62.068  96.108  28.309  0.2180
   2170065   3104856  62.068 115.807  35.761  0.2516
   2170065   3104857  62.068 115.807  35.761  0.2516
   2170065   3233525  62.068  75.058  37.771  0.3802
   2170065   3233526  62.068  78.898  38.952  0.3818
   2170065   3233527  62.068  92.878  36.756  0.3110
   2170065   3233528  62.068  89.938  36.805  0.3195
   2170065   3233529  62.068  89.938  36.805  0.3195
   2170065   3233530  62.068 110.367  35.944  0.2633
   2170065   3233531  62.068 110.367  35.944  0.2633
   2170065   3233532  62.068 109.517  35.938  0.2649
   2170065   3233533  62.068 117.257  38.080  0.2696
   2170065   3233535  62.068  90.398  35.282  0.3011
   2170065   3233536  62.068 100.927  36.820  0.2918
   2170065   3233537  62.068  82.598  40.327  0.3865
   2170065   3360552  62.068 109.867  34.369  0.2498
   2170065   3360553  62.068 100.127  33.329  0.2586
   2170065   3360554  62.068 129.827  32.966  0.2074
   2170065   3360555  62.068 100.207  33.515  0.2603
   2170065   3360556  62.068  95.387  34.005  0.2755
   2170065   3360557  62.068 100.907  33.849  0.2621
   2170065   3360558  62.068 100.907  31.420  0.2388
   2170065   3360559  62.068 128.587  32.407  0.2048
   2170065   3360560  62.068 132.667  32.275  0.1987
   2170065   3360561  62.068 103.087  33.907  0.2583
   2170065   3360562  62.068 132.727  33.576  0.2083
   2170065   3360563  62.068 103.167  34.035  0.2594
   2170065   3360564  62.068  98.347  34.577  0.2748
   2170065   3360565  62.068 103.767  34.377  0.2615
   2170065   3360566  62.068 103.767  32.045  0.2395
   2170065   3360567  62.068  86.068  35.158  0.3112
   2170065   3360568  62.068 115.737  35.366  0.2483
   2170065   3360569  62.068 104.967  33.657  0.2523
   2170065   3360570  62.068 134.797  33.750  0.2069
   2170065   3360571  62.068 105.047  33.869  0.2542
   2170065   3360572  62.068 100.228  34.933  0.2743
   2170065   3360573  62.068 105.897  35.620  0.2691
   2170065   3360574  62.068 105.897  33.575  0.2498
   2170065   3409372  62.068 115.577  34.189  0.2383
   2170065   3409373  62.068  84.698  33.175  0.2921
   2170065   3409374  62.068  84.618  33.175  0.2923
   2170065   3409375  62.068  84.698  33.177  0.2921
   2170065   3409376  62.068  80.498  31.873  0.2879
   2170065   3409377  62.068  84.698  31.693  0.2754
   2170065   3409378  62.068  84.618  31.693  0.2756
   2170065   3409379  62.068  84.698  31.694  0.2754
   2170065   3409380  62.068  88.868  37.276  0.3280
   2170065   3409381  62.068  88.868  34.599  0.2974
   2170065   3409382  62.068  85.178  33.229  0.2914
   2170065   3409383  62.068  80.498  32.711  0.2978
   2170065   3409384  62.068  85.368  36.404  0.3279
   2170065   3409385  62.068  89.488  36.111  0.3128
   2170065   3409386  62.068  85.368  35.012  0.3114
   2170065   3409387  62.068  89.488  34.693  0.2969
   2170065   3409388  62.068  93.788  38.815  0.3316
   2170065   3409389  62.068  90.078  36.041  0.3104
   2170065   3417042  62.068  79.968  39.756  0.3887
   2170065   3417043  62.068  80.188  39.765  0.3880
   2170065   3417044  62.068  75.648  39.945  0.4086
   2170065   3417045  62.068  75.818  39.937  0.4077
   2170065   3417046  62.068  75.648  39.980  0.4091
   2170065   3417047  62.068  79.968  39.797  0.3892
   2170065   3417048  62.068  80.188  39.817  0.3887
   2170065   3417049  62.068  79.968  44.964  0.4632
   2170065   3417050  62.068  75.818  45.146  0.4868
   2170065   3417051  62.068  79.968  45.004  0.4638
   2170065   3417052  62.068  79.288  39.780  0.3916
   2170065   3417053  62.068 101.207  38.888  0.3126
   2170065   3417054  62.068  79.288  44.115  0.4537
   2170065   3417055  62.068  88.228  39.468  0.3561
   2170065   3417056  62.068  91.268  40.527  0.3593
   2170065   3417057  62.068  74.568  40.629  0.4232
   2170065   3417058  62.068  82.748  40.329  0.3860
   2170065   3417059  62.068  78.478  40.508  0.4049
   2170065   3417060  62.068  78.618  40.543  0.4049
   2170065   3417061  62.068  82.748  40.366  0.3865
   2170065   3417062  62.068  74.568  45.839  0.5049
   2170065   3417063  62.068  82.748  45.539  0.4587
   2170065   3417064  62.068  78.478  45.718  0.4821
   2170065   3417065  62.068  82.748  45.574  0.4592
   2170065   3417066  62.068  86.218  40.123  0.3710
   2170065   3417067  62.068  78.038  40.404  0.4053
   2170065   3417068  62.068  86.218  44.474  0.4284
   2170065   3417069  62.068  91.007  40.037  0.3542
   2170065   3417070  62.068  86.738  40.180  0.3699
   2170065   3417071  62.068  96.957  40.494  0.3416
   2170065   3417072  62.068  67.728  35.425  0.3754
   2170065   3417073  62.068  78.448  39.871  0.3962
   2170065   3417074  62.068  94.047  40.897  0.3550
   2170065   3417075  62.068  85.788  45.183  0.4401
   2170065   3417076  62.068  82.988  44.701  0.4454
   2170065   3417077  62.068  71.718  45.702  0.5189
   2170065   3417078  62.068  98.098  43.015  0.3672
   2170065   3417079  62.068  88.618  45.510  0.4327
   2170065   3417080  62.068  92.277  45.968  0.4241
   2170065   3417081  62.068 106.927  43.594  0.3476
   2170065   3417082  62.068  93.098  46.420  0.4269
   2170065   3417083  62.068  95.837  46.811  0.4214
   2170065   3417084  62.068  98.077  44.527  0.3851
   2170065   3417085  62.068 103.967  45.384  0.3762
   2170065    365754  62.068 110.667  32.883  0.2351
   2170065     38634  62.068  86.368  32.746  0.2830
   2170065     39900  62.068  86.368  30.866  0.2625
   2170065     53325  62.068 103.267  37.925  0.2977
   2170065        54  62.068  95.847  35.605  0.2911
   2170065    564522  62.068  80.498  33.355  0.3054
   2170065    570067  62.068  96.308  35.908  0.2932
   2170065    570529  62.068  93.398  35.121  0.2918
   2170065    570789  62.068  86.368  30.324  0.2567
   2170065    570795  62.068  88.698  31.878  0.2681
   2170065    571418  62.068  86.368  33.368  0.2900
   2170065    571659  62.068  91.168  33.939  0.2845
   2170065    572294  62.068  86.368  34.258  0.3000
   2170065    578825  62.068  93.398  33.043  0.2699
   2170065     60542  62.068  95.058  34.933  0.2859
   2170065     73824  62.068  58.848  31.797  0.3568
   2170066   2170067  71.718  95.768  60.425  0.5644
   2170066   2170068  71.718  92.088  59.813  0.5752
   2170066   2170069  71.718  88.898  53.903  0.5051
   2170066   2170070  71.718 113.367  64.467  0.5345
   2170066   2170071  71.718  94.467  58.339  0.5409
   2170066   2170072  71.718  83.828  53.481  0.5240
   2170066   2170073  71.718 110.467  56.666  0.4514
   2170066   2170074  71.718  86.998  54.953  0.5296
   2170066   2170075  71.718  86.008  64.045  0.6837
   2170066   2170076  71.718  86.008  61.249  0.6349
   2170066   2170203  71.718 103.407  63.414  0.5677
   2170066   2170204  71.718  79.208  53.552  0.5500
   2170066   2170205  71.718  96.337  52.885  0.4592
   2170066   2170206  71.718  82.108  54.801  0.5534
   2170066   2170207  71.718  89.027  60.174  0.5983
   2170066   2170208  71.718 101.127  62.934  0.5726
   2170066   2170209  71.718  87.438  65.156  0.6932
   2170066   2170210  71.718  91.338  59.439  0.5736
   2170066   2170211  71.718  83.438  62.105  0.6674
   2170066   2170212  71.718  83.848  62.030  0.6632
   2170066   2170213  71.718  91.268  61.339  0.6035
   2170066   2170214  71.718  93.037  66.882  0.6834
   2170066   2170215  71.718 108.127  65.857  0.5778
   2170066   2170216  71.718  87.628  64.621  0.6822
   2170066   2170217  71.718  83.978  59.100  0.6118
   2170066   2170218  71.718  91.488  58.944  0.5653
   2170066   2170219  71.718  82.988  59.838  0.6308
   2170066   2170220  71.718  86.848  59.159  0.5951
   2170066   2170221  71.718  90.628  63.764  0.6468
   2170066   2170222  71.718  86.998  58.244  0.5797
   2170066   2170223  71.718  90.628  58.808  0.5680
   2170066   2170224  71.718 115.937  57.732  0.4444
   2170066   2170225  71.718  84.618  66.945  0.7489
   2170066   2170226  71.718  80.938  61.195  0.6691
   2170066   2170227  71.718  84.618  61.715  0.6522
   2170066   2170228  71.718  88.098  61.795  0.6304
   2170066   2170229  71.718  88.498  61.675  0.6259
   2170066   2170230  71.718 125.937  59.568  0.4314
   2170066   2170231  71.718  88.498  61.142  0.6171
   2170066   2170232  71.718 102.737  60.854  0.5357
   2170066   2170233  71.718 110.007  59.820  0.4907
   2170066   2170234  71.718  77.748  55.483  0.5904
   2170066   2170235  71.718  87.628  57.257  0.5609
   2170066   2170236  71.718  80.938  57.275  0.6005
   2170066   2170237  71.718  79.968  67.285  0.7972
   2170066   2170238  71.718  76.308  61.526  0.7113
   2170066   2170239  71.718  79.968  62.054  0.6923
   2170066   2324614  71.718  85.208  48.381  0.4457
   2170066   2324615  71.718  82.318  47.165  0.4413
   2170066   2338336  71.718 113.357  48.135  0.3515
   2170066   2338337  71.718 117.157  47.983  0.3406
   2170066   2338338  71.718 110.447  39.766  0.2793
   2170066   2338339  71.718 117.977  44.711  0.3084
   2170066   2338340  71.718 105.118  47.875  0.3712
   2170066   2338341  71.718 117.977  46.060  0.3207
   2170066   2338342  71.718 117.647  47.991  0.3395
   2170066   2338343  71.718 121.777  48.286  0.3325
   2170066   2338344  71.718 121.777  50.634  0.3544
   2170066   2338345  71.718 129.687  53.178  0.3588
   2170066   2338759  71.718 151.246  51.820  0.3028
   2170066   2338760  71.718 117.977  43.385  0.2965
   2170066   2338761  71.718 117.977  43.385  0.2965
   2170066   2338762  71.718 121.777  47.900  0.3290
   2170066   2338763  71.718 121.777  47.900  0.3290
   2170066   2338764  71.718 121.777  48.286  0.3325
   2170066   2338765  71.718 134.057  45.708  0.2856
   2170066   2338766  71.718 134.057  45.708  0.2856
   2170066   2338767  71.718 134.397  45.706  0.2849
   2170066   2338768  71.718 138.267  45.509  0.2767
   2170066   2338769  71.718 129.857  45.906  0.2949
   2170066   2338770  71.718  99.318  42.914  0.3349
   2170066   2338771  71.718 114.677  43.558  0.3050
   2170066   2338772  71.718 117.977  48.056  0.3393
   2170066   2338773  71.718 136.657  46.963  0.2910
   2170066   2338774  71.718 127.057  42.820  0.2746
   2170066   2338775  71.718 127.057  42.246  0.2699
   2170066   2338776  71.718 128.057  44.030  0.2827
   2170066   2338777  71.718 137.627  45.332  0.2764
   2170066   2338778  71.718 129.187  45.863  0.2958
   2170066   2338779  71.718 113.357  43.449  0.3068
   2170066   2338780  71.718  54.938  39.186  0.4480
   2170066   2338781  71.718 133.847  45.708  0.2859
   2170066   2338782  71.718 133.847  45.708  0.2859
   2170066    282433  71.718  62.898  34.433  0.3437
   2170066   3104091  71.718  96.468  40.547  0.3177
   2170066   3104092  71.718  95.748  40.093  0.3148
   2170066   3104093  71.718  96.108  40.363  0.3167
   2170066   3104856  71.718 115.807  47.579  0.3400
   2170066   3104857  71.718 115.807  47.579  0.3400
   2170066   3233525  71.718  75.058  45.416  0.4481
   2170066   3233526  71.718  78.898  45.316  0.4303
   2170066   3233527  71.718  92.878  45.713  0.3845
   2170066   3233528  71.718  89.938  48.656  0.4306
   2170066   3233529  71.718  89.938  48.656  0.4306
   2170066   3233530  71.718 110.367  47.689  0.3548
   2170066   3233531  71.718 110.367  47.689  0.3548
   2170066   3233532  71.718 109.517  47.749  0.3577
   2170066   3233533  71.718 117.257  49.756  0.3574
   2170066   3233535  71.718  90.398  45.375  0.3887
   2170066   3233536  71.718 100.927  45.695  0.3599
   2170066   3233537  71.718  82.598  47.888  0.4500
   2170066   3360552  71.718 109.867  44.584  0.3254
   2170066   3360553  71.718 100.127  42.387  0.3274
   2170066   3360554  71.718 129.827  42.826  0.2698
   2170066   3360555  71.718 100.207  42.668  0.3301
   2170066   3360556  71.718  95.387  42.975  0.3462
   2170066   3360557  71.718 100.907  42.896  0.3307
   2170066   3360558  71.718 100.907  40.489  0.3064
   2170066   3360559  71.718 128.587  42.718  0.2711
   2170066   3360560  71.718 132.667  42.533  0.2628
   2170066   3360561  71.718 103.087  41.945  0.3157
   2170066   3360562  71.718 132.727  42.232  0.2603
   2170066   3360563  71.718 103.167  42.158  0.3176
   2170066   3360564  71.718  98.347  42.416  0.3323
   2170066   3360565  71.718 103.767  42.376  0.3184
   2170066   3360566  71.718 103.767  39.977  0.2950
   2170066   3360567  71.718  86.068  45.154  0.4009
   2170066   3360568  71.718 115.737  46.355  0.3285
   2170066   3360569  71.718 104.967  43.473  0.3263
   2170066   3360570  71.718 134.797  44.521  0.2748
   2170066   3360571  71.718 105.047  43.650  0.3279
   2170066   3360572  71.718 100.228  43.957  0.3434
   2170066   3360573  71.718 105.897  44.976  0.3391
   2170066   3360574  71.718 105.897  42.862  0.3181
   2170066   3409372  71.718 115.577  44.363  0.3104
   2170066   3409373  71.718  84.698  42.310  0.3708
   2170066   3409374  71.718  84.618  42.310  0.3711
   2170066   3409375  71.718  84.698  42.312  0.3708
   2170066   3409376  71.718  80.498  41.072  0.3695
   2170066   3409377  71.718  84.698  40.872  0.3537
   2170066   3409378  71.718  84.618  40.872  0.3540
   2170066   3409379  71.718  84.698  40.874  0.3538
   2170066   3409380  71.718  88.868  46.239  0.4044
   2170066   3409381  71.718  88.868  43.572  0.3724
   2170066   3409382  71.718  85.178  42.388  0.3702
   2170066   3409383  71.718  80.498  41.258  0.3718
   2170066   3409384  71.718  85.368  45.380  0.4062
   2170066   3409385  71.718  89.488  45.050  0.3878
   2170066   3409386  71.718  85.368  44.044  0.3896
   2170066   3409387  71.718  89.488  43.689  0.3718
   2170066   3409388  71.718  93.788  48.012  0.4086
   2170066   3409389  71.718  90.078  45.326  0.3892
   2170066   3417042  71.718  79.968  52.282  0.5260
   2170066   3417043  71.718  80.188  52.384  0.5264
   2170066   3417044  71.718  75.648  52.457  0.5527
   2170066   3417045  71.718  75.818  52.554  0.5533
   2170066   3417046  71.718  75.648  52.564  0.5545
   2170066   3417047  71.718  79.968  52.394  0.5277
   2170066   3417048  71.718  80.188  52.506  0.5282
   2170066   3417049  71.718  79.968  56.131  0.5874
   2170066   3417050  71.718  75.818  56.359  0.6181
   2170066   3417051  71.718  79.968  56.171  0.5881
   2170066   3417052  71.718  79.288  52.926  0.5396
   2170066   3417053  71.718 101.207  53.708  0.4505
   2170066   3417054  71.718  79.288  56.861  0.6040
   2170066   3417055  71.718  88.228  52.179  0.4842
   2170066   3417056  71.718  91.268  50.811  0.4530
   2170066   3417057  71.718  74.568  50.282  0.5238
   2170066   3417058  71.718  82.748  49.977  0.4783
   2170066   3417059  71.718  78.478  50.175  0.5016
   2170066   3417060  71.718  78.618  50.215  0.5015
   2170066   3417061  71.718  82.748  50.016  0.4788
   2170066   3417062  71.718  74.568  55.455  0.6105
   2170066   3417063  71.718  82.748  55.150  0.5553
   2170066   3417064  71.718  78.478  55.347  0.5835
   2170066   3417065  71.718  82.748  55.186  0.5559
   2170066   3417066  71.718  86.218  50.280  0.4671
   2170066   3417067  71.718  78.038  50.593  0.5102
   2170066   3417068  71.718  86.218  54.238  0.5230
   2170066   3417069  71.718  91.007  49.730  0.4401
   2170066   3417070  71.718  86.738  49.897  0.4596
   2170066   3417071  71.718  96.957  49.852  0.4195
   2170066   3417072  71.718  67.728  43.330  0.4508
   2170066   3417073  71.718  78.448  49.480  0.4914
   2170066   3417074  71.718  94.047  49.383  0.4243
   2170066   3417075  71.718  85.788  54.191  0.5245
   2170066   3417076  71.718  82.988  55.603  0.5611
   2170066   3417077  71.718  71.718  60.191  0.7231
   2170066   3417078  71.718  98.098  55.448  0.4848
   2170066   3417079  71.718  88.618  56.079  0.5379
   2170066   3417080  71.718  92.277  56.433  0.5247
   2170066   3417081  71.718 106.927  55.146  0.4465
   2170066   3417082  71.718  93.098  56.852  0.5266
   2170066   3417083  71.718  95.837  55.388  0.4938
   2170066   3417084  71.718  98.077  55.632  0.4873
   2170066   3417085  71.718 103.967  55.636  0.4634
   2170066    365754  71.718 110.667  42.402  0.3029
   2170066     38634  71.718  86.368  44.989  0.3978
   2170066     39900  71.718  86.368  42.840  0.3717
   2170066     53325  71.718 103.267  51.535  0.4175
   2170066        54  71.718  95.847  45.121  0.3685
   2170066    564522  71.718  80.498  42.510  0.3875
   2170066    570067  71.718  96.308  48.129  0.4014
   2170066    570529  71.718  93.398  47.769  0.4071
   2170066    570789  71.718  86.368  42.055  0.3624
   2170066    570795  71.718  88.698  44.550  0.3845
   2170066    571418  71.718  86.368  44.456  0.3912
   2170066    571659  71.718  91.168  45.768  0.3908
   2170066    572294  71.718  86.368  45.283  0.4014
   2170066    578825  71.718  93.398  45.511  0.3805
   2170066     60542  71.718  95.058  40.428  0.3200
   2170066     73824  71.718  58.848  37.068  0.3964
   2170067   2170068  95.768  92.088  91.758  0.9549
   2170067   2170069  95.768  88.898  82.170  0.8017
   2170067   2170070  95.768 113.367  91.438  0.7769
   2170067   2170071  95.768  94.467  72.092  0.6102
   2170067   2170072  95.768  83.828  64.462  0.5599
   2170067   2170073  95.768 110.467  79.152  0.6228
   2170067   2170074  95.768  86.998  66.575  0.5730
   2170067   2170075  95.768  86.008  66.799  0.5810
   2170067   2170076  95.768  86.008  66.260  0.5736
   2170067   2170203  95.768 103.407  70.137  0.5435
   2170067   2170204  95.768  79.208  60.566  0.5294
   2170067   2170205  95.768  96.337  71.833  0.5973
   2170067   2170206  95.768  82.108  60.098  0.5103
   2170067   2170207  95.768  89.027  72.407  0.6443
   2170067   2170208  95.768 101.127  65.981  0.5040
   2170067   2170209  95.768  87.438  67.098  0.5779
   2170067   2170210  95.768  91.338  68.172  0.5732
   2170067   2170211  95.768  83.438  73.425  0.6941
   2170067   2170212  95.768  83.848  73.067  0.6858
   2170067   2170213  95.768  91.268  75.118  0.6712
   2170067   2170214  95.768  93.037  73.619  0.6391
   2170067   2170215  95.768 108.127  81.272  0.6628
   2170067   2170216  95.768  87.628  70.041  0.6179
   2170067   2170217  95.768  83.978  71.563  0.6615
   2170067   2170218  95.768  91.488  71.457  0.6171
   2170067   2170219  95.768  82.988  70.904  0.6574
   2170067   2170220  95.768  86.848  67.148  0.5815
   2170067   2170221  95.768  90.628  71.021  0.6156
   2170067   2170222  95.768  86.998  72.585  0.6588
   2170067   2170223  95.768  90.628  75.951  0.6877
   2170067   2170224  95.768 115.937  82.453  0.6379
   2170067   2170225  95.768  84.618  70.438  0.6407
   2170067   2170226  95.768  80.938  71.840  0.6851
   2170067   2170227  95.768  84.618  75.694  0.7230
   2170067   2170228  95.768  88.098  77.979  0.7364
   2170067   2170229  95.768  88.498  77.400  0.7243
   2170067   2170230  95.768 125.937  82.905  0.5973
   2170067   2170231  95.768  88.498  71.917  0.6401
   2170067   2170232  95.768 102.737  72.483  0.5752
   2170067   2170233  95.768 110.007  80.926  0.6482
   2170067   2170234  95.768  77.748  62.625  0.5647
   2170067   2170235  95.768  87.628  73.424  0.6677
   2170067   2170236  95.768  80.938  65.183  0.5845
   2170067   2170237  95.768  79.968  65.929  0.6004
   2170067   2170238  95.768  76.308  67.348  0.6431
   2170067   2170239  95.768  79.968  71.167  0.6806
   2170067   2324614  95.768  85.208  51.442  0.3971
   2170067   2324615  95.768  82.318  54.016  0.4354
   2170067   2338336  95.768 113.357  62.656  0.4278
   2170067   2338337  95.768 117.157  62.589  0.4163
   2170067   2338338  95.768 110.447  56.658  0.3788
   2170067   2338339  95.768 117.977  60.294  0.3929
   2170067   2338340  95.768 105.118  60.726  0.4333
   2170067   2338341  95.768 117.977  64.515  0.4323
   2170067   2338342  95.768 117.647  62.706  0.4161
   2170067   2338343  95.768 121.777  61.562  0.3947
   2170067   2338344  95.768 121.777  66.222  0.4376
   2170067   2338345  95.768 129.687  69.541  0.4460
   2170067   2338759  95.768 151.246  71.071  0.4039
   2170067   2338760  95.768 117.977  61.627  0.4051
   2170067   2338761  95.768 117.977  61.627  0.4051
   2170067   2338762  95.768 121.777  63.121  0.4088
   2170067   2338763  95.768 121.777  63.121  0.4088
   2170067   2338764  95.768 121.777  61.562  0.3947
   2170067   2338765  95.768 134.057  63.991  0.3859
   2170067   2338766  95.768 134.057  63.991  0.3859
   2170067   2338767  95.768 134.397  63.991  0.3851
   2170067   2338768  95.768 138.267  63.773  0.3746
   2170067   2338769  95.768 129.857  64.250  0.3981
   2170067   2338770  95.768  99.318  57.450  0.4174
   2170067   2338771  95.768 114.677  61.792  0.4157
   2170067   2338772  95.768 117.977  63.292  0.4207
   2170067   2338773  95.768 136.657  64.997  0.3882
   2170067   2338774  95.768 127.057  61.859  0.3843
   2170067   2338775  95.768 127.057  64.185  0.4046
   2170067   2338776  95.768 128.057  61.270  0.3769
   2170067   2338777  95.768 137.627  65.632  0.3912
   2170067   2338778  95.768 129.187  64.082  0.3983
   2170067   2338779  95.768 113.357  60.892  0.4108
   2170067   2338780  95.768  54.938  37.653  0.3331
   2170067   2338781  95.768 133.847  63.991  0.3864
   2170067   2338782  95.768 133.847  63.991  0.3864
   2170067    282433  95.768  62.898  43.218  0.3744
   2170067   3104091  95.768  96.468  61.285  0.4680
   2170067   3104092  95.768  95.748  61.293  0.4707
   2170067   3104093  95.768  96.108  61.914  0.4764
   2170067   3104856  95.768 115.807  71.022  0.5053
   2170067   3104857  95.768 115.807  71.022  0.5053
   2170067   3233525  95.768  75.058  52.130  0.4392
   2170067   3233526  95.768  78.898  53.235  0.4384
   2170067   3233527  95.768  92.878  65.956  0.5376
   2170067   3233528  95.768  89.938  63.230  0.5163
   2170067   3233529  95.768  89.938  63.230  0.5163
   2170067   3233530  95.768 110.367  75.833  0.5820
   2170067   3233531  95.768 110.367  75.833  0.5820
   2170067   3233532  95.768 109.517  75.627  0.5833
   2170067   3233533  95.768 117.257  76.307  0.5581
   2170067   3233535  95.768  90.398  65.452  0.5422
   2170067   3233536  95.768 100.927  69.128  0.5419
   2170067   3233537  95.768  82.598  54.886  0.4445
   2170067   3360552  95.768 109.867  69.388  0.5093
   2170067   3360553  95.768 100.127  66.705  0.5163
   2170067   3360554  95.768 129.827  68.431  0.4354
   2170067   3360555  95.768 100.207  66.534  0.5140
   2170067   3360556  95.768  95.387  66.384  0.5320
   2170067   3360557  95.768 100.907  63.731  0.4794
   2170067   3360558  95.768 100.907  62.867  0.4698
   2170067   3360559  95.768 128.587  66.288  0.4194
   2170067   3360560  95.768 132.667  66.028  0.4066
   2170067   3360561  95.768 103.087  66.887  0.5068
   2170067   3360562  95.768 132.727  68.007  0.4238
   2170067   3360563  95.768 103.167  66.645  0.5038
   2170067   3360564  95.768  98.347  66.270  0.5184
   2170067   3360565  95.768 103.767  63.556  0.4674
   2170067   3360566  95.768 103.767  62.720  0.4584
   2170067   3360567  95.768  86.068  61.590  0.5122
   2170067   3360568  95.768 115.737  72.238  0.5187
   2170067   3360569  95.768 104.967  69.134  0.5253
   2170067   3360570  95.768 134.797  70.283  0.4385
   2170067   3360571  95.768 105.047  69.109  0.5247
   2170067   3360572  95.768 100.228  68.511  0.5374
   2170067   3360573  95.768 105.897  68.702  0.5167
   2170067   3360574  95.768 105.897  67.561  0.5038
   2170067   3409372  95.768 115.577  69.133  0.4861
   2170067   3409373  95.768  84.698  54.785  0.4359
   2170067   3409374  95.768  84.618  54.788  0.4362
   2170067   3409375  95.768  84.698  54.785  0.4359
   2170067   3409376  95.768  80.498  53.444  0.4351
   2170067   3409377  95.768  84.698  54.281  0.4302
   2170067   3409378  95.768  84.618  54.281  0.4304
   2170067   3409379  95.768  84.698  54.281  0.4302
   2170067   3409380  95.768  88.868  58.061  0.4587
   2170067   3409381  95.768  88.868  57.458  0.4518
   2170067   3409382  95.768  85.178  56.756  0.4570
   2170067   3409383  95.768  80.498  55.471  0.4592
   2170067   3409384  95.768  85.368  61.082  0.5088
   2170067   3409385  95.768  89.488  61.954  0.5025
   2170067   3409386  95.768  85.368  60.698  0.5040
   2170067   3409387  95.768  89.488  61.576  0.4979
   2170067   3409388  95.768  93.788  64.939  0.5211
   2170067   3409389  95.768  90.078  63.795  0.5227
   2170067   3417042  95.768  79.968  60.127  0.5201
   2170067   3417043  95.768  80.188  60.201  0.5201
   2170067   3417044  95.768  75.648  58.956  0.5242
   2170067   3417045  95.768  75.818  59.043  0.5246
   2170067   3417046  95.768  75.648  58.970  0.5244
   2170067   3417047  95.768  79.968  60.145  0.5203
   2170067   3417048  95.768  80.188  60.228  0.5204
   2170067   3417049  95.768  79.968  55.465  0.4612
   2170067   3417050  95.768  75.818  54.381  0.4640
   2170067   3417051  95.768  79.968  55.483  0.4614
   2170067   3417052  95.768  79.288  61.287  0.5387
   2170067   3417053  95.768 101.207  67.647  0.5231
   2170067   3417054  95.768  79.288  57.755  0.4924
   2170067   3417055  95.768  88.228  61.798  0.5057
   2170067   3417056  95.768  91.268  60.047  0.4729
   2170067   3417057  95.768  74.568  57.911  0.5151
   2170067   3417058  95.768  82.748  60.119  0.5078
   2170067   3417059  95.768  78.478  59.007  0.5120
   2170067   3417060  95.768  78.618  59.080  0.5124
   2170067   3417061  95.768  82.748  60.133  0.5080
   2170067   3417062  95.768  74.568  53.283  0.4552
   2170067   3417063  95.768  82.748  55.489  0.4510
   2170067   3417064  95.768  78.478  54.377  0.4536
   2170067   3417065  95.768  82.748  55.503  0.4512
   2170067   3417066  95.768  86.218  62.366  0.5214
   2170067   3417067  95.768  78.038  60.098  0.5285
   2170067   3417068  95.768  86.218  58.893  0.4784
   2170067   3417069  95.768  91.007  61.782  0.4943
   2170067   3417070  95.768  86.738  60.772  0.4992
   2170067   3417071  95.768  96.957  64.130  0.4987
   2170067   3417072  95.768  67.728  45.290  0.3831
   2170067   3417073  95.768  78.448  53.927  0.4483
   2170067   3417074  95.768  94.047  59.594  0.4576
   2170067   3417075  95.768  85.788  56.696  0.4541
   2170067   3417076  95.768  82.988  56.607  0.4634
   2170067   3417077  95.768  71.718  50.150  0.4274
   2170067   3417078  95.768  98.098  60.239  0.4508
   2170067   3417079  95.768  88.618  58.391  0.4634
   2170067   3417080  95.768  92.277  60.216  0.4711
   2170067   3417081  95.768 106.927  61.523  0.4358
   2170067   3417082  95.768  93.098  60.444  0.4707
   2170067   3417083  95.768  95.837  59.935  0.4552
   2170067   3417084  95.768  98.077  57.715  0.4240
   2170067   3417085  95.768 103.967  59.558  0.4249
   2170067    365754  95.768 110.667  66.414  0.4743
   2170067     38634  95.768  86.368  61.559  0.5105
   2170067     39900  95.768  86.368  60.774  0.5008
   2170067     53325  95.768 103.267  71.813  0.5645
   2170067        54  95.768  95.847  65.803  0.5230
   2170067    564522  95.768  80.498  53.949  0.4411
   2170067    570067  95.768  96.308  68.763  0.5576
   2170067    570529  95.768  93.398  66.508  0.5422
   2170067    570789  95.768  86.368  62.537  0.5229
   2170067    570795  95.768  88.698  63.666  0.5270
   2170067    571418  95.768  86.368  60.515  0.4976
   2170067    571659  95.768  91.168  63.211  0.5109
   2170067    572294  95.768  86.368  60.643  0.4992
   2170067    578825  95.768  93.398  65.892  0.5345
   2170067     60542  95.768  95.058  55.521  0.4103
   2170067     73824  95.768  58.848  39.528  0.3435
   2170068   2170069  92.088  88.898  82.331  0.8345
   2170068   2170070  92.088 113.367  89.349  0.7695
   2170068   2170071  92.088  94.467  70.211  0.6035
   2170068   2170072  92.088  83.828  64.225  0.5750
   2170068   2170073  92.088 110.467  76.299  0.6043
   2170068   2170074  92.088  86.998  66.595  0.5920
   2170068   2170075  92.088  86.008  66.359  0.5939
   2170068   2170076  92.088  86.008  65.965  0.5883
   2170068   2170203  92.088 103.407  68.207  0.5358
   2170068   2170204  92.088  79.208  60.320  0.5435
   2170068   2170205  92.088  96.337  69.650  0.5864
   2170068   2170206  92.088  82.108  60.201  0.5281
   2170068   2170207  92.088  89.027  70.495  0.6373
   2170068   2170208  92.088 101.127  64.709  0.5035
   2170068   2170209  92.088  87.438  66.544  0.5890
   2170068   2170210  92.088  91.338  67.130  0.5772
   2170068   2170211  92.088  83.438  72.138  0.6977
   2170068   2170212  92.088  83.848  71.866  0.6906
   2170068   2170213  92.088  91.268  73.444  0.6682
   2170068   2170214  92.088  93.037  72.424  0.6426
   2170068   2170215  92.088 108.127  78.777  0.6487
   2170068   2170216  92.088  87.628  69.583  0.6318
   2170068   2170217  92.088  83.978  71.388  0.6820
   2170068   2170218  92.088  91.488  70.479  0.6232
   2170068   2170219  92.088  82.988  69.570  0.6594
   2170068   2170220  92.088  86.848  66.657  0.5937
   2170068   2170221  92.088  90.628  69.861  0.6190
   2170068   2170222  92.088  86.998  72.431  0.6791
   2170068   2170223  92.088  90.628  73.607  0.6746
   2170068   2170224  92.088 115.937  79.025  0.6126
   2170068   2170225  92.088  84.618  69.996  0.6559
   2170068   2170226  92.088  80.938  71.947  0.7118
   2170068   2170227  92.088  84.618  74.253  0.7248
   2170068   2170228  92.088  88.098  76.662  0.7405
   2170068   2170229  92.088  88.498  76.179  0.7296
   2170068   2170230  92.088 125.937  79.057  0.5689
   2170068   2170231  92.088  88.498  71.405  0.6540
   2170068   2170232  92.088 102.737  70.924  0.5724
   2170068   2170233  92.088 110.007  78.371  0.6334
   2170068   2170234  92.088  77.748  62.761  0.5861
   2170068   2170235  92.088  87.628  72.024  0.6688
   2170068   2170236  92.088  80.938  65.314  0.6064
   2170068   2170237  92.088  79.968  65.507  0.6148
   2170068   2170238  92.088  76.308  67.450  0.6682
   2170068   2170239  92.088  79.968  69.753  0.6818
   2170068   2324614  92.088  85.208  50.947  0.4032
   2170068   2324615  92.088  82.318  53.509  0.4426
   2170068   2338336  92.088 113.357  59.857  0.4111
   2170068   2338337  92.088 117.157  59.716  0.3994
   2170068   2338338  92.088 110.447  54.520  0.3683
   2170068   2338339  92.088 117.977  57.875  0.3803
   2170068   2338340  92.088 105.118  58.674  0.4235
   2170068   2338341  92.088 117.977  62.302  0.4216
   2170068   2338342  92.088 117.647  59.904  0.3998
   2170068   2338343  92.088 121.777  59.216  0.3829
   2170068   2338344  92.088 121.777  64.026  0.4273
   2170068   2338345  92.088 129.687  66.920  0.4322
   2170068   2338759  92.088 151.246  67.767  0.3860
   2170068   2338760  92.088 117.977  58.544  0.3864
   2170068   2338761  92.088 117.977  58.544  0.3864
   2170068   2338762  92.088 121.777  60.177  0.3916
   2170068   2338763  92.088 121.777  60.177  0.3916
   2170068   2338764  92.088 121.777  59.216  0.3829
   2170068   2338765  92.088 134.057  60.585  0.3659
   2170068   2338766  92.088 134.057  60.585  0.3659
   2170068   2338767  92.088 134.397  60.584  0.3652
   2170068   2338768  92.088 138.267  60.377  0.3552
   2170068   2338769  92.088 129.857  60.834  0.3776
   2170068   2338770  92.088  99.318  55.955  0.4131
   2170068   2338771  92.088 114.677  58.700  0.3964
   2170068   2338772  92.088 117.977  60.304  0.4027
   2170068   2338773  92.088 136.657  61.577  0.3684
   2170068   2338774  92.088 127.057  58.408  0.3634
   2170068   2338775  92.088 127.057  60.731  0.3834
   2170068   2338776  92.088 128.057  58.238  0.3597
   2170068   2338777  92.088 137.627  62.182  0.3712
   2170068   2338778  92.088 129.187  60.627  0.3774
   2170068   2338779  92.088 113.357  57.943  0.3928
   2170068   2338780  92.088  54.938  37.708  0.3449
   2170068   2338781  92.088 133.847  60.585  0.3664
   2170068   2338782  92.088 133.847  60.585  0.3664
   2170068    282433  92.088  62.898  43.226  0.3868
   2170068   3104091  92.088  96.468  60.320  0.4704
   2170068   3104092  92.088  95.748  60.381  0.4737
   2170068   3104093  92.088  96.108  61.210  0.4820
   2170068   3104856  92.088 115.807  67.588  0.4817
   2170068   3104857  92.088 115.807  67.588  0.4817
   2170068   3233525  92.088  75.058  51.877  0.4501
   2170068   3233526  92.088  78.898  52.936  0.4484
   2170068   3233527  92.088  92.878  64.635  0.5372
   2170068   3233528  92.088  89.938  61.968  0.5162
   2170068   3233529  92.088  89.938  61.968  0.5162
   2170068   3233530  92.088 110.367  72.393  0.5566
   2170068   3233531  92.088 110.367  72.393  0.5566
   2170068   3233532  92.088 109.517  72.183  0.5577
   2170068   3233533  92.088 117.257  72.893  0.5342
   2170068   3233535  92.088  90.398  65.326  0.5576
   2170068   3233536  92.088 100.927  67.034  0.5321
   2170068   3233537  92.088  82.598  54.520  0.4537
   2170068   3360552  92.088 109.867  66.698  0.4931
   2170068   3360553  92.088 100.127  64.814  0.5087
   2170068   3360554  92.088 129.827  65.496  0.4187
   2170068   3360555  92.088 100.207  64.584  0.5057
   2170068   3360556  92.088  95.387  63.967  0.5179
   2170068   3360557  92.088 100.907  60.864  0.4606
   2170068   3360558  92.088 100.907  60.002  0.4512
   2170068   3360559  92.088 128.587  63.470  0.4037
   2170068   3360560  92.088 132.667  63.221  0.3914
   2170068   3360561  92.088 103.087  64.501  0.4936
   2170068   3360562  92.088 132.727  65.127  0.4078
   2170068   3360563  92.088 103.167  64.294  0.4909
   2170068   3360564  92.088  98.347  63.750  0.5032
   2170068   3360565  92.088 103.767  60.803  0.4502
   2170068   3360566  92.088 103.767  59.962  0.4412
   2170068   3360567  92.088  86.068  61.761  0.5306
   2170068   3360568  92.088 115.737  69.780  0.5055
   2170068   3360569  92.088 104.967  66.395  0.5081
   2170068   3360570  92.088 134.797  67.308  0.4218
   2170068   3360571  92.088 105.047  66.545  0.5096
   2170068   3360572  92.088 100.228  65.602  0.5177
   2170068   3360573  92.088 105.897  65.878  0.4987
   2170068   3360574  92.088 105.897  64.746  0.4859
   2170068   3409372  92.088 115.577  66.452  0.4706
   2170068   3409373  92.088  84.698  54.692  0.4479
   2170068   3409374  92.088  84.618  54.696  0.4483
   2170068   3409375  92.088  84.698  54.693  0.4480
   2170068   3409376  92.088  80.498  53.418  0.4483
   2170068   3409377  92.088  84.698  54.190  0.4420
   2170068   3409378  92.088  84.618  54.189  0.4423
   2170068   3409379  92.088  84.698  54.190  0.4420
   2170068   3409380  92.088  88.868  57.898  0.4705
   2170068   3409381  92.088  88.868  57.240  0.4627
   2170068   3409382  92.088  85.178  56.574  0.4687
   2170068   3409383  92.088  80.498  55.335  0.4719
   2170068   3409384  92.088  85.368  60.855  0.5219
   2170068   3409385  92.088  89.488  61.739  0.5152
   2170068   3409386  92.088  85.368  60.474  0.5170
   2170068   3409387  92.088  89.488  61.364  0.5105
   2170068   3409388  92.088  93.788  64.623  0.5330
   2170068   3409389  92.088  90.078  63.662  0.5372
   2170068   3417042  92.088  79.968  58.756  0.5186
   2170068   3417043  92.088  80.188  58.827  0.5185
   2170068   3417044  92.088  75.648  57.574  0.5226
   2170068   3417045  92.088  75.818  57.662  0.5230
   2170068   3417046  92.088  75.648  57.589  0.5228
   2170068   3417047  92.088  79.968  58.773  0.5188
   2170068   3417048  92.088  80.188  58.854  0.5189
   2170068   3417049  92.088  79.968  55.423  0.4752
   2170068   3417050  92.088  75.818  54.329  0.4783
   2170068   3417051  92.088  79.968  55.441  0.4754
   2170068   3417052  92.088  79.288  60.028  0.5391
   2170068   3417053  92.088 101.207  64.905  0.5055
   2170068   3417054  92.088  79.288  57.388  0.5035
   2170068   3417055  92.088  88.228  60.482  0.5047
   2170068   3417056  92.088  91.268  58.841  0.4726
   2170068   3417057  92.088  74.568  56.537  0.5134
   2170068   3417058  92.088  82.748  58.765  0.5063
   2170068   3417059  92.088  78.478  57.643  0.5105
   2170068   3417060  92.088  78.618  57.716  0.5108
   2170068   3417061  92.088  82.748  58.779  0.5065
   2170068   3417062  92.088  74.568  53.229  0.4693
   2170068   3417063  92.088  82.748  55.456  0.4645
   2170068   3417064  92.088  78.478  54.333  0.4675
   2170068   3417065  92.088  82.748  55.470  0.4647
   2170068   3417066  92.088  86.218  61.111  0.5215
   2170068   3417067  92.088  78.038  58.829  0.5286
   2170068   3417068  92.088  86.218  58.680  0.4905
   2170068   3417069  92.088  91.007  60.001  0.4874
   2170068   3417070  92.088  86.738  59.472  0.4983
   2170068   3417071  92.088  96.957  61.605  0.4834
   2170068   3417072  92.088  67.728  45.464  0.3976
   2170068   3417073  92.088  78.448  53.327  0.4550
   2170068   3417074  92.088  94.047  57.786  0.4502
   2170068   3417075  92.088  85.788  56.629  0.4671
   2170068   3417076  92.088  82.988  56.529  0.4769
   2170068   3417077  92.088  71.718  49.603  0.4343
   2170068   3417078  92.088  98.098  59.597  0.4564
   2170068   3417079  92.088  88.618  58.373  0.4772
   2170068   3417080  92.088  92.277  59.397  0.4753
   2170068   3417081  92.088 106.927  60.092  0.4326
   2170068   3417082  92.088  93.098  59.583  0.4744
   2170068   3417083  92.088  95.837  58.607  0.4532
   2170068   3417084  92.088  98.077  57.013  0.4282
   2170068   3417085  92.088 103.967  58.102  0.4212
   2170068    365754  92.088 110.667  64.320  0.4646
   2170068     38634  92.088  86.368  60.182  0.5088
   2170068     39900  92.088  86.368  59.386  0.4988
   2170068     53325  92.088 103.267  68.329  0.5379
   2170068        54  92.088  95.847  63.240  0.5072
   2170068    564522  92.088  80.498  53.921  0.4544
   2170068    570067  92.088  96.308  65.515  0.5332
   2170068    570529  92.088  93.398  64.639  0.5349
   2170068    570789  92.088  86.368  60.876  0.5177
   2170068    570795  92.088  88.698  61.825  0.5197
   2170068    571418  92.088  86.368  59.478  0.4999
   2170068    571659  92.088  91.168  61.841  0.5093
   2170068    572294  92.088  86.368  59.604  0.5015
   2170068    578825  92.088  93.398  63.999  0.5268
   2170068     60542  92.088  95.058  55.196  0.4183
   2170068     73824  92.088  58.848  39.649  0.3563
   2170069   2170070  88.898 113.367  81.960  0.6813
   2170069   2170071  88.898  94.467  64.579  0.5437
   2170069   2170072  88.898  83.828  69.481  0.6730
   2170069   2170073  88.898 110.467  71.076  0.5540
   2170069   2170074  88.898  86.998  64.089  0.5732
   2170069   2170075  88.898  86.008  61.745  0.5456
   2170069   2170076  88.898  86.008  61.449  0.5416
   2170069   2170203  88.898 103.407  62.515  0.4817
   2170069   2170204  88.898  79.208  64.865  0.6283
   2170069   2170205  88.898  96.337  70.448  0.6137
   2170069   2170206  88.898  82.108  63.566  0.5916
   2170069   2170207  88.898  89.027  63.879  0.5601
   2170069   2170208  88.898 101.127  60.160  0.4632
   2170069   2170209  88.898  87.438  61.208  0.5317
   2170069   2170210  88.898  91.338  61.706  0.5206
   2170069   2170211  88.898  83.438  64.112  0.5924
   2170069   2170212  88.898  83.848  64.137  0.5905
   2170069   2170213  88.898  91.268  65.930  0.5771
   2170069   2170214  88.898  93.037  66.320  0.5736
   2170069   2170215  88.898 108.127  72.501  0.5822
   2170069   2170216  88.898  87.628  64.951  0.5821
   2170069   2170217  88.898  83.978  65.613  0.6117
   2170069   2170218  88.898  91.488  64.739  0.5598
   2170069   2170219  88.898  82.988  62.781  0.5754
   2170069   2170220  88.898  86.848  61.394  0.5369
   2170069   2170221  88.898  90.628  65.155  0.5697
   2170069   2170222  88.898  86.998  66.758  0.6117
   2170069   2170223  88.898  90.628  67.615  0.6042
   2170069   2170224  88.898 115.937  71.745  0.5391
   2170069   2170225  88.898  84.618  64.723  0.5949
   2170069   2170226  88.898  80.938  65.399  0.6262
   2170069   2170227  88.898  84.618  66.959  0.6284
   2170069   2170228  88.898  88.098  68.539  0.6319
   2170069   2170229  88.898  88.498  68.402  0.6276
   2170069   2170230  88.898 125.937  70.372  0.4871
   2170069   2170231  88.898  88.498  65.557  0.5862
   2170069   2170232  88.898 102.737  65.763  0.5225
   2170069   2170233  88.898 110.007  71.846  0.5655
   2170069   2170234  88.898  77.748  69.310  0.7121
   2170069   2170235  88.898  87.628  68.285  0.6309
   2170069   2170236  88.898  80.938  62.063  0.5759
   2170069   2170237  88.898  79.968  60.019  0.5514
   2170069   2170238  88.898  76.308  60.562  0.5787
   2170069   2170239  88.898  79.968  62.524  0.5880
   2170069   2324614  88.898  85.208  46.307  0.3623
   2170069   2324615  88.898  82.318  48.822  0.3989
   2170069   2338336  88.898 113.357  55.683  0.3799
   2170069   2338337  88.898 117.157  56.095  0.3741
   2170069   2338338  88.898 110.447  54.597  0.3772
   2170069   2338339  88.898 117.977  54.624  0.3588
   2170069   2338340  88.898 105.118  55.423  0.3999
   2170069   2338341  88.898 117.977  58.161  0.3911
   2170069   2338342  88.898 117.647  56.308  0.3748
   2170069   2338343  88.898 121.777  55.910  0.3613
   2170069   2338344  88.898 121.777  57.989  0.3798
   2170069   2338345  88.898 129.687  60.281  0.3808
   2170069   2338759  88.898 151.246  59.986  0.3330
   2170069   2338760  88.898 117.977  54.028  0.3535
   2170069   2338761  88.898 117.977  54.028  0.3535
   2170069   2338762  88.898 121.777  56.203  0.3638
   2170069   2338763  88.898 121.777  56.203  0.3638
   2170069   2338764  88.898 121.777  55.910  0.3613
   2170069   2338765  88.898 134.057  54.260  0.3216
   2170069   2338766  88.898 134.057  54.260  0.3216
   2170069   2338767  88.898 134.397  54.259  0.3210
   2170069   2338768  88.898 138.267  54.021  0.3120
   2170069   2338769  88.898 129.857  54.503  0.3318
   2170069   2338770  88.898  99.318  50.865  0.3703
   2170069   2338771  88.898 114.677  53.660  0.3579
   2170069   2338772  88.898 117.977  55.810  0.3694
   2170069   2338773  88.898 136.657  55.053  0.3229
   2170069   2338774  88.898 127.057  51.847  0.3159
   2170069   2338775  88.898 127.057  54.083  0.3341
   2170069   2338776  88.898 128.057  53.945  0.3309
   2170069   2338777  88.898 137.627  56.448  0.3319
   2170069   2338778  88.898 129.187  54.348  0.3319
   2170069   2338779  88.898 113.357  53.838  0.3627
   2170069   2338780  88.898  54.938  34.753  0.3186
   2170069   2338781  88.898 133.847  54.260  0.3220
   2170069   2338782  88.898 133.847  54.260  0.3220
   2170069    282433  88.898  62.898  43.470  0.4013
   2170069   3104091  88.898  96.468  53.862  0.4096
   2170069   3104092  88.898  95.748  53.998  0.4133
   2170069   3104093  88.898  96.108  54.799  0.4209
   2170069   3104856  88.898 115.807  59.945  0.4141
   2170069   3104857  88.898 115.807  59.945  0.4141
   2170069   3233525  88.898  75.058  47.977  0.4137
   2170069   3233526  88.898  78.898  49.486  0.4183
   2170069   3233527  88.898  92.878  58.429  0.4737
   2170069   3233528  88.898  89.938  55.033  0.4445
   2170069   3233529  88.898  89.938  55.033  0.4445
   2170069   3233530  88.898 110.367  64.836  0.4823
   2170069   3233531  88.898 110.367  64.836  0.4823
   2170069   3233532  88.898 109.517  64.510  0.4818
   2170069   3233533  88.898 117.257  65.310  0.4637
   2170069   3233535  88.898  90.398  59.490  0.4966
   2170069   3233536  88.898 100.927  61.620  0.4806
   2170069   3233537  88.898  82.598  50.510  0.4175
   2170069   3360552  88.898 109.867  59.972  0.4321
   2170069   3360553  88.898 100.127  61.639  0.4839
   2170069   3360554  88.898 129.827  63.065  0.4051
   2170069   3360555  88.898 100.207  61.354  0.4803
   2170069   3360556  88.898  95.387  61.213  0.4974
   2170069   3360557  88.898 100.907  60.064  0.4630
   2170069   3360558  88.898 100.907  59.186  0.4531
   2170069   3360559  88.898 128.587  62.982  0.4076
   2170069   3360560  88.898 132.667  62.725  0.3949
   2170069   3360561  88.898 103.087  62.187  0.4791
   2170069   3360562  88.898 132.727  63.604  0.4025
   2170069   3360563  88.898 103.167  61.762  0.4740
   2170069   3360564  88.898  98.347  61.976  0.4947
   2170069   3360565  88.898 103.767  61.097  0.4644
   2170069   3360566  88.898 103.767  60.189  0.4543
   2170069   3360567  88.898  86.068  55.591  0.4657
   2170069   3360568  88.898 115.737  61.218  0.4269
   2170069   3360569  88.898 104.967  59.256  0.4402
   2170069   3360570  88.898 134.797  60.295  0.3690
   2170069   3360571  88.898 105.047  59.241  0.4398
   2170069   3360572  88.898 100.228  58.773  0.4509
   2170069   3360573  88.898 105.897  59.731  0.4422
   2170069   3360574  88.898 105.897  58.428  0.4285
   2170069   3409372  88.898 115.577  59.726  0.4126
   2170069   3409373  88.898  84.698  57.013  0.4890
   2170069   3409374  88.898  84.618  57.020  0.4895
   2170069   3409375  88.898  84.698  57.013  0.4890
   2170069   3409376  88.898  80.498  55.833  0.4916
   2170069   3409377  88.898  84.698  56.516  0.4827
   2170069   3409378  88.898  84.618  56.520  0.4831
   2170069   3409379  88.898  84.698  56.516  0.4827
   2170069   3409380  88.898  88.868  59.635  0.5048
   2170069   3409381  88.898  88.868  58.654  0.4924
   2170069   3409382  88.898  85.178  58.837  0.5106
   2170069   3409383  88.898  80.498  57.370  0.5121
   2170069   3409384  88.898  85.368  57.000  0.4861
   2170069   3409385  88.898  89.488  57.684  0.4779
   2170069   3409386  88.898  85.368  56.601  0.4810
   2170069   3409387  88.898  89.488  57.060  0.4703
   2170069   3409388  88.898  93.788  59.591  0.4841
   2170069   3409389  88.898  90.078  59.613  0.4994
   2170069   3417042  88.898  79.968  52.172  0.4471
   2170069   3417043  88.898  80.188  52.284  0.4476
   2170069   3417044  88.898  75.648  51.194  0.4516
   2170069   3417045  88.898  75.818  51.297  0.4523
   2170069   3417046  88.898  75.648  51.209  0.4518
   2170069   3417047  88.898  79.968  52.191  0.4473
   2170069   3417048  88.898  80.188  52.316  0.4480
   2170069   3417049  88.898  79.968  51.113  0.4341
   2170069   3417050  88.898  75.818  50.009  0.4360
   2170069   3417051  88.898  79.968  51.131  0.4343
   2170069   3417052  88.898  79.288  53.453  0.4659
   2170069   3417053  88.898 101.207  57.558  0.4342
   2170069   3417054  88.898  79.288  52.840  0.4581
   2170069   3417055  88.898  88.228  53.073  0.4278
   2170069   3417056  88.898  91.268  54.251  0.4309
   2170069   3417057  88.898  74.568  50.560  0.4478
   2170069   3417058  88.898  82.748  52.074  0.4355
   2170069   3417059  88.898  78.478  51.633  0.4461
   2170069   3417060  88.898  78.618  51.681  0.4462
   2170069   3417061  88.898  82.748  52.085  0.4356
   2170069   3417062  88.898  74.568  49.134  0.4298
   2170069   3417063  88.898  82.748  51.143  0.4244
   2170069   3417064  88.898  78.478  50.258  0.4291
   2170069   3417065  88.898  82.748  51.158  0.4246
   2170069   3417066  88.898  86.218  53.790  0.4434
   2170069   3417067  88.898  78.038  52.823  0.4629
   2170069   3417068  88.898  86.218  53.304  0.4376
   2170069   3417069  88.898  91.007  52.332  0.4102
   2170069   3417070  88.898  86.738  52.519  0.4266
   2170069   3417071  88.898  96.957  56.347  0.4351
   2170069   3417072  88.898  67.728  51.220  0.4859
   2170069   3417073  88.898  78.448  48.650  0.4099
   2170069   3417074  88.898  94.047  53.332  0.4115
   2170069   3417075  88.898  85.788  52.727  0.4323
   2170069   3417076  88.898  82.988  52.647  0.4415
   2170069   3417077  88.898  71.718  45.290  0.3927
   2170069   3417078  88.898  98.098  54.221  0.4084
   2170069   3417079  88.898  88.618  56.368  0.4653
   2170069   3417080  88.898  92.277  56.944  0.4584
   2170069   3417081  88.898 106.927  57.533  0.4160
   2170069   3417082  88.898  93.098  56.568  0.4510
   2170069   3417083  88.898  95.837  55.631  0.4309
   2170069   3417084  88.898  98.077  51.995  0.3852
   2170069   3417085  88.898 103.967  55.788  0.4070
   2170069    365754  88.898 110.667  62.589  0.4569
   2170069     38634  88.898  86.368  53.510  0.4395
   2170069     39900  88.898  86.368  52.537  0.4281
   2170069     53325  88.898 103.267  60.732  0.4621
   2170069        54  88.898  95.847  55.867  0.4335
   2170069    564522  88.898  80.498  56.246  0.4971
   2170069    570067  88.898  96.308  57.071  0.4454
   2170069    570529  88.898  93.398  56.104  0.4446
   2170069    570789  88.898  86.368  53.999  0.4453
   2170069    570795  88.898  88.698  54.151  0.4387
   2170069    571418  88.898  86.368  52.869  0.4320
   2170069    571659  88.898  91.168  54.879  0.4384
   2170069    572294  88.898  86.368  52.995  0.4334
   2170069    578825  88.898  93.398  55.503  0.4378
   2170069     60542  88.898  95.058  52.958  0.4043
   2170069     73824  88.898  58.848  36.471  0.3277
   2170070   2170071 113.367  94.467  71.074  0.5197
   2170070   2170072 113.367  83.828  64.627  0.4875
   2170070   2170073 113.367 110.467  82.322  0.5817
   2170070   2170074 113.367  86.998  66.016  0.4914
   2170070   2170075 113.367  86.008  71.238  0.5560
   2170070   2170076 113.367  86.008  68.427  0.5226
   2170070   2170203 113.367 103.407  88.326  0.6876
   2170070   2170204 113.367  79.208  59.982  0.4524
   2170070   2170205 113.367  96.337  71.688  0.5194
   2170070   2170206 113.367  82.108  61.237  0.4562
   2170070   2170207 113.367  89.027  70.932  0.5396
   2170070   2170208 113.367 101.127  72.639  0.5121
   2170070   2170209 113.367  87.438  71.264  0.5501
   2170070   2170210 113.367  91.338  67.996  0.4974
   2170070   2170211 113.367  83.438  70.541  0.5587
   2170070   2170212 113.367  83.848  70.049  0.5509
   2170070   2170213 113.367  91.268  73.480  0.5603
   2170070   2170214 113.367  93.037  78.176  0.6097
   2170070   2170215 113.367 108.127  88.211  0.6618
   2170070   2170216 113.367  87.628  74.640  0.5907
   2170070   2170217 113.367  83.978  69.951  0.5491
   2170070   2170218 113.367  91.488  70.281  0.5223
   2170070   2170219 113.367  82.988  67.918  0.5288
   2170070   2170220 113.367  86.848  65.491  0.4861
   2170070   2170221 113.367  90.628  75.495  0.5875
   2170070   2170222 113.367  86.998  70.896  0.5476
   2170070   2170223 113.367  90.628  73.340  0.5613
   2170070   2170224 113.367 115.937  84.678  0.5855
   2170070   2170225 113.367  84.618  75.065  0.6107
   2170070   2170226 113.367  80.938  70.077  0.5641
   2170070   2170227 113.367  84.618  72.738  0.5808
   2170070   2170228 113.367  88.098  75.162  0.5951
   2170070   2170229 113.367  88.498  74.871  0.5896
   2170070   2170230 113.367 125.937  84.001  0.5409
   2170070   2170231 113.367  88.498  70.527  0.5370
   2170070   2170232 113.367 102.737  75.873  0.5411
   2170070   2170233 113.367 110.007  84.094  0.6038
   2170070   2170234 113.367  77.748  62.500  0.4859
   2170070   2170235 113.367  87.628  70.406  0.5391
   2170070   2170236 113.367  80.938  64.232  0.4938
   2170070   2170237 113.367  79.968  70.448  0.5733
   2170070   2170238 113.367  76.308  65.502  0.5275
   2170070   2170239 113.367  79.968  68.129  0.5441
   2170070   2324614 113.367  85.208  51.528  0.3504
   2170070   2324615 113.367  82.318  54.274  0.3838
   2170070   2338336 113.367 113.357  68.312  0.4312
   2170070   2338337 113.367 117.157  69.759  0.4339
   2170070   2338338 113.367 110.447  62.189  0.3848
   2170070   2338339 113.367 117.977  68.154  0.4176
   2170070   2338340 113.367 105.118  64.013  0.4144
   2170070   2338341 113.367 117.977  72.983  0.4609
   2170070   2338342 113.367 117.647  70.048  0.4352
   2170070   2338343 113.367 121.777  70.896  0.4316
   2170070   2338344 113.367 121.777  74.571  0.4644
   2170070   2338345 113.367 129.687  77.544  0.4685
   2170070   2338759 113.367 151.246  78.789  0.4240
   2170070   2338760 113.367 117.977  66.845  0.4064
   2170070   2338761 113.367 117.977  66.795  0.4059
   2170070   2338762 113.367 121.777  71.686  0.4386
   2170070   2338763 113.367 121.777  71.635  0.4381
   2170070   2338764 113.367 121.777  70.890  0.4316
   2170070   2338765 113.367 134.057  72.449  0.4141
   2170070   2338766 113.367 134.057  72.366  0.4134
   2170070   2338767 113.367 134.397  72.448  0.4132
   2170070   2338768 113.367 138.267  72.213  0.4025
   2170070   2338769 113.367 129.857  72.766  0.4269
   2170070   2338770 113.367  99.318  58.290  0.3775
   2170070   2338771 113.367 114.677  65.506  0.4030
   2170070   2338772 113.367 117.977  70.377  0.4372
   2170070   2338773 113.367 136.657  73.511  0.4165
   2170070   2338774 113.367 127.057  68.467  0.3982
   2170070   2338775 113.367 127.057  71.112  0.4200
   2170070   2338776 113.367 128.057  67.528  0.3883
   2170070   2338777 113.367 137.627  73.549  0.4145
   2170070   2338778 113.367 129.187  72.425  0.4257
   2170070   2338779 113.367 113.357  64.953  0.4015
   2170070   2338780 113.367  54.938  40.731  0.3193
   2170070   2338781 113.367 133.847  72.448  0.4145
   2170070   2338782 113.367 133.847  72.366  0.4139
   2170070    282433 113.367  62.898  42.676  0.3195
   2170070   3104091 113.367  96.468  58.598  0.3875
   2170070   3104092 113.367  95.748  58.794  0.3911
   2170070   3104093 113.367  96.108  59.584  0.3975
   2170070   3104856 113.367 115.807  76.641  0.5025
   2170070   3104857 113.367 115.807  76.654  0.5026
   2170070   3233525 113.367  75.058  53.276  0.3942
   2170070   3233526 113.367  78.898  54.685  0.3975
   2170070   3233527 113.367  92.878  67.329  0.4847
   2170070   3233528 113.367  89.938  62.727  0.4462
   2170070   3233529 113.367  89.938  62.740  0.4463
   2170070   3233530 113.367 110.367  79.471  0.5509
   2170070   3233531 113.367 110.367  79.484  0.5510
   2170070   3233532 113.367 109.517  79.322  0.5525
   2170070   3233533 113.367 117.257  81.282  0.5443
   2170070   3233535 113.367  90.398  66.996  0.4898
   2170070   3233536 113.367 100.927  73.163  0.5184
   2170070   3233537 113.367  82.598  56.844  0.4086
   2170070   3360552 113.367 109.867  70.042  0.4572
   2170070   3360553 113.367 100.127  65.664  0.4442
   2170070   3360554 113.367 129.827  71.028  0.4126
   2170070   3360555 113.367 100.207  65.503  0.4424
   2170070   3360556 113.367  95.387  64.954  0.4517
   2170070   3360557 113.367 100.907  64.132  0.4271
   2170070   3360558 113.367 100.907  62.113  0.4082
   2170070   3360559 113.367 128.587  70.513  0.4113
   2170070   3360560 113.367 132.667  70.236  0.3995
   2170070   3360561 113.367 103.087  66.769  0.4461
   2170070   3360562 113.367 132.727  70.438  0.4010
   2170070   3360563 113.367 103.167  66.393  0.4422
   2170070   3360564 113.367  98.347  66.109  0.4540
   2170070   3360565 113.367 103.767  65.136  0.4285
   2170070   3360566 113.367 103.767  63.195  0.4105
   2170070   3360567 113.367  86.068  59.569  0.4259
   2170070   3360568 113.367 115.737  73.473  0.4721
   2170070   3360569 113.367 104.967  68.079  0.4531
   2170070   3360570 113.367 134.797  72.556  0.4132
   2170070   3360571 113.367 105.047  68.081  0.4529
   2170070   3360572 113.367 100.228  67.171  0.4587
   2170070   3360573 113.367 105.897  70.310  0.4720
   2170070   3360574 113.367 105.897  67.989  0.4494
   2170070   3409372 113.367 115.577  72.906  0.4672
   2170070   3409373 113.367  84.698  55.094  0.3853
   2170070   3409374 113.367  84.618  55.106  0.3857
   2170070   3409375 113.367  84.698  55.096  0.3854
   2170070   3409376 113.367  80.498  53.072  0.3770
   2170070   3409377 113.367  84.698  53.903  0.3739
   2170070   3409378 113.367  84.618  53.910  0.3742
   2170070   3409379 113.367  84.698  53.906  0.3739
   2170070   3409380 113.367  88.868  60.196  0.4238
   2170070   3409381 113.367  88.868  58.284  0.4049
   2170070   3409382 113.367  85.178  55.960  0.3925
   2170070   3409383 113.367  80.498  54.715  0.3932
   2170070   3409384 113.367  85.368  61.471  0.4478
   2170070   3409385 113.367  89.488  62.279  0.4430
   2170070   3409386 113.367  85.368  60.001  0.4325
   2170070   3409387 113.367  89.488  60.799  0.4280
   2170070   3409388 113.367  93.788  67.284  0.4810
   2170070   3409389 113.367  90.078  62.995  0.4485
   2170070   3417042 113.367  79.968  56.899  0.4170
   2170070   3417043 113.367  80.188  56.955  0.4169
   2170070   3417044 113.367  75.648  55.766  0.4185
   2170070   3417045 113.367  75.818  55.854  0.4189
   2170070   3417046 113.367  75.648  55.783  0.4187
   2170070   3417047 113.367  79.968  56.921  0.4173
   2170070   3417048 113.367  80.188  56.987  0.4173
   2170070   3417049 113.367  79.968  59.235  0.4417
   2170070   3417050 113.367  75.818  58.191  0.4442
   2170070   3417051 113.367  79.968  59.253  0.4419
   2170070   3417052 113.367  79.288  58.184  0.4327
   2170070   3417053 113.367 101.207  66.962  0.4536
   2170070   3417054 113.367  79.288  60.232  0.4548
   2170070   3417055 113.367  88.228  58.888  0.4127
   2170070   3417056 113.367  91.268  59.204  0.4071
   2170070   3417057 113.367  74.568  54.702  0.4106
   2170070   3417058 113.367  82.748  56.834  0.4081
   2170070   3417059 113.367  78.478  55.761  0.4098
   2170070   3417060 113.367  78.618  55.837  0.4101
   2170070   3417061 113.367  82.748  56.853  0.4082
   2170070   3417062 113.367  74.568  57.062  0.4360
   2170070   3417063 113.367  82.748  59.188  0.4323
   2170070   3417064 113.367  78.478  58.116  0.4346
   2170070   3417065 113.367  82.748  59.203  0.4324
   2170070   3417066 113.367  86.218  59.141  0.4211
   2170070   3417067 113.367  78.038  56.960  0.4237
   2170070   3417068 113.367  86.218  61.316  0.4435
   2170070   3417069 113.367  91.007  58.891  0.4048
   2170070   3417070 113.367  86.738  57.763  0.4058
   2170070   3417071 113.367  96.957  65.975  0.4570
   2170070   3417072 113.367  67.728  44.843  0.3291
   2170070   3417073 113.367  78.448  52.395  0.3758
   2170070   3417074 113.367  94.047  59.238  0.3998
   2170070   3417075 113.367  85.788  60.143  0.4326
   2170070   3417076 113.367  82.988  60.107  0.4412
   2170070   3417077 113.367  71.718  53.501  0.4066
   2170070   3417078 113.367  98.098  63.761  0.4317
   2170070   3417079 113.367  88.618  62.176  0.4447
   2170070   3417080 113.367  92.277  64.280  0.4547
   2170070   3417081 113.367 106.927  66.830  0.4355
   2170070   3417082 113.367  93.098  64.805  0.4575
   2170070   3417083 113.367  95.837  64.803  0.4488
   2170070   3417084 113.367  98.077  62.037  0.4152
   2170070   3417085 113.367 103.967  66.507  0.4410
   2170070    365754 113.367 110.667  70.349  0.4577
   2170070     38634 113.367  86.368  59.874  0.4281
   2170070     39900 113.367  86.368  58.421  0.4134
   2170070     53325 113.367 103.267  71.496  0.4926
   2170070        54 113.367  95.847  64.610  0.4468
   2170070    564522 113.367  80.498  54.256  0.3886
   2170070    570067 113.367  96.308  67.742  0.4773
   2170070    570529 113.367  93.398  65.261  0.4612
   2170070    570789 113.367  86.368  59.549  0.4248
   2170070    570795 113.367  88.698  60.903  0.4314
   2170070    571418 113.367  86.368  59.085  0.4201
   2170070    571659 113.367  91.168  62.162  0.4366
   2170070    572294 113.367  86.368  59.786  0.4272
   2170070    578825 113.367  93.398  63.218  0.4404
   2170070     60542 113.367  95.058  57.321  0.3793
   2170070     73824 113.367  58.848  38.858  0.2914
   2170071   2170072  94.467  83.828  77.097  0.7618
   2170071   2170073  94.467 110.467  82.360  0.6719
   2170071   2170074  94.467  86.998  81.470  0.8147
   2170071   2170075  94.467  86.008  79.547  0.7881
   2170071   2170076  94.467  86.008  79.530  0.7879
   2170071   2170203  94.467 103.407  82.124  0.7095
   2170071   2170204  94.467  79.208  72.581  0.7180
   2170071   2170205  94.467  96.337  77.004  0.6767
   2170071   2170206  94.467  82.108  71.374  0.6784
   2170071   2170207  94.467  89.027  76.637  0.7172
   2170071   2170208  94.467 101.127  74.693  0.6178
   2170071   2170209  94.467  87.438  76.062  0.7186
   2170071   2170210  94.467  91.338  85.631  0.8548
   2170071   2170211  94.467  83.438  73.873  0.7101
   2170071   2170212  94.467  83.848  74.166  0.7121
   2170071   2170213  94.467  91.268  77.244  0.7120
   2170071   2170214  94.467  93.037  79.590  0.7375
   2170071   2170215  94.467 108.127  77.883  0.6245
   2170071   2170216  94.467  87.628  79.277  0.7710
   2170071   2170217  94.467  83.978  78.659  0.7883
   2170071   2170218  94.467  91.488  89.126  0.9204
   2170071   2170219  94.467  82.988  76.161  0.7519
   2170071   2170220  94.467  86.848  84.449  0.8718
   2170071   2170221  94.467  90.628  84.156  0.8337
   2170071   2170222  94.467  86.998  83.335  0.8492
   2170071   2170223  94.467  90.628  85.244  0.8537
   2170071   2170224  94.467 115.937  84.941  0.6770
   2170071   2170225  94.467  84.618  74.920  0.7192
   2170071   2170226  94.467  80.938  74.347  0.7357
   2170071   2170227  94.467  84.618  76.372  0.7435
   2170071   2170228  94.467  88.098  78.317  0.7513
   2170071   2170229  94.467  88.498  78.436  0.7504
   2170071   2170230  94.467 125.937  82.164  0.5944
   2170071   2170231  94.467  88.498  84.610  0.8602
   2170071   2170232  94.467 102.737  87.509  0.7977
   2170071   2170233  94.467 110.007  86.656  0.7355
   2170071   2170234  94.467  77.748  69.236  0.6723
   2170071   2170235  94.467  87.628  74.059  0.6855
   2170071   2170236  94.467  80.938  72.603  0.7062
   2170071   2170237  94.467  79.968  70.461  0.6777
   2170071   2170238  94.467  76.308  69.908  0.6931
   2170071   2170239  94.467  79.968  71.922  0.7016
   2170071   2324614  94.467  85.208  58.669  0.4848
   2170071   2324615  94.467  82.318  61.332  0.5312
   2170071   2338336  94.467 113.357  53.959  0.3507
   2170071   2338337  94.467 117.157  53.811  0.3410
   2170071   2338338  94.467 110.447  50.114  0.3237
   2170071   2338339  94.467 117.977  51.030  0.3161
   2170071   2338340  94.467 105.118  53.026  0.3618
   2170071   2338341  94.467 117.977  56.045  0.3583
   2170071   2338342  94.467 117.647  53.795  0.3398
   2170071   2338343  94.467 121.777  53.132  0.3257
   2170071   2338344  94.467 121.777  57.483  0.3621
   2170071   2338345  94.467 129.687  60.412  0.3689
   2170071   2338759  94.467 151.246  61.916  0.3369
   2170071   2338760  94.467 117.977  51.230  0.3178
   2170071   2338761  94.467 117.977  51.230  0.3178
   2170071   2338762  94.467 121.777  53.727  0.3306
   2170071   2338763  94.467 121.777  53.727  0.3306
   2170071   2338764  94.467 121.777  53.132  0.3257
   2170071   2338765  94.467 134.057  54.512  0.3133
   2170071   2338766  94.467 134.057  54.512  0.3133
   2170071   2338767  94.467 134.397  54.563  0.3130
   2170071   2338768  94.467 138.267  57.367  0.3271
   2170071   2338769  94.467 129.857  51.883  0.3009
   2170071   2338770  94.467  99.318  45.517  0.3070
   2170071   2338771  94.467 114.677  51.153  0.3238
   2170071   2338772  94.467 117.977  53.881  0.3398
   2170071   2338773  94.467 136.657  55.451  0.3157
   2170071   2338774  94.467 127.057  48.621  0.2812
   2170071   2338775  94.467 127.057  50.968  0.2988
   2170071   2338776  94.467 128.057  49.938  0.2893
   2170071   2338777  94.467 137.627  53.131  0.2969
   2170071   2338778  94.467 129.187  54.600  0.3230
   2170071   2338779  94.467 113.357  51.264  0.3274
   2170071   2338780  94.467  54.938  43.845  0.4153
   2170071   2338781  94.467 133.847  54.500  0.3136
   2170071   2338782  94.467 133.847  54.500  0.3136
   2170071    282433  94.467  62.898  39.528  0.3354
   2170071   3104091  94.467  96.468  47.240  0.3288
   2170071   3104092  94.467  95.748  47.120  0.3293
   2170071   3104093  94.467  96.108  47.589  0.3328
   2170071   3104856  94.467 115.807  65.669  0.4541
   2170071   3104857  94.467 115.807  65.669  0.4541
   2170071   3233525  94.467  75.058  57.805  0.5174
   2170071   3233526  94.467  78.898  58.769  0.5128
   2170071   3233527  94.467  92.878  65.110  0.5327
   2170071   3233528  94.467  89.938  61.539  0.5009
   2170071   3233529  94.467  89.938  61.539  0.5009
   2170071   3233530  94.467 110.367  63.972  0.4541
   2170071   3233531  94.467 110.367  63.972  0.4541
   2170071   3233532  94.467 109.517  63.703  0.4541
   2170071   3233533  94.467 117.257  66.333  0.4562
   2170071   3233535  94.467  90.398  63.591  0.5244
   2170071   3233536  94.467 100.927  68.379  0.5383
   2170071   3233537  94.467  82.598  61.349  0.5302
   2170071   3360552  94.467 109.867  59.396  0.4098
   2170071   3360553  94.467 100.127  58.863  0.4337
   2170071   3360554  94.467 129.827  58.991  0.3569
   2170071   3360555  94.467 100.207  58.252  0.4270
   2170071   3360556  94.467  95.387  57.133  0.4305
   2170071   3360557  94.467 100.907  56.249  0.4043
   2170071   3360558  94.467 100.907  55.005  0.3919
   2170071   3360559  94.467 128.587  55.550  0.3316
   2170071   3360560  94.467 132.667  58.184  0.3444
   2170071   3360561  94.467 103.087  59.274  0.4286
   2170071   3360562  94.467 132.727  59.330  0.3534
   2170071   3360563  94.467 103.167  58.692  0.4224
   2170071   3360564  94.467  98.347  57.790  0.4280
   2170071   3360565  94.467 103.767  56.512  0.3987
   2170071   3360566  94.467 103.767  55.470  0.3885
   2170071   3360567  94.467  86.068  55.676  0.4459
   2170071   3360568  94.467 115.737  62.313  0.4213
   2170071   3360569  94.467 104.967  59.468  0.4249
   2170071   3360570  94.467 134.797  60.294  0.3568
   2170071   3360571  94.467 105.047  59.274  0.4227
   2170071   3360572  94.467 100.228  57.829  0.4225
   2170071   3360573  94.467 105.897  57.913  0.4065
   2170071   3360574  94.467 105.897  56.409  0.3918
   2170071   3409372  94.467 115.577  59.123  0.3917
   2170071   3409373  94.467  84.698  52.777  0.4176
   2170071   3409374  94.467  84.618  52.761  0.4177
   2170071   3409375  94.467  84.698  53.017  0.4203
   2170071   3409376  94.467  80.498  49.304  0.3924
   2170071   3409377  94.467  84.698  52.560  0.4151
   2170071   3409378  94.467  84.618  52.561  0.4154
   2170071   3409379  94.467  84.698  52.800  0.4178
   2170071   3409380  94.467  88.868  56.936  0.4504
   2170071   3409381  94.467  88.868  56.249  0.4426
   2170071   3409382  94.467  85.178  54.527  0.4358
   2170071   3409383  94.467  80.498  52.519  0.4289
   2170071   3409384  94.467  85.368  52.320  0.4103
   2170071   3409385  94.467  89.488  55.511  0.4322
   2170071   3409386  94.467  85.368  51.799  0.4046
   2170071   3409387  94.467  89.488  55.085  0.4274
   2170071   3409388  94.467  93.788  59.035  0.4569
   2170071   3409389  94.467  90.078  56.894  0.4457
   2170071   3417042  94.467  79.968  63.456  0.5718
   2170071   3417043  94.467  80.188  62.283  0.5543
   2170071   3417044  94.467  75.648  59.118  0.5326
   2170071   3417045  94.467  75.818  58.931  0.5292
   2170071   3417046  94.467  75.648  58.832  0.5287
   2170071   3417047  94.467  79.968  62.856  0.5633
   2170071   3417048  94.467  80.188  61.756  0.5470
   2170071   3417049  94.467  79.968  62.622  0.5601
   2170071   3417050  94.467  75.818  58.097  0.5178
   2170071   3417051  94.467  79.968  62.021  0.5517
   2170071   3417052  94.467  79.288  60.810  0.5384
   2170071   3417053  94.467 101.207  72.234  0.5852
   2170071   3417054  94.467  79.288  60.972  0.5406
   2170071   3417055  94.467  88.228  64.630  0.5474
   2170071   3417056  94.467  91.268  73.887  0.6606
   2170071   3417057  94.467  74.568  54.340  0.4738
   2170071   3417058  94.467  82.748  62.440  0.5440
   2170071   3417059  94.467  78.478  57.942  0.5038
   2170071   3417060  94.467  78.618  58.098  0.5053
   2170071   3417061  94.467  82.748  61.858  0.5362
   2170071   3417062  94.467  74.568  54.109  0.4708
   2170071   3417063  94.467  82.748  62.207  0.5409
   2170071   3417064  94.467  78.478  57.710  0.5008
   2170071   3417065  94.467  82.748  61.626  0.5331
   2170071   3417066  94.467  86.218  64.254  0.5519
   2170071   3417067  94.467  78.038  56.134  0.4824
   2170071   3417068  94.467  86.218  64.573  0.5561
   2170071   3417069  94.467  91.007  63.670  0.5227
   2170071   3417070  94.467  86.738  61.348  0.5118
   2170071   3417071  94.467  96.957  63.837  0.5003
   2170071   3417072  94.467  67.728  47.420  0.4132
   2170071   3417073  94.467  78.448  61.190  0.5477
   2170071   3417074  94.467  94.047  73.340  0.6368
   2170071   3417075  94.467  85.788  65.787  0.5747
   2170071   3417076  94.467  82.988  66.276  0.5961
   2170071   3417077  94.467  71.718  50.719  0.4393
   2170071   3417078  94.467  98.098  52.877  0.3785
   2170071   3417079  94.467  88.618  67.217  0.5801
   2170071   3417080  94.467  92.277  70.484  0.6063
   2170071   3417081  94.467 106.927  55.954  0.3847
   2170071   3417082  94.467  93.098  69.542  0.5892
   2170071   3417083  94.467  95.837  68.922  0.5678
   2170071   3417084  94.467  98.077  66.077  0.5225
   2170071   3417085  94.467 103.967  70.921  0.5562
   2170071    365754  94.467 110.667  58.480  0.3988
   2170071     38634  94.467  86.368  50.889  0.3916
   2170071     39900  94.467  86.368  49.390  0.3757
   2170071     53325  94.467 103.267  65.905  0.4999
   2170071        54  94.467  95.847  65.451  0.5242
   2170071    564522  94.467  80.498  49.531  0.3949
   2170071    570067  94.467  96.308  57.239  0.4286
   2170071    570529  94.467  93.398  54.883  0.4127
   2170071    570789  94.467  86.368  49.022  0.3719
   2170071    570795  94.467  88.698  51.853  0.3949
   2170071    571418  94.467  86.368  50.034  0.3825
   2170071    571659  94.467  91.168  52.159  0.3908
   2170071    572294  94.467  86.368  50.163  0.3839
   2170071    578825  94.467  93.398  54.042  0.4038
   2170071     60542  94.467  95.058  48.980  0.3485
   2170071     73824  94.467  58.848  51.740  0.5094
   2170072   2170073  83.828 110.467  74.804  0.6260
   2170072   2170074  83.828  86.998  75.336  0.7890
   2170072   2170075  83.828  86.008  73.634  0.7654
   2170072   2170076  83.828  86.008  73.626  0.7653
   2170072   2170203  83.828 103.407  73.990  0.6534
   2170072   2170204  83.828  79.208  78.720  0.9336
   2170072   2170205  83.828  96.337  75.978  0.7293
   2170072   2170206  83.828  82.108  76.130  0.8477
   2170072   2170207  83.828  89.027  70.262  0.6849
   2170072   2170208  83.828 101.127  68.027  0.5818
   2170072   2170209  83.828  87.438  70.118  0.6932
   2170072   2170210  83.828  91.338  70.400  0.6720
   2170072   2170211  83.828  83.438  69.247  0.7065
   2170072   2170212  83.828  83.848  69.707  0.7115
   2170072   2170213  83.828  91.268  71.120  0.6840
   2170072   2170214  83.828  93.037  72.845  0.7003
   2170072   2170215  83.828 108.127  70.371  0.5788
   2170072   2170216  83.828  87.628  73.712  0.7541
   2170072   2170217  83.828  83.978  74.329  0.7952
   2170072   2170218  83.828  91.488  73.938  0.7293
   2170072   2170219  83.828  82.988  71.198  0.7446
   2170072   2170220  83.828  86.848  70.007  0.6954
   2170072   2170221  83.828  90.628  77.435  0.7981
   2170072   2170222  83.828  86.998  77.596  0.8323
   2170072   2170223  83.828  90.628  77.435  0.7981
   2170072   2170224  83.828 115.937  75.780  0.6112
   2170072   2170225  83.828  84.618  70.180  0.7142
   2170072   2170226  83.828  80.938  70.795  0.7534
   2170072   2170227  83.828  84.618  72.201  0.7502
   2170072   2170228  83.828  88.098  72.878  0.7358
   2170072   2170229  83.828  88.498  73.537  0.7444
   2170072   2170230  83.828 125.937  70.565  0.5069
   2170072   2170231  83.828  88.498  71.334  0.7063
   2170072   2170232  83.828 102.737  71.504  0.6214
   2170072   2170233  83.828 110.007  70.881  0.5765
   2170072   2170234  83.828  77.748  74.522  0.8560
   2170072   2170235  83.828  87.628  72.326  0.7296
   2170072   2170236  83.828  80.938  67.772  0.6987
   2170072   2170237  83.828  79.968  65.862  0.6725
   2170072   2170238  83.828  76.308  66.255  0.7057
   2170072   2170239  83.828  79.968  68.090  0.7115
   2170072   2324614  83.828  85.208  47.957  0.3961
   2170072   2324615  83.828  82.318  52.526  0.4623
   2170072   2338336  83.828 113.357  48.515  0.3263
   2170072   2338337  83.828 117.157  48.849  0.3211
   2170072   2338338  83.828 110.447  48.208  0.3300
   2170072   2338339  83.828 117.977  46.342  0.2981
   2170072   2338340  83.828 105.118  48.129  0.3418
   2170072   2338341  83.828 117.977  50.394  0.3328
   2170072   2338342  83.828 117.647  48.843  0.3200
   2170072   2338343  83.828 121.777  48.341  0.3074
   2170072   2338344  83.828 121.777  50.608  0.3265
   2170072   2338345  83.828 129.687  53.340  0.3330
   2170072   2338759  83.828 151.246  53.650  0.2957
   2170072   2338760  83.828 117.977  46.120  0.2962
   2170072   2338761  83.828 117.977  46.120  0.2962
   2170072   2338762  83.828 121.777  48.703  0.3104
   2170072   2338763  83.828 121.777  48.703  0.3104
   2170072   2338764  83.828 121.777  48.341  0.3074
   2170072   2338765  83.828 134.057  48.177  0.2839
   2170072   2338766  83.828 134.057  48.177  0.2839
   2170072   2338767  83.828 134.397  48.193  0.2834
   2170072   2338768  83.828 138.267  50.964  0.2978
   2170072   2338769  83.828 129.857  45.596  0.2713
   2170072   2338770  83.828  99.318  42.247  0.2998
   2170072   2338771  83.828 114.677  45.702  0.2991
   2170072   2338772  83.828 117.977  48.377  0.3153
   2170072   2338773  83.828 136.657  48.942  0.2853
   2170072   2338774  83.828 127.057  42.339  0.2512
   2170072   2338775  83.828 127.057  44.040  0.2640
   2170072   2338776  83.828 128.057  45.591  0.2742
   2170072   2338777  83.828 137.627  47.338  0.2719
   2170072   2338778  83.828 129.187  48.316  0.2934
   2170072   2338779  83.828 113.357  46.328  0.3071
   2170072   2338780  83.828  54.938  40.812  0.4166
   2170072   2338781  83.828 133.847  48.236  0.2847
   2170072   2338782  83.828 133.847  48.236  0.2847
   2170072    282433  83.828  62.898  40.176  0.3771
   2170072   3104091  83.828  96.468  41.732  0.3012
   2170072   3104092  83.828  95.748  41.023  0.2961
   2170072   3104093  83.828  96.108  41.409  0.2989
   2170072   3104856  83.828 115.807  52.704  0.3587
   2170072   3104857  83.828 115.807  52.704  0.3587
   2170072   3233525  83.828  75.058  51.143  0.4747
   2170072   3233526  83.828  78.898  52.597  0.4776
   2170072   3233527  83.828  92.878  53.846  0.4383
   2170072   3233528  83.828  89.938  52.173  0.4291
   2170072   3233529  83.828  89.938  52.173  0.4291
   2170072   3233530  83.828 110.367  51.251  0.3585
   2170072   3233531  83.828 110.367  51.251  0.3585
   2170072   3233532  83.828 109.517  51.293  0.3611
   2170072   3233533  83.828 117.257  53.248  0.3602
   2170072   3233535  83.828  90.398  52.266  0.4286
   2170072   3233536  83.828 100.927  55.496  0.4293
   2170072   3233537  83.828  82.598  54.011  0.4805
   2170072   3360552  83.828 109.867  48.254  0.3318
   2170072   3360553  83.828 100.127  52.035  0.3944
   2170072   3360554  83.828 129.827  52.849  0.3287
   2170072   3360555  83.828 100.207  52.041  0.3943
   2170072   3360556  83.828  95.387  51.637  0.4047
   2170072   3360557  83.828 100.907  52.936  0.4016
   2170072   3360558  83.828 100.907  51.609  0.3877
   2170072   3360559  83.828 128.587  52.930  0.3319
   2170072   3360560  83.828 132.667  55.589  0.3455
   2170072   3360561  83.828 103.087  52.779  0.3935
   2170072   3360562  83.828 132.727  53.568  0.3287
   2170072   3360563  83.828 103.167  52.586  0.3912
   2170072   3360564  83.828  98.347  52.645  0.4064
   2170072   3360565  83.828 103.767  53.859  0.4027
   2170072   3360566  83.828 103.767  52.501  0.3886
   2170072   3360567  83.828  86.068  46.699  0.3791
   2170072   3360568  83.828 115.737  50.864  0.3421
   2170072   3360569  83.828 104.967  47.477  0.3360
   2170072   3360570  83.828 134.797  49.016  0.2890
   2170072   3360571  83.828 105.047  47.696  0.3378
   2170072   3360572  83.828 100.228  47.507  0.3479
   2170072   3360573  83.828 105.897  49.053  0.3487
   2170072   3360574  83.828 105.897  47.639  0.3353
   2170072   3409372  83.828 115.577  48.000  0.3170
   2170072   3409373  83.828  84.698  54.481  0.4777
   2170072   3409374  83.828  84.618  54.463  0.4778
   2170072   3409375  83.828  84.698  54.747  0.4812
   2170072   3409376  83.828  80.498  50.712  0.4464
   2170072   3409377  83.828  84.698  54.200  0.4741
   2170072   3409378  83.828  84.618  54.193  0.4743
   2170072   3409379  83.828  84.698  54.477  0.4777
   2170072   3409380  83.828  88.868  56.041  0.4804
   2170072   3409381  83.828  88.868  55.634  0.4753
   2170072   3409382  83.828  85.178  53.910  0.4684
   2170072   3409383  83.828  80.498  52.476  0.4692
   2170072   3409384  83.828  85.368  47.626  0.3918
   2170072   3409385  83.828  89.488  50.406  0.4101
   2170072   3409386  83.828  85.368  47.098  0.3857
   2170072   3409387  83.828  89.488  49.938  0.4048
   2170072   3409388  83.828  93.788  52.262  0.4169
   2170072   3409389  83.828  90.078  49.479  0.3977
   2170072   3417042  83.828  79.968  58.413  0.5543
   2170072   3417043  83.828  80.188  57.190  0.5354
   2170072   3417044  83.828  75.648  54.020  0.5123
   2170072   3417045  83.828  75.818  53.811  0.5084
   2170072   3417046  83.828  75.648  53.731  0.5081
   2170072   3417047  83.828  79.968  57.803  0.5453
   2170072   3417048  83.828  80.188  56.659  0.5278
   2170072   3417049  83.828  79.968  57.361  0.5389
   2170072   3417050  83.828  75.818  52.753  0.4935
   2170072   3417051  83.828  79.968  56.751  0.5302
   2170072   3417052  83.828  79.288  55.272  0.5125
   2170072   3417053  83.828 101.207  56.565  0.4403
   2170072   3417054  83.828  79.288  55.552  0.5165
   2170072   3417055  83.828  88.228  58.400  0.5138
   2170072   3417056  83.828  91.268  60.567  0.5288
   2170072   3417057  83.828  74.568  48.894  0.4465
   2170072   3417058  83.828  82.748  56.921  0.5191
   2170072   3417059  83.828  78.478  52.507  0.4782
   2170072   3417060  83.828  78.618  52.682  0.4800
   2170072   3417061  83.828  82.748  56.326  0.5109
   2170072   3417062  83.828  74.568  48.361  0.4395
   2170072   3417063  83.828  82.748  56.419  0.5122
   2170072   3417064  83.828  78.478  51.987  0.4712
   2170072   3417065  83.828  82.748  55.832  0.5042
   2170072   3417066  83.828  86.218  57.649  0.5129
   2170072   3417067  83.828  78.038  50.167  0.4491
   2170072   3417068  83.828  86.218  58.059  0.5184
   2170072   3417069  83.828  91.007  56.195  0.4737
   2170072   3417070  83.828  86.738  54.738  0.4726
   2170072   3417071  83.828  96.957  55.807  0.4465
   2170072   3417072  83.828  67.728  50.931  0.5061
   2170072   3417073  83.828  78.448  47.547  0.4144
   2170072   3417074  83.828  94.047  58.303  0.4876
   2170072   3417075  83.828  85.788  59.256  0.5369
   2170072   3417076  83.828  82.988  60.800  0.5735
   2170072   3417077  83.828  71.718  45.203  0.4097
   2170072   3417078  83.828  98.098  44.900  0.3277
   2170072   3417079  83.828  88.618  62.386  0.5668
   2170072   3417080  83.828  92.277  64.281  0.5748
   2170072   3417081  83.828 106.927  48.412  0.3401
   2170072   3417082  83.828  93.098  62.672  0.5485
   2170072   3417083  83.828  95.837  60.557  0.5084
   2170072   3417084  83.828  98.077  57.751  0.4652
   2170072   3417085  83.828 103.967  63.116  0.5062
   2170072    365754  83.828 110.667  52.461  0.3694
   2170072     38634  83.828  86.368  45.452  0.3644
   2170072     39900  83.828  86.368  43.957  0.3482
   2170072     53325  83.828 103.267  52.096  0.3859
   2170072        54  83.828  95.847  56.796  0.4622
   2170072    564522  83.828  80.498  51.187  0.4524
   2170072    570067  83.828  96.308  49.048  0.3742
   2170072    570529  83.828  93.398  48.310  0.3747
   2170072    570789  83.828  86.368  43.493  0.3433
   2170072    570795  83.828  88.698  45.851  0.3620
   2170072    571418  83.828  86.368  44.948  0.3589
   2170072    571659  83.828  91.168  46.377  0.3606
   2170072    572294  83.828  86.368  45.194  0.3615
   2170072    578825  83.828  93.398  47.359  0.3647
   2170072     60542  83.828  95.058  45.740  0.3435
   2170072     73824  83.828  58.848  42.610  0.4258
   2170073   2170074 110.467  86.998  79.839  0.6788
   2170073   2170075 110.467  86.008  77.186  0.6471
   2170073   2170076 110.467  86.008  76.316  0.6351
   2170073   2170203 110.467 103.407  84.257  0.6500
   2170073   2170204 110.467  79.208  70.009  0.5850
   2170073   2170205 110.467  96.337  84.031  0.6844
   2170073   2170206 110.467  82.108  70.438  0.5767
   2170073   2170207 110.467  89.027  77.889  0.6405
   2170073   2170208 110.467 101.127  74.438  0.5427
   2170073   2170209 110.467  87.438  73.647  0.5927
   2170073   2170210 110.467  91.338  74.538  0.5857
   2170073   2170211 110.467  83.438  75.396  0.6362
   2170073   2170212 110.467  83.848  74.268  0.6187
   2170073   2170213 110.467  91.268  79.533  0.6508
   2170073   2170214 110.467  93.037  77.258  0.6120
   2170073   2170215 110.467 108.127  85.884  0.6472
   2170073   2170216 110.467  87.628  77.152  0.6379
   2170073   2170217 110.467  83.978  77.647  0.6648
   2170073   2170218 110.467  91.488  77.876  0.6276
   2170073   2170219 110.467  82.988  76.477  0.6538
   2170073   2170220 110.467  86.848  72.845  0.5852
   2170073   2170221 110.467  90.628  81.878  0.6868
   2170073   2170222 110.467  86.998  82.359  0.7155
   2170073   2170223 110.467  90.628  85.771  0.7437
   2170073   2170224 110.467 115.937  97.082  0.7507
   2170073   2170225 110.467  84.618  72.927  0.5970
   2170073   2170226 110.467  80.938  73.426  0.6224
   2170073   2170227 110.467  84.618  76.782  0.6490
   2170073   2170228 110.467  88.098  79.949  0.6740
   2170073   2170229 110.467  88.498  78.983  0.6583
   2170073   2170230 110.467 125.937  91.016  0.6260
   2170073   2170231 110.467  88.498  73.795  0.5896
   2170073   2170232 110.467 102.737  80.586  0.6077
   2170073   2170233 110.467 110.007  88.920  0.6759
   2170073   2170234 110.467  77.748  67.630  0.5608
   2170073   2170235 110.467  87.628  78.781  0.6603
   2170073   2170236 110.467  80.938  71.035  0.5901
   2170073   2170237 110.467  79.968  68.426  0.5608
   2170073   2170238 110.467  76.308  68.952  0.5852
   2170073   2170239 110.467  79.968  72.277  0.6117
   2170073   2324614 110.467  85.208  53.833  0.3795
   2170073   2324615 110.467  82.318  56.849  0.4182
   2170073   2338336 110.467 113.357  68.510  0.4411
   2170073   2338337 110.467 117.157  69.865  0.4429
   2170073   2338338 110.467 110.447  61.739  0.3879
   2170073   2338339 110.467 117.977  67.010  0.4151
   2170073   2338340 110.467 105.118  63.817  0.4205
   2170073   2338341 110.467 117.977  73.175  0.4713
   2170073   2338342 110.467 117.647  69.923  0.4420
   2170073   2338343 110.467 121.777  69.734  0.4291
   2170073   2338344 110.467 121.777  73.055  0.4589
   2170073   2338345 110.467 129.687  75.193  0.4558
   2170073   2338759 110.467 151.246  77.758  0.4227
   2170073   2338760 110.467 117.977  67.266  0.4173
   2170073   2338761 110.467 117.977  67.266  0.4173
   2170073   2338762 110.467 121.777  71.228  0.4424
   2170073   2338763 110.467 121.777  71.228  0.4424
   2170073   2338764 110.467 121.777  69.734  0.4291
   2170073   2338765 110.467 134.057  73.281  0.4279
   2170073   2338766 110.467 134.057  73.281  0.4279
   2170073   2338767 110.467 134.397  73.285  0.4271
   2170073   2338768 110.467 138.267  76.192  0.4416
   2170073   2338769 110.467 129.857  70.542  0.4155
   2170073   2338770 110.467  99.318  56.090  0.3649
   2170073   2338771 110.467 114.677  65.935  0.4141
   2170073   2338772 110.467 117.977  70.148  0.4431
   2170073   2338773 110.467 136.657  74.069  0.4280
   2170073   2338774 110.467 127.057  65.915  0.3841
   2170073   2338775 110.467 127.057  68.587  0.4060
   2170073   2338776 110.467 128.057  66.301  0.3850
   2170073   2338777 110.467 137.627  72.049  0.4093
   2170073   2338778 110.467 129.187  73.016  0.4382
   2170073   2338779 110.467 113.357  65.807  0.4165
   2170073   2338780 110.467  54.938  42.007  0.3404
   2170073   2338781 110.467 133.847  73.299  0.4286
   2170073   2338782 110.467 133.847  73.299  0.4286
   2170073    282433 110.467  62.898  42.274  0.3225
   2170073   3104091 110.467  96.468  56.617  0.3767
   2170073   3104092 110.467  95.748  55.352  0.3669
   2170073   3104093 110.467  96.108  55.375  0.3662
   2170073   3104856 110.467 115.807  72.921  0.4755
   2170073   3104857 110.467 115.807  72.921  0.4755
   2170073   3233525 110.467  75.058  52.712  0.3969
   2170073   3233526 110.467  78.898  53.936  0.3983
   2170073   3233527 110.467  92.878  64.558  0.4652
   2170073   3233528 110.467  89.938  63.046  0.4590
   2170073   3233529 110.467  89.938  63.046  0.4590
   2170073   3233530 110.467 110.367  72.046  0.4842
   2170073   3233531 110.467 110.367  72.046  0.4842
   2170073   3233532 110.467 109.517  72.055  0.4871
   2170073   3233533 110.467 117.257  74.950  0.4906
   2170073   3233535 110.467  90.398  60.873  0.4348
   2170073   3233536 110.467 100.927  68.951  0.4841
   2170073   3233537 110.467  82.598  57.029  0.4192
   2170073   3360552 110.467 109.867  69.757  0.4633
   2170073   3360553 110.467 100.127  67.250  0.4691
   2170073   3360554 110.467 129.827  73.195  0.4380
   2170073   3360555 110.467 100.207  67.420  0.4706
   2170073   3360556 110.467  95.387  64.658  0.4579
   2170073   3360557 110.467 100.907  67.304  0.4672
   2170073   3360558 110.467 100.907  66.144  0.4554
   2170073   3360559 110.467 128.587  76.162  0.4676
   2170073   3360560 110.467 132.667  78.867  0.4801
   2170073   3360561 110.467 103.087  68.823  0.4755
   2170073   3360562 110.467 132.727  73.268  0.4312
   2170073   3360563 110.467 103.167  69.015  0.4772
   2170073   3360564 110.467  98.347  66.242  0.4646
   2170073   3360565 110.467 103.767  68.683  0.4719
   2170073   3360566 110.467 103.767  67.673  0.4617
   2170073   3360567 110.467  86.068  57.482  0.4134
   2170073   3360568 110.467 115.737  73.397  0.4803
   2170073   3360569 110.467 104.967  67.122  0.4526
   2170073   3360570 110.467 134.797  73.406  0.4271
   2170073   3360571 110.467 105.047  67.146  0.4526
   2170073   3360572 110.467 100.228  64.852  0.4447
   2170073   3360573 110.467 105.897  69.596  0.4742
   2170073   3360574 110.467 105.897  68.190  0.4602
   2170073   3409372 110.467 115.577  70.672  0.4549
   2170073   3409373 110.467  84.698  60.298  0.4471
   2170073   3409374 110.467  84.618  60.262  0.4470
   2170073   3409375 110.467  84.698  60.527  0.4496
   2170073   3409376 110.467  80.498  56.625  0.4215
   2170073   3409377 110.467  84.698  59.518  0.4388
   2170073   3409378 110.467  84.618  59.478  0.4386
   2170073   3409379 110.467  84.698  59.746  0.4412
   2170073   3409380 110.467  88.868  62.830  0.4603
   2170073   3409381 110.467  88.868  61.888  0.4503
   2170073   3409382 110.467  85.178  60.091  0.4433
   2170073   3409383 110.467  80.498  58.643  0.4432
   2170073   3409384 110.467  85.368  60.382  0.4458
   2170073   3409385 110.467  89.488  63.637  0.4668
   2170073   3409386 110.467  85.368  59.665  0.4382
   2170073   3409387 110.467  89.488  62.955  0.4595
   2170073   3409388 110.467  93.788  66.238  0.4799
   2170073   3409389 110.467  90.078  63.091  0.4590
   2170073   3417042 110.467  79.968  62.169  0.4847
   2170073   3417043 110.467  80.188  60.945  0.4699
   2170073   3417044 110.467  75.648  57.810  0.4506
   2170073   3417045 110.467  75.818  57.637  0.4480
   2170073   3417046 110.467  75.648  57.519  0.4473
   2170073   3417047 110.467  79.968  61.559  0.4777
   2170073   3417048 110.467  80.188  60.413  0.4639
   2170073   3417049 110.467  79.968  58.849  0.4472
   2170073   3417050 110.467  75.818  54.320  0.4116
   2170073   3417051 110.467  79.968  58.240  0.4406
   2170073   3417052 110.467  79.288  60.722  0.4706
   2170073   3417053 110.467 101.207  70.790  0.5025
   2170073   3417054 110.467  79.288  57.818  0.4382
   2170073   3417055 110.467  88.228  63.744  0.4724
   2170073   3417056 110.467  91.268  64.431  0.4693
   2170073   3417057 110.467  74.568  53.370  0.4053
   2170073   3417058 110.467  82.748  61.450  0.4664
   2170073   3417059 110.467  78.478  56.958  0.4315
   2170073   3417060 110.467  78.618  57.115  0.4328
   2170073   3417061 110.467  82.748  60.861  0.4598
   2170073   3417062 110.467  74.568  50.043  0.3707
   2170073   3417063 110.467  82.748  58.112  0.4301
   2170073   3417064 110.467  78.478  53.630  0.3963
   2170073   3417065 110.467  82.748  57.524  0.4239
   2170073   3417066 110.467  86.218  64.599  0.4891
   2170073   3417067 110.467  78.038  56.461  0.4276
   2170073   3417068 110.467  86.218  61.623  0.4563
   2170073   3417069 110.467  91.007  63.098  0.4560
   2170073   3417070 110.467  86.738  59.976  0.4371
   2170073   3417071 110.467  96.957  64.222  0.4485
   2170073   3417072 110.467  67.728  44.005  0.3279
   2170073   3417073 110.467  78.448  49.899  0.3589
   2170073   3417074 110.467  94.047  63.625  0.4516
   2170073   3417075 110.467  85.788  61.764  0.4592
   2170073   3417076 110.467  82.988  62.525  0.4775
   2170073   3417077 110.467  71.718  47.500  0.3527
   2170073   3417078 110.467  98.098  54.593  0.3546
   2170073   3417079 110.467  88.618  62.772  0.4605
   2170073   3417080 110.467  92.277  65.626  0.4786
   2170073   3417081 110.467 106.927  58.136  0.3650
   2170073   3417082 110.467  93.098  65.783  0.4774
   2170073   3417083 110.467  95.837  65.115  0.4612
   2170073   3417084 110.467  98.077  62.184  0.4249
   2170073   3417085 110.467 103.967  68.238  0.4668
   2170073    365754 110.467 110.667  69.583  0.4591
   2170073     38634 110.467  86.368  59.516  0.4334
   2170073     39900 110.467  86.368  58.477  0.4227
   2170073     53325 110.467 103.267  73.885  0.5283
   2170073        54 110.467  95.847  73.717  0.5559
   2170073    564522 110.467  80.498  57.410  0.4299
   2170073    570067 110.467  96.308  68.979  0.5006
   2170073    570529 110.467  93.398  66.503  0.4841
   2170073    570789 110.467  86.368  59.211  0.4302
   2170073    570795 110.467  88.698  61.370  0.4454
   2170073    571418 110.467  86.368  57.549  0.4132
   2170073    571659 110.467  91.168  63.209  0.4566
   2170073    572294 110.467  86.368  58.075  0.4185
   2170073    578825 110.467  93.398  65.280  0.4711
   2170073     60542 110.467  95.058  56.266  0.3770
   2170073     73824 110.467  58.848  43.558  0.3464
   2170074   2170075  86.998  86.008  75.928  0.7821
   2170074   2170076  86.998  86.008  75.895  0.7815
   2170074   2170203  86.998 103.407  75.592  0.6584
   2170074   2170204  86.998  79.208  70.992  0.7456
   2170074   2170205  86.998  96.337  73.123  0.6635
   2170074   2170206  86.998  82.108  70.578  0.7163
   2170074   2170207  86.998  89.027  72.022  0.6925
   2170074   2170208  86.998 101.127  69.711  0.5887
   2170074   2170209  86.998  87.438  72.656  0.7139
   2170074   2170210  86.998  91.338  75.733  0.7381
   2170074   2170211  86.998  83.438  70.748  0.7097
   2170074   2170212  86.998  83.848  71.102  0.7129
   2170074   2170213  86.998  91.268  72.838  0.6909
   2170074   2170214  86.998  93.037  74.543  0.7066
   2170074   2170215  86.998 108.127  72.670  0.5934
   2170074   2170216  86.998  87.628  76.160  0.7735
   2170074   2170217  86.998  83.978  76.365  0.8071
   2170074   2170218  86.998  91.488  78.967  0.7935
   2170074   2170219  86.998  82.988  72.946  0.7517
   2170074   2170220  86.998  86.848  75.297  0.7641
   2170074   2170221  86.998  90.628  79.442  0.8091
   2170074   2170222  86.998  86.998  80.360  0.8582
   2170074   2170223  86.998  90.628  80.049  0.8204
   2170074   2170224  86.998 115.937  78.372  0.6292
   2170074   2170225  86.998  84.618  71.866  0.7205
   2170074   2170226  86.998  80.938  72.405  0.7579
   2170074   2170227  86.998  84.618  73.938  0.7570
   2170074   2170228  86.998  88.098  75.121  0.7514
   2170074   2170229  86.998  88.498  74.904  0.7446
   2170074   2170230  86.998 125.937  77.088  0.5675
   2170074   2170231  86.998  88.498  75.996  0.7638
   2170074   2170232  86.998 102.737  76.073  0.6693
   2170074   2170233  86.998 110.007  75.693  0.6240
   2170074   2170234  86.998  77.748  69.092  0.7223
   2170074   2170235  86.998  87.628  71.589  0.6948
   2170074   2170236  86.998  80.938  77.519  0.8574
   2170074   2170237  86.998  79.968  67.258  0.6746
   2170074   2170238  86.998  76.308  67.593  0.7062
   2170074   2170239  86.998  79.968  69.329  0.7101
   2170074   2324614  86.998  85.208  50.550  0.4155
   2170074   2324615  86.998  82.318  54.907  0.4799
   2170074   2338336  86.998 113.357  49.385  0.3271
   2170074   2338337  86.998 117.157  49.230  0.3178
   2170074   2338338  86.998 110.447  46.471  0.3078
   2170074   2338339  86.998 117.977  46.457  0.2931
   2170074   2338340  86.998 105.118  49.212  0.3444
   2170074   2338341  86.998 117.977  52.192  0.3416
   2170074   2338342  86.998 117.647  49.222  0.3167
   2170074   2338343  86.998 121.777  48.687  0.3041
   2170074   2338344  86.998 121.777  52.020  0.3319
   2170074   2338345  86.998 129.687  54.468  0.3358
   2170074   2338759  86.998 151.246  55.667  0.3049
   2170074   2338760  86.998 117.977  46.309  0.2919
   2170074   2338761  86.998 117.977  46.309  0.2919
   2170074   2338762  86.998 121.777  49.096  0.3075
   2170074   2338763  86.998 121.777  49.096  0.3075
   2170074   2338764  86.998 121.777  48.687  0.3041
   2170074   2338765  86.998 134.057  49.942  0.2919
   2170074   2338766  86.998 134.057  49.942  0.2919
   2170074   2338767  86.998 134.397  49.944  0.2913
   2170074   2338768  86.998 138.267  52.820  0.3063
   2170074   2338769  86.998 129.857  47.224  0.2784
   2170074   2338770  86.998  99.318  43.352  0.3032
   2170074   2338771  86.998 114.677  46.347  0.2984
   2170074   2338772  86.998 117.977  49.253  0.3163
   2170074   2338773  86.998 136.657  50.765  0.2936
   2170074   2338774  86.998 127.057  43.470  0.2548
   2170074   2338775  86.998 127.057  46.067  0.2742
   2170074   2338776  86.998 128.057  45.468  0.2681
   2170074   2338777  86.998 137.627  48.338  0.2742
   2170074   2338778  86.998 129.187  50.077  0.3015
   2170074   2338779  86.998 113.357  46.362  0.3011
   2170074   2338780  86.998  54.938  42.112  0.4219
   2170074   2338781  86.998 133.847  49.950  0.2923
   2170074   2338782  86.998 133.847  49.950  0.2923
   2170074    282433  86.998  62.898  39.641  0.3595
   2170074   3104091  86.998  96.468  44.452  0.3198
   2170074   3104092  86.998  95.748  43.715  0.3144
   2170074   3104093  86.998  96.108  44.032  0.3166
   2170074   3104856  86.998 115.807  55.241  0.3744
   2170074   3104857  86.998 115.807  55.241  0.3744
   2170074   3233525  86.998  75.058  52.639  0.4811
   2170074   3233526  86.998  78.898  53.318  0.4736
   2170074   3233527  86.998  92.878  56.553  0.4586
   2170074   3233528  86.998  89.938  54.819  0.4489
   2170074   3233529  86.998  89.938  54.819  0.4489
   2170074   3233530  86.998 110.367  53.861  0.3753
   2170074   3233531  86.998 110.367  53.861  0.3753
   2170074   3233532  86.998 109.517  53.954  0.3785
   2170074   3233533  86.998 117.257  56.313  0.3806
   2170074   3233535  86.998  90.398  55.856  0.4596
   2170074   3233536  86.998 100.927  57.955  0.4459
   2170074   3233537  86.998  82.598  55.883  0.4914
   2170074   3360552  86.998 109.867  52.710  0.3656
   2170074   3360553  86.998 100.127  51.825  0.3830
   2170074   3360554  86.998 129.827  51.872  0.3145
   2170074   3360555  86.998 100.207  51.397  0.3785
   2170074   3360556  86.998  95.387  50.523  0.3832
   2170074   3360557  86.998 100.907  51.132  0.3738
   2170074   3360558  86.998 100.907  49.822  0.3608
   2170074   3360559  86.998 128.587  51.735  0.3157
   2170074   3360560  86.998 132.667  54.408  0.3292
   2170074   3360561  86.998 103.087  52.037  0.3770
   2170074   3360562  86.998 132.727  52.183  0.3115
   2170074   3360563  86.998 103.167  51.579  0.3722
   2170074   3360564  86.998  98.347  50.350  0.3730
   2170074   3360565  86.998 103.767  51.299  0.3678
   2170074   3360566  86.998 103.767  50.198  0.3571
   2170074   3360567  86.998  86.068  50.232  0.4089
   2170074   3360568  86.998 115.737  54.397  0.3667
   2170074   3360569  86.998 104.967  51.720  0.3688
   2170074   3360570  86.998 134.797  52.906  0.3133
   2170074   3360571  86.998 105.047  51.325  0.3647
   2170074   3360572  86.998 100.228  50.307  0.3674
   2170074   3360573  86.998 105.897  51.896  0.3681
   2170074   3360574  86.998 105.897  50.539  0.3550
   2170074   3409372  86.998 115.577  52.539  0.3502
   2170074   3409373  86.998  84.698  52.690  0.4428
   2170074   3409374  86.998  84.618  52.637  0.4424
   2170074   3409375  86.998  84.698  52.922  0.4456
   2170074   3409376  86.998  80.498  49.166  0.4155
   2170074   3409377  86.998  84.698  52.389  0.4391
   2170074   3409378  86.998  84.618  52.439  0.4400
   2170074   3409379  86.998  84.698  52.630  0.4420
   2170074   3409380  86.998  88.868  54.369  0.4475
   2170074   3409381  86.998  88.868  53.846  0.4413
   2170074   3409382  86.998  85.178  54.213  0.4596
   2170074   3409383  86.998  80.498  53.128  0.4645
   2170074   3409384  86.998  85.368  49.991  0.4085
   2170074   3409385  86.998  89.488  53.270  0.4323
   2170074   3409386  86.998  85.368  49.484  0.4027
   2170074   3409387  86.998  89.488  52.806  0.4270
   2170074   3409388  86.998  93.788  54.925  0.4364
   2170074   3409389  86.998  90.078  54.477  0.4444
   2170074   3417042  86.998  79.968  60.960  0.5751
   2170074   3417043  86.998  80.188  59.786  0.5567
   2170074   3417044  86.998  75.648  56.596  0.5337
   2170074   3417045  86.998  75.818  56.411  0.5302
   2170074   3417046  86.998  75.648  56.311  0.5296
   2170074   3417047  86.998  79.968  60.361  0.5662
   2170074   3417048  86.998  80.188  59.258  0.5491
   2170074   3417049  86.998  79.968  60.429  0.5672
   2170074   3417050  86.998  75.818  55.886  0.5226
   2170074   3417051  86.998  79.968  59.829  0.5584
   2170074   3417052  86.998  79.288  57.989  0.5355
   2170074   3417053  86.998 101.207  61.179  0.4816
   2170074   3417054  86.998  79.288  58.693  0.5455
   2170074   3417055  86.998  88.228  62.134  0.5494
   2170074   3417056  86.998  91.268  65.132  0.5757
   2170074   3417057  86.998  74.568  51.842  0.4725
   2170074   3417058  86.998  82.748  59.979  0.5464
   2170074   3417059  86.998  78.478  55.438  0.5038
   2170074   3417060  86.998  78.618  55.609  0.5055
   2170074   3417061  86.998  82.748  59.388  0.5381
   2170074   3417062  86.998  74.568  51.767  0.4715
   2170074   3417063  86.998  82.748  59.905  0.5454
   2170074   3417064  86.998  78.478  55.387  0.5031
   2170074   3417065  86.998  82.748  59.324  0.5373
   2170074   3417066  86.998  86.218  61.149  0.5457
   2170074   3417067  86.998  78.038  52.930  0.4721
   2170074   3417068  86.998  86.218  62.160  0.5597
   2170074   3417069  86.998  91.007  60.234  0.5114
   2170074   3417070  86.998  86.738  58.792  0.5115
   2170074   3417071  86.998  96.957  58.587  0.4673
   2170074   3417072  86.998  67.728  46.451  0.4290
   2170074   3417073  86.998  78.448  52.105  0.4597
   2170074   3417074  86.998  94.047  62.838  0.5316
   2170074   3417075  86.998  85.788  63.587  0.5823
   2170074   3417076  86.998  82.988  64.154  0.6062
   2170074   3417077  86.998  71.718  48.480  0.4398
   2170074   3417078  86.998  98.098  49.058  0.3606
   2170074   3417079  86.998  88.618  63.987  0.5732
   2170074   3417080  86.998  92.277  65.288  0.5728
   2170074   3417081  86.998 106.927  49.978  0.3472
   2170074   3417082  86.998  93.098  65.165  0.5670
   2170074   3417083  86.998  95.837  62.972  0.5254
   2170074   3417084  86.998  98.077  61.649  0.4995
   2170074   3417085  86.998 103.967  64.517  0.5102
   2170074    365754  86.998 110.667  52.671  0.3633
   2170074     38634  86.998  86.368  47.527  0.3777
   2170074     39900  86.998  86.368  46.033  0.3615
   2170074     53325  86.998 103.267  55.284  0.4096
   2170074        54  86.998  95.847  59.688  0.4846
   2170074    564522  86.998  80.498  49.472  0.4192
   2170074    570067  86.998  96.308  51.429  0.3900
   2170074    570529  86.998  93.398  50.864  0.3927
   2170074    570789  86.998  86.368  45.461  0.3554
   2170074    570795  86.998  88.698  48.237  0.3785
   2170074    571418  86.998  86.368  47.026  0.3722
   2170074    571659  86.998  91.168  49.044  0.3798
   2170074    572294  86.998  86.368  47.182  0.3739
   2170074    578825  86.998  93.398  49.933  0.3827
   2170074     60542  86.998  95.058  46.360  0.3416
   2170074     73824  86.998  58.848  45.048  0.4469
   2170075   2170076  86.008  86.008  83.108  0.9348
   2170075   2170203  86.008 103.407  84.827  0.8111
   2170075   2170204  86.008  79.208  72.787  0.7875
   2170075   2170205  86.008  96.337  73.353  0.6730
   2170075   2170206  86.008  82.108  74.446  0.7948
   2170075   2170207  86.008  89.027  76.402  0.7746
   2170075   2170208  86.008 101.127  79.224  0.7342
   2170075   2170209  86.008  87.438  82.051  0.8978
   2170075   2170210  86.008  91.338  76.356  0.7561
   2170075   2170211  86.008  83.438  74.055  0.7763
   2170075   2170212  86.008  83.848  73.716  0.7668
   2170075   2170213  86.008  91.268  76.175  0.7535
   2170075   2170214  86.008  93.037  81.265  0.8311
   2170075   2170215  86.008 108.127  78.999  0.6861
   2170075   2170216  86.008  87.628  82.626  0.9079
   2170075   2170217  86.008  83.978  76.114  0.8108
   2170075   2170218  86.008  91.488  76.874  0.7640
   2170075   2170219  86.008  82.988  76.385  0.8248
   2170075   2170220  86.008  86.848  75.935  0.7835
   2170075   2170221  86.008  90.628  85.609  0.9405
   2170075   2170222  86.008  86.998  79.665  0.8535
   2170075   2170223  86.008  90.628  80.389  0.8352
   2170075   2170224  86.008 115.937  78.709  0.6387
   2170075   2170225  86.008  84.618  78.126  0.8446
   2170075   2170226  86.008  80.938  71.811  0.7548
   2170075   2170227  86.008  84.618  73.787  0.7620
   2170075   2170228  86.008  88.098  75.164  0.7597
   2170075   2170229  86.008  88.498  75.248  0.7581
   2170075   2170230  86.008 125.937  72.595  0.5210
   2170075   2170231  86.008  88.498  73.917  0.7348
   2170075   2170232  86.008 102.737  74.388  0.6505
   2170075   2170233  86.008 110.007  73.220  0.5963
   2170075   2170234  86.008  77.748  66.806  0.6891
   2170075   2170235  86.008  87.628  70.755  0.6877
   2170075   2170236  86.008  80.938  67.735  0.6827
   2170075   2170237  86.008  79.968  76.466  0.8543
   2170075   2170238  86.008  76.308  70.215  0.7624
   2170075   2170239  86.008  79.968  72.162  0.7692
   2170075   2324614  86.008  85.208  52.987  0.4482
   2170075   2324615  86.008  82.318  57.311  0.5162
   2170075   2338336  86.008 113.357  53.431  0.3661
   2170075   2338337  86.008 117.157  53.265  0.3553
   2170075   2338338  86.008 110.447  48.103  0.3242
   2170075   2338339  86.008 117.977  51.163  0.3348
   2170075   2338340  86.008 105.118  53.439  0.3881
   2170075   2338341  86.008 117.977  56.012  0.3785
   2170075   2338342  86.008 117.647  53.231  0.3539
   2170075   2338343  86.008 121.777  53.854  0.3499
   2170075   2338344  86.008 121.777  55.900  0.3680
   2170075   2338345  86.008 129.687  58.558  0.3727
   2170075   2338759  86.008 151.246  59.339  0.3335
   2170075   2338760  86.008 117.977  48.763  0.3141
   2170075   2338761  86.008 117.977  48.763  0.3141
   2170075   2338762  86.008 121.777  53.135  0.3436
   2170075   2338763  86.008 121.777  53.135  0.3436
   2170075   2338764  86.008 121.777  53.854  0.3499
   2170075   2338765  86.008 134.057  53.772  0.3234
   2170075   2338766  86.008 134.057  53.772  0.3234
   2170075   2338767  86.008 134.397  53.692  0.3221
   2170075   2338768  86.008 138.267  56.646  0.3379
   2170075   2338769  86.008 129.857  51.129  0.3104
   2170075   2338770  86.008  99.318  45.326  0.3238
   2170075   2338771  86.008 114.677  48.755  0.3209
   2170075   2338772  86.008 117.977  53.304  0.3537
   2170075   2338773  86.008 136.657  54.450  0.3237
   2170075   2338774  86.008 127.057  45.633  0.2725
   2170075   2338775  86.008 127.057  48.207  0.2924
   2170075   2338776  86.008 128.057  47.918  0.2884
   2170075   2338777  86.008 137.627  50.979  0.2953
   2170075   2338778  86.008 129.187  54.057  0.3355
   2170075   2338779  86.008 113.357  48.834  0.3244
   2170075   2338780  86.008  54.938  48.098  0.5180
   2170075   2338781  86.008 133.847  53.828  0.3242
   2170075   2338782  86.008 133.847  53.828  0.3242
   2170075    282433  86.008  62.898  37.912  0.3416
   2170075   3104091  86.008  96.468  45.763  0.3347
   2170075   3104092  86.008  95.748  45.085  0.3299
   2170075   3104093  86.008  96.108  45.457  0.3326
   2170075   3104856  86.008 115.807  55.554  0.3798
   2170075   3104857  86.008 115.807  55.554  0.3798
   2170075   3233525  86.008  75.058  52.445  0.4828
   2170075   3233526  86.008  78.898  53.208  0.4764
   2170075   3233527  86.008  92.878  56.356  0.4599
   2170075   3233528  86.008  89.938  55.482  0.4606
   2170075   3233529  86.008  89.938  55.482  0.4606
   2170075   3233530  86.008 110.367  54.374  0.3829
   2170075   3233531  86.008 110.367  54.374  0.3829
   2170075   3233532  86.008 109.517  54.479  0.3863
   2170075   3233533  86.008 117.257  56.431  0.3843
   2170075   3233535  86.008  90.398  55.159  0.4549
   2170075   3233536  86.008 100.927  57.481  0.4440
   2170075   3233537  86.008  82.598  56.203  0.5000
   2170075   3360552  86.008 109.867  52.551  0.3667
   2170075   3360553  86.008 100.127  52.315  0.3909
   2170075   3360554  86.008 129.827  52.335  0.3201
   2170075   3360555  86.008 100.207  52.340  0.3910
   2170075   3360556  86.008  95.387  52.676  0.4092
   2170075   3360557  86.008 100.907  52.922  0.3950
   2170075   3360558  86.008 100.907  50.486  0.3701
   2170075   3360559  86.008 128.587  51.809  0.3183
   2170075   3360560  86.008 132.667  54.346  0.3307
   2170075   3360561  86.008 103.087  52.270  0.3820
   2170075   3360562  86.008 132.727  52.376  0.3148
   2170075   3360563  86.008 103.167  52.282  0.3819
   2170075   3360564  86.008  98.347  52.660  0.3999
   2170075   3360565  86.008 103.767  53.069  0.3882
   2170075   3360566  86.008 103.767  50.677  0.3643
   2170075   3360567  86.008  86.068  50.764  0.4185
   2170075   3360568  86.008 115.737  55.125  0.3760
   2170075   3360569  86.008 104.967  52.149  0.3756
   2170075   3360570  86.008 134.797  53.164  0.3171
   2170075   3360571  86.008 105.047  51.988  0.3738
   2170075   3360572  86.008 100.228  52.581  0.3934
   2170075   3360573  86.008 105.897  54.468  0.3963
   2170075   3360574  86.008 105.897  52.295  0.3746
   2170075   3409372  86.008 115.577  52.298  0.3503
   2170075   3409373  86.008  84.698  53.101  0.4515
   2170075   3409374  86.008  84.618  53.024  0.4509
   2170075   3409375  86.008  84.698  53.339  0.4545
   2170075   3409376  86.008  80.498  48.405  0.4099
   2170075   3409377  86.008  84.698  51.629  0.4336
   2170075   3409378  86.008  84.618  51.546  0.4329
   2170075   3409379  86.008  84.698  51.868  0.4365
   2170075   3409380  86.008  88.868  58.171  0.4984
   2170075   3409381  86.008  88.868  55.720  0.4676
   2170075   3409382  86.008  85.178  50.465  0.4180
   2170075   3409383  86.008  80.498  48.732  0.4138
   2170075   3409384  86.008  85.368  52.511  0.4418
   2170075   3409385  86.008  89.488  55.660  0.4645
   2170075   3409386  86.008  85.368  51.091  0.4248
   2170075   3409387  86.008  89.488  54.288  0.4479
   2170075   3409388  86.008  93.788  59.431  0.4938
   2170075   3409389  86.008  90.078  53.781  0.4397
   2170075   3417042  86.008  79.968  61.949  0.5955
   2170075   3417043  86.008  80.188  60.760  0.5763
   2170075   3417044  86.008  75.648  57.621  0.5539
   2170075   3417045  86.008  75.818  57.410  0.5498
   2170075   3417046  86.008  75.648  57.332  0.5496
   2170075   3417047  86.008  79.968  61.345  0.5863
   2170075   3417048  86.008  80.188  60.231  0.5684
   2170075   3417049  86.008  79.968  66.342  0.6659
   2170075   3417050  86.008  75.818  61.754  0.6171
   2170075   3417051  86.008  79.968  65.731  0.6557
   2170075   3417052  86.008  79.288  59.286  0.5593
   2170075   3417053  86.008 101.207  61.535  0.4896
   2170075   3417054  86.008  79.288  63.327  0.6211
   2170075   3417055  86.008  88.228  63.282  0.5703
   2170075   3417056  86.008  91.268  65.344  0.5838
   2170075   3417057  86.008  74.568  52.633  0.4876
   2170075   3417058  86.008  82.748  60.687  0.5616
   2170075   3417059  86.008  78.478  56.151  0.5183
   2170075   3417060  86.008  78.618  56.349  0.5204
   2170075   3417061  86.008  82.748  60.100  0.5531
   2170075   3417062  86.008  74.568  57.212  0.5535
   2170075   3417063  86.008  82.748  65.270  0.6307
   2170075   3417064  86.008  78.478  60.737  0.5854
   2170075   3417065  86.008  82.748  64.681  0.6215
   2170075   3417066  86.008  86.218  62.039  0.5630
   2170075   3417067  86.008  78.038  54.070  0.4917
   2170075   3417068  86.008  86.218  66.287  0.6257
   2170075   3417069  86.008  91.007  60.929  0.5249
   2170075   3417070  86.008  86.738  59.165  0.5209
   2170075   3417071  86.008  96.957  58.472  0.4697
   2170075   3417072  86.008  67.728  45.402  0.4191
   2170075   3417073  86.008  78.448  52.214  0.4652
   2170075   3417074  86.008  94.047  63.020  0.5385
   2170075   3417075  86.008  85.788  69.194  0.6744
   2170075   3417076  86.008  82.988  70.425  0.7145
   2170075   3417077  86.008  71.718  54.179  0.5232
   2170075   3417078  86.008  98.098  54.554  0.4211
   2170075   3417079  86.008  88.618  70.343  0.6745
   2170075   3417080  86.008  92.277  71.627  0.6716
   2170075   3417081  86.008 106.927  56.130  0.4103
   2170075   3417082  86.008  93.098  72.360  0.6779
   2170075   3417083  86.008  95.837  69.789  0.6228
   2170075   3417084  86.008  98.077  68.689  0.5952
   2170075   3417085  86.008 103.967  70.396  0.5887
   2170075    365754  86.008 110.667  51.785  0.3574
   2170075     38634  86.008  86.368  50.253  0.4115
   2170075     39900  86.008  86.368  48.299  0.3893
   2170075     53325  86.008 103.267  56.558  0.4262
   2170075        54  86.008  95.847  61.769  0.5144
   2170075    564522  86.008  80.498  49.900  0.4279
   2170075    570067  86.008  96.308  54.962  0.4316
   2170075    570529  86.008  93.398  54.609  0.4376
   2170075    570789  86.008  86.368  47.445  0.3798
   2170075    570795  86.008  88.698  50.346  0.4048
   2170075    571418  86.008  86.368  50.716  0.4169
   2170075    571659  86.008  91.168  52.746  0.4239
   2170075    572294  86.008  86.368  51.581  0.4270
   2170075    578825  86.008  93.398  52.444  0.4131
   2170075     60542  86.008  95.058  46.935  0.3499
   2170075     73824  86.008  58.848  45.762  0.4618
   2170076   2170203  86.008 103.407  81.927  0.7622
   2170076   2170204  86.008  79.208  72.787  0.7875
   2170076   2170205  86.008  96.337  72.930  0.6666
   2170076   2170206  86.008  82.108  72.940  0.7664
   2170076   2170207  86.008  89.027  75.465  0.7579
   2170076   2170208  86.008 101.127  76.406  0.6900
   2170076   2170209  86.008  87.438  79.201  0.8404
   2170076   2170210  86.008  91.338  76.288  0.7549
   2170076   2170211  86.008  83.438  73.685  0.7695
   2170076   2170212  86.008  83.848  73.377  0.7606
   2170076   2170213  86.008  91.268  75.552  0.7427
   2170076   2170214  86.008  93.037  78.461  0.7801
   2170076   2170215  86.008 108.127  76.195  0.6460
   2170076   2170216  86.008  87.628  79.796  0.8504
   2170076   2170217  86.008  83.978  75.868  0.8061
   2170076   2170218  86.008  91.488  76.857  0.7637
   2170076   2170219  86.008  82.988  76.069  0.8186
   2170076   2170220  86.008  86.848  75.918  0.7832
   2170076   2170221  86.008  90.628  82.709  0.8806
   2170076   2170222  86.008  86.998  79.382  0.8479
   2170076   2170223  86.008  90.628  79.809  0.8242
   2170076   2170224  86.008 115.937  78.129  0.6310
   2170076   2170225  86.008  84.618  75.329  0.7905
   2170076   2170226  86.008  80.938  71.547  0.7500
   2170076   2170227  86.008  84.618  73.448  0.7558
   2170076   2170228  86.008  88.098  74.594  0.7496
   2170076   2170229  86.008  88.498  74.803  0.7503
   2170076   2170230  86.008 125.937  72.191  0.5166
   2170076   2170231  86.008  88.498  73.862  0.7339
   2170076   2170232  86.008 102.737  73.674  0.6402
   2170076   2170233  86.008 110.007  73.129  0.5951
   2170076   2170234  86.008  77.748  66.626  0.6859
   2170076   2170235  86.008  87.628  70.218  0.6790
   2170076   2170236  86.008  80.938  67.678  0.6818
   2170076   2170237  86.008  79.968  73.670  0.7981
   2170076   2170238  86.008  76.308  70.046  0.7591
   2170076   2170239  86.008  79.968  71.942  0.7651
   2170076   2324614  86.008  85.208  54.560  0.4677
   2170076   2324615  86.008  82.318  58.861  0.5377
   2170076   2338336  86.008 113.357  51.193  0.3455
   2170076   2338337  86.008 117.157  51.027  0.3354
   2170076   2338338  86.008 110.447  46.135  0.3069
   2170076   2338339  86.008 117.977  48.415  0.3112
   2170076   2338340  86.008 105.118  51.163  0.3655
   2170076   2338341  86.008 117.977  53.736  0.3576
   2170076   2338342  86.008 117.647  50.953  0.3337
   2170076   2338343  86.008 121.777  51.343  0.3282
   2170076   2338344  86.008 121.777  53.838  0.3497
   2170076   2338345  86.008 129.687  56.521  0.3551
   2170076   2338759  86.008 151.246  57.408  0.3192
   2170076   2338760  86.008 117.977  46.752  0.2973
   2170076   2338761  86.008 117.977  46.752  0.2973
   2170076   2338762  86.008 121.777  50.856  0.3241
   2170076   2338763  86.008 121.777  50.856  0.3241
   2170076   2338764  86.008 121.777  51.343  0.3282
   2170076   2338765  86.008 134.057  51.475  0.3053
   2170076   2338766  86.008 134.057  51.475  0.3053
   2170076   2338767  86.008 134.397  51.405  0.3042
   2170076   2338768  86.008 138.267  54.347  0.3198
   2170076   2338769  86.008 129.857  48.831  0.2923
   2170076   2338770  86.008  99.318  43.578  0.3074
   2170076   2338771  86.008 114.677  46.759  0.3038
   2170076   2338772  86.008 117.977  51.025  0.3336
   2170076   2338773  86.008 136.657  52.149  0.3058
   2170076   2338774  86.008 127.057  43.843  0.2591
   2170076   2338775  86.008 127.057  46.354  0.2780
   2170076   2338776  86.008 128.057  46.046  0.2741
   2170076   2338777  86.008 137.627  49.002  0.2806
   2170076   2338778  86.008 129.187  51.753  0.3166
   2170076   2338779  86.008 113.357  46.892  0.3075
   2170076   2338780  86.008  54.938  45.298  0.4736
   2170076   2338781  86.008 133.847  51.531  0.3061
   2170076   2338782  86.008 133.847  51.531  0.3061
   2170076    282433  86.008  62.898  37.861  0.3410
   2170076   3104091  86.008  96.468  45.543  0.3326
   2170076   3104092  86.008  95.748  44.867  0.3278
   2170076   3104093  86.008  96.108  45.238  0.3305
   2170076   3104856  86.008 115.807  55.096  0.3755
   2170076   3104857  86.008 115.807  55.096  0.3755
   2170076   3233525  86.008  75.058  52.367  0.4818
   2170076   3233526  86.008  78.898  53.165  0.4758
   2170076   3233527  86.008  92.878  56.146  0.4574
   2170076   3233528  86.008  89.938  55.156  0.4566
   2170076   3233529  86.008  89.938  55.156  0.4566
   2170076   3233530  86.008 110.367  53.903  0.3783
   2170076   3233531  86.008 110.367  53.903  0.3783
   2170076   3233532  86.008 109.517  54.008  0.3816
   2170076   3233533  86.008 117.257  55.982  0.3801
   2170076   3233535  86.008  90.398  55.027  0.4533
   2170076   3233536  86.008 100.927  57.381  0.4429
   2170076   3233537  86.008  82.598  55.591  0.4919
   2170076   3360552  86.008 109.867  52.055  0.3619
   2170076   3360553  86.008 100.127  51.942  0.3871
   2170076   3360554  86.008 129.827  51.915  0.3167
   2170076   3360555  86.008 100.207  51.991  0.3873
   2170076   3360556  86.008  95.387  51.742  0.3991
   2170076   3360557  86.008 100.907  50.734  0.3725
   2170076   3360558  86.008 100.907  52.761  0.3933
   2170076   3360559  86.008 128.587  50.152  0.3050
   2170076   3360560  86.008 132.667  52.716  0.3176
   2170076   3360561  86.008 103.087  51.898  0.3783
   2170076   3360562  86.008 132.727  51.957  0.3115
   2170076   3360563  86.008 103.167  51.931  0.3784
   2170076   3360564  86.008  98.347  51.717  0.3899
   2170076   3360565  86.008 103.767  50.975  0.3673
   2170076   3360566  86.008 103.767  52.877  0.3863
   2170076   3360567  86.008  86.068  50.514  0.4155
   2170076   3360568  86.008 115.737  54.736  0.3723
   2170076   3360569  86.008 104.967  51.774  0.3719
   2170076   3360570  86.008 134.797  52.777  0.3141
   2170076   3360571  86.008 105.047  51.612  0.3701
   2170076   3360572  86.008 100.228  51.653  0.3838
   2170076   3360573  86.008 105.897  52.736  0.3789
   2170076   3360574  86.008 105.897  54.089  0.3925
   2170076   3409372  86.008 115.577  51.802  0.3458
   2170076   3409373  86.008  84.698  51.698  0.4344
   2170076   3409374  86.008  84.618  51.617  0.4337
   2170076   3409375  86.008  84.698  51.939  0.4373
   2170076   3409376  86.008  80.498  49.619  0.4245
   2170076   3409377  86.008  84.698  52.843  0.4483
   2170076   3409378  86.008  84.618  52.762  0.4477
   2170076   3409379  86.008  84.698  53.084  0.4513
   2170076   3409380  86.008  88.868  55.741  0.4679
   2170076   3409381  86.008  88.868  58.116  0.4977
   2170076   3409382  86.008  85.178  50.247  0.4155
   2170076   3409383  86.008  80.498  48.586  0.4120
   2170076   3409384  86.008  85.368  51.347  0.4278
   2170076   3409385  86.008  89.488  54.502  0.4505
   2170076   3409386  86.008  85.368  52.100  0.4368
   2170076   3409387  86.008  89.488  55.327  0.4604
   2170076   3409388  86.008  93.788  57.279  0.4675
   2170076   3409389  86.008  90.078  53.431  0.4356
   2170076   3417042  86.008  79.968  61.729  0.5921
   2170076   3417043  86.008  80.188  60.539  0.5730
   2170076   3417044  86.008  75.648  57.401  0.5506
   2170076   3417045  86.008  75.818  57.190  0.5466
   2170076   3417046  86.008  75.648  57.112  0.5463
   2170076   3417047  86.008  79.968  61.124  0.5830
   2170076   3417048  86.008  80.188  60.009  0.5651
   2170076   3417049  86.008  79.968  63.516  0.6199
   2170076   3417050  86.008  75.818  58.928  0.5727
   2170076   3417051  86.008  79.968  62.905  0.6103
   2170076   3417052  86.008  79.288  58.965  0.5545
   2170076   3417053  86.008 101.207  61.389  0.4879
   2170076   3417054  86.008  79.288  60.783  0.5816
   2170076   3417055  86.008  88.228  62.811  0.5637
   2170076   3417056  86.008  91.268  65.293  0.5831
   2170076   3417057  86.008  74.568  52.330  0.4834
   2170076   3417058  86.008  82.748  60.383  0.5572
   2170076   3417059  86.008  78.478  55.848  0.5141
   2170076   3417060  86.008  78.618  56.046  0.5162
   2170076   3417061  86.008  82.748  59.794  0.5488
   2170076   3417062  86.008  74.568  54.365  0.5119
   2170076   3417063  86.008  82.748  62.424  0.5871
   2170076   3417064  86.008  78.478  57.891  0.5431
   2170076   3417065  86.008  82.748  61.835  0.5783
   2170076   3417066  86.008  86.218  61.653  0.5576
   2170076   3417067  86.008  78.038  53.752  0.4874
   2170076   3417068  86.008  86.218  63.709  0.5871
   2170076   3417069  86.008  91.007  60.458  0.5187
   2170076   3417070  86.008  86.738  58.696  0.5147
   2170076   3417071  86.008  96.957  57.999  0.4641
   2170076   3417072  86.008  67.728  45.401  0.4191
   2170076   3417073  86.008  78.448  52.200  0.4650
   2170076   3417074  86.008  94.047  62.969  0.5378
   2170076   3417075  86.008  85.788  66.338  0.6290
   2170076   3417076  86.008  82.988  67.559  0.6660
   2170076   3417077  86.008  71.718  51.352  0.4828
   2170076   3417078  86.008  98.098  51.725  0.3907
   2170076   3417079  86.008  88.618  67.487  0.6299
   2170076   3417080  86.008  92.277  68.819  0.6287
   2170076   3417081  86.008 106.927  53.271  0.3814
   2170076   3417082  86.008  93.098  69.500  0.6341
   2170076   3417083  86.008  95.837  66.919  0.5823
   2170076   3417084  86.008  98.077  65.834  0.5567
   2170076   3417085  86.008 103.967  67.594  0.5523
   2170076    365754  86.008 110.667  51.156  0.3515
   2170076     38634  86.008  86.368  49.554  0.4035
   2170076     39900  86.008  86.368  49.567  0.4036
   2170076     53325  86.008 103.267  56.170  0.4220
   2170076        54  86.008  95.847  61.092  0.5059
   2170076    564522  86.008  80.498  48.498  0.4110
   2170076    570067  86.008  96.308  53.474  0.4150
   2170076    570529  86.008  93.398  52.909  0.4183
   2170076    570789  86.008  86.368  47.051  0.3754
   2170076    570795  86.008  88.698  52.037  0.4242
   2170076    571418  86.008  86.368  50.918  0.4192
   2170076    571659  86.008  91.168  51.444  0.4092
   2170076    572294  86.008  86.368  49.867  0.4070
   2170076    578825  86.008  93.398  54.018  0.4308
   2170076     60542  86.008  95.058  46.726  0.3478
   2170076     73824  86.008  58.848  45.750  0.4616
   2170203   2170204 103.407  79.208  72.573  0.6595
   2170203   2170205 103.407  96.337  79.113  0.6558
   2170203   2170206 103.407  82.108  74.026  0.6640
   2170203   2170207 103.407  89.027  79.042  0.6971
   2170203   2170208 103.407 101.127  81.634  0.6642
   2170203   2170209 103.407  87.438  81.256  0.7415
   2170203   2170210 103.407  91.338  76.810  0.6513
   2170203   2170211 103.407  83.438  74.846  0.6683
   2170203   2170212 103.407  83.848  75.143  0.6702
   2170203   2170213 103.407  91.268  79.104  0.6845
   2170203   2170214 103.407  93.037  82.198  0.7195
   2170203   2170215 103.407 108.127  83.200  0.6483
   2170203   2170216 103.407  87.628  81.571  0.7452
   2170203   2170217 103.407  83.978  76.730  0.6934
   2170203   2170218 103.407  91.488  77.344  0.6580
   2170203   2170219 103.407  82.988  77.179  0.7067
   2170203   2170220 103.407  86.848  75.664  0.6603
   2170203   2170221 103.407  90.628  86.419  0.8030
   2170203   2170222 103.407  86.998  81.321  0.7455
   2170203   2170223 103.407  90.628  83.363  0.7532
   2170203   2170224 103.407 115.937  85.686  0.6411
   2170203   2170225 103.407  84.618  77.134  0.6956
   2170203   2170226 103.407  80.938  72.460  0.6476
   2170203   2170227 103.407  84.618  74.542  0.6569
   2170203   2170228 103.407  88.098  76.457  0.6646
   2170203   2170229 103.407  88.498  76.835  0.6677
   2170203   2170230 103.407 125.937  78.712  0.5225
   2170203   2170231 103.407  88.498  73.362  0.6189
   2170203   2170232 103.407 102.737  79.491  0.6276
   2170203   2170233 103.407 110.007  78.967  0.5873
   2170203   2170234 103.407  77.748  66.122  0.5748
   2170203   2170235 103.407  87.628  72.256  0.6083
   2170203   2170236 103.407  80.938  67.059  0.5718
   2170203   2170237 103.407  79.968  75.495  0.6998
   2170203   2170238 103.407  76.308  70.836  0.6506
   2170203   2170239 103.407  79.968  72.896  0.6598
   2170203   2324614 103.407  85.208  55.189  0.4136
   2170203   2324615 103.407  82.318  58.785  0.4631
   2170203   2338336 103.407 113.357  63.101  0.4106
   2170203   2338337 103.407 117.157  63.355  0.4030
   2170203   2338338 103.407 110.447  57.610  0.3687
   2170203   2338339 103.407 117.977  60.723  0.3780
   2170203   2338340 103.407 105.118  60.158  0.4055
   2170203   2338341 103.407 117.977  66.332  0.4278
   2170203   2338342 103.407 117.647  63.304  0.4013
   2170203   2338343 103.407 121.777  63.141  0.3897
   2170203   2338344 103.407 121.777  66.165  0.4161
   2170203   2338345 103.407 129.687  68.815  0.4189
   2170203   2338759 103.407 151.246  69.838  0.3779
   2170203   2338760 103.407 117.977  59.581  0.3682
   2170203   2338761 103.407 117.977  59.631  0.3687
   2170203   2338762 103.407 121.777  63.490  0.3927
   2170203   2338763 103.407 121.777  63.550  0.3932
   2170203   2338764 103.407 121.777  63.201  0.3902
   2170203   2338765 103.407 134.057  64.443  0.3725
   2170203   2338766 103.407 134.057  64.362  0.3718
   2170203   2338767 103.407 134.397  64.519  0.3723
   2170203   2338768 103.407 138.267  67.300  0.3860
   2170203   2338769 103.407 129.857  61.836  0.3607
   2170203   2338770 103.407  99.318  50.624  0.3328
   2170203   2338771 103.407 114.677  58.896  0.3700
   2170203   2338772 103.407 117.977  63.696  0.4039
   2170203   2338773 103.407 136.657  65.108  0.3721
   2170203   2338774 103.407 127.057  56.623  0.3257
   2170203   2338775 103.407 127.057  59.281  0.3463
   2170203   2338776 103.407 128.057  58.383  0.3373
   2170203   2338777 103.407 137.627  62.175  0.3476
   2170203   2338778 103.407 129.187  64.701  0.3854
   2170203   2338779 103.407 113.357  58.932  0.3734
   2170203   2338780 103.407  54.938  47.624  0.4301
   2170203   2338781 103.407 133.847  64.498  0.3734
   2170203   2338782 103.407 133.847  64.418  0.3727
   2170203    282433 103.407  62.898  39.595  0.3125
   2170203   3104091 103.407  96.468  46.490  0.3031
   2170203   3104092 103.407  95.748  45.716  0.2979
   2170203   3104093 103.407  96.108  45.991  0.2996
   2170203   3104856 103.407 115.807  65.973  0.4305
   2170203   3104857 103.407 115.807  65.986  0.4306
   2170203   3233525 103.407  75.058  56.466  0.4628
   2170203   3233526 103.407  78.898  57.791  0.4641
   2170203   3233527 103.407  92.878  62.647  0.4688
   2170203   3233528 103.407  89.938  60.342  0.4537
   2170203   3233529 103.407  89.938  60.357  0.4539
   2170203   3233530 103.407 110.367  64.464  0.4317
   2170203   3233531 103.407 110.367  64.477  0.4319
   2170203   3233532 103.407 109.517  64.484  0.4344
   2170203   3233533 103.407 117.257  66.650  0.4328
   2170203   3233535 103.407  90.398  59.469  0.4427
   2170203   3233536 103.407 100.927  67.189  0.4899
   2170203   3233537 103.407  82.598  60.817  0.4858
   2170203   3360552 103.407 109.867  58.142  0.3748
   2170203   3360553 103.407 100.127  56.551  0.3847
   2170203   3360554 103.407 129.827  59.075  0.3392
   2170203   3360555 103.407 100.207  56.383  0.3830
   2170203   3360556 103.407  95.387  55.916  0.3914
   2170203   3360557 103.407 100.907  57.421  0.3909
   2170203   3360558 103.407 100.907  54.926  0.3677
   2170203   3360559 103.407 128.587  58.558  0.3376
   2170203   3360560 103.407 132.667  61.032  0.3487
   2170203   3360561 103.407 103.087  57.749  0.3882
   2170203   3360562 103.407 132.727  58.838  0.3319
   2170203   3360563 103.407 103.167  57.538  0.3861
   2170203   3360564 103.407  98.347  56.912  0.3929
   2170203   3360565 103.407 103.767  58.535  0.3938
   2170203   3360566 103.407 103.767  56.049  0.3709
   2170203   3360567 103.407  86.068  51.698  0.3752
   2170203   3360568 103.407 115.737  61.258  0.3880
   2170203   3360569 103.407 104.967  56.827  0.3750
   2170203   3360570 103.407 134.797  59.252  0.3311
   2170203   3360571 103.407 105.047  56.686  0.3735
   2170203   3360572 103.407 100.228  56.369  0.3828
   2170203   3360573 103.407 105.897  59.473  0.3969
   2170203   3360574 103.407 105.897  57.210  0.3761
   2170203   3409372 103.407 115.577  60.563  0.3823
   2170203   3409373 103.407  84.698  54.235  0.4051
   2170203   3409374 103.407  84.618  54.131  0.4043
   2170203   3409375 103.407  84.698  54.494  0.4079
   2170203   3409376 103.407  80.498  49.410  0.3674
   2170203   3409377 103.407  84.698  52.667  0.3889
   2170203   3409378 103.407  84.618  52.530  0.3877
   2170203   3409379 103.407  84.698  52.929  0.3916
   2170203   3409380 103.407  88.868  58.907  0.4417
   2170203   3409381 103.407  88.868  56.413  0.4152
   2170203   3409382 103.407  85.178  51.702  0.3777
   2170203   3409383 103.407  80.498  50.092  0.3743
   2170203   3409384 103.407  85.368  53.431  0.3948
   2170203   3409385 103.407  89.488  56.459  0.4138
   2170203   3409386 103.407  85.368  51.996  0.3801
   2170203   3409387 103.407  89.488  55.120  0.4001
   2170203   3409388 103.407  93.788  60.571  0.4433
   2170203   3409389 103.407  90.078  54.866  0.3958
   2170203   3417042 103.407  79.968  62.915  0.5223
   2170203   3417043 103.407  80.188  61.722  0.5065
   2170203   3417044 103.407  75.648  58.627  0.4868
   2170203   3417045 103.407  75.818  58.417  0.4835
   2170203   3417046 103.407  75.648  58.339  0.4833
   2170203   3417047 103.407  79.968  62.308  0.5147
   2170203   3417048 103.407  80.188  61.194  0.4999
   2170203   3417049 103.407  79.968  65.545  0.5563
   2170203   3417050 103.407  75.818  60.997  0.5159
   2170203   3417051 103.407  79.968  64.934  0.5482
   2170203   3417052 103.407  79.288  60.296  0.4926
   2170203   3417053 103.407 101.207  66.852  0.4853
   2170203   3417054 103.407  79.288  62.937  0.5255
   2170203   3417055 103.407  88.228  64.330  0.5053
   2170203   3417056 103.407  91.268  66.316  0.5167
   2170203   3417057 103.407  74.568  53.662  0.4317
   2170203   3417058 103.407  82.748  61.631  0.4949
   2170203   3417059 103.407  78.478  57.136  0.4580
   2170203   3417060 103.407  78.618  57.332  0.4598
   2170203   3417061 103.407  82.748  61.044  0.4879
   2170203   3417062 103.407  74.568  56.469  0.4647
   2170203   3417063 103.407  82.748  64.442  0.5295
   2170203   3417064 103.407  78.478  59.949  0.4916
   2170203   3417065 103.407  82.748  63.853  0.5221
   2170203   3417066 103.407  86.218  63.328  0.5014
   2170203   3417067 103.407  78.038  55.301  0.4384
   2170203   3417068 103.407  86.218  65.833  0.5318
   2170203   3417069 103.407  91.007  63.050  0.4800
   2170203   3417070 103.407  86.738  60.279  0.4642
   2170203   3417071 103.407  96.957  66.771  0.4998
   2170203   3417072 103.407  67.728  44.933  0.3560
   2170203   3417073 103.407  78.448  51.881  0.3992
   2170203   3417074 103.407  94.047  65.060  0.4914
   2170203   3417075 103.407  85.788  68.299  0.5649
   2170203   3417076 103.407  82.988  69.549  0.5952
   2170203   3417077 103.407  71.718  53.463  0.4394
   2170203   3417078 103.407  98.098  54.867  0.3742
   2170203   3417079 103.407  88.618  69.513  0.5674
   2170203   3417080 103.407  92.277  72.335  0.5864
   2170203   3417081 103.407 106.927  58.568  0.3859
   2170203   3417082 103.407  93.098  72.524  0.5850
   2170203   3417083 103.407  95.837  71.223  0.5563
   2170203   3417084 103.407  98.077  69.280  0.5240
   2170203   3417085 103.407 103.967  74.586  0.5617
   2170203    365754 103.407 110.667  59.920  0.3887
   2170203     38634 103.407  86.368  52.002  0.3774
   2170203     39900 103.407  86.368  49.817  0.3559
   2170203     53325 103.407 103.267  62.666  0.4352
   2170203        54 103.407  95.847  66.620  0.5023
   2170203    564522 103.407  80.498  51.067  0.3844
   2170203    570067 103.407  96.308  59.756  0.4270
   2170203    570529 103.407  93.398  57.731  0.4151
   2170203    570789 103.407  86.368  48.816  0.3463
   2170203    570795 103.407  88.698  52.667  0.3777
   2170203    571418 103.407  86.368  51.803  0.3755
   2170203    571659 103.407  91.168  54.639  0.3905
   2170203    572294 103.407  86.368  52.654  0.3840
   2170203    578825 103.407  93.398  55.314  0.3909
   2170203     60542 103.407  95.058  52.825  0.3627
   2170203     73824 103.407  58.848  45.309  0.3874
   2170204   2170205  79.208  96.337  74.859  0.7435
   2170204   2170206  79.208  82.108  75.924  0.8891
   2170204   2170207  79.208  89.027  68.792  0.6918
   2170204   2170208  79.208 101.127  66.771  0.5880
   2170204   2170209  79.208  87.438  69.531  0.7160
   2170204   2170210  79.208  91.338  69.163  0.6822
   2170204   2170211  79.208  83.438  68.400  0.7258
   2170204   2170212  79.208  83.848  69.030  0.7342
   2170204   2170213  79.208  91.268  69.228  0.6838
   2170204   2170214  79.208  93.037  69.219  0.6719
   2170204   2170215  79.208 108.127  66.601  0.5516
   2170204   2170216  79.208  87.628  69.842  0.7201
   2170204   2170217  79.208  83.978  70.580  0.7622
   2170204   2170218  79.208  91.488  69.773  0.6913
   2170204   2170219  79.208  82.988  70.403  0.7670
   2170204   2170220  79.208  86.848  69.297  0.7162
   2170204   2170221  79.208  90.628  72.455  0.7440
   2170204   2170222  79.208  86.998  72.674  0.7770
   2170204   2170223  79.208  90.628  72.456  0.7441
   2170204   2170224  79.208 115.937  70.868  0.5702
   2170204   2170225  79.208  84.618  66.675  0.6863
   2170204   2170226  79.208  80.938  67.604  0.7305
   2170204   2170227  79.208  84.618  68.560  0.7197
   2170204   2170228  79.208  88.098  68.461  0.6926
   2170204   2170229  79.208  88.498  68.901  0.6974
   2170204   2170230  79.208 125.937  66.354  0.4781
   2170204   2170231  79.208  88.498  67.170  0.6681
   2170204   2170232  79.208 102.737  66.902  0.5815
   2170204   2170233  79.208 110.007  66.354  0.5401
   2170204   2170234  79.208  77.748  71.472  0.8361
   2170204   2170235  79.208  87.628  67.912  0.6865
   2170204   2170236  79.208  80.938  64.553  0.6753
   2170204   2170237  79.208  79.968  65.700  0.7029
   2170204   2170238  79.208  76.308  66.306  0.7433
   2170204   2170239  79.208  79.968  67.727  0.7406
   2170204   2324614  79.208  85.208  45.914  0.3875
   2170204   2324615  79.208  82.318  51.217  0.4643
   2170204   2338336  79.208 113.357  45.562  0.3099
   2170204   2338337  79.208 117.157  45.851  0.3046
   2170204   2338338  79.208 110.447  44.692  0.3083
   2170204   2338339  79.208 117.977  43.254  0.2810
   2170204   2338340  79.208 105.118  45.376  0.3266
   2170204   2338341  79.208 117.977  47.784  0.3198
   2170204   2338342  79.208 117.647  45.814  0.3033
   2170204   2338343  79.208 121.777  45.374  0.2916
   2170204   2338344  79.208 121.777  47.577  0.3101
   2170204   2338345  79.208 129.687  50.194  0.3163
   2170204   2338759  79.208 151.246  50.488  0.2805
   2170204   2338760  79.208 117.977  43.022  0.2791
   2170204   2338761  79.208 117.977  43.022  0.2791
   2170204   2338762  79.208 121.777  45.663  0.2940
   2170204   2338763  79.208 121.777  45.663  0.2940
   2170204   2338764  79.208 121.777  45.374  0.2916
   2170204   2338765  79.208 134.057  45.453  0.2709
   2170204   2338766  79.208 134.057  45.453  0.2709
   2170204   2338767  79.208 134.397  45.521  0.2708
   2170204   2338768  79.208 138.267  48.257  0.2852
   2170204   2338769  79.208 129.857  42.865  0.2579
   2170204   2338770  79.208  99.318  39.902  0.2878
   2170204   2338771  79.208 114.677  42.648  0.2820
   2170204   2338772  79.208 117.977  45.376  0.2989
   2170204   2338773  79.208 136.657  46.101  0.2716
   2170204   2338774  79.208 127.057  39.340  0.2357
   2170204   2338775  79.208 127.057  41.439  0.2514
   2170204   2338776  79.208 128.057  42.575  0.2585
   2170204   2338777  79.208 137.627  44.720  0.2598
   2170204   2338778  79.208 129.187  45.600  0.2801
   2170204   2338779  79.208 113.357  43.231  0.2895
   2170204   2338780  79.208  54.938  40.659  0.4349
   2170204   2338781  79.208 133.847  45.519  0.2717
   2170204   2338782  79.208 133.847  45.519  0.2717
   2170204    282433  79.208  62.898  38.520  0.3719
   2170204   3104091  79.208  96.468  40.037  0.2952
   2170204   3104092  79.208  95.748  39.335  0.2900
   2170204   3104093  79.208  96.108  39.721  0.2929
   2170204   3104856  79.208 115.807  49.496  0.3401
   2170204   3104857  79.208 115.807  49.496  0.3401
   2170204   3233525  79.208  75.058  49.580  0.4736
   2170204   3233526  79.208  78.898  50.499  0.4693
   2170204   3233527  79.208  92.878  50.687  0.4175
   2170204   3233528  79.208  89.938  49.060  0.4085
   2170204   3233529  79.208  89.938  49.060  0.4085
   2170204   3233530  79.208 110.367  47.992  0.3390
   2170204   3233531  79.208 110.367  47.992  0.3390
   2170204   3233532  79.208 109.517  48.084  0.3419
   2170204   3233533  79.208 117.257  50.240  0.3436
   2170204   3233535  79.208  90.398  49.248  0.4092
   2170204   3233536  79.208 100.927  52.040  0.4063
   2170204   3233537  79.208  82.598  52.590  0.4815
   2170204   3360552  79.208 109.867  45.975  0.3213
   2170204   3360553  79.208 100.127  49.398  0.3802
   2170204   3360554  79.208 129.827  50.049  0.3148
   2170204   3360555  79.208 100.207  49.415  0.3801
   2170204   3360556  79.208  95.387  49.446  0.3951
   2170204   3360557  79.208 100.907  50.232  0.3867
   2170204   3360558  79.208 100.907  48.993  0.3736
   2170204   3360559  79.208 128.587  50.410  0.3203
   2170204   3360560  79.208 132.667  52.946  0.3331
   2170204   3360561  79.208 103.087  50.156  0.3796
   2170204   3360562  79.208 132.727  50.824  0.3155
   2170204   3360563  79.208 103.167  50.199  0.3798
   2170204   3360564  79.208  98.347  50.169  0.3938
   2170204   3360565  79.208 103.767  51.076  0.3872
   2170204   3360566  79.208 103.767  49.872  0.3747
   2170204   3360567  79.208  86.068  44.934  0.3734
   2170204   3360568  79.208 115.737  48.006  0.3267
   2170204   3360569  79.208 104.967  45.108  0.3244
   2170204   3360570  79.208 134.797  46.311  0.2762
   2170204   3360571  79.208 105.047  45.095  0.3241
   2170204   3360572  79.208 100.228  45.395  0.3387
   2170204   3360573  79.208 105.897  46.485  0.3353
   2170204   3360574  79.208 105.897  45.033  0.3215
   2170204   3409372  79.208 115.577  45.732  0.3068
   2170204   3409373  79.208  84.698  52.909  0.4767
   2170204   3409374  79.208  84.618  52.805  0.4756
   2170204   3409375  79.208  84.698  53.175  0.4802
   2170204   3409376  79.208  80.498  49.632  0.4509
   2170204   3409377  79.208  84.698  52.501  0.4713
   2170204   3409378  79.208  84.618  52.469  0.4712
   2170204   3409379  79.208  84.698  52.778  0.4749
   2170204   3409380  79.208  88.868  53.734  0.4699
   2170204   3409381  79.208  88.868  53.148  0.4625
   2170204   3409382  79.208  85.178  52.121  0.4643
   2170204   3409383  79.208  80.498  50.812  0.4666
   2170204   3409384  79.208  85.368  46.063  0.3887
   2170204   3409385  79.208  89.488  48.834  0.4074
   2170204   3409386  79.208  85.368  45.558  0.3828
   2170204   3409387  79.208  89.488  48.389  0.4022
   2170204   3409388  79.208  93.788  50.050  0.4071
   2170204   3409389  79.208  90.078  47.743  0.3928
   2170204   3417042  79.208  79.968  58.043  0.5739
   2170204   3417043  79.208  80.188  56.840  0.5542
   2170204   3417044  79.208  75.648  53.926  0.5343
   2170204   3417045  79.208  75.818  53.716  0.5302
   2170204   3417046  79.208  75.648  53.637  0.5299
   2170204   3417047  79.208  79.968  57.439  0.5646
   2170204   3417048  79.208  80.188  56.312  0.5463
   2170204   3417049  79.208  79.968  57.159  0.5603
   2170204   3417050  79.208  75.818  52.783  0.5162
   2170204   3417051  79.208  79.968  56.554  0.5511
   2170204   3417052  79.208  79.288  54.918  0.5302
   2170204   3417053  79.208 101.207  54.715  0.4353
   2170204   3417054  79.208  79.288  55.402  0.5374
   2170204   3417055  79.208  88.228  57.367  0.5212
   2170204   3417056  79.208  91.268  59.201  0.5320
   2170204   3417057  79.208  74.568  48.087  0.4550
   2170204   3417058  79.208  82.748  55.545  0.5220
   2170204   3417059  79.208  78.478  51.651  0.4871
   2170204   3417060  79.208  78.618  51.832  0.4890
   2170204   3417061  79.208  82.748  54.958  0.5136
   2170204   3417062  79.208  74.568  47.974  0.4534
   2170204   3417063  79.208  82.748  55.383  0.5197
   2170204   3417064  79.208  78.478  51.497  0.4850
   2170204   3417065  79.208  82.748  54.799  0.5114
   2170204   3417066  79.208  86.218  55.973  0.5114
   2170204   3417067  79.208  78.038  49.270  0.4563
   2170204   3417068  79.208  86.218  56.717  0.5217
   2170204   3417069  79.208  91.007  54.594  0.4722
   2170204   3417070  79.208  86.738  53.054  0.4700
   2170204   3417071  79.208  96.957  53.497  0.4361
   2170204   3417072  79.208  67.728  50.723  0.5272
   2170204   3417073  79.208  78.448  47.100  0.4260
   2170204   3417074  79.208  94.047  56.366  0.4822
   2170204   3417075  79.208  85.788  57.732  0.5382
   2170204   3417076  79.208  82.988  59.977  0.5867
   2170204   3417077  79.208  71.718  45.253  0.4282
   2170204   3417078  79.208  98.098  43.541  0.3255
   2170204   3417079  79.208  88.618  61.326  0.5758
   2170204   3417080  79.208  92.277  63.099  0.5822
   2170204   3417081  79.208 106.927  46.851  0.3364
   2170204   3417082  79.208  93.098  61.342  0.5528
   2170204   3417083  79.208  95.837  58.674  0.5042
   2170204   3417084  79.208  98.077  56.797  0.4714
   2170204   3417085  79.208 103.967  61.738  0.5084
   2170204    365754  79.208 110.667  50.028  0.3577
   2170204     38634  79.208  86.368  43.771  0.3594
   2170204     39900  79.208  86.368  42.239  0.3425
   2170204     53325  79.208 103.267  49.564  0.3729
   2170204        54  79.208  95.847  54.061  0.4468
   2170204    564522  79.208  80.498  50.046  0.4564
   2170204    570067  79.208  96.308  46.358  0.3589
   2170204    570529  79.208  93.398  45.954  0.3628
   2170204    570789  79.208  86.368  41.497  0.3344
   2170204    570795  79.208  88.698  43.997  0.3551
   2170204    571418  79.208  86.368  43.476  0.3561
   2170204    571659  79.208  91.168  44.820  0.3570
   2170204    572294  79.208  86.368  43.595  0.3574
   2170204    578825  79.208  93.398  44.946  0.3521
   2170204     60542  79.208  95.058  43.406  0.3317
   2170204     73824  79.208  58.848  42.258  0.4411
   2170205   2170206  96.337  82.108  75.233  0.7289
   2170205   2170207  96.337  89.027  73.917  0.6632
   2170205   2170208  96.337 101.127  69.971  0.5488
   2170205   2170209  96.337  87.438  70.479  0.6221
   2170205   2170210  96.337  91.338  72.400  0.6281
   2170205   2170211  96.337  83.438  71.729  0.6639
   2170205   2170212  96.337  83.848  71.824  0.6628
   2170205   2170213  96.337  91.268  75.513  0.6737
   2170205   2170214  96.337  93.037  71.604  0.6080
   2170205   2170215  96.337 108.127  83.115  0.6849
   2170205   2170216  96.337  87.628  70.762  0.6251
   2170205   2170217  96.337  83.978  71.925  0.6636
   2170205   2170218  96.337  91.488  72.772  0.6325
   2170205   2170219  96.337  82.988  73.044  0.6873
   2170205   2170220  96.337  86.848  71.340  0.6378
   2170205   2170221  96.337  90.628  74.804  0.6669
   2170205   2170222  96.337  86.998  75.953  0.7073
   2170205   2170223  96.337  90.628  78.857  0.7294
   2170205   2170224  96.337 115.937  88.795  0.7191
   2170205   2170225  96.337  84.618  66.785  0.5850
   2170205   2170226  96.337  80.938  67.896  0.6207
   2170205   2170227  96.337  84.618  70.682  0.6410
   2170205   2170228  96.337  88.098  73.490  0.6624
   2170205   2170229  96.337  88.498  73.447  0.6594
   2170205   2170230  96.337 125.937  78.264  0.5435
   2170205   2170231  96.337  88.498  68.945  0.5949
   2170205   2170232  96.337 102.737  72.707  0.5754
   2170205   2170233  96.337 110.007  83.507  0.6798
   2170205   2170234  96.337  77.748  68.818  0.6537
   2170205   2170235  96.337  87.628  75.330  0.6934
   2170205   2170236  96.337  80.938  65.036  0.5794
   2170205   2170237  96.337  79.968  65.019  0.5843
   2170205   2170238  96.337  76.308  66.153  0.6212
   2170205   2170239  96.337  79.968  68.927  0.6419
   2170205   2324614  96.337  85.208  51.927  0.4006
   2170205   2324615  96.337  82.318  53.400  0.4263
   2170205   2338336  96.337 113.357  59.811  0.3990
   2170205   2338337  96.337 117.157  59.772  0.3888
   2170205   2338338  96.337 110.447  54.772  0.3603
   2170205   2338339  96.337 117.977  57.301  0.3649
   2170205   2338340  96.337 105.118  56.047  0.3854
   2170205   2338341  96.337 117.977  63.601  0.4220
   2170205   2338342  96.337 117.647  59.497  0.3851
   2170205   2338343  96.337 121.777  57.784  0.3604
   2170205   2338344  96.337 121.777  60.193  0.3812
   2170205   2338345  96.337 129.687  61.826  0.3765
   2170205   2338759  96.337 151.246  67.300  0.3733
   2170205   2338760  96.337 117.977  58.244  0.3732
   2170205   2338761  96.337 117.977  58.244  0.3732
   2170205   2338762  96.337 121.777  59.851  0.3782
   2170205   2338763  96.337 121.777  59.851  0.3782
   2170205   2338764  96.337 121.777  57.784  0.3604
   2170205   2338765  96.337 134.057  61.348  0.3629
   2170205   2338766  96.337 134.057  61.348  0.3629
   2170205   2338767  96.337 134.397  61.507  0.3635
   2170205   2338768  96.337 138.267  64.048  0.3755
   2170205   2338769  96.337 129.857  58.879  0.3519
   2170205   2338770  96.337  99.318  49.693  0.3405
   2170205   2338771  96.337 114.677  57.905  0.3782
   2170205   2338772  96.337 117.977  59.913  0.3880
   2170205   2338773  96.337 136.657  62.273  0.3648
   2170205   2338774  96.337 127.057  54.829  0.3253
   2170205   2338775  96.337 127.057  57.979  0.3505
   2170205   2338776  96.337 128.057  57.200  0.3421
   2170205   2338777  96.337 137.627  62.479  0.3643
   2170205   2338778  96.337 129.187  61.350  0.3737
   2170205   2338779  96.337 113.357  58.290  0.3850
   2170205   2338780  96.337  54.938  41.362  0.3763
   2170205   2338781  96.337 133.847  61.344  0.3633
   2170205   2338782  96.337 133.847  61.344  0.3633
   2170205    282433  96.337  62.898  47.050  0.4194
   2170205   3104091  96.337  96.468  49.783  0.3481
   2170205   3104092  96.337  95.748  49.284  0.3451
   2170205   3104093  96.337  96.108  49.342  0.3448
   2170205   3104856  96.337 115.807  67.542  0.4671
   2170205   3104857  96.337 115.807  67.542  0.4671
[truncated: 947,587 more chars]
