# Supplementary material for: A visual approach for analysis and inference of molecular activity spaces
Source: J Cheminform. 2019 Oct 22;11:63. doi: 10.1186/s13321-019-0386-z (PMC6805449; doi:10.1186/s13321-019-0386-z)
Supplement: Supplementary file 2 — Additional file 2. Contains all data sets (SIGMAR1, HRH1, HERG,and DRD5) retrieved from ChEMBL23, their computed NAMS similarities and R source code for analysis and inference of molecular activity spaces. [file 13321_2019_386_MOESM2_ESM.zip › Additional File 2/Sigma1_With_Class_labels.csv]

chemblId	CANONICAL_SMILES	Vals	Class
CHEMBL1089752	CN(CCCN1C(=O)[C@H]2Cc3ccccc3CN2C1=O)Cc4ccccc4	7.1	P
CHEMBL2169891	Clc1ccc(cc1Cl)n2ccc(OCCCN3CCOCC3)n2	16.1	N
CHEMBL2170045	Cc1cc(OCCN2CCOCC2)n(n1)c3ccc4ccccc4c3	1000	N
CHEMBL2170046	CC(=O)N1CCN(CCOc2cc(C)n(n2)c3ccc4ccccc4c3)CC1	83.4	N
CHEMBL2170047	Cc1cc(OCCN2CCOCC2=O)nn1c3ccc4ccccc4c3	1000	N
CHEMBL2170048	Cc1cc(OCCCCN2CCOCC2)nn1c3ccc4ccccc4c3	99.1	N
CHEMBL2170049	C[C@@H]1CN(CCCCOc2cc(C)n(n2)c3ccc4ccccc4c3)C[C@H](C)O1	65	N
CHEMBL2170050	CC(=O)N1CCN(CCCCOc2cc(C)n(n2)c3ccc4ccccc4c3)CC1	296	N
CHEMBL2170051	Cc1cc(SCCN2CCOCC2)nn1c3ccc(Cl)c(Cl)c3	14.2	N
CHEMBL2170052	Clc1ccc(cc1Cl)n2ccc(NC(=O)CN3CCCCC3)n2	80.8	N
CHEMBL2170053	Clc1ccc(cc1Cl)n2ccc(NCCN3CCOCC3)n2	39.4	N
CHEMBL2170054	Clc1ccc(cc1Cl)n2ccc(NCCN3CCCCC3)n2	10	P
CHEMBL2170055	Cc1c(C)n(nc1OCCN2CCOCC2)c3ccc(Cl)c(Cl)c3	9.4	P
CHEMBL2170056	CC(=O)c1c(C)n(nc1OCCN2CCOCC2)c3ccc(Cl)c(Cl)c3	741	N
CHEMBL2170057	Cc1cc(OCCN2CCOCC2)nn1c3ccccc3	1000	N
CHEMBL2170058	COc1ccc(cc1)n2nc(OCCN3CCOCC3)cc2C	1000	N
CHEMBL2170059	Cc1cc(OCCN2CCOCC2)nn1c3cccc(Cl)c3	180	N
CHEMBL2170060	Clc1ccc(cc1)n2ccc(OCCN3CCOCC3)n2	17.8	N
CHEMBL2170061	Cc1cc(OCCN2CCOCC2)nn1c3ccc(Cl)cc3Cl	44	N
CHEMBL2170062	Cc1cc(OCCN2CCOCC2)nn1c3ccc4ccccc4c3	17	N
CHEMBL2170063	C(CN1CCOCC1)Oc2ccn(n2)c3ccc4ccccc4c3	33.3	N
CHEMBL2170064	Cc1c(C)n(nc1OCCN2CCOCC2)c3ccc4ccccc4c3	139	N
CHEMBL2170065	CC(C)(C)n1ccc(OCCN2CCOCC2)n1	1000	N
CHEMBL2170066	C(CN1CCOCC1)Oc2ccn(n2)C3CCCCC3	23.1	N
CHEMBL2170067	Cc1cc(OCCN2CCCCC2)nn1c3ccc4ccccc4c3	10	P
CHEMBL2170068	Cc1cc(OCCN2CCCC2)nn1c3ccc4ccccc4c3	9.9	P
CHEMBL2170069	CCN(CC)CCOc1cc(C)n(n1)c2ccc3ccccc3c2	47	N
CHEMBL2170070	C[C@@H]1CN(CCOc2cc(C)n(n2)c3ccc4ccccc4c3)C[C@H](C)O1	33.8	N
CHEMBL2170071	CN1CCN(CCCCOc2cc(C)n(n2)c3ccc(Cl)c(Cl)c3)CC1	9.9	P
CHEMBL2170072	CCN(CC)CCCCOc1cc(C)n(n1)c2ccc(Cl)c(Cl)c2	11.7	N
CHEMBL2170073	Cc1cc(OCCCCn2ccc3C(=O)CCCc23)nn1c4ccc(Cl)c(Cl)c4	1000	N
CHEMBL2170074	Cc1cc(OCCCCn2ccnc2)nn1c3ccc(Cl)c(Cl)c3	854	N
CHEMBL2170075	Clc1ccc(cc1Cl)n2ccc(OCCCCN3CCOCC3)n2	17.6	N
CHEMBL2170076	Clc1ccc(cc1Cl)n2ccc(OCCCCN3CCSCC3)n2	10.2	N
CHEMBL2170203	C[C@@H]1CN(CCCCOc2ccn(n2)c3ccc(Cl)c(Cl)c3)C[C@H](C)O1	14.8	N
CHEMBL2170204	CCN(CC)CCCCOc1ccn(n1)c2ccc(Cl)c(Cl)c2	17.2	N
CHEMBL2170205	CN(CCCCOc1ccn(n1)c2ccc(Cl)c(Cl)c2)Cc3ccccc3	24	N
CHEMBL2170206	COCCN(C)CCCCOc1ccn(n1)c2ccc(Cl)c(Cl)c2	8.2	P
CHEMBL2170207	Clc1ccc(cc1Cl)n2ccc(OCCOCCN3CCCCC3)n2	36.8	N
CHEMBL2170208	Clc1ccc(cc1Cl)n2ccc(OCCOS(=O)(=O)CCN3CCOCC3)n2	879	N
CHEMBL2170209	OC(COc1ccn(n1)c2ccc(Cl)c(Cl)c2)CN3CCOCC3	128	N
CHEMBL2170210	CN1CCN(CC(O)COc2ccn(n2)c3ccc(Cl)c(Cl)c3)CC1	233	N
CHEMBL2170211	Clc1ccc(cc1Cl)n2ccc(OCCN3CCCCCC3)n2	8.9	P
CHEMBL2170212	CC1CCN(CCOc2ccn(n2)c3ccc(Cl)c(Cl)c3)CC1	8.6	P
CHEMBL2170213	CC(=O)C1CCN(CCOc2ccn(n2)c3ccc(Cl)c(Cl)c3)CC1	7.2	P
CHEMBL2170214	CC(C)c1cc(OCCN2CCOCC2)nn1c3ccc(Cl)c(Cl)c3	172	N
CHEMBL2170215	Clc1ccc(cc1Cl)n2nc(OCCN3CCOCC3)cc2c4ccccc4	224	N
CHEMBL2170216	Cc1cc(OCCCN2CCOCC2)nn1c3ccc(Cl)c(Cl)c3	18.9	N
CHEMBL2170217	Cc1cc(OCCCN2CCCC2)nn1c3ccc(Cl)c(Cl)c3	10.4	N
CHEMBL2170218	CN1CCN(CCCOc2cc(C)n(n2)c3ccc(Cl)c(Cl)c3)CC1	13.3	N
CHEMBL2170219	Clc1ccc(cc1Cl)n2ccc(OCCCN3CCCCC3)n2	9.6	P
CHEMBL2170220	CN1CCN(CCCOc2ccn(n2)c3ccc(Cl)c(Cl)c3)CC1	16.5	N
CHEMBL2170221	Cc1cc(OCCCCN2CCOCC2)nn1c3ccc(Cl)c(Cl)c3	13.3	N
CHEMBL2170222	Cc1cc(OCCCCN2CCCC2)nn1c3ccc(Cl)c(Cl)c3	6.9	P
CHEMBL2170223	Cc1cc(OCCCCN2CCCCC2)nn1c3ccc(Cl)c(Cl)c3	7.1	P
CHEMBL2170224	Cc1cc(OCCCCN2CCC(CC2)c3ccccc3)nn1c4ccc(Cl)c(Cl)c4	26	N
CHEMBL2170225	Cc1cc(OCCN2CCOCC2)nn1c3ccc(Cl)c(Cl)c3	10.8	N
CHEMBL2170226	Cc1cc(OCCN2CCCC2)nn1c3ccc(Cl)c(Cl)c3	5.2	P
CHEMBL2170227	Cc1cc(OCCN2CCCCC2)nn1c3ccc(Cl)c(Cl)c3	5.5	P
CHEMBL2170228	Cc1cc(OCCN2CCCCCC2)nn1c3ccc(Cl)c(Cl)c3	9.4	P
CHEMBL2170229	CC1CCN(CCOc2cc(C)n(n2)c3ccc(Cl)c(Cl)c3)CC1	8.4	P
CHEMBL2170230	Cc1cc(OCCN2CCC(CC2)n3cnc4cccnc34)nn1c5ccc(Cl)c(Cl)c5	16	N
CHEMBL2170231	CN1CCN(CCOc2cc(C)n(n2)c3ccc(Cl)c(Cl)c3)CC1	11.1	N
CHEMBL2170232	CCOC(=O)N1CCN(CCOc2cc(C)n(n2)c3ccc(Cl)c(Cl)c3)CC1	44	N
CHEMBL2170233	Cc1cc(OCCN2CCN(CC2)c3ccccc3)nn1c4ccc(Cl)c(Cl)c4	14.8	N
CHEMBL2170234	CCN(CC)CCOc1cc(C)n(n1)c2ccc(Cl)c(Cl)c2	9.9	P
CHEMBL2170235	Cc1cc(OCCNC2CCCCC2)nn1c3ccc(Cl)c(Cl)c3	8.5	P
CHEMBL2170236	Cc1cc(OCCn2ccnc2)nn1c3ccc(Cl)c(Cl)c3	294	N
CHEMBL2170237	Clc1ccc(cc1Cl)n2ccc(OCCN3CCOCC3)n2	8.2	P
CHEMBL2170238	Clc1ccc(cc1Cl)n2ccc(OCCN3CCCC3)n2	15.7	N
CHEMBL2170239	Clc1ccc(cc1Cl)n2ccc(OCCN3CCCCC3)n2	16.7	N
CHEMBL2324614	O=C(CCCCC1CCSS1)N2CCN(CC3CCCCC3)CC2	1000	N
CHEMBL2324615	O=C(CCCCC1CCSS1)N2CCN(CC2)c3ccccc3	1000	N
CHEMBL2338336	CCCCOc1ccc2N[C@H](C3CCCCC3)[C@@H]4CCO[C@@H]4c2c1	1000	N
CHEMBL2338337	CC(C)CCOc1ccc2N[C@H](C3CCCCC3)[C@@H]4CCO[C@@H]4c2c1	108	N
CHEMBL2338338	CCCCCc1ccc2N[C@H](C(CC)CC)[C@@H]3CCCO[C@@H]3c2c1	410	N
CHEMBL2338339	CCCCCc1ccc2N[C@H](C3CCOCC3)[C@@H]4CCCO[C@@H]4c2c1	67	N
CHEMBL2338340	CCCCOc1ccc2N[C@H](C3CC3)[C@@H]4CCCO[C@@H]4c2c1	1000	N
CHEMBL2338341	CCCCOc1ccc2N[C@@H]([C@@H]3CCCO[C@@H]3c2c1)c4ccccc4	1000	N
CHEMBL2338342	CC(C)CCOc1ccc2N[C@H](C3CCCC3)[C@@H]4CCCO[C@@H]4c2c1	124	N
CHEMBL2338343	CC(C)CCOc1ccc2N[C@H](C3CCOCC3)[C@@H]4CCCO[C@@H]4c2c1	84	N
CHEMBL2338344	CC(C)CCOc1ccc2N[C@H](C3CCNCC3)[C@@H]4CCCO[C@@H]4c2c1	536	N
CHEMBL2338345	CCN1CCC(CC1)[C@H]2Nc3ccc(OCCC(C)C)cc3[C@H]4OCCC[C@@H]24	317	N
CHEMBL2338759	CC(C)CCOc1ccc2N[C@H](C3CCN(Cc4ccccc4)CC3)[C@@H]5CCCO[C@@H]5c2c1	15	N
CHEMBL2338760	CCCCCc1ccc2N[C@H](C3CCCCC3)[C@@H]4CCCO[C@@H]4c2c1	43	N
CHEMBL2338761	CCCCCc1ccc2N[C@@H](C3CCCCC3)[C@H]4CCCO[C@H]4c2c1	1000	N
CHEMBL2338762	CC(C)CCOc1ccc2N[C@H](C3CCCCC3)[C@@H]4CCCO[C@@H]4c2c1	52	N
CHEMBL2338763	CC(C)CCOc1ccc2N[C@@H](C3CCCCC3)[C@H]4CCCO[C@H]4c2c1	1000	N
CHEMBL2338764	CC(C)CCOc1ccc2N[C@@H](C3CCOCC3)[C@H]4CCCO[C@H]4c2c1	1000	N
CHEMBL2338765	Clc1cccc(Oc2ccc3N[C@H](C4CCCCC4)[C@@H]5CCCO[C@@H]5c3c2)c1	377	N
CHEMBL2338766	Clc1cccc(Oc2ccc3N[C@@H](C4CCCCC4)[C@@H]5CCCO[C@@H]5c3c2)c1	1000	N
CHEMBL2338767	Clc1ccccc1Oc2ccc3N[C@H](C4CCCCC4)[C@@H]5CCCO[C@@H]5c3c2	1000	N
CHEMBL2338768	Clc1ccc(Oc2ccc3N[C@H](C4CCCCC4)[C@@H]5CCCO[C@@H]5c3c2)cc1Cl	79	N
CHEMBL2338769	C1CCC(CC1)[C@H]2Nc3ccc(Oc4ccccc4)cc3[C@H]5OCCC[C@@H]25	1000	N
CHEMBL2338770	C1CCC(CC1)[C@H]2Nc3ccccc3[C@H]4OCCC[C@@H]24	1000	N
CHEMBL2338771	CCCCc1ccc2N[C@H](C3CCCCC3)[C@@H]4CCCO[C@@H]4c2c1	1000	N
CHEMBL2338772	CCCCOc1ccc2N[C@H](C3CCCCC3)[C@@H]4CCCO[C@@H]4c2c1	178	N
CHEMBL2338773	Fc1ccc(COc2ccc3N[C@H](C4CCCCC4)[C@@H]5CCCO[C@@H]5c3c2)cc1	1000	N
CHEMBL2338774	C1CCC(CC1)[C@H]2Nc3ccc(cc3[C@H]4OCCC[C@@H]24)C5CCCCC5	1000	N
CHEMBL2338775	C1CCC(CC1)[C@H]2Nc3ccc(cc3[C@H]4OCCC[C@@H]24)c5ccccc5	1000	N
CHEMBL2338776	CCCNS(=O)(=O)c1ccc2N[C@H](C3CCCCC3)[C@@H]4CCCO[C@@H]4c2c1	1000	N
CHEMBL2338777	O=C(Nc1ccc2N[C@H](C3CCCCC3)[C@@H]4CCCO[C@@H]4c2c1)c5ccccc5	1000	N
CHEMBL2338778	Clc1ccc(Oc2ccc3N[C@H](C4CCCCC4)[C@@H]5CCO[C@@H]5c3c2)cc1	302	N
CHEMBL2338779	CCCCCc1ccc2N[C@H](C3CCCCC3)[C@@H]4CCO[C@@H]4c2c1	245	N
CHEMBL2338780	Clc1ccc(CCN2CCOCC2)cc1Cl	6.3	P
CHEMBL2338781	Clc1ccc(Oc2ccc3N[C@H](C4CCCCC4)[C@@H]5CCCO[C@@H]5c3c2)cc1	194	N
CHEMBL2338782	Clc1ccc(Oc2ccc3N[C@@H](C4CCCCC4)[C@@H]5CCCO[C@@H]5c3c2)cc1	1000	N
CHEMBL282433	Cc1ccccc1NC(=N)Nc2ccccc2C	208	N
CHEMBL3104091	CN1CCc2c(C1)c3cccc4CCc5ccccc5n2c34	1000	N
CHEMBL3104092	CN1CCc2c(C1)c3cccc4Cc5ccccc5Cn2c34	1000	N
CHEMBL3104093	CN1CCc2c(C1)c3cccc4c5ccccc5CCn2c34	218.78	N
CHEMBL3104856	OCC[C@H]1CN(CC2CCCCC2)CCN1Cc3ccc(cc3)c4ccccc4	34	N
CHEMBL3104857	OCC[C@@H]1CN(CC2CCCCC2)CCN1Cc3ccc(cc3)c4ccccc4	29	N
CHEMBL3233525	CCCCN1CCN(Cc2ccccc2)[C@@H](CCO)C1	279	N
CHEMBL3233526	CC(C)CCN1CCN(Cc2ccccc2)[C@@H](CCO)C1	107	N
CHEMBL3233527	OCC[C@H]1CN(CCc2ccccc2)CCN1Cc3ccccc3	41	N
CHEMBL3233528	OCC[C@H]1CN(CC2CCCCC2)CCN1Cc3ccccc3	21	N
CHEMBL3233529	OCC[C@@H]1CN(CC2CCCCC2)CCN1Cc3ccccc3	23	N
CHEMBL3233530	OCC[C@H]1CN(CC2CCCCC2)CCN1Cc3cccc4ccccc34	29	N
CHEMBL3233531	OCC[C@@H]1CN(CC2CCCCC2)CCN1Cc3cccc4ccccc34	7.5	P
CHEMBL3233532	OCC[C@H]1CN(CC2CCCCC2)CCN1Cc3ccc4ccccc4c3	6.8	P
CHEMBL3233533	COc1ccc2cc(CN3CCN(CC4CCCCC4)C[C@@H]3CCO)ccc2c1	27	N
CHEMBL3233535	CN1CCN(Cc2ccc(cc2)c3ccccc3)[C@@H](CCO)C1	711	N
CHEMBL3233536	CCCCN1CCN(Cc2ccc(cc2)c3ccccc3)[C@@H](CCO)C1	465	N
CHEMBL3233537	CCCCN1CCN(Cc2ccc(OC)cc2)[C@@H](CCO)C1	491	N
CHEMBL3360552	O=C1C2Cc3ccccc3CN2C(=O)N1CCCN4Cc5ccccc5C4	5.3	P
CHEMBL3360553	CN(CCCN1CCc2c(C1)[nH]c3ccccc23)Cc4ccccc4	6.2	P
CHEMBL3360554	CN(CCCN1CCc2c([nH]c3ccccc23)C1c4ccccc4)Cc5ccccc5	4.3	P
CHEMBL3360555	CN(CCCN1CCc2[nH]c3ccccc3c2C1)Cc4ccccc4	18	N
CHEMBL3360556	CN(CCCN1CCc2oc3ccccc3c2C1)Cc4ccccc4	2	P
CHEMBL3360557	CN(CCCN1c2ccccc2Oc3ccccc13)Cc4ccccc4	100	N
CHEMBL3360558	CN(CCCN1c2ccccc2Sc3ccccc13)Cc4ccccc4	28	N
CHEMBL3360559	CN(CCCN1C(=O)Oc2cc3C(=O)CC(c4ccccc4)c3cc12)Cc5ccccc5	72	N
CHEMBL3360560	CN(CCCN1C(=O)Oc2cc3C(=O)CC(c4ccc(Cl)cc4)c3cc12)Cc5ccccc5	160	N
CHEMBL3360561	CN(CCCN1CCc2c(C1)[nH]c3ccccc23)CCc4ccccc4	7.2	P
CHEMBL3360562	CN(CCCN1CCc2c([nH]c3ccccc23)C1c4ccccc4)CCc5ccccc5	11	N
CHEMBL3360563	CN(CCCN1CCc2[nH]c3ccccc3c2C1)CCc4ccccc4	11	N
CHEMBL3360564	CN(CCCN1CCc2oc3ccccc3c2C1)CCc4ccccc4	2.5	P
CHEMBL3360565	CN(CCCN1c2ccccc2Oc3ccccc13)CCc4ccccc4	18	N
CHEMBL3360566	CN(CCCN1c2ccccc2Sc3ccccc13)CCc4ccccc4	11	N
CHEMBL3360567	C(CN1CCCC1)CN2CCc3c(C2)[nH]c4ccccc34	100	N
CHEMBL3360568	C(CN1CCCC1)CN2CCc3c([nH]c4ccccc34)C2c5ccccc5	36	N
CHEMBL3360569	C(CN1CCc2c(C1)[nH]c3ccccc23)CN4Cc5ccccc5C4	8	P
CHEMBL3360570	C(CN1Cc2ccccc2C1)CN3CCc4c([nH]c5ccccc45)C3c6ccccc6	8.4	P
CHEMBL3360571	C(CN1CCc2[nH]c3ccccc3c2C1)CN4Cc5ccccc5C4	72	N
CHEMBL3360572	C(CN1CCc2oc3ccccc3c2C1)CN4Cc5ccccc5C4	11	N
CHEMBL3360573	C(CN1Cc2ccccc2C1)CN3c4ccccc4Oc5ccccc35	100	N
CHEMBL3360574	C(CN1Cc2ccccc2C1)CN3c4ccccc4Sc5ccccc35	12	N
CHEMBL3409372	O=C1[C@@H]2Cc3ccccc3CN2C(=O)N1CCCN4Cc5ccccc5C4	5.3	P
CHEMBL3409373	CN(CCCN1C(=O)Oc2ccc(Br)cc12)Cc3ccccc3	1.2	P
CHEMBL3409374	CN(CCCN1C(=O)Oc2cc(Br)ccc12)Cc3ccccc3	0.9	P
CHEMBL3409375	CN(CCCN1C(=O)Oc2ccc(Cl)cc12)Cc3ccccc3	6.4	P
CHEMBL3409376	CN(CCCN1C(=O)Sc2ccccc12)Cc3ccccc3	10.3	N
CHEMBL3409377	CN(CCCN1C(=O)Sc2ccc(Br)cc12)Cc3ccccc3	3.1	P
CHEMBL3409378	CN(CCCN1C(=O)Sc2cc(Br)ccc12)Cc3ccccc3	0.6	P
CHEMBL3409379	CN(CCCN1C(=O)Sc2ccc(Cl)cc12)Cc3ccccc3	4.7	P
CHEMBL3409380	CN(CCCN1C(=O)COc2ccc(Br)cc12)Cc3ccccc3	100	N
CHEMBL3409381	CN(CCCN1C(=O)CSc2ccc(Br)cc12)Cc3ccccc3	2.2	P
CHEMBL3409382	CN(CCCN1C(=O)N(C)c2ccccc12)Cc3ccccc3	100	N
CHEMBL3409383	CN(CCCn1c(C)nc2ccccc12)Cc3ccccc3	100	N
CHEMBL3409384	O=C1Oc2ccccc2N1CCCN3Cc4ccccc4C3	100	N
CHEMBL3409385	Brc1ccc2N(CCCN3Cc4ccccc4C3)C(=O)Oc2c1	100	N
CHEMBL3409386	O=C1Sc2ccccc2N1CCCN3Cc4ccccc4C3	30.3	N
CHEMBL3409387	Brc1ccc2N(CCCN3Cc4ccccc4C3)C(=O)Sc2c1	5.7	P
CHEMBL3409388	Brc1ccc2OCC(=O)N(CCCN3Cc4ccccc4C3)c2c1	100	N
CHEMBL3409389	CN1C(=O)N(CCCN2Cc3ccccc3C2)c4ccccc14	100	N
CHEMBL3417042	Clc1ccc(cc1Cl)n2cc(NCCN3CCCCC3)nn2	5	P
CHEMBL3417043	Clc1ccc(c(Cl)c1)n2cc(NCCN3CCCCC3)nn2	31	N
CHEMBL3417044	Clc1ccc(cc1)n2cc(NCCN3CCCCC3)nn2	62	N
CHEMBL3417045	Fc1cccc(c1)n2cc(NCCN3CCCCC3)nn2	58	N
CHEMBL3417046	Fc1ccc(cc1)n2cc(NCCN3CCCCC3)nn2	144	N
CHEMBL3417047	Fc1ccc(cc1F)n2cc(NCCN3CCCCC3)nn2	31	N
CHEMBL3417048	Fc1ccc(c(F)c1)n2cc(NCCN3CCCCC3)nn2	273	N
CHEMBL3417049	Clc1ccc(cc1Cl)n2cc(NCCN3CCOCC3)nn2	46	N
CHEMBL3417050	Fc1cccc(c1)n2cc(NCCN3CCOCC3)nn2	781	N
CHEMBL3417051	Fc1ccc(cc1F)n2cc(NCCN3CCOCC3)nn2	1000	N
CHEMBL3417052	Fc1cccc(c1)n2cc(NCCN3CCCCCC3)nn2	12	N
CHEMBL3417053	Fc1cccc(c1)n2cc(NCCN3CCN(CC3)C4CCCCC4)nn2	56	N
CHEMBL3417054	Fc1cccc(c1)n2cc(NCCN3CCCOCC3)nn2	36	N
CHEMBL3417055	Fc1ccc(cc1F)n2cc(NCCN3CCC(F)(F)CC3)nn2	70	N
CHEMBL3417056	CC(=O)N1CCN(CCNc2cn(nn2)c3ccc(Cl)c(Cl)c3)CC1	275	N
CHEMBL3417057	C(CN1CCCCC1)Nc2cn(Cc3ccccc3)nn2	49	N
CHEMBL3417058	Clc1ccc(Cn2cc(NCCN3CCCCC3)nn2)cc1Cl	10	P
CHEMBL3417059	Fc1ccc(Cn2cc(NCCN3CCCCC3)nn2)cc1	52	N
CHEMBL3417060	Fc1cccc(Cn2cc(NCCN3CCCCC3)nn2)c1	35	N
CHEMBL3417061	Fc1ccc(Cn2cc(NCCN3CCCCC3)nn2)cc1F	33	N
CHEMBL3417062	C(CN1CCOCC1)Nc2cn(Cc3ccccc3)nn2	1000	N
CHEMBL3417063	Clc1ccc(Cn2cc(NCCN3CCOCC3)nn2)cc1Cl	61	N
CHEMBL3417064	Fc1ccc(Cn2cc(NCCN3CCOCC3)nn2)cc1	662	N
CHEMBL3417065	Fc1ccc(Cn2cc(NCCN3CCOCC3)nn2)cc1F	878	N
CHEMBL3417066	Clc1ccc(Cn2cc(NCCN3CCCCCC3)nn2)cc1Cl	9	P
CHEMBL3417067	C(CN1CCCCCC1)Nc2cn(Cc3ccccc3)nn2	23	N
CHEMBL3417068	Clc1ccc(Cn2cc(NCCN3CCCOCC3)nn2)cc1Cl	13	N
CHEMBL3417069	Fc1ccc(Cn2cc(NCCN3CCC(F)(F)CC3)nn2)cc1F	46	N
CHEMBL3417070	Fc1ccc(Cn2cc(NCCN3CCC(F)(F)CC3)nn2)cc1	105	N
CHEMBL3417071	C[C@@H]1CCC[C@H](C)N1CCNc2cn(Cc3ccc(F)cc3)nn2	99	N
CHEMBL3417072	CCN(CC)CCNc1cn(Cc2ccccc2)nn1	701	N
CHEMBL3417073	CN1CCN(CCNc2cn(Cc3ccccc3)nn2)CC1	1000	N
CHEMBL3417074	CC(=O)N1CCN(CCNc2cn(Cc3ccc(Cl)c(Cl)c3)nn2)CC1	818	N
CHEMBL3417075	Clc1ccc(Cn2cc(NCCCN3CCOCC3)nn2)cc1Cl	508	N
CHEMBL3417076	Clc1ccc(cc1Cl)n2cc(NCCCN3CCOCC3)nn2	194	N
CHEMBL3417077	C(CN1CCOCC1)Nc2cn(nn2)C3CCCCC3	1000	N
CHEMBL3417078	C(CN1CCOCC1)Nc2cn(nn2)C34CC5CC(CC(C5)C3)C4	97	N
CHEMBL3417079	CCN(CCN1CCOCC1)c2cn(nn2)c3ccc(Cl)c(Cl)c3	216	N
CHEMBL3417080	CCCN(CCN1CCOCC1)c2cn(nn2)c3ccc(Cl)c(Cl)c3	451	N
CHEMBL3417081	CCN(CCN1CCOCC1)c2cn(nn2)C34CC5CC(CC(C5)C3)C4	111	N
CHEMBL3417082	CC(=O)N(CCN1CCOCC1)c2cn(nn2)c3ccc(Cl)c(Cl)c3	388	N
CHEMBL3417083	CC(=O)N(CCN1CCOCC1)c2cn(Cc3ccc(Cl)c(Cl)c3)nn2	459	N
CHEMBL3417084	CS(=O)(=O)N(CCN1CCOCC1)c2cn(nn2)c3ccc(Cl)c(Cl)c3	1000	N
CHEMBL3417085	CCCNC(=S)N(CCN1CCOCC1)c2cn(nn2)c3ccc(Cl)c(Cl)c3	241	N
CHEMBL365754	CN(CCCN1C(=O)[C@@H]2Cc3ccccc3CN2C1=O)Cc4ccccc4	4.5	P
CHEMBL38634	C(N1CCC2(CC1)CCc3ccccc3O2)c4ccccc4	0.617	P
CHEMBL39900	C(N1CCC2(CC1)CCc3ccccc3S2)c4ccccc4	0.589	P
CHEMBL53325	COc1cccc2C(CCCN3CCN(CC3)C4CCCCC4)CCCc12	13	N
CHEMBL54	OC1(CCN(CCCC(=O)c2ccc(F)cc2)CC1)c3ccc(Cl)cc3	7.76	P
CHEMBL564522	CN(CCCN1C(=O)Oc2ccccc12)Cc3ccccc3	100	N
CHEMBL570067	O=C1CC(Oc2ccccc12)C3CCN(CCc4ccccc4)CC3	0.11	P
CHEMBL570529	O=C1CC(Oc2ccccc12)C3CCN(Cc4ccccc4)CC3	0.0661	P
CHEMBL570789	C(N1CCC2(CC1)CCc3ccccc3C2)c4ccccc4	0.437	P
CHEMBL570795	C(N1CCC(CC1)C2CCc3ccccc3S2)c4ccccc4	0.0575	P
CHEMBL571418	C(N1CCC2(CC1)OCc3ccccc3S2)c4ccccc4	0.0891	P
CHEMBL571659	O=C1CC2(CCN(Cc3ccccc3)CC2)Oc4ccccc14	0.209	P
CHEMBL572294	C(N1CCC2(CC1)OCc3ccccc3O2)c4ccccc4	0.0977	P
CHEMBL578825	O=C1CC(Sc2ccccc12)C3CCN(Cc4ccccc4)CC3	0.0525	P
CHEMBL60542	C[C@@H]1[C@@H]2Cc3ccc(O)cc3[C@@]1(C)CCN2CC=C(C)C	36	N
CHEMBL73824	CN1CCN(CCc2ccc(Cl)c(Cl)c2)CC1	6.3	P
